# Supplementary material for: Epigenomic landscapes of retinal rods and cones
Source: eLife. 2016 Mar 7;5:e11613. doi: 10.7554/eLife.11613 (PMC4798964; doi:10.7554/eLife.11613)
Supplement: Supplementary file 1. — DOI: http://dx.doi.org/10.7554/eLife.11613.028 [file elife-11613-supp1.xlsx]

## Sheet: A) Samples and sequencing
Data type	Name	Cell type	Sample Extraction	Sex	# of unique aligned reads	Average coverage (per strand)	Genome covered - autosomes	Genome covered - ChrX	Genome covered - ChrY	Genome covered - Total	Cytosines covered - autosomes	Cytosines covered - ChrX	Cytosines covered - ChrY	Cytosines covered - Total	mCG bisulfite non-conversion rate	mCH bisulfite non-conversion rate
MethylC-Seq	Rods 1	WT rods	INTACT	M	546316457	10.39	0.917	0.809	0.144	0.884	0.9207	0.7865	0.0797	0.8868	0.0023	0.0025
MethylC-Seq	Rods 2	WT rods	INTACT	M	495501086	9.34	0.918	0.799	0.144	0.884	0.9117	0.7624	0.0901	0.8775	0.003	0.0034
MethylC-Seq	Cones 1	cones	FACS	M	453065375	8.75	0.918	0.806	0.113	0.884	0.9193	0.793	0.1017	0.8865	0.0034	0.0036
MethylC-Seq	Cones 2	cones	FACS	M	360322850	6.93	0.915	0.798	0.131	0.881	0.9176	0.7758	0.1012	0.884	0.0035	0.0037
MethylC-Seq	Rd7 1	rd7 rods	INTACT	M	381943743	7.33	0.92	0.801	0.148	0.886	0.909	0.7471	0.0908	0.8742	0.0039	0.0042
MethylC-Seq	Rd7 2	rd7 rods	INTACT	M	389912793	7.47	0.92	0.812	0.148	0.887	0.9109	0.7625	0.0914	0.8768	0.0036	0.0041
Data type	Name	Cell type	Sample Extraction	Sex	# of uniquely mapping reads
RNA-seq	Rods 1	WT rods	INTACT	M	28996097
RNA-seq	Rods 2	WT rods	INTACT	M	34586792
RNA-seq	Cones 1	cones	FACS	M	36580508
RNA-seq	Cones 2	cones	FACS	M	31217777
RNA-seq	Rd7 1	rd7 rods	INTACT	M	38147703
RNA-seq	Rd7 2	rd7 rods	INTACT	M	36661420
Data type	Name	Cell type	Sample Extraction	Sex	# of deduplicated aligned fragments
ATAC-seq	Rods 1	WT rods	INTACT	M	29359837
ATAC-seq	Rods 2	WT rods	INTACT	M	27280192
ATAC-seq	Cones 1	cones	INTACT	M	25668465
ATAC-seq	Cones 2	cones	INTACT	M	22372669
ATAC-seq	WT retina 1	WT retina	whole retina	M	30380572
ATAC-seq	WT retina 2	WT retina	whole retina	M	38400388
ATAC-seq	rd7 retina 1	rd7 retina	whole retina	M	46218314
ATAC-seq	rd7 retina 2	rd7 retina	whole retina	M	51547948
ATAC-seq	Nrl KO retina 1	Nrl KO retina	whole retina	M	37656759
ATAC-seq	Nrl KO retina 2	Nrl KO retina	whole retina	M	55357635
Data type	Name	Cell type	Sample Extraction	Sex	# of deduplicated aligned reads	Pearson r between replicates at the union of ChIP-seq peaks
ChIP-seq	Rods H3K27ac 1	WT rods	INTACT	M	18438442	0.969096
ChIP-seq	Rods H3K27ac 2	WT rods	INTACT	M	15143810
ChIP-seq	Rods H3K27me3 1	WT rods	INTACT	M	16519671	0.970567
ChIP-seq	Rods H3K27me3 2	WT rods	INTACT	M	3571680
ChIP-seq	Rods H3K4me1 1	WT rods	INTACT	M	19875918	0.99594
ChIP-seq	Rods H3K4me1 2	WT rods	INTACT	M	36321438
ChIP-seq	Rods H3K4me3 1	WT rods	INTACT	M	10176438	0.959095
ChIP-seq	Rods H3K4me3 2	WT rods	INTACT	M	11824047
ChIP-seq	Rods input 1	WT rods	INTACT	M	24762700
ChIP-seq	Rods input 2	WT rods	INTACT	M	35846555
ChIP-seq	Rods input 3	WT rods	INTACT	M	35504493
