# Supplementary material for: Epigenomic landscapes of retinal rods and cones
Source: eLife. 2016 Mar 7;5:e11613. doi: 10.7554/eLife.11613 (PMC4798964; doi:10.7554/eLife.11613)
Supplement: Supplementary file 2. — (A-C) UMRs for each methylome sample; (D-F) LMRs for each methylome sample DOI: http://dx.doi.org/10.7554/eLife.11613.029 [file elife-11613-supp2.xlsx]

## Sheet: A) Rod UMRs
chr1	3670161	3672846
chr1	4348745	4363508
chr1	4489431	4499780
chr1	4571367	4572423
chr1	4784559	4786320
chr1	4807163	4809233
chr1	4857047	4859188
chr1	5020249	5021036
chr1	5082871	5083896
chr1	5916445	5918158
chr1	6213377	6215857
chr1	6358782	6359754
chr1	6382364	6383522
chr1	6441156	6441698
chr1	7087724	7090324
chr1	7397023	7398826
chr1	9298397	9301714
chr1	9544791	9548398
chr1	9601107	9602253
chr1	9696447	9701360
chr1	9747269	9748898
chr1	9797469	9798987
chr1	9847617	9849118
chr1	9942473	9944856
chr1	9967020	9968586
chr1	10008017	10009685
chr1	10036929	10041338
chr1	10230535	10233978
chr1	10993139	10994606
chr1	11413511	11415029
chr1	12691197	12693992
chr1	12835217	12837161
chr1	12990225	12993125
chr1	13124095	13129332
chr1	13371191	13375276
chr1	13425881	13427057
chr1	13588366	13590511
chr1	13659742	13660984
chr1	14308989	14310754
chr1	14502996	14507688
chr1	14754753	14758076
chr1	14917937	14919395
chr1	15286000	15287865
chr1	15805210	15806784
chr1	15892311	15893221
chr1	16092806	16093724
chr1	16103497	16107802
chr1	16518231	16520257
chr1	16617518	16619940
chr1	16655797	16657858
chr1	16664935	16665985
chr1	17095668	17098587
chr1	18056919	18059184
chr1	19095950	19113638
chr1	19204931	19243260
chr1	20477479	20478553
chr1	20818808	20820690
chr1	20889823	20891686
chr1	20951136	20952272
chr1	21078451	21079935
chr1	21959978	21962800
chr1	22532891	22534462
chr1	22805066	22807024
chr1	23255801	23257908
chr1	23382058	23383846
chr1	23761125	23764408
chr1	23921413	23922776
chr1	24004564	24005963
chr1	24099130	24101174
chr1	24194556	24197271
chr1	24586053	24587748
chr1	24678137	24679506
chr1	25228259	25229722
chr1	25828603	25832774
chr1	30872159	30875134
chr1	30946984	30950594
chr1	32172040	32174918
chr1	33669145	33671056
chr1	33719561	33720960
chr1	33756679	33758573
chr1	33813301	33815045
chr1	33906901	33908944
chr1	34005197	34006717
chr1	34010973	34012207
chr1	34236103	34238438
chr1	34298655	34299960
chr1	34432540	34435613
chr1	34438681	34440486
chr1	34458571	34460562
chr1	34472025	34473366
chr1	34485119	34486231
chr1	34536121	34537928
chr1	34578637	34580604
chr1	34677649	34679480
chr1	34749227	34752182
chr1	34801543	34802422
chr1	34805917	34806510
chr1	34840663	34843632
chr1	34849166	34852308
chr1	35694031	35698498
chr1	36064379	36065842
chr1	36067861	36070220
chr1	36243086	36244866
chr1	36254625	36256241
chr1	36303031	36303850
chr1	36307453	36308871
chr1	36367607	36369955
chr1	36444297	36445738
chr1	36470707	36472564
chr1	36511267	36513838
chr1	36546505	36547884
chr1	36556498	36559142
chr1	36690980	36692400
chr1	36708995	36710538
chr1	36746553	36748036
chr1	36770842	36771186
chr1	36784567	36785876
chr1	36937759	36940476
chr1	37028522	37030258
chr1	37299545	37300629
chr1	37429107	37431136
chr1	37540143	37542486
chr1	37718953	37720668
chr1	37864113	37866178
chr1	37871622	37872950
chr1	37889597	37891157
chr1	37996153	37999157
chr1	38128334	38130514
chr1	38626322	38628366
chr1	38835458	38837084
chr1	38897130	38898488
chr1	38986995	38988828
chr1	39192213	39196968
chr1	39311369	39313646
chr1	39366958	39369386
chr1	39444517	39447448
chr1	39476211	39479242
chr1	39534875	39536875
chr1	39575747	39577915
chr1	39649995	39651428
chr1	39720625	39721730
chr1	39761205	39762503
chr1	39900191	39903175
chr1	39935301	39936878
chr1	40266223	40267136
chr1	40324913	40326730
chr1	40679817	40682658
chr1	40789767	40791143
chr1	41156529	41158572
chr1	42242793	42244351
chr1	42259005	42262307
chr1	42490982	42492326
chr1	42538977	42540766
chr1	42683782	42715320
chr1	42850780	42852246
chr1	42888463	42889870
chr1	42952574	42953991
chr1	43091608	43093392
chr1	43097663	43099778
chr1	43162985	43164284
chr1	43444621	43448430
chr1	43826149	43828419
chr1	43932965	43935508
chr1	44100956	44103315
chr1	44117686	44120536
chr1	44147057	44149056
chr1	44198489	44199407
chr1	44551189	44555011
chr1	45794679	45796612
chr1	45924955	45926730
chr1	46065867	46067642
chr1	46852041	46854470
chr1	50925213	50929336
chr1	51477353	51479112
chr1	51714073	51717366
chr1	51746137	51747950
chr1	51914877	51916456
chr1	52113431	52114758
chr1	52118911	52120589
chr1	52231129	52233928
chr1	52498999	52501140
chr1	52630365	52631631
chr1	52725925	52727951
chr1	52816816	52818242
chr1	52844363	52845813
chr1	52951336	52954108
chr1	53296421	53297876
chr1	53312865	53314402
chr1	53351599	53353692
chr1	53706272	53707159
chr1	53784177	53785806
chr1	54193239	54195438
chr1	54250297	54251386
chr1	54438222	54439358
chr1	54556119	54558438
chr1	54925284	54927175
chr1	55025919	55027884
chr1	55052097	55053595
chr1	55086342	55089312
chr1	55130781	55132380
chr1	55236679	55238930
chr1	55362788	55363028
chr1	55363102	55364104
chr1	55404411	55407609
chr1	56969147	56985194
chr1	57095194	57097011
chr1	57377138	57378552
chr1	57405823	57407694
chr1	57607741	57609940
chr1	57773937	57777054
chr1	57940003	57941742
chr1	57969301	57970418
chr1	57995604	57997206
chr1	58391869	58394598
chr1	58422500	58424449
chr1	58444760	58446766
chr1	58503882	58505414
chr1	58585299	58587196
chr1	58652371	58653357
chr1	58710961	58714237
chr1	58795229	58796789
chr1	58966975	58974562
chr1	59116995	59120808
chr1	59159006	59164562
chr1	59236193	59238924
chr1	59480256	59485274
chr1	59592009	59593387
chr1	59668912	59671534
chr1	59684394	59686341
chr1	59762259	59766119
chr1	59912291	59914934
chr1	60042305	60043738
chr1	60096801	60100588
chr1	60179606	60182315
chr1	60342763	60344480
chr1	60408657	60410926
chr1	60565053	60567566
chr1	61298075	61302752
chr1	61638317	61640086
chr1	62563899	62566992
chr1	62702545	62704472
chr1	62705420	62708872
chr1	63112204	63115904
chr1	63129023	63130740
chr1	63175822	63177986
chr1	63246655	63249058
chr1	63252439	63253890
chr1	63254837	63259693
chr1	63267167	63269769
chr1	63270630	63275664
chr1	63309164	63309938
chr1	63445500	63446838
chr1	63613513	63615048
chr1	63729991	63731372
chr1	64119349	64122758
chr1	64531742	64536311
chr1	64616296	64618460
chr1	64689785	64692468
chr1	64734533	64735316
chr1	64735810	64739570
chr1	64955988	64957436
chr1	65177718	65180621
chr1	65185573	65187966
chr1	65311013	65312664
chr1	66174785	66177997
chr1	66321093	66323849
chr1	66363365	66368128
chr1	66467536	66469182
chr1	66700473	66701709
chr1	66815724	66818851
chr1	66861841	66864373
chr1	67038135	67039740
chr1	69104849	69108939
chr1	69684411	69689534
chr1	69826669	69827396
chr1	71101819	71103609
chr1	71556657	71558080
chr1	71651777	71654627
chr1	72210318	72213016
chr1	72225030	72226636
chr1	72236075	72237668
chr1	72243477	72244559
chr1	72254187	72255973
chr1	72283851	72285018
chr1	72306668	72308170
chr1	72535031	72537916
chr1	72577225	72578747
chr1	72582567	72584019
chr1	72640925	72641366
chr1	72710831	72712360
chr1	72823491	72826106
chr1	72869990	72876171
chr1	72944901	72946724
chr1	73914059	73916024
chr1	74036540	74037670
chr1	74067695	74069463
chr1	74097468	74100216
chr1	74123729	74125702
chr1	74235781	74237858
chr1	74283929	74286201
chr1	74303665	74304509
chr1	74332145	74333694
chr1	74368061	74368648
chr1	74386565	74387710
chr1	74390003	74393335
chr1	74396261	74398539
chr1	74504829	74507262
chr1	74586459	74588920
chr1	74600676	74601931
chr1	74661385	74662998
chr1	74712949	74714160
chr1	74748435	74749228
chr1	74770305	74774324
chr1	74782194	74784918
chr1	74790723	74792575
chr1	74794341	74795628
chr1	74800157	74801203
chr1	74801916	74804052
chr1	74806183	74807170
chr1	74807713	74808860
chr1	74816583	74817562
chr1	74848393	74852349
chr1	74853857	74860142
chr1	74880629	74888917
chr1	74890073	74894254
chr1	74900144	74902566
chr1	74935084	74936981
chr1	74947759	74952900
chr1	75124317	75125674
chr1	75141257	75143762
chr1	75168061	75169615
chr1	75179538	75180940
chr1	75191313	75193340
chr1	75208901	75209843
chr1	75210237	75211574
chr1	75217273	75220112
chr1	75235917	75237430
chr1	75262983	75265278
chr1	75276891	75278633
chr1	75316253	75318405
chr1	75359953	75361259
chr1	75375077	75375780
chr1	75381465	75383154
chr1	75387279	75389232
chr1	75421771	75424206
chr1	75435364	75436644
chr1	75443295	75451316
chr1	75455617	75459748
chr1	75477053	75480492
chr1	75486517	75488256
chr1	75504878	75506722
chr1	75520987	75522380
chr1	75545879	75547010
chr1	77493863	77498010
chr1	77512510	77517156
chr1	78138497	78143823
chr1	78170767	78172788
chr1	78186629	78219690
chr1	78308945	78312474
chr1	78488055	78489830
chr1	78536741	78538026
chr1	78566600	78569986
chr1	78657274	78658966
chr1	79671003	79672558
chr1	79760611	79762546
chr1	79775569	79776875
chr1	79857689	79859326
chr1	80337172	80341486
chr1	80756929	80759070
chr1	81592972	81595342
chr1	82282635	82284254
chr1	82285492	82287402
chr1	82289752	82294457
chr1	82316123	82317402
chr1	82586301	82587510
chr1	82724522	82725972
chr1	82839018	82840814
chr1	83037862	83038850
chr1	83406687	83408671
chr1	84283346	84284986
chr1	84694645	84696524
chr1	84709217	84710926
chr1	84837245	84840853
chr1	84933427	84935526
chr1	85793071	85795419
chr1	85894085	85895918
chr1	85932975	85935004
chr1	86017938	86019324
chr1	86045313	86047503
chr1	86064061	86065534
chr1	86154075	86155426
chr1	86302559	86304430
chr1	86357878	86361948
chr1	86433842	86435679
chr1	86439827	86443128
chr1	86472161	86472842
chr1	86486897	86488443
chr1	86503779	86504939
chr1	86524593	86529781
chr1	86581601	86583535
chr1	86586712	86587972
chr1	86669491	86671017
chr1	86703377	86704647
chr1	87127173	87127978
chr1	87152351	87157466
chr1	87184523	87185394
chr1	87186227	87187625
chr1	87213399	87214994
chr1	87262405	87266399
chr1	87326570	87328159
chr1	87475051	87475987
chr1	87508639	87511170
chr1	87755565	87756964
chr1	87802966	87814497
chr1	87852551	87856162
chr1	88007724	88008892
chr1	88205335	88206004
chr1	88276541	88278239
chr1	88700129	88702616
chr1	89069491	89071546
chr1	89453818	89456676
chr1	89579681	89582060
chr1	89848449	89849902
chr1	89921237	89937802
chr1	89939102	89944544
chr1	89967227	89969202
chr1	89991925	89993282
chr1	90201827	90205801
chr1	90221849	90222840
chr1	90590509	90593240
chr1	90602759	90604218
chr1	90927596	90928958
chr1	90998049	90999864
chr1	91052395	91054204
chr1	91179102	91180590
chr1	91249189	91251456
chr1	91297805	91298929
chr1	91344784	91345868
chr1	91365847	91367162
chr1	91397552	91399487
chr1	91411829	91414658
chr1	91458431	91460334
chr1	91494149	91495459
chr1	91539513	91541418
chr1	91800485	91803177
chr1	92178015	92181482
chr1	92472145	92474570
chr1	92641061	92642476
chr1	92830561	92832900
chr1	92847691	92848960
chr1	92906535	92907890
chr1	92910063	92912318
chr1	92933979	92936495
chr1	93100051	93102542
chr1	93175995	93177088
chr1	93235455	93236800
chr1	93305429	93306974
chr1	93341853	93344350
chr1	93401308	93401864
chr1	93444557	93446158
chr1	93477662	93480770
chr1	93511287	93512922
chr1	93634402	93636270
chr1	93685076	93686822
chr1	93753635	93756004
chr1	93801342	93802494
chr1	93803253	93805194
chr1	93824729	93826329
chr1	95313313	95314644
chr1	95664457	95669010
chr1	96870187	96872779
chr1	97654433	97662672
chr1	97768893	97771074
chr1	97976383	97977880
chr1	98094465	98096178
chr1	100229209	100232364
chr1	104767799	104770548
chr1	104993925	104994320
chr1	105355017	105358144
chr1	105662773	105665106
chr1	105780149	105781828
chr1	105842919	105845170
chr1	105989393	105994267
chr1	106170640	106175948
chr1	106711841	106714970
chr1	106758416	106760570
chr1	106795367	106797178
chr1	109981461	109984033
chr1	111863549	111865557
chr1	112416177	112417174
chr1	116454570	116462497
chr1	118310277	118311792
chr1	118321479	118322658
chr1	118387971	118390720
chr1	118457736	118459970
chr1	118480557	118486686
chr1	118627463	118628749
chr1	118980625	118983502
chr1	119047464	119049161
chr1	119051277	119054788
chr1	119418845	119424695
chr1	119503959	119505451
chr1	119524877	119526606
chr1	119645985	119649254
chr1	119834666	119838650
chr1	119912621	119913602
chr1	119996792	119997975
chr1	120006647	120008108
chr1	120072833	120074726
chr1	120120092	120121970
chr1	120264397	120265729
chr1	120340012	120343858
chr1	120589783	120618076
chr1	121096544	121097994
chr1	121173454	121180826
chr1	121326591	121328586
chr1	121430551	121432140
chr1	121527332	121528929
chr1	121566999	121568363
chr1	124044058	124047080
chr1	125434179	125436542
chr1	125559793	125561754
chr1	125909932	125913583
chr1	126492255	126493372
chr1	126737137	126738696
chr1	126829601	126831350
chr1	126882779	126889631
chr1	127204537	127206900
chr1	127575485	127577544
chr1	127676179	127680182
chr1	127773027	127775984
chr1	127868576	127869470
chr1	128101943	128104496
chr1	128243619	128245650
chr1	128358562	128360374
chr1	128416365	128417787
chr1	128471923	128473226
chr1	128590071	128594696
chr1	128684705	128688072
chr1	129272805	129274368
chr1	130461913	130463268
chr1	130711867	130718394
chr1	130877905	130879226
chr1	131095393	131098321
chr1	131137151	131138994
chr1	131152842	131154224
chr1	131244558	131246924
chr1	131524957	131529184
chr1	131827297	131829546
chr1	131866901	131868117
chr1	131909655	131912020
chr1	131962233	131964151
chr1	132006963	132009508
chr1	132067350	132068370
chr1	132138823	132139964
chr1	132189852	132192402
chr1	132199571	132201514
chr1	132298354	132299596
chr1	132315794	132316731
chr1	132365071	132368111
chr1	132389795	132392150
chr1	132416771	132420300
chr1	132476463	132478211
chr1	132541075	132543697
chr1	132738571	132742396
chr1	132797821	132800792
chr1	132879923	132881931
chr1	133024349	133025968
chr1	133033274	133034459
chr1	133045483	133046880
chr1	133129663	133134518
chr1	133163368	133165369
chr1	133180551	133183890
chr1	133329169	133329920
chr1	133363209	133365392
chr1	133418061	133418798
chr1	133422325	133424860
chr1	133491943	133493938
chr1	133609189	133610827
chr1	133660366	133662093
chr1	133799197	133801835
chr1	133854368	133855913
chr1	133907869	133909446
chr1	134045881	134046698
chr1	134060131	134064484
chr1	134075507	134080306
chr1	134092697	134093590
chr1	134234343	134236627
chr1	134298639	134299658
chr1	134343836	134345024
chr1	134361039	134363158
chr1	134399879	134406636
chr1	134414591	134421712
chr1	134454693	134456992
chr1	134493935	134496014
chr1	134513141	134514066
chr1	134555630	134563502
chr1	134564603	134569221
chr1	134645190	134648437
chr1	134708153	134710232
chr1	134954928	134956294
chr1	134961747	134963226
chr1	134987606	134988357
chr1	135084685	135087066
chr1	135102777	135106879
chr1	135145989	135148204
chr1	135258183	135259653
chr1	135283035	135284478
chr1	135312943	135314430
chr1	135368158	135369360
chr1	135374356	135375678
chr1	135428793	135431126
chr1	135510104	135511074
chr1	135584922	135586316
chr1	135686625	135688558
chr1	135699224	135702316
chr1	135728106	135730012
chr1	135765539	135766930
chr1	135793143	135794709
chr1	135818123	135819220
chr1	135916485	135920780
chr1	136007015	136008706
chr1	136017451	136019540
chr1	136050721	136052771
chr1	136128613	136134610
chr1	136135674	136140764
chr1	136231579	136235131
chr1	136259192	136260956
chr1	136343642	136347497
chr1	136414881	136416256
chr1	136465657	136466896
chr1	136624095	136626165
chr1	136776427	136778096
chr1	136781439	136783119
chr1	136944979	136950850
chr1	136951117	136954287
chr1	136957935	136959271
chr1	137897989	137904256
chr1	138617278	138620524
chr1	138836175	138844574
chr1	138846741	138849912
chr1	138856221	138857071
chr1	138962749	138964684
chr1	139252339	139256450
chr1	139421215	139425690
chr1	139454059	139456142
chr1	140244820	140246856
chr1	143701523	143703814
chr1	143738966	143740932
chr1	143770050	143771030
chr1	143776102	143778292
chr1	144002899	144007118
chr1	146494066	146496112
chr1	146496957	146499252
chr1	146724573	146725832
chr1	150099325	150100476
chr1	150315924	150333258
chr1	150392053	150394568
chr1	150991512	150994170
chr1	151341815	151347595
chr1	151426841	151429648
chr1	151499567	151501562
chr1	151571132	151572180
chr1	151754676	151756698
chr1	152088598	152091371
chr1	152385709	152387026
chr1	152399591	152401517
chr1	152623945	152625604
chr1	152765237	152768480
chr1	152901397	152905012
chr1	152954617	152956566
chr1	153185447	153187125
chr1	153330779	153334148
chr1	153424347	153425760
chr1	153484455	153488044
chr1	153549253	153550046
chr1	153652569	153654354
chr1	153659169	153663211
chr1	153703158	153705451
chr1	153739523	153740882
chr1	153749049	153750362
chr1	153899107	153902352
chr1	154204735	154205656
chr1	154725687	154727525
chr1	154883236	154884994
chr1	155082669	155084257
chr1	155097749	155100084
chr1	155158177	155159617
chr1	155211759	155213730
chr1	155229383	155232246
chr1	155233811	155237186
chr1	155244067	155244414
chr1	155415936	155418058
chr1	155557749	155559090
chr1	155721355	155722988
chr1	155728357	155729900
chr1	155732911	155744435
chr1	155812018	155813691
chr1	155971575	155974737
chr1	156034766	156037470
chr1	156040472	156042058
chr1	156203199	156205974
chr1	156302668	156304238
chr1	156310665	156311242
chr1	156420358	156421387
chr1	156472933	156474994
chr1	156558177	156559941
chr1	156673013	156674822
chr1	156717529	156720250
chr1	156937661	156940646
chr1	157410175	157414004
chr1	158355255	158357239
chr1	158361629	158363254
chr1	159231493	159234164
chr1	159523327	159525274
chr1	160044143	160045246
chr1	160194745	160195989
chr1	160211353	160213976
chr1	160791689	160793560
chr1	160905769	160909118
chr1	161033565	161037756
chr1	161069671	161072576
chr1	161130575	161131873
chr1	161142207	161143156
chr1	161170523	161171302
chr1	161250071	161251620
chr1	161875091	161878054
chr1	161968675	161969924
chr1	162474237	162478280
chr1	162547450	162549072
chr1	162569810	162572326
chr1	162736955	162741194
chr1	163308625	163315582
chr1	163402951	163404440
chr1	163779087	163780430
chr1	163929087	163930886
chr1	163993919	163995758
chr1	164247878	164250668
chr1	164275397	164276310
chr1	164306577	164308274
chr1	164456171	164459374
chr1	164896083	164899798
chr1	165118611	165120687
chr1	165193509	165195268
chr1	165235641	165237681
chr1	165281149	165283436
chr1	165457967	165462086
chr1	165633324	165635261
chr1	165641205	165643392
chr1	165707504	165709212
chr1	165762984	165764682
chr1	165779730	165781184
chr1	165840815	165841344
chr1	165844124	165845656
chr1	165997215	166004402
chr1	166047543	166049684
chr1	166153205	166154780
chr1	166253752	166255118
chr1	166278675	166283520
chr1	166308398	166309716
chr1	166378461	166380610
chr1	166408799	166410216
chr1	166999857	167002960
chr1	167269166	167271120
chr1	167283456	167286014
chr1	167307971	167309308
chr1	167340116	167340914
chr1	167349703	167351054
chr1	167392673	167394844
chr1	167597992	167600126
chr1	167660205	167661958
chr1	167672396	167673594
chr1	167687413	167695596
chr1	167802527	167804116
chr1	167927875	167930466
chr1	168428417	168432974
chr1	168708403	168709654
chr1	169530403	169532624
chr1	169747159	169748736
chr1	169968555	169970468
chr1	170173593	170177346
chr1	170209586	170212050
chr1	170214176	170215669
chr1	170255303	170255946
chr1	170588005	170590616
chr1	170643838	170644892
chr1	170866799	170869136
chr1	170884487	170886192
chr1	170907141	170908992
chr1	171032494	171035496
chr1	171036499	171039230
chr1	171044199	171045610
chr1	171063745	171066413
chr1	171069753	171083342
chr1	171084946	171086262
chr1	171101659	171103597
chr1	171110707	171112226
chr1	171113685	171114722
chr1	171149900	171151482
chr1	171159105	171160806
chr1	171194934	171196646
chr1	171220844	171223166
chr1	171246499	171247818
chr1	171249545	171252705
chr1	171269551	171271371
chr1	171280048	171281950
chr1	171287093	171288515
chr1	171294067	171295346
chr1	171328321	171330867
chr1	171345075	171346764
chr1	171360109	171361666
chr1	171379728	171380824
chr1	171410781	171412686
chr1	171436943	171438644
chr1	171459459	171460962
chr1	171501514	171504847
chr1	172026237	172028398
chr1	172052913	172054698
chr1	172081827	172083498
chr1	172125962	172127736
chr1	172147319	172150049
chr1	172200625	172207722
chr1	172311350	172313420
chr1	172325938	172326744
chr1	172340709	172341810
chr1	172375875	172377474
chr1	172481259	172487130
chr1	172499724	172502084
chr1	172519839	172521464
chr1	172549533	172551434
chr1	172561627	172563832
chr1	172616101	172617886
chr1	172632181	172633572
chr1	173365750	173368598
chr1	174501297	174503968
chr1	174921308	174922050
chr1	175491375	175493162
chr1	175624361	175626256
chr1	175691293	175693762
chr1	175880361	175881632
chr1	176274425	176276144
chr1	176812277	176815334
chr1	177256277	177259260
chr1	177322573	177323374
chr1	177440510	177447914
chr1	177794728	177797182
chr1	177982957	177984256
chr1	178186625	178189430
chr1	178275743	178276834
chr1	178317667	178321572
chr1	178332410	178338830
chr1	178368509	178369898
chr1	178405360	178407120
chr1	178526961	178531218
chr1	179516516	179518226
chr1	179545296	179548255
chr1	179667395	179669395
chr1	179801514	179804766
chr1	179958987	179962088
chr1	180194873	180196450
chr1	180255087	180257126
chr1	180312783	180314517
chr1	180328777	180333100
chr1	180365019	180366286
chr1	180386602	180388742
chr1	180432777	180435308
chr1	180482001	180484427
chr1	180568319	180570668
chr1	180640345	180642188
chr1	180696116	180697672
chr1	180725265	180727228
chr1	180767355	180769138
chr1	180777395	180778994
chr1	180793217	180794784
chr1	180810571	180814820
chr1	180847959	180851858
chr1	180893249	180895074
chr1	180903769	180905282
chr1	180933511	180935448
chr1	180936234	180938153
chr1	180941712	180943230
chr1	181016428	181017777
chr1	181143398	181145598
chr1	181150780	181151902
chr1	181209961	181212913
chr1	181255827	181257257
chr1	181351833	181354206
chr1	181839766	181843363
chr1	181852720	181854010
chr1	182017616	182020935
chr1	182113413	182116010
chr1	182124381	182125692
chr1	182281793	182283814
chr1	182340474	182342298
chr1	182408185	182410216
chr1	182516517	182518014
chr1	182527257	182529533
chr1	182763111	182765782
chr1	182954443	182955444
chr1	182959084	182960702
chr1	183220855	183221657
chr1	183295993	183298617
chr1	183344797	183346206
chr1	183368485	183370232
chr1	183388553	183389782
chr1	184032786	184036218
chr1	184714272	184738790
chr1	184771423	184772416
chr1	184810109	184811480
chr1	184844731	184846876
chr1	184851353	184853668
chr1	184882249	184883420
chr1	184998721	185000714
chr1	185097856	185099708
chr1	185202646	185205260
chr1	185328088	185329641
chr1	185331659	185333020
chr1	185362456	185364458
chr1	185454385	185456212
chr1	186116749	186117522
chr1	186408899	186409977
chr1	186701517	186706394
chr1	186748125	186750199
chr1	186833021	186834907
chr1	187215055	187216263
chr1	187603816	187610424
chr1	187651217	187652746
chr1	187997011	188000700
chr1	188261352	188265581
chr1	189006889	189008141
chr1	189342075	189344228
chr1	189686581	189689781
chr1	189727205	189729814
chr1	189913621	189914770
chr1	189921201	189923152
chr1	190148367	190149776
chr1	190167720	190175886
chr1	190190009	190192928
chr1	190911019	190912666
chr1	190927799	190929676
chr1	190977279	190980154
chr1	191024795	191027243
chr1	191062272	191063815
chr1	191097258	191099576
chr1	191125899	191126466
chr1	191182167	191187058
chr1	191224037	191225145
chr1	191317447	191318348
chr1	191325659	191326931
chr1	191394887	191398215
chr1	191573735	191576824
chr1	191717235	191720242
chr1	191820477	191822292
chr1	191905280	191908362
chr1	191976705	191982980
chr1	192091917	192093315
chr1	192135817	192139170
chr1	192190287	192191842
chr1	192770252	192771366
chr1	192834643	192835805
chr1	192854063	192856692
chr1	193034004	193036734
chr1	193129416	193130812
chr1	193152665	193153726
chr1	193172773	193174055
chr1	193272348	193273702
chr1	193367923	193370926
chr1	194618751	194624040
chr1	194655565	194657628
chr1	194938401	194939340
chr1	194975991	194978910
chr1	195130431	195131862
chr1	195241279	195242561
chr10	3365688	3367806
chr10	3739684	3743274
chr10	3972693	3974320
chr10	4105608	4108974
chr10	4265419	4267374
chr10	4333283	4334880
chr10	4385929	4390811
chr10	4431741	4433762
chr10	4711601	4713198
chr10	5549497	5551255
chr10	5802528	5806766
chr10	5822853	5825440
chr10	5920953	5923578
chr10	6787887	6789758
chr10	7210373	7213170
chr10	7390373	7393958
chr10	7589242	7591700
chr10	7661755	7664104
chr10	7667071	7668408
chr10	7680115	7683788
chr10	7725349	7727260
chr10	7779887	7781466
chr10	7792143	7793750
chr10	7867116	7867904
chr10	7952643	7957471
chr10	8517073	8519602
chr10	8761593	8763308
chr10	8885107	8887191
chr10	9509009	9510412
chr10	9674243	9680618
chr10	9898015	9902521
chr10	10320293	10321682
chr10	10557009	10558581
chr10	10688847	10690176
chr10	11080091	11082626
chr10	11148951	11150423
chr10	11280186	11282955
chr10	11342969	11344280
chr10	12546583	12549588
chr10	12866885	12869870
chr10	12921944	12923576
chr10	12941201	12941832
chr10	12963541	12964869
chr10	12997099	13000332
chr10	13007866	13009326
chr10	13060693	13061420
chr10	13192548	13193480
chr10	13322985	13324610
chr10	13428911	13433378
chr10	13473357	13475681
chr10	13500619	13501788
chr10	13552471	13554048
chr10	13868253	13869564
chr10	13964169	13968476
chr10	13982631	13983428
chr10	14544608	14546284
chr10	14704307	14706043
chr10	14759365	14760912
chr10	17330189	17334366
chr10	17721465	17728988
chr10	17945857	17948636
chr10	18021825	18023544
chr10	18054861	18057298
chr10	18234421	18235716
chr10	18317874	18320197
chr10	18407169	18409906
chr10	18469041	18471055
chr10	18545190	18546322
chr10	18549173	18550464
chr10	18743191	18744224
chr10	18844279	18845529
chr10	19009122	19016384
chr10	19351371	19364102
chr10	19591359	19593139
chr10	19711600	19713036
chr10	19848831	19853196
chr10	19907176	19908074
chr10	19933207	19935658
chr10	20148222	20150759
chr10	20170053	20172162
chr10	20200561	20203302
chr10	20204571	20208020
chr10	20311381	20313762
chr10	20347171	20348415
chr10	20547896	20549508
chr10	20722751	20726211
chr10	20952007	20953582
chr10	21082065	21084544
chr10	21157431	21162095
chr10	21295621	21296929
chr10	21739935	21742630
chr10	21881787	21884214
chr10	21991248	21996278
chr10	21997383	21998918
chr10	22058235	22059305
chr10	22148211	22160423
chr10	22272895	22275070
chr10	22644609	22645620
chr10	22730193	22732197
chr10	22811597	22823648
chr10	22838993	22846126
chr10	23347553	23351030
chr10	23785776	23788570
chr10	23796166	23798190
chr10	24148852	24150547
chr10	24222717	24224418
chr10	24594541	24596906
chr10	24711161	24712955
chr10	24869607	24870700
chr10	25199788	25200584
chr10	25296353	25298220
chr10	25359243	25363044
chr10	25396973	25404091
chr10	25404179	25416873
chr10	25425899	25441163
chr10	25444379	25448354
chr10	26077573	26079233
chr10	26372753	26376674
chr10	26772037	26773662
chr10	28073223	28077084
chr10	29142987	29145104
chr10	29146079	29148542
chr10	29312683	29314330
chr10	29360055	29363030
chr10	29532591	29537117
chr10	30199809	30200826
chr10	30599674	30601070
chr10	30617433	30619069
chr10	30801945	30804053
chr10	30841399	30844668
chr10	31312852	31314177
chr10	31445048	31446224
chr10	31607119	31610424
chr10	32889277	32891103
chr10	33623622	33625138
chr10	33950497	33951638
chr10	34018379	34020761
chr10	34127315	34127846
chr10	34206119	34208317
chr10	34280341	34284190
chr10	34296485	34298564
chr10	34417532	34418876
chr10	36506069	36510694
chr10	36973899	36975667
chr10	37134943	37141756
chr10	38965217	38966346
chr10	39133480	39134898
chr10	39169829	39172474
chr10	39368827	39371320
chr10	39730507	39733888
chr10	39898559	39899464
chr10	39926359	39927330
chr10	39959513	39960697
chr10	40024573	40025668
chr10	40141369	40142596
chr10	40246331	40247434
chr10	40256654	40259885
chr10	40300143	40303548
chr10	40348176	40351540
chr10	40682652	40683983
chr10	40881941	40885760
chr10	41070679	41072859
chr10	41302264	41304765
chr10	41449658	41451085
chr10	41476193	41478007
chr10	41488431	41491590
chr10	41518313	41522642
chr10	41809106	41811758
chr10	41886993	41890024
chr10	42017835	42019006
chr10	42231633	42233382
chr10	42273309	42279104
chr10	42477639	42479286
chr10	42501613	42503292
chr10	42572608	42573200
chr10	42577889	42580858
chr10	42581825	42586090
chr10	42590165	42592898
chr10	42613090	42614894
chr10	42631165	42633707
chr10	42634138	42637630
chr10	42678485	42680049
chr10	42714250	42716044
chr10	42761018	42763112
chr10	42993977	42995186
chr10	43001982	43003358
chr10	43020952	43022816
chr10	43171101	43175644
chr10	43220305	43222537
chr10	43477425	43480802
chr10	43539507	43541352
chr10	43577570	43581350
chr10	43722275	43724231
chr10	43900980	43902586
chr10	44002071	44006816
chr10	44148335	44149634
chr10	44267453	44269589
chr10	44452561	44460566
chr10	44476190	44478666
chr10	44528969	44531953
chr10	45066163	45068446
chr10	45288890	45290909
chr10	45334721	45336654
chr10	45468653	45471618
chr10	45472359	45474300
chr10	45485087	45487404
chr10	45577443	45579078
chr10	49782060	49783808
chr10	49787755	49789962
chr10	50591869	50593652
chr10	50889517	50911924
chr10	51589761	51590993
chr10	51676539	51678666
chr10	52020163	52030540
chr10	52232429	52235100
chr10	52380565	52382862
chr10	52416543	52418879
chr10	52689927	52692108
chr10	52703622	52705213
chr10	53378809	53380553
chr10	53580176	53581416
chr10	53595269	53599586
chr10	53628999	53630456
chr10	53749646	53751712
chr10	54073978	54076964
chr10	56114775	56115926
chr10	56227983	56229180
chr10	56376210	56380356
chr10	57485823	57488834
chr10	57531058	57532842
chr10	57631707	57633118
chr10	57794547	57795604
chr10	58254800	58256410
chr10	58322745	58324693
chr10	58445871	58448016
chr10	58497199	58498729
chr10	58651176	58652860
chr10	58811965	58814954
chr10	59220470	59223519
chr10	59322353	59325280
chr10	59615557	59617360
chr10	59702020	59703819
chr10	59878781	59880742
chr10	59920645	59921814
chr10	59949816	59953328
chr10	59964362	59965584
chr10	59969399	59970876
chr10	60001855	60004080
chr10	60105729	60107762
chr10	60218164	60219598
chr10	60277249	60278301
chr10	60346472	60347433
chr10	60429619	60431042
chr10	60685639	60688102
chr10	60752139	60753137
chr10	60826409	60827657
chr10	60829352	60832693
chr10	60936129	60937794
chr10	61145719	61148294
chr10	61175133	61176402
chr10	61272860	61273908
chr10	61382230	61384049
chr10	61417881	61419576
chr10	61451355	61453373
chr10	61475023	61476979
chr10	61594797	61595607
chr10	61625063	61626291
chr10	61647871	61649536
chr10	61679625	61681287
chr10	61694835	61696870
chr10	61714967	61716206
chr10	61782703	61784527
chr10	61877812	61880394
chr10	61936021	61937842
chr10	61976803	61980974
chr10	62110169	62111444
chr10	62127993	62138556
chr10	62172900	62175173
chr10	62230360	62231702
chr10	62295885	62296824
chr10	62299773	62301307
chr10	62325317	62328101
chr10	62338017	62341492
chr10	62448792	62450518
chr10	62485549	62488322
chr10	62507587	62508912
chr10	62577519	62579040
chr10	62601252	62602998
chr10	62650042	62652282
chr10	62725167	62726712
chr10	62791209	62793350
chr10	62864697	62866426
chr10	62885845	62887760
chr10	62919778	62921446
chr10	62946613	62947718
chr10	62979773	62981043
chr10	63020993	63026785
chr10	63089300	63090562
chr10	63099520	63100998
chr10	63242875	63245020
chr10	63337019	63339860
chr10	63380459	63383316
chr10	63385849	63387458
chr10	63428497	63430513
chr10	64086501	64090820
chr10	66813639	66815012
chr10	66901311	66903039
chr10	67002535	67005189
chr10	67095759	67101188
chr10	67126385	67128272
chr10	67185138	67188085
chr10	67283595	67285902
chr10	67534481	67541148
chr10	67547754	67550040
chr10	67646023	67648394
chr10	67911590	67913178
chr10	67979099	67980664
chr10	67984320	67985688
chr10	68135207	68137169
chr10	68275115	68280744
chr10	68281720	68283528
chr10	68723527	68725014
chr10	69211927	69214406
chr10	69351048	69353302
chr10	69383718	69385737
chr10	69397695	69401058
chr10	69570935	69572354
chr10	70094439	70099860
chr10	70244251	70246442
chr10	70439878	70441669
chr10	70520043	70522008
chr10	70598101	70600455
chr10	71158715	71160332
chr10	71237207	71238578
chr10	71284153	71285848
chr10	71343963	71345540
chr10	71346527	71352158
chr10	71360241	71362860
chr10	72654359	72655762
chr10	73096321	73100828
chr10	73820991	73827140
chr10	74966285	74968888
chr10	75036651	75037778
chr10	75059046	75061862
chr10	75211473	75213250
chr10	75316258	75317956
chr10	75515279	75518828
chr10	75558833	75560634
chr10	75667551	75668410
chr10	75763622	75765678
chr10	75772573	75773976
chr10	75779657	75781584
chr10	75797449	75798802
chr10	75833745	75838196
chr10	75858839	75860852
chr10	75880829	75883666
chr10	75892799	75893938
chr10	75920701	75922392
chr10	75932141	75932684
chr10	75935391	75936596
chr10	75950163	75952181
chr10	76031999	76033458
chr10	76237211	76238455
chr10	76344307	76346906
chr10	76441877	76443706
chr10	76468139	76469956
chr10	76530784	76532266
chr10	76622996	76624072
chr10	76960199	76962714
chr10	77032283	77034636
chr10	77164107	77166876
chr10	77258557	77260036
chr10	77416695	77418888
chr10	77515011	77516764
chr10	77581022	77582723
chr10	77605392	77607684
chr10	77621906	77623494
chr10	77677107	77678624
chr10	77684248	77686697
chr10	77901905	77903758
chr10	77969412	77970149
chr10	77977973	77979566
chr10	78008720	78010802
chr10	78022913	78025727
chr10	78043351	78043918
chr10	78068559	78070121
chr10	78169199	78170318
chr10	78184467	78185629
chr10	78243502	78245562
chr10	78289121	78308812
chr10	78347617	78350108
chr10	78350511	78352926
chr10	78411898	78413410
chr10	78425133	78426582
chr10	78463917	78465489
chr10	78481319	78482668
chr10	78573893	78575532
chr10	78590971	78592435
chr10	78746907	78748267
chr10	78751877	78753312
chr10	78779751	78780902
chr10	79096601	79098172
chr10	79531935	79534400
chr10	79553637	79555522
chr10	79611717	79612550
chr10	79613465	79614584
chr10	79636741	79639458
chr10	79668543	79670658
chr10	79681183	79683846
chr10	79703825	79705550
chr10	79716191	79718348
chr10	79746035	79747062
chr10	79754809	79755594
chr10	79765880	79768960
chr10	79776717	79778305
chr10	79779117	79781286
chr10	79793231	79794279
chr10	79803573	79804337
chr10	79852909	79858833
chr10	79873305	79875086
chr10	79881885	79882537
chr10	79908150	79909598
chr10	79915729	79917634
chr10	79918873	79920026
chr10	79920821	79921914
chr10	79925083	79929269
chr10	79936845	79937526
chr10	79959549	79961046
chr10	79970569	79971418
chr10	79983385	79987400
chr10	79988297	79990710
chr10	79996095	79998621
chr10	80002520	80003132
chr10	80013728	80015171
chr10	80018823	80020252
chr10	80038630	80040086
chr10	80050327	80052630
chr10	80053007	80055566
chr10	80101939	80102882
chr10	80114205	80118870
chr10	80131469	80131789
chr10	80136461	80139664
chr10	80140983	80143017
chr10	80147479	80153580
chr10	80158096	80161946
chr10	80164283	80169462
chr10	80172607	80173717
chr10	80179156	80180340
chr10	80189915	80191314
chr10	80225993	80228060
chr10	80247759	80250377
chr10	80259845	80262154
chr10	80264399	80265953
chr10	80291526	80293669
chr10	80295245	80296613
chr10	80298730	80299971
chr10	80319834	80320868
chr10	80322735	80324582
chr10	80329185	80332830
chr10	80341483	80343752
chr10	80347415	80349326
chr10	80355139	80358544
chr10	80385551	80389445
chr10	80397686	80400435
chr10	80405746	80407692
chr10	80431855	80434491
chr10	80471587	80472280
chr10	80475091	80476039
chr10	80488243	80506834
chr10	80513415	80514791
chr10	80534689	80536206
chr10	80538663	80539598
chr10	80560571	80562344
chr10	80576045	80579768
chr10	80588823	80591086
chr10	80602050	80603668
chr10	80621079	80624138
chr10	80655633	80657461
chr10	80675007	80678496
chr10	80700949	80703436
chr10	80740777	80742944
chr10	80754419	80759318
chr10	80797237	80799696
chr10	80806717	80809432
chr10	80825787	80828829
chr10	80842873	80844468
chr10	80854284	80856100
chr10	80899786	80901448
chr10	80917141	80918787
chr10	80928455	80934091
chr10	80935701	80937125
chr10	80939077	80941154
chr10	80985254	80986283
chr10	81021209	81022322
chr10	81024927	81025838
chr10	81036855	81037750
chr10	81059533	81060690
chr10	81069521	81070900
chr10	81105333	81106910
chr10	81128506	81129896
chr10	81133911	81139022
chr10	81166533	81169950
chr10	81174249	81178004
chr10	81182551	81183648
chr10	81192183	81193576
chr10	81194092	81195186
chr10	81229861	81231637
chr10	81232738	81233762
chr10	81239709	81240390
chr10	81252171	81253540
chr10	81256887	81258344
chr10	81266039	81267228
chr10	81268015	81268920
chr10	81284623	81286418
chr10	81290317	81291514
chr10	81292450	81294396
chr10	81316493	81317624
chr10	81319447	81321961
chr10	81332113	81332906
chr10	81342857	81343794
chr10	81346497	81347223
chr10	81349117	81351292
chr10	81356833	81359520
chr10	81363741	81366061
chr10	81376749	81379300
chr10	81383850	81385305
chr10	81388516	81391295
chr10	81392563	81394280
chr10	81401035	81403698
chr10	81405737	81408688
chr10	81416245	81417414
chr10	81424269	81428247
chr10	81429261	81432074
chr10	81452280	81453489
chr10	81463929	81465802
chr10	81472339	81474178
chr10	81477333	81478379
chr10	81481595	81482974
chr10	81495434	81497309
chr10	81502613	81503324
chr10	81544037	81545802
chr10	81558919	81561268
chr10	81570310	81572603
chr10	81574845	81576190
chr10	81600685	81601808
chr10	81605027	81607274
chr10	81627103	81627980
chr10	81633210	81634240
chr10	81642897	81644354
chr10	81648449	81649760
chr10	81994071	81997610
chr10	82047855	82048774
chr10	82083133	82083985
chr10	82127743	82128486
chr10	82177946	82179044
chr10	82353744	82355026
chr10	82622384	82623876
chr10	82628953	82631302
chr10	82698655	82700085
chr10	82762573	82764856
chr10	82811700	82812395
chr10	82858565	82861205
chr10	82984441	82987792
chr10	83133707	83135542
chr10	83336393	83338110
chr10	83359787	83361282
chr10	83533105	83534617
chr10	83543357	83544942
chr10	83647338	83649316
chr10	83722016	83723818
chr10	84436937	84438895
chr10	84439230	84441768
chr10	84532935	84534634
chr10	84575923	84578652
chr10	84621933	84623708
chr10	84754023	84757358
chr10	84757643	84759544
chr10	84759731	84760974
chr10	84916303	84918816
chr10	85044447	85045729
chr10	85101487	85104056
chr10	85127426	85129116
chr10	85183233	85186160
chr10	85386338	85389223
chr10	85598429	85599482
chr10	85624449	85625364
chr10	85828800	85829960
chr10	85870895	85872725
chr10	85915962	85917744
chr10	85926887	85929576
chr10	85956691	85958460
chr10	86021519	86023022
chr10	86300109	86301625
chr10	86497919	86499248
chr10	86684961	86686340
chr10	86704095	86706967
chr10	86778090	86780176
chr10	87035933	87037372
chr10	87057449	87059363
chr10	87101122	87103371
chr10	87230020	87230856
chr10	87446835	87448530
chr10	87484713	87486822
chr10	87488368	87495238
chr10	87500481	87502575
chr10	87858154	87861336
chr10	88146023	88147634
chr10	88200549	88201813
chr10	88356517	88357553
chr10	88378869	88380615
chr10	88503184	88504453
chr10	88730386	88732609
chr10	88825971	88827380
chr10	88885463	88886794
chr10	89256433	89258326
chr10	89343579	89345472
chr10	89434094	89436206
chr10	89442657	89444578
chr10	89685279	89686764
chr10	89731331	89733084
chr10	89744445	89747012
chr10	89871977	89874578
chr10	90576181	90577802
chr10	90828282	90831702
chr10	90969503	90970708
chr10	91081811	91083596
chr10	91122527	91124651
chr10	91169511	91172424
chr10	91180971	91183094
chr10	92160922	92166604
chr10	92555703	92558526
chr10	92721405	92722873
chr10	93080878	93082194
chr10	93160053	93162439
chr10	93275797	93276886
chr10	93308671	93312066
chr10	93452297	93454694
chr10	93539445	93540326
chr10	93588394	93590260
chr10	93640401	93642536
chr10	93831109	93832590
chr10	93833145	93834922
chr10	93888403	93890726
chr10	93938755	93940070
chr10	94034811	94037546
chr10	94147593	94148994
chr10	94198244	94199804
chr10	94311469	94312759
chr10	94513599	94517342
chr10	94621259	94623085
chr10	94687547	94689885
chr10	94940461	94946356
chr10	94990989	94992624
chr10	95322944	95324856
chr10	95413899	95418435
chr10	95501049	95502267
chr10	95514214	95516288
chr10	95562195	95564688
chr10	95939961	95941670
chr10	96370721	96371622
chr10	96459350	96461562
chr10	96522489	96525003
chr10	96615961	96623557
chr10	97312647	97314250
chr10	98913313	98917012
chr10	99106263	99108919
chr10	99127189	99128746
chr10	99203405	99204838
chr10	99261035	99266428
chr10	99460857	99462482
chr10	100015215	100018812
chr10	100486393	100488739
chr10	100588511	100589726
chr10	103025209	103033299
chr10	103034353	103037154
chr10	103366981	103369642
chr10	105571798	105575771
chr10	105840731	105842230
chr10	106468845	106471290
chr10	106631673	106634957
chr10	107271021	107273650
chr10	108161056	108165118
chr10	108330673	108334154
chr10	109008694	109012474
chr10	109832149	109833500
chr10	110454311	110456704
chr10	110744592	110746628
chr10	110918959	110921434
chr10	110930869	110932352
chr10	111007900	111013004
chr10	111163720	111166752
chr10	111246857	111250590
chr10	111297731	111299270
chr10	111335761	111336673
chr10	111472097	111477674
chr10	111505872	111508645
chr10	111972423	111973862
chr10	112269635	112272456
chr10	112590450	112594236
chr10	112928307	112929484
chr10	114800133	114802936
chr10	115250513	115252852
chr10	115313912	115316332
chr10	115361725	115363165
chr10	115382663	115386835
chr10	115478406	115480122
chr10	115584712	115588729
chr10	115617405	115618854
chr10	116017458	116019965
chr10	116300711	116302199
chr10	116330503	116331586
chr10	116472409	116474856
chr10	116579726	116583222
chr10	116948902	116951349
chr10	117062873	117064556
chr10	117147475	117152896
chr10	117222696	117225080
chr10	117374386	117378283
chr10	117392508	117393918
chr10	117417631	117419146
chr10	117432078	117432781
chr10	117477875	117478902
chr10	117570507	117572388
chr10	117628271	117630580
chr10	117675581	117677392
chr10	117709425	117711544
chr10	117745179	117746817
chr10	117791833	117793367
chr10	117843797	117846678
chr10	117905642	117906758
chr10	118003159	118004642
chr10	118141107	118143022
chr10	118865177	118871420
chr10	119065167	119066818
chr10	119238172	119241165
chr10	119452981	119455981
chr10	119690365	119693344
chr10	120035127	120036778
chr10	120112321	120113522
chr10	120201074	120202476
chr10	120208579	120209530
chr10	120226724	120228009
chr10	120271807	120272912
chr10	120365022	120366914
chr10	120377151	120378500
chr10	120406014	120408120
chr10	120473924	120478840
chr10	120551479	120553678
chr10	120721134	120723559
chr10	120735583	120737266
chr10	120744347	120745720
chr10	120882449	120884364
chr10	120897747	120899482
chr10	120977439	120980210
chr10	121031846	121034918
chr10	121309202	121311598
chr10	121350067	121352064
chr10	121364445	121366284
chr10	121461578	121462463
chr10	121475310	121476924
chr10	121585903	121587592
chr10	121624987	121627050
chr10	121640959	121642726
chr10	121663451	121665000
chr10	121739412	121740732
chr10	122045970	122048084
chr10	122095907	122097870
chr10	122447419	122449784
chr10	122678328	122681481
chr10	122885543	122887404
chr10	122984225	122986980
chr10	123075333	123077355
chr10	123195208	123197803
chr10	123263591	123266956
chr10	125388112	125389984
chr10	125784986	125787700
chr10	125965477	125969431
chr10	126679410	126681344
chr10	126900407	126901794
chr10	126905517	126906244
chr10	126926791	126929355
chr10	126956706	126958345
chr10	126977875	126984956
chr10	127030035	127031094
chr10	127040320	127043649
chr10	127048221	127050331
chr10	127058192	127061182
chr10	127062659	127064750
chr10	127069197	127071164
chr10	127077493	127080716
chr10	127081011	127082304
chr10	127090248	127092505
chr10	127120201	127121706
chr10	127164697	127167020
chr10	127169873	127171508
chr10	127177325	127178984
chr10	127179689	127180522
chr10	127183656	127185102
chr10	127187549	127190826
chr10	127194696	127196867
chr10	127208607	127212232
chr10	127262491	127263668
chr10	127265895	127267292
chr10	127286509	127292921
chr10	127310977	127312694
chr10	127326037	127327302
chr10	127338730	127342879
chr10	127380011	127382010
chr10	127508095	127514118
chr10	127521554	127523274
chr10	127524584	127525700
chr10	127530197	127532201
chr10	127533823	127535305
chr10	127619427	127622962
chr10	127641827	127643369
chr10	127665825	127668652
chr10	127675960	127678403
chr10	127721005	127722608
chr10	127738762	127740568
chr10	128014911	128016008
chr10	128034338	128038106
chr10	128057805	128060620
chr10	128082271	128084562
chr10	128090749	128095642
chr10	128096505	128098573
chr10	128193803	128195896
chr10	128211078	128212365
chr10	128212647	128213687
chr10	128231019	128234132
chr10	128269996	128271114
chr10	128302025	128304030
chr10	128321480	128324334
chr10	128337123	128339362
chr10	128367914	128369612
chr10	128376362	128378364
chr10	128408823	128413682
chr10	128458207	128460755
chr10	128492654	128495142
chr10	128498297	128499964
chr10	128524453	128526965
chr10	128546347	128549867
chr10	128564418	128567099
chr10	128588359	128590941
chr10	128625339	128627208
chr10	128645120	128646821
chr10	128668481	128669646
chr10	128673086	128675042
chr10	128694720	128697118
chr10	128703812	128705694
chr10	128742768	128745530
chr10	128747413	128749282
chr10	128803177	128806280
chr10	128821053	128822977
chr10	128888605	128892826
chr10	128895193	128897968
chr10	128909091	128910832
chr10	128922731	128924032
chr10	128933004	128934928
chr10	130275368	130283184
chr10	130470125	130470881
chr11	3122907	3124784
chr11	3201579	3203615
chr11	3265125	3267369
chr11	3288182	3293722
chr11	3330517	3332848
chr11	3370813	3372014
chr11	3408069	3409692
chr11	3450913	3453346
chr11	3513993	3515454
chr11	3516759	3517940
chr11	3534943	3536045
chr11	3538651	3539780
chr11	3628777	3629685
chr11	3648187	3649841
chr11	3719567	3724684
chr11	3761442	3762784
chr11	3774053	3775148
chr11	3863543	3864648
chr11	3894491	3895788
chr11	3911994	3915220
chr11	3930423	3932585
chr11	3963427	3965298
chr11	3983225	3984750
chr11	3997881	3998947
chr11	4093953	4097902
chr11	4116743	4119212
chr11	4120983	4124476
chr11	4134733	4136404
chr11	4159307	4161246
chr11	4186275	4187730
chr11	4217884	4219000
chr11	4266123	4267772
chr11	4592771	4595433
chr11	4637249	4638536
chr11	4703590	4705586
chr11	4745605	4747817
chr11	4848260	4850193
chr11	4873305	4875016
chr11	4894871	4896250
chr11	4946751	4948834
chr11	4986297	4987931
chr11	5057884	5059530
chr11	5061555	5062222
chr11	5064609	5065978
chr11	5095843	5101033
chr11	5151697	5152558
chr11	5260343	5262341
chr11	5443297	5445846
chr11	5520094	5522443
chr11	5540242	5542632
chr11	5706741	5708036
chr11	5740477	5741732
chr11	5761455	5762814
chr11	5787797	5789254
chr11	5837175	5838434
chr11	5860989	5862672
chr11	5877265	5878872
chr11	5897317	5898302
chr11	5901842	5902600
chr11	5954989	5956686
chr11	6063929	6066671
chr11	6199343	6200893
chr11	6267083	6268355
chr11	6273631	6275395
chr11	6291087	6293043
chr11	6388769	6390481
chr11	6415260	6417099
chr11	6443115	6445346
chr11	6473439	6476827
chr11	6527287	6529085
chr11	6545923	6548230
chr11	6598894	6599726
chr11	6603575	6606423
chr11	6625243	6626748
chr11	7062761	7066152
chr11	7212313	7215147
chr11	8467443	8469182
chr11	8622739	8625320
chr11	8663210	8664972
chr11	9010209	9011950
chr11	9048085	9049416
chr11	9115429	9120012
chr11	11113431	11117242
chr11	11461620	11462554
chr11	11684724	11687201
chr11	11807919	11810483
chr11	12035307	12038780
chr11	12463835	12465276
chr11	16256833	16258850
chr11	16259911	16262318
chr11	16507199	16508950
chr11	16751787	16753857
chr11	16950671	16952272
chr11	17051322	17053644
chr11	17158566	17161088
chr11	17163512	17168204
chr11	17210754	17212740
chr11	17257087	17258525
chr11	17458389	17461312
chr11	17952855	17954207
chr11	18871153	18872715
chr11	18874313	18876318
chr11	18876665	18879208
chr11	19007576	19008737
chr11	19010741	19021848
chr11	19026017	19028233
chr11	19530418	19532010
chr11	19919039	19920926
chr11	19923335	19926732
chr11	20111728	20113750
chr11	20200216	20203178
chr11	20248319	20250311
chr11	20331723	20333804
chr11	20454857	20456806
chr11	20531627	20533004
chr11	20541961	20544402
chr11	20631175	20633052
chr11	20655143	20657150
chr11	20739749	20743847
chr11	20828187	20832286
chr11	21090963	21093074
chr11	21238121	21240762
chr11	21369055	21371990
chr11	21569458	21573028
chr11	21992471	21998586
chr11	21999329	22005146
chr11	22286062	22288400
chr11	22512075	22513462
chr11	22857887	22861152
chr11	22979967	22982852
chr11	22989651	22992216
chr11	23007217	23012935
chr11	23067297	23068493
chr11	23254977	23258194
chr11	23305307	23308422
chr11	23496819	23498846
chr11	23632871	23634255
chr11	23664519	23667644
chr11	23769316	23772039
chr11	23894126	23895716
chr11	24060207	24063140
chr11	24073267	24082581
chr11	24305013	24305982
chr11	24369767	24372391
chr11	25356303	25358816
chr11	25855661	25857635
chr11	26209583	26211202
chr11	26386937	26388030
chr11	26592552	26594026
chr11	28581791	28584852
chr11	28852485	28854523
chr11	29130076	29131716
chr11	29171428	29174368
chr11	29246239	29247831
chr11	29373049	29376874
chr11	29514453	29515463
chr11	29525866	29527646
chr11	29546865	29549100
chr11	29692332	29695088
chr11	30024061	30026608
chr11	30196755	30199078
chr11	30266673	30269314
chr11	30648865	30649844
chr11	30754349	30755647
chr11	30771229	30774044
chr11	30884790	30885809
chr11	30953233	30954890
[truncated: 15,581 more rows]

## Sheet: B) Rd7 UMRs
chr1	3670305	3672846
chr1	4348745	4363508
chr1	4489067	4499780
chr1	4571367	4572302
chr1	4784847	4786320
chr1	4807323	4809364
chr1	4857047	4859188
chr1	5082871	5083896
chr1	5916441	5918158
chr1	6213377	6215733
chr1	6358782	6359754
chr1	6382425	6383522
chr1	6441112	6441698
chr1	7087724	7090324
chr1	7397037	7399022
chr1	9298397	9301714
chr1	9544791	9548398
chr1	9601107	9602253
chr1	9699072	9701360
chr1	9747323	9748898
chr1	9797525	9798846
chr1	9847779	9849157
chr1	9942473	9944720
chr1	9967080	9968536
chr1	10008060	10009685
chr1	10036929	10040904
chr1	10230535	10233978
chr1	10993107	10994606
chr1	11413511	11415029
chr1	12691472	12693992
chr1	12835217	12837161
chr1	12990225	12993125
chr1	13124307	13128910
chr1	13371263	13375276
chr1	13588366	13590426
chr1	13659840	13660853
chr1	14308989	14310754
chr1	14502996	14507498
chr1	14754725	14757991
chr1	14917937	14919345
chr1	15286000	15288045
chr1	15805210	15806726
chr1	15892389	15893221
chr1	16092806	16093724
chr1	16103497	16109438
chr1	16518231	16520332
chr1	16617518	16619940
chr1	16655861	16657858
chr1	16664935	16665985
chr1	17095668	17098218
chr1	18056919	18059184
chr1	19095950	19113236
chr1	19204931	19243260
chr1	20477540	20478738
chr1	20818808	20820690
chr1	20889823	20891714
chr1	20951136	20952132
chr1	21078451	21079935
chr1	21960067	21962800
chr1	22532891	22534462
chr1	22805066	22807072
chr1	23255801	23257908
chr1	23382147	23383846
chr1	23761125	23764336
chr1	23921413	23922776
chr1	24004564	24005963
chr1	24099285	24101174
chr1	24194317	24197271
chr1	24586053	24587748
chr1	24678063	24679506
chr1	25228259	25229722
chr1	25828584	25832624
chr1	30871335	30875126
chr1	30948185	30950715
chr1	32172040	32174918
chr1	33669145	33671056
chr1	33719637	33720960
chr1	33756878	33758492
chr1	33813301	33815045
chr1	33906901	33908944
chr1	34005488	34006540
chr1	34010973	34012126
chr1	34236279	34237290
chr1	34432540	34435613
chr1	34438646	34440528
chr1	34458597	34460489
chr1	34472296	34473414
chr1	34485119	34486214
chr1	34536121	34537844
chr1	34578637	34580578
chr1	34677731	34679480
chr1	34749227	34752206
chr1	34801543	34802422
chr1	34839490	34843632
chr1	34849409	34852308
chr1	35694314	35698638
chr1	36064253	36065842
chr1	36067897	36069942
chr1	36243086	36244866
chr1	36254625	36256265
chr1	36303031	36303850
chr1	36307453	36308664
chr1	36367607	36369572
chr1	36444297	36445650
chr1	36470707	36472406
chr1	36511267	36513838
chr1	36546587	36547742
chr1	36556721	36558864
chr1	36690980	36692400
chr1	36708995	36710538
chr1	36770842	36771207
chr1	36784390	36785858
chr1	36937999	36940384
chr1	37028437	37030258
chr1	37218301	37219528
chr1	37299545	37300608
chr1	37429107	37431136
chr1	37540143	37542424
chr1	37718953	37720627
chr1	37864113	37866178
chr1	37871622	37872950
chr1	37889689	37891157
chr1	37996153	37999157
chr1	38128387	38130514
chr1	38626322	38628366
chr1	38835458	38837084
chr1	38897181	38898382
chr1	38987125	38988772
chr1	39192213	39195444
chr1	39367143	39369443
chr1	39476211	39479242
chr1	39534905	39536957
chr1	39575747	39577915
chr1	39649995	39651428
chr1	39720666	39721730
chr1	39761205	39762503
chr1	39900289	39902968
chr1	39935301	39936878
chr1	40266329	40267136
chr1	40325012	40326680
chr1	40679883	40682480
chr1	40789906	40791143
chr1	41156529	41158572
chr1	42242695	42244332
chr1	42259005	42262307
chr1	42491039	42492326
chr1	42538977	42540766
chr1	42683782	42715100
chr1	42850780	42852246
chr1	42952609	42953991
chr1	43091645	43093332
chr1	43097663	43099778
chr1	43162985	43164279
chr1	43444659	43447406
chr1	43826149	43828419
chr1	43933070	43936004
chr1	44100956	44103315
chr1	44117686	44120426
chr1	44147189	44148962
chr1	44198489	44199331
chr1	44551189	44555011
chr1	45794737	45796612
chr1	45925188	45926622
chr1	46065957	46067642
chr1	46852041	46854470
chr1	50925213	50929336
chr1	51477465	51479112
chr1	51746137	51747849
chr1	51914985	51916456
chr1	52113431	52114758
chr1	52118911	52120526
chr1	52231129	52234192
chr1	52498999	52501140
chr1	52630365	52631631
chr1	52725925	52727951
chr1	52816816	52818242
chr1	52844363	52845762
chr1	52952046	52954024
chr1	53296421	53297876
chr1	53312865	53314402
chr1	53351942	53353692
chr1	53706272	53707072
chr1	53784177	53785806
chr1	54193239	54195730
chr1	54250257	54251296
chr1	54438222	54439358
chr1	54556119	54558369
chr1	54925284	54927175
chr1	55025919	55027884
chr1	55052097	55053595
chr1	55086179	55089312
chr1	55130705	55132380
chr1	55236679	55238716
chr1	55362867	55364104
chr1	55404411	55407609
chr1	56969203	56985194
chr1	57377217	57378580
chr1	57405784	57407694
chr1	57607741	57609940
chr1	57773877	57776876
chr1	57969301	57970418
chr1	57995604	57997135
chr1	58391869	58394598
chr1	58422500	58424424
chr1	58444760	58446929
chr1	58503882	58505506
chr1	58585299	58587196
chr1	58652371	58653357
chr1	58710961	58714337
chr1	58795329	58796572
chr1	58966975	58974562
chr1	59117104	59120808
chr1	59236437	59238812
chr1	59481065	59484678
chr1	59592009	59593387
chr1	59668912	59671534
chr1	59684394	59686341
chr1	59762259	59766119
chr1	59912291	59914934
chr1	60042305	60043738
chr1	60096801	60099446
chr1	60179606	60182315
chr1	60342763	60344480
chr1	60408657	60410926
chr1	60565198	60567566
chr1	61638317	61639871
chr1	62702545	62704388
chr1	62705521	62708808
chr1	63112204	63115904
chr1	63129023	63130538
chr1	63175884	63177986
chr1	63246655	63249058
chr1	63255004	63257824
chr1	63270630	63276280
chr1	63309321	63309960
chr1	63445500	63446724
chr1	63613823	63615048
chr1	63729991	63731372
chr1	63828406	63833154
chr1	64119490	64122758
chr1	64531742	64536311
chr1	64616391	64618460
chr1	64689688	64692468
chr1	64734651	64735310
chr1	64735908	64739570
chr1	64955988	64957436
chr1	65177718	65180621
chr1	65185637	65187966
chr1	65311013	65312664
chr1	66174785	66177228
chr1	66467539	66469182
chr1	66700473	66701709
chr1	66815724	66818598
chr1	66862296	66863877
chr1	67038135	67039498
chr1	69104849	69108939
chr1	69684437	69689534
chr1	69826635	69827396
chr1	71102059	71103609
chr1	71556657	71557876
chr1	71652173	71654627
chr1	72210318	72213016
chr1	72225030	72226636
chr1	72236075	72237668
chr1	72243477	72244559
chr1	72254229	72255998
chr1	72283851	72284914
chr1	72306668	72308170
chr1	72535517	72537916
chr1	72582567	72584019
chr1	72640925	72641344
chr1	72710831	72712360
chr1	72823566	72825994
chr1	72869990	72876171
chr1	72944901	72946724
chr1	74036540	74037670
chr1	74068009	74069463
chr1	74097841	74099988
chr1	74124081	74125702
chr1	74235781	74238003
chr1	74283955	74286201
chr1	74303678	74304509
chr1	74332145	74333694
chr1	74386647	74387710
chr1	74390003	74393335
chr1	74396169	74398432
chr1	74504829	74507262
chr1	74586459	74588827
chr1	74600676	74602039
chr1	74661385	74662998
chr1	74712949	74714160
chr1	74770925	74774258
chr1	74782443	74784918
chr1	74791349	74792258
chr1	74794341	74795428
chr1	74800157	74801070
chr1	74802511	74803890
chr1	74806231	74807210
chr1	74807713	74808782
chr1	74816583	74817562
chr1	74848393	74852349
chr1	74853957	74860142
chr1	74880703	74887630
chr1	74891243	74893962
chr1	74900389	74902616
chr1	74935084	74936981
chr1	74947822	74952851
chr1	75124317	75125674
chr1	75141122	75143762
chr1	75168061	75169615
chr1	75179538	75180940
chr1	75191369	75193340
chr1	75208901	75209780
chr1	75210237	75211574
chr1	75217229	75220094
chr1	75235975	75237430
chr1	75262853	75264704
chr1	75276891	75278633
chr1	75316253	75318590
chr1	75360219	75361102
chr1	75381767	75382924
chr1	75387511	75389156
chr1	75422171	75423576
chr1	75435633	75436644
chr1	75445018	75446971
chr1	75447615	75451072
chr1	75455716	75459618
chr1	75477053	75480440
chr1	75486612	75488256
chr1	75505031	75506580
chr1	75520987	75522380
chr1	75545805	75547010
chr1	77512556	77517128
chr1	78138497	78143823
chr1	78170767	78172706
chr1	78186858	78219854
chr1	78309199	78312046
chr1	78488055	78489830
chr1	78536601	78538026
chr1	78657302	78658966
chr1	79670915	79673456
chr1	79760611	79762546
chr1	79775569	79776875
chr1	79857689	79859326
chr1	80337172	80341486
chr1	80756929	80759070
chr1	81593199	81595342
chr1	82282635	82284254
chr1	82289720	82294457
chr1	82316123	82317402
chr1	82586301	82587510
chr1	82724627	82725935
chr1	82839018	82840814
chr1	83037862	83038850
chr1	84283346	84284986
chr1	84694697	84696524
chr1	84709217	84710926
chr1	84837245	84841282
chr1	84933427	84935526
chr1	85793071	85795419
chr1	85894085	85895918
chr1	86017938	86019217
chr1	86045487	86047503
chr1	86064061	86065534
chr1	86154075	86155331
chr1	86302733	86304430
chr1	86357878	86360698
chr1	86433842	86435679
chr1	86440475	86443019
chr1	86472187	86472842
chr1	86486897	86488382
chr1	86503779	86504939
chr1	86524593	86529781
chr1	86581601	86583535
chr1	86586712	86587972
chr1	86669491	86671017
chr1	86703267	86704647
chr1	87127173	87127852
chr1	87152605	87157466
chr1	87184523	87185394
chr1	87186309	87187546
chr1	87213399	87214994
chr1	87263067	87266399
chr1	87326570	87328159
chr1	87475100	87476084
chr1	87508681	87511170
chr1	87755565	87756964
chr1	87802966	87810239
chr1	87852551	87855973
chr1	88007647	88008892
chr1	88205347	88206004
chr1	88276541	88278239
chr1	88700295	88702616
chr1	89069491	89071470
chr1	89453947	89456676
chr1	89579790	89582060
chr1	89750697	89751617
chr1	89921237	89937430
chr1	89939677	89944544
chr1	89967227	89969202
chr1	89992057	89993084
chr1	90201989	90205801
chr1	90221849	90222840
chr1	90602759	90604256
chr1	90927809	90928958
chr1	90998334	90999864
chr1	91052395	91054144
chr1	91179102	91180590
chr1	91249189	91251456
chr1	91297756	91298993
chr1	91344763	91345886
chr1	91365902	91367162
chr1	91397552	91399487
chr1	91412329	91414658
chr1	91458633	91460228
chr1	91494149	91495516
chr1	91538017	91541418
chr1	91800454	91803177
chr1	92178015	92181482
chr1	92472909	92474570
chr1	92641171	92642476
chr1	92830561	92832850
chr1	92847909	92848932
chr1	92906535	92907890
chr1	92910063	92911946
chr1	92933979	92936283
chr1	93100193	93102476
chr1	93176199	93177088
chr1	93235455	93236712
chr1	93305429	93306773
chr1	93341853	93344350
chr1	93401182	93401876
chr1	93444731	93446158
chr1	93477549	93480770
chr1	93511287	93512968
chr1	93634402	93636518
chr1	93685076	93686822
chr1	93753691	93756004
chr1	93801342	93802494
chr1	93803278	93804778
chr1	93824535	93826329
chr1	94034895	94036012
chr1	95313313	95314644
chr1	95664457	95669010
chr1	96870682	96872779
chr1	97658985	97662672
chr1	97768893	97771074
chr1	97976444	97977796
chr1	98094465	98096246
chr1	100231213	100232364
chr1	104767862	104769992
chr1	104993925	104994343
chr1	105355017	105358144
chr1	105662773	105665106
chr1	105780149	105781934
chr1	105842919	105845170
chr1	105989393	105992525
chr1	105992975	105994267
chr1	106170843	106175948
chr1	106712418	106714970
chr1	106758531	106760378
chr1	106795367	106797178
chr1	109981461	109984033
chr1	111863866	111865376
chr1	112416177	112417174
chr1	118310277	118311876
chr1	118321479	118322658
chr1	118387971	118390652
chr1	118458343	118459970
chr1	118480631	118486552
chr1	118627463	118628692
chr1	119047509	119049161
chr1	119051385	119054637
chr1	119418993	119424695
chr1	119504019	119505451
chr1	119524877	119526606
chr1	119647075	119649254
chr1	119834666	119838412
chr1	119912801	119913642
chr1	119996953	119997975
chr1	120006801	120008108
chr1	120072967	120074568
chr1	120120017	120121970
chr1	120264515	120265645
chr1	120340012	120343807
chr1	120589783	120618101
chr1	121096653	121097994
chr1	121175861	121180785
chr1	121326647	121328586
chr1	121430304	121432140
chr1	121527332	121528929
chr1	121566868	121568363
chr1	124044058	124046780
chr1	125434179	125436542
chr1	125559793	125561754
chr1	125909984	125913583
chr1	126492255	126493372
chr1	126829601	126831058
chr1	127204537	127206900
chr1	127575768	127577504
chr1	127676365	127680182
chr1	127773027	127775984
chr1	127868576	127869359
chr1	128101943	128104496
chr1	128243619	128246072
chr1	128358731	128360374
chr1	128416365	128417742
chr1	128471923	128473226
chr1	128590071	128593834
chr1	129272805	129274368
chr1	130461906	130463268
chr1	130714493	130718368
chr1	130877986	130879106
chr1	131096344	131098397
chr1	131136994	131138994
chr1	131152842	131154171
chr1	131244558	131246787
chr1	131524957	131529184
chr1	131827321	131829102
chr1	131866901	131868117
chr1	131909655	131912020
chr1	131962414	131964055
chr1	132006963	132009508
chr1	132067369	132068247
chr1	132138962	132139928
chr1	132190007	132192402
chr1	132298387	132299614
chr1	132315828	132316731
chr1	132365541	132367960
chr1	132390173	132392150
chr1	132416791	132419040
chr1	132476463	132478306
chr1	132541075	132543554
chr1	132741206	132742266
chr1	132879935	132881754
chr1	133024349	133025968
chr1	133033213	133034459
chr1	133045659	133046826
chr1	133130612	133134458
chr1	133163542	133165369
chr1	133180551	133183611
chr1	133329291	133329876
chr1	133363240	133364592
chr1	133422581	133424800
chr1	133492556	133493938
chr1	133609262	133610827
chr1	133660366	133662093
chr1	133799197	133801835
chr1	133907911	133909282
chr1	134060131	134064237
chr1	134075507	134080306
chr1	134092697	134093590
chr1	134234257	134236386
chr1	134298780	134299508
chr1	134344127	134345012
chr1	134361039	134363158
chr1	134404897	134406575
chr1	134414591	134421674
chr1	134454693	134456992
chr1	134493935	134495390
chr1	134513183	134513682
chr1	134555734	134557602
chr1	134558557	134563502
chr1	134644997	134647670
chr1	134708303	134710144
chr1	134954928	134956294
chr1	134961676	134963382
chr1	134987589	134988258
chr1	135084799	135085752
chr1	135103840	135106468
chr1	135145989	135148032
chr1	135282975	135284550
chr1	135312943	135314372
chr1	135368158	135369314
chr1	135374239	135375678
chr1	135428736	135431053
chr1	135510104	135511063
chr1	135584833	135586032
chr1	135686575	135688558
chr1	135728722	135729914
chr1	135765785	135766930
chr1	135793007	135794678
chr1	135818131	135819220
chr1	135916549	135920780
chr1	136007015	136008706
chr1	136017451	136019540
chr1	136051095	136051963
chr1	136128613	136134936
chr1	136135757	136140686
chr1	136233143	136234633
chr1	136259447	136260890
chr1	136343642	136347497
chr1	136414881	136416108
chr1	136465792	136466896
chr1	136624095	136626117
chr1	136776396	136778075
chr1	136781439	136782924
chr1	136944997	136950623
chr1	136951407	136954164
chr1	136957995	136959271
chr1	137897989	137904256
chr1	138617278	138620524
chr1	138837570	138844574
chr1	138846789	138849912
chr1	138856228	138857071
chr1	138962749	138964684
chr1	139421215	139424331
chr1	139454059	139456142
chr1	140244820	140246856
chr1	143701523	143703814
chr1	143738966	143740808
chr1	143776102	143778292
chr1	144002899	144005434
chr1	146494066	146496112
chr1	146496774	146499414
chr1	146724573	146727745
chr1	150099325	150100476
chr1	150319048	150333000
chr1	150392224	150394568
chr1	150991512	150994170
chr1	151342339	151347595
chr1	151427209	151429648
chr1	151499567	151501712
chr1	151571204	151572180
chr1	151754676	151756698
chr1	152088929	152091371
chr1	152385709	152387140
chr1	152399591	152401558
chr1	152623945	152625592
chr1	152765237	152768480
chr1	152900855	152905012
chr1	152954617	152956566
chr1	153185447	153186984
chr1	153330276	153334148
chr1	153424369	153425676
chr1	153484679	153488044
chr1	153549436	153550046
chr1	153652715	153654234
chr1	153659539	153663081
chr1	153739511	153740882
chr1	153899107	153901734
chr1	154204735	154205656
chr1	154725713	154727525
chr1	154883332	154884994
chr1	155082691	155084334
chr1	155097629	155100084
chr1	155158177	155159617
chr1	155228376	155232276
chr1	155233811	155237102
chr1	155244067	155244616
chr1	155416220	155418058
chr1	155557789	155559090
chr1	155728357	155729683
chr1	155737309	155737981
chr1	155739531	155743138
chr1	155811867	155813691
chr1	155971575	155974737
chr1	156034766	156037428
chr1	156040472	156042058
chr1	156203243	156205974
chr1	156302668	156304214
chr1	156310665	156311182
chr1	156420403	156421332
chr1	156472933	156474994
chr1	156558177	156559941
chr1	156673617	156674729
chr1	156717529	156720154
chr1	156937736	156940646
chr1	157410175	157414004
chr1	158355255	158357239
chr1	158361815	158363084
chr1	159231455	159234164
chr1	159523327	159525274
chr1	160044143	160044984
chr1	160194759	160195989
chr1	160211353	160213976
chr1	160791689	160793560
chr1	160905735	160909032
chr1	161033565	161037756
chr1	161069671	161072399
chr1	161130638	161131873
chr1	161142207	161143156
chr1	161170523	161171302
chr1	161250071	161251620
chr1	161875549	161878054
chr1	161968675	161969924
chr1	162475351	162478280
chr1	162547450	162549072
chr1	162569810	162572326
chr1	162738143	162741131
chr1	163308625	163310714
chr1	163311378	163315466
chr1	163402951	163404440
chr1	163779087	163780430
chr1	163929246	163930886
chr1	163993919	163995726
chr1	164247933	164250668
chr1	164275397	164276310
chr1	164306577	164308274
chr1	164456603	164459143
chr1	164898551	164899648
chr1	165118611	165120687
chr1	165193567	165195036
chr1	165235641	165237681
chr1	165281220	165283436
chr1	165459143	165462086
chr1	165633627	165635246
chr1	165641273	165643392
chr1	165707553	165708722
chr1	165763047	165764682
chr1	165779867	165781014
chr1	165844278	165845494
chr1	166000583	166004202
chr1	166047647	166049580
chr1	166153205	166154718
chr1	166253752	166255095
chr1	166308532	166309628
chr1	166378461	166380527
chr1	166409063	166410829
chr1	166999857	167003208
chr1	167283456	167285890
chr1	167307925	167309308
chr1	167340116	167340914
chr1	167349703	167351054
chr1	167392673	167394794
chr1	167598032	167599231
chr1	167660205	167661913
chr1	167672396	167673594
chr1	167687413	167695596
chr1	167802543	167804116
chr1	167927875	167930466
chr1	168428435	168432974
chr1	169530561	169532712
chr1	169747159	169748736
chr1	169968555	169970468
chr1	170173835	170176226
chr1	170209403	170212058
chr1	170214176	170215669
chr1	170255339	170255946
chr1	170588511	170590616
chr1	170643838	170644857
chr1	170866799	170869200
chr1	170884545	170886120
chr1	170907141	170909184
chr1	171032494	171035496
chr1	171036565	171039230
chr1	171044199	171045610
chr1	171063779	171066538
chr1	171069919	171081650
chr1	171084946	171086262
chr1	171101679	171103414
chr1	171110707	171112226
chr1	171113685	171114722
chr1	171149900	171151595
chr1	171159105	171160263
chr1	171195166	171196646
chr1	171220844	171223204
chr1	171246499	171247818
chr1	171269581	171271358
chr1	171280159	171281950
chr1	171287093	171288430
chr1	171294067	171295346
chr1	171328321	171330867
chr1	171345137	171346764
chr1	171360311	171361666
chr1	171379871	171380824
chr1	171410781	171412686
chr1	171437143	171438781
chr1	171459459	171460962
chr1	171501514	171504847
chr1	172025687	172028333
chr1	172053257	172054698
chr1	172081827	172083498
chr1	172125962	172127736
chr1	172147319	172150049
chr1	172200688	172207576
chr1	172311379	172313156
chr1	172325938	172326744
chr1	172340709	172341810
chr1	172375973	172377437
chr1	172481259	172485188
chr1	172499724	172501549
chr1	172549699	172551434
chr1	172561677	172563794
chr1	172616101	172617677
chr1	172632181	172633572
chr1	173365750	173368598
chr1	174501470	174503968
chr1	174921308	174922050
chr1	175491375	175493074
chr1	175624361	175626256
chr1	175691293	175693762
chr1	175880361	175881632
chr1	176274585	176276144
chr1	176812526	176815334
chr1	177256277	177259260
chr1	177322573	177323374
chr1	177440510	177446600
chr1	177795399	177797182
chr1	177982957	177984256
chr1	178186625	178189178
chr1	178275743	178276834
chr1	178317767	178321226
chr1	178332410	178339269
chr1	178368617	178369838
chr1	178405203	178407048
chr1	178526890	178531218
chr1	179516516	179518305
chr1	179545296	179548013
chr1	179667395	179669360
chr1	179801977	179804766
chr1	179958976	179962160
chr1	180194873	180196450
chr1	180255087	180257084
chr1	180328923	180333100
chr1	180365019	180366264
chr1	180386602	180388478
chr1	180432777	180435308
chr1	180482211	180484427
chr1	180568319	180570668
chr1	180640345	180642188
chr1	180696116	180697638
chr1	180725265	180726976
chr1	180767606	180769138
chr1	180777471	180778920
chr1	180793761	180794784
chr1	180810571	180814690
chr1	180847959	180851858
chr1	180893400	180895074
chr1	180903825	180905282
chr1	180933747	180935378
chr1	180936402	180937222
chr1	180941712	180943230
chr1	181016428	181017777
chr1	181143491	181145598
chr1	181150780	181151902
chr1	181209961	181212817
chr1	181255926	181257096
chr1	181351833	181354206
chr1	181839766	181843363
chr1	181852720	181854010
chr1	182017943	182020935
chr1	182124381	182125692
chr1	182282019	182283814
chr1	182340474	182342298
chr1	182408227	182410216
chr1	182516582	182518014
chr1	182763111	182765782
chr1	182959191	182960676
chr1	183220917	183221601
chr1	183296058	183298617
chr1	183344797	183346206
chr1	183368485	183370232
chr1	183388553	183389782
chr1	184032786	184036095
chr1	184715153	184738790
chr1	184771423	184772396
chr1	184810205	184811480
chr1	184844731	184846757
chr1	184851967	184853030
chr1	184882333	184883420
chr1	184998721	185000448
chr1	185202846	185205260
chr1	185328088	185329641
chr1	185331659	185333020
chr1	185362456	185364998
chr1	185454385	185456163
chr1	186116749	186117522
chr1	186408899	186409960
chr1	186701517	186706394
chr1	186748279	186750156
chr1	186833147	186834907
chr1	187215055	187216263
chr1	187604984	187610424
chr1	187651301	187652746
chr1	187997011	188000647
chr1	188261352	188265581
chr1	189006889	189008141
chr1	189342075	189344144
chr1	189686581	189689781
chr1	189727424	189729762
chr1	189921216	189922930
chr1	190167720	190175593
chr1	190911211	190912666
chr1	190927849	190929616
chr1	190977437	190979993
chr1	191024795	191027124
chr1	191062272	191063815
chr1	191097258	191099576
chr1	191182167	191184520
chr1	191184659	191187293
chr1	191224053	191225145
chr1	191317447	191318466
chr1	191325659	191326825
chr1	191394769	191398215
chr1	191573735	191576982
chr1	191717235	191720094
chr1	191820813	191822260
chr1	191905727	191908091
chr1	191976705	191982980
chr1	192092004	192093290
chr1	192135847	192139170
chr1	192190287	192191794
chr1	192770396	192771366
chr1	192834671	192835805
chr1	192854139	192856656
chr1	193034004	193036734
chr1	193129539	193130812
chr1	193152701	193153726
chr1	193172773	193174055
chr1	193272683	193273702
chr1	194618751	194623514
chr1	194655565	194657628
chr1	194938629	194939528
chr1	194975991	194978910
chr1	195130431	195131862
chr1	195241411	195242150
chr10	3365688	3367754
chr10	3739684	3743274
chr10	3972693	3974248
chr10	4265633	4267374
chr10	4385929	4390361
chr10	4431741	4433762
chr10	4711601	4713198
chr10	5549712	5551082
chr10	5802807	5806766
chr10	5822853	5825440
chr10	5920953	5923850
chr10	6787887	6789758
chr10	7210373	7213170
chr10	7390291	7393913
chr10	7589242	7591630
chr10	7661781	7664104
chr10	7667071	7668408
chr10	7680213	7683788
chr10	7725349	7727260
chr10	7779887	7781466
chr10	7792143	7793750
chr10	7867116	7867904
chr10	7952643	7957415
chr10	8517073	8519602
chr10	8761695	8763170
chr10	8885203	8887108
chr10	9509054	9510398
chr10	9674243	9678486
chr10	9896457	9902521
chr10	10320293	10321778
chr10	10557009	10558581
chr10	10688847	10690176
chr10	11080091	11082626
chr10	11148835	11150423
chr10	11280186	11282955
chr10	11342969	11344280
chr10	12546862	12549588
chr10	12866923	12869870
chr10	12921944	12923576
chr10	12941201	12941792
chr10	12963555	12964869
chr10	12997123	13000578
chr10	13007979	13009326
chr10	13060693	13061420
chr10	13090619	13091028
chr10	13192548	13193480
chr10	13322985	13324511
chr10	13473357	13475626
chr10	13500619	13501788
chr10	13552471	13553907
chr10	13868253	13869592
chr10	13964283	13968476
chr10	13982631	13983428
chr10	14544495	14546066
chr10	14704459	14706043
chr10	14759365	14760872
chr10	17721465	17729408
chr10	17945973	17948636
chr10	18022115	18023472
chr10	18054984	18057213
chr10	18234421	18235774
chr10	18318070	18320134
chr10	18407056	18409674
chr10	18469041	18471055
chr10	18545238	18546322
chr10	18549173	18550464
chr10	18743191	18744133
chr10	18844279	18845529
chr10	19007721	19016384
chr10	19351371	19364102
chr10	19591393	19593139
chr10	19711600	19713080
chr10	19848925	19853196
chr10	19907176	19907992
chr10	19933207	19935658
chr10	20148222	20150984
chr10	20168756	20172162
chr10	20197895	20203302
chr10	20204661	20208118
chr10	20311381	20313762
chr10	20347171	20348415
chr10	20722751	20725218
chr10	20951965	20954360
chr10	21082065	21084544
chr10	21157431	21162095
chr10	21295621	21296929
chr10	21740195	21742608
chr10	21881787	21883996
chr10	21991248	21996192
chr10	22058276	22059286
chr10	22148211	22160423
chr10	22272853	22274970
chr10	22644731	22645578
chr10	22730193	22732195
chr10	22811536	22823378
chr10	22840939	22845832
chr10	23347553	23351030
chr10	23785805	23788570
chr10	23796166	23798190
chr10	24148852	24150547
chr10	24222717	24224163
chr10	24594541	24596906
chr10	24711161	24712955
chr10	24869607	24870556
chr10	25296476	25298220
chr10	25359243	25362117
chr10	25397765	25401630
chr10	25406607	25415132
chr10	25425899	25435522
chr10	26077573	26079390
chr10	26372753	26376507
chr10	26772037	26773627
chr10	28073331	28077084
chr10	29143077	29144824
chr10	29146079	29148310
chr10	29312683	29314330
chr10	29360055	29363030
chr10	29532677	29537117
chr10	30199809	30200826
chr10	30599674	30601070
chr10	30617433	30619069
chr10	30802032	30804053
chr10	30841399	30844422
chr10	31312852	31314100
chr10	31445089	31446224
chr10	31608116	31610167
chr10	32889277	32891103
chr10	33623673	33625138
chr10	33950497	33951604
chr10	34018399	34020761
chr10	34127315	34127864
chr10	34206119	34208235
chr10	34280430	34284190
chr10	34296485	34298621
chr10	34417532	34418876
chr10	36506143	36509736
chr10	36973899	36975667
chr10	37135503	37141756
chr10	38965217	38966346
chr10	39133480	39134898
chr10	39169973	39172474
chr10	39368937	39371320
chr10	39612801	39615210
chr10	39630927	39632416
chr10	39730507	39733824
chr10	39898659	39899485
chr10	39926453	39927330
chr10	39959657	39960726
chr10	40024064	40025702
chr10	40141449	40142596
chr10	40246331	40247434
chr10	40256728	40259885
chr10	40300257	40303548
chr10	40348176	40351456
chr10	40682683	40683916
chr10	40881941	40885142
chr10	41070578	41072764
chr10	41302264	41304765
chr10	41449488	41451192
chr10	41476398	41477278
chr10	41488957	41491286
chr10	41518313	41521330
chr10	41809106	41811758
chr10	41886993	41890024
chr10	42017835	42019006
chr10	42231633	42233382
chr10	42273533	42279104
chr10	42477639	42479228
chr10	42501613	42503292
chr10	42572608	42573200
chr10	42578290	42580452
chr10	42582203	42584929
chr10	42590452	42592705
chr10	42613557	42614804
chr10	42631943	42633371
chr10	42634237	42636314
chr10	42636629	42637630
chr10	42678485	42680049
chr10	42714395	42716044
chr10	42760964	42763112
chr10	42993977	42995076
chr10	43020952	43022816
chr10	43172176	43175644
chr10	43220305	43222492
chr10	43477770	43480726
chr10	43539507	43541352
chr10	43577673	43581350
chr10	43722275	43724231
chr10	43901014	43902468
chr10	44002165	44006816
chr10	44148431	44149656
chr10	44267395	44269390
chr10	44452561	44460566
chr10	44476190	44478666
chr10	44526709	44531953
chr10	45066163	45068446
chr10	45288890	45290245
chr10	45334831	45336654
chr10	45468653	45471618
chr10	45472359	45474300
chr10	45485087	45487404
chr10	45577443	45579078
chr10	46071221	46073875
chr10	49782060	49783808
chr10	49787631	49789790
chr10	50591869	50593630
chr10	50889721	50912374
chr10	51589761	51590993
chr10	51676539	51678585
chr10	52020163	52030208
chr10	52232429	52234816
chr10	52380565	52382862
chr10	52416693	52418879
chr10	52689927	52692108
chr10	52703622	52705213
chr10	53378809	53380553
chr10	53580195	53581416
chr10	53595462	53598628
chr10	53629036	53630456
chr10	53750089	53751659
chr10	54074128	54076964
chr10	56115364	56115854
chr10	56227983	56229180
chr10	56376462	56380356
chr10	57485823	57488834
chr10	57531058	57532842
chr10	57631707	57633118
chr10	58254699	58256410
chr10	58322745	58324693
chr10	58445871	58448016
chr10	58496907	58498729
chr10	58651176	58652860
chr10	58811965	58814884
chr10	59220470	59223519
chr10	59322391	59324844
chr10	59615707	59617319
chr10	59702020	59703819
chr10	59878781	59880742
chr10	59920725	59921706
chr10	59948847	59953328
chr10	59964362	59965584
chr10	59969399	59970799
chr10	60002171	60004080
chr10	60105729	60107753
chr10	60218415	60219598
chr10	60277189	60278301
chr10	60346505	60347386
chr10	60685655	60688015
chr10	60752339	60753137
chr10	60826409	60827631
chr10	60829352	60832693
chr10	61145719	61148294
chr10	61272834	61273908
chr10	61381967	61384049
chr10	61417881	61419466
chr10	61451355	61453134
chr10	61475023	61476740
chr10	61594897	61595607
chr10	61625063	61626291
chr10	61647871	61649536
chr10	61679625	61681233
chr10	61694835	61696747
chr10	61714977	61715872
chr10	61782703	61784527
chr10	61936163	61937842
chr10	61976973	61980974
chr10	62110169	62111444
chr10	62127764	62138556
chr10	62230409	62231702
chr10	62325879	62328101
chr10	62338017	62341275
chr10	62448792	62450548
chr10	62485549	62488322
chr10	62507587	62508802
chr10	62577519	62579040
chr10	62601252	62602998
chr10	62649996	62652282
chr10	62725167	62726712
chr10	62791209	62793350
chr10	62864697	62866424
chr10	62885845	62887680
chr10	62919778	62921446
chr10	62946613	62947718
chr10	62979773	62981074
chr10	63020993	63025580
chr10	63089365	63090675
chr10	63099603	63100998
chr10	63242875	63245020
chr10	63337019	63339813
chr10	63380459	63383316
chr10	63386067	63387458
chr10	63428497	63430513
chr10	64086501	64090820
chr10	66813639	66815012
chr10	67003864	67005154
chr10	67095591	67101122
chr10	67126327	67128272
chr10	67185138	67189556
chr10	67283902	67285902
chr10	67534711	67540702
chr10	67547754	67550040
chr10	67646166	67648356
chr10	67911590	67912936
chr10	67979099	67980376
chr10	67984320	67985458
chr10	68135207	68137070
chr10	68275115	68280626
chr10	68282015	68283528
chr10	68723775	68724780
chr10	69211949	69214222
chr10	69351048	69353334
chr10	69397695	69400786
chr10	69570813	69572354
chr10	70094439	70099072
chr10	70244399	70246442
chr10	70440019	70441602
chr10	70520006	70522008
chr10	70598184	70600455
chr10	71158715	71160332
chr10	71237207	71238578
chr10	71284153	71285848
chr10	71343963	71345540
chr10	71346527	71349758
chr10	71350325	71352158
chr10	72654359	72655762
chr10	73096339	73100828
chr10	73820991	73827666
chr10	74966403	74968640
chr10	75036651	75037752
chr10	75059046	75064148
chr10	75211473	75213250
chr10	75316418	75318058
chr10	75515279	75518828
chr10	75558833	75560634
chr10	75667561	75668342
chr10	75763622	75765678
chr10	75772573	75773976
chr10	75779657	75781956
chr10	75797449	75798802
chr10	75833795	75838196
chr10	75859045	75860826
chr10	75882254	75883666
chr10	75892799	75893956
chr10	75920701	75922392
chr10	75932141	75932684
chr10	75935391	75936596
chr10	75950163	75952181
chr10	76031999	76033458
chr10	76237211	76238455
chr10	76344307	76346906
chr10	76441877	76443706
chr10	76468139	76469846
chr10	76530825	76532266
chr10	76622996	76624009
chr10	76960199	76962714
chr10	77032283	77034606
chr10	77165259	77166876
chr10	77258410	77260036
chr10	77416695	77418888
chr10	77515115	77516804
chr10	77581141	77582672
chr10	77605647	77607684
chr10	77621906	77623576
chr10	77677107	77678688
chr10	77901905	77903770
chr10	77969412	77970149
chr10	77977973	77979566
chr10	78008720	78010702
chr10	78043203	78043886
chr10	78068559	78070030
chr10	78169261	78170318
chr10	78184467	78185629
chr10	78243693	78245562
chr10	78290088	78308512
chr10	78350883	78352926
chr10	78411898	78413400
chr10	78425133	78426582
chr10	78463917	78465489
chr10	78481433	78482668
chr10	78573893	78575448
chr10	78591033	78592416
chr10	78746887	78748068
chr10	78751877	78753165
chr10	78779751	78780902
chr10	79096601	79098172
chr10	79321485	79323078
chr10	79533059	79534400
chr10	79553751	79555522
chr10	79611717	79612689
chr10	79613551	79614346
chr10	79636741	79639458
chr10	79668543	79670477
chr10	79681183	79683846
chr10	79703825	79705550
chr10	79716191	79718050
chr10	79745890	79747126
chr10	79754809	79755594
chr10	79765880	79769027
chr10	79776821	79778216
chr10	79779322	79781304
chr10	79793231	79794373
chr10	79852909	79858833
chr10	79873595	79875086
chr10	79908125	79909567
chr10	79915895	79917576
chr10	79920821	79921906
chr10	79925083	79929203
chr10	79959549	79961226
chr10	79970569	79971418
chr10	79983385	79987400
chr10	79988181	79989471
chr10	79989763	79990930
chr10	79996199	79998024
chr10	80002569	80003082
chr10	80013728	80015250
chr10	80038630	80040086
chr10	80050415	80052604
chr10	80052908	80055474
chr10	80101939	80103016
chr10	80114205	80118870
chr10	80136656	80139664
chr10	80140983	80143017
chr10	80147479	80151702
chr10	80158335	80161946
chr10	80164369	80169462
chr10	80172665	80173496
chr10	80179106	80180305
chr10	80189979	80191314
chr10	80225993	80228060
chr10	80247759	80250128
chr10	80259845	80262154
chr10	80264399	80265953
chr10	80291788	80293800
chr10	80295413	80296613
chr10	80298730	80299994
chr10	80319834	80320868
chr10	80322804	80324260
chr10	80329185	80332654
chr10	80342161	80343675
chr10	80348209	80349304
chr10	80355139	80358544
chr10	80385551	80389445
chr10	80397633	80400435
chr10	80405940	80407634
chr10	80431923	80434491
chr10	80464073	80465112
chr10	80471587	80472280
chr10	80475177	80476039
chr10	80488125	80506676
chr10	80513415	80514791
chr10	80534689	80536226
chr10	80538817	80539598
chr10	80560571	80562344
chr10	80576191	80579616
chr10	80588823	80591026
chr10	80602050	80603640
chr10	80621079	80624138
chr10	80655633	80657461
chr10	80675343	80678496
chr10	80700949	80703436
chr10	80740927	80742944
chr10	80754419	80756634
chr10	80797169	80799696
chr10	80806717	80809432
chr10	80825787	80831602
chr10	80842792	80844468
chr10	80854284	80856100
chr10	80899851	80901448
chr10	80917156	80918704
chr10	80928485	80931923
chr10	80931987	80934036
chr10	80935734	80937125
chr10	80939077	80940328
chr10	80985254	80986213
chr10	81021209	81022218
chr10	81024927	81025838
chr10	81036855	81037750
chr10	81059533	81060690
chr10	81069521	81070900
chr10	81105363	81106910
chr10	81128549	81129758
chr10	81133911	81139022
chr10	81166533	81169761
chr10	81174249	81178004
chr10	81182551	81183740
chr10	81192269	81193533
chr10	81194084	81194856
chr10	81229968	81231810
chr10	81232807	81233660
chr10	81239709	81240390
chr10	81252171	81253540
chr10	81256969	81258344
chr10	81266039	81267307
chr10	81284671	81286418
chr10	81292450	81294192
chr10	81316816	81317624
chr10	81319447	81321916
chr10	81332377	81332906
chr10	81342857	81343794
chr10	81346497	81347172
chr10	81349169	81352028
chr10	81356881	81358472
chr10	81363741	81364944
chr10	81376939	81379300
chr10	81383850	81385276
chr10	81389341	81390934
chr10	81393021	81394280
chr10	81401035	81403698
chr10	81405481	81410265
chr10	81416245	81417414
chr10	81426117	81427353
chr10	81429261	81432074
chr10	81452185	81453489
chr10	81459849	81461002
chr10	81463987	81465802
chr10	81472393	81474178
chr10	81477333	81478513
chr10	81481595	81482974
chr10	81495434	81497150
chr10	81502613	81503324
chr10	81544037	81545802
chr10	81558919	81561315
chr10	81570414	81572801
chr10	81574845	81576052
chr10	81600685	81601690
chr10	81605027	81607356
chr10	81627103	81627905
chr10	81633210	81634064
chr10	81642952	81644354
chr10	81648775	81650032
chr10	81995817	81997702
chr10	82047855	82048736
chr10	82083086	82083935
chr10	82127637	82128456
chr10	82177946	82179096
chr10	82353744	82355026
chr10	82622384	82623876
chr10	82628953	82631302
chr10	82698545	82700085
chr10	82762573	82764856
chr10	82811700	82812395
chr10	82858595	82861166
chr10	82984441	82987308
chr10	83133803	83135612
chr10	83336393	83338110
chr10	83359787	83361188
chr10	83533105	83534617
chr10	83543357	83544942
chr10	83647338	83649316
chr10	83722016	83723775
chr10	84436937	84438879
chr10	84439139	84441544
chr10	84532935	84534634
chr10	84575923	84578355
chr10	84621933	84623708
chr10	84753965	84760974
chr10	84916303	84918816
chr10	85044479	85045729
chr10	85101487	85104056
chr10	85127426	85129116
chr10	85183063	85186160
chr10	85386385	85389223
chr10	85598505	85599482
chr10	85624449	85625364
chr10	85828529	85829932
chr10	85871443	85872725
chr10	85915962	85917744
chr10	85926887	85929480
chr10	85956691	85958480
chr10	86021519	86023022
chr10	86300109	86301582
chr10	86497919	86499248
chr10	86684816	86686340
chr10	86704095	86706868
chr10	86778119	86780176
chr10	87036097	87037372
chr10	87057929	87059204
chr10	87484713	87486790
chr10	87488433	87495238
chr10	87500481	87502575
chr10	87858154	87861336
chr10	88146023	88147634
chr10	88200549	88201813
chr10	88356517	88357532
chr10	88378869	88380528
chr10	88503184	88504398
chr10	88730386	88732686
chr10	88825971	88827380
chr10	88885463	88886794
chr10	89256433	89258326
chr10	89343683	89345428
chr10	89434094	89435600
chr10	89442788	89444478
chr10	89685279	89686764
chr10	89731331	89733084
chr10	89744445	89747012
chr10	89872225	89874445
chr10	90576456	90577802
chr10	90828282	90831702
chr10	90969534	90970538
chr10	91081811	91083622
chr10	91122527	91124651
chr10	91169511	91172424
chr10	91181003	91183049
chr10	92161230	92165258
chr10	92721405	92723058
chr10	93080965	93082194
chr10	93160053	93162248
chr10	93275797	93276879
chr10	93308671	93311738
chr10	93452297	93454641
chr10	93539445	93540386
chr10	93588495	93590260
chr10	93640401	93642536
chr10	93831327	93832480
chr10	93833145	93834922
chr10	93888591	93890726
chr10	94034811	94037546
chr10	94147593	94148994
chr10	94198340	94199780
chr10	94311469	94312759
chr10	94513599	94517045
chr10	94621259	94623028
chr10	94687547	94689762
chr10	94940461	94946010
chr10	94990989	94992624
chr10	95322944	95324856
chr10	95413751	95418435
chr10	95501049	95502267
chr10	95514214	95516288
chr10	95562357	95564688
chr10	95939961	95942276
chr10	96522941	96524797
chr10	96615961	96622826
chr10	97312647	97314250
chr10	98913313	98917012
chr10	99106295	99108919
chr10	99261035	99265180
chr10	100015215	100018841
chr10	100486393	100488739
chr10	100588511	100589726
chr10	103025209	103033299
chr10	103034353	103036934
chr10	103366981	103369642
chr10	105571909	105575706
chr10	105840731	105842230
chr10	106468645	106471290
chr10	106631673	106635115
chr10	107271021	107273940
chr10	108161056	108165118
chr10	108330787	108334154
chr10	109007675	109012474
chr10	109832149	109833500
chr10	110454793	110456704
chr10	110744592	110746556
chr10	110919460	110921434
chr10	110930966	110932352
chr10	111007873	111013004
chr10	111163720	111166888
chr10	111246857	111250136
chr10	111297731	111299270
chr10	111335821	111336673
chr10	111472097	111474934
chr10	111505872	111508645
chr10	111972423	111973862
chr10	112269845	112272456
chr10	112928307	112929484
chr10	114800227	114803058
chr10	115250513	115252664
chr10	115313912	115316332
chr10	115361725	115362976
chr10	115382859	115386835
chr10	115569839	115573216
chr10	115584712	115588572
chr10	115617405	115618854
chr10	116017458	116019764
chr10	116300711	116302187
chr10	116330503	116331542
chr10	116472566	116474856
chr10	116579726	116583042
chr10	116948711	116951190
chr10	117062873	117064556
chr10	117147341	117150784
chr10	117222696	117224988
chr10	117374557	117378283
chr10	117392781	117393918
chr10	117570441	117572388
chr10	117628271	117630580
chr10	117675581	117677392
chr10	117709425	117711544
chr10	117745239	117746817
chr10	117791833	117793367
chr10	117843637	117846678
chr10	118003159	118004642
chr10	118141107	118143022
chr10	118865317	118871420
chr10	119065167	119066818
chr10	119238215	119241165
chr10	119453201	119455899
chr10	119690643	119693218
chr10	120035127	120036326
chr10	120112349	120113563
chr10	120201074	120202476
chr10	120208579	120209530
chr10	120226712	120228024
chr10	120271807	120272912
chr10	120365061	120366914
chr10	120473924	120478734
chr10	120551479	120553567
chr10	120721345	120723559
chr10	120735583	120737078
chr10	120744347	120745463
chr10	120882449	120884364
chr10	120897747	120899482
chr10	120977495	120980210
chr10	121031772	121034918
chr10	121309519	121311711
chr10	121350067	121351955
chr10	121364445	121366524
chr10	121475506	121476924
chr10	121585903	121587592
chr10	121624987	121626955
chr10	121640959	121642726
chr10	121663451	121665000
chr10	121739378	121740732
chr10	122046175	122048084
chr10	122096249	122098020
chr10	122447419	122449784
chr10	122678355	122681481
chr10	122885694	122887383
chr10	122984225	122987024
chr10	123075333	123077122
chr10	123195208	123197836
chr10	123263591	123266956
chr10	125388797	125389916
chr10	125784986	125787633
chr10	125965743	125969243
chr10	126679340	126681464
chr10	126900407	126901888
chr10	126905517	126906331
chr10	126927750	126928978
chr10	126956875	126958345
chr10	126978083	126981714
chr10	127030035	127031183
chr10	127040320	127043560
chr10	127048221	127050565
chr10	127058192	127061182
chr10	127062847	127064725
chr10	127068947	127071164
chr10	127077622	127080570
chr10	127080953	127082304
chr10	127090248	127092452
chr10	127120252	127121706
chr10	127164697	127166974
chr10	127169798	127171407
chr10	127176234	127179156
chr10	127179689	127180588
chr10	127183656	127184420
chr10	127187969	127190413
chr10	127194749	127196880
chr10	127208847	127212142
chr10	127262685	127263668
chr10	127265895	127267292
chr10	127286509	127292765
chr10	127310977	127312694
chr10	127325941	127327302
chr10	127338730	127342879
chr10	127380101	127382010
chr10	127508095	127510846
chr10	127511262	127513950
chr10	127521554	127522764
chr10	127524584	127525588
chr10	127533823	127535250
chr10	127620186	127622962
chr10	127642455	127643310
chr10	127665825	127668652
chr10	127675960	127678326
chr10	127721005	127722608
chr10	127738701	127740568
chr10	128014911	128015936
chr10	128034338	128038106
chr10	128057805	128060620
chr10	128082503	128084562
chr10	128090749	128095521
chr10	128096505	128098573
chr10	128193867	128195896
chr10	128210953	128212252
chr10	128212783	128213560
chr10	128231116	128234354
chr10	128270094	128271072
chr10	128302483	128304030
chr10	128321480	128323802
chr10	128337123	128339362
chr10	128367914	128369612
chr10	128376362	128378316
chr10	128408867	128412928
chr10	128458207	128460684
chr10	128492691	128495112
chr10	128498297	128499964
chr10	128524453	128526969
chr10	128546215	128549814
chr10	128564418	128567112
chr10	128588689	128590781
chr10	128625357	128627208
chr10	128645155	128646821
chr10	128668481	128669646
chr10	128673169	128675042
chr10	128694720	128697118
chr10	128703812	128705694
chr10	128742768	128745530
chr10	128747463	128749282
chr10	128803177	128806280
chr10	128821053	128822977
chr10	128889079	128892826
chr10	128895193	128897296
chr10	128909125	128910832
chr10	128922731	128924032
chr10	128933163	128934928
chr10	130470004	130470881
chr11	3122907	3124784
chr11	3201579	3203615
chr11	3265125	3267308
chr11	3288182	3293615
chr11	3330517	3332786
chr11	3370795	3372014
chr11	3408069	3409692
chr11	3451087	3453346
chr11	3513993	3515206
chr11	3516759	3517909
chr11	3534943	3536034
chr11	3538782	3539780
chr11	3628837	3629685
chr11	3648187	3649765
chr11	3719567	3724629
chr11	3761503	3762682
chr11	3774233	3775264
chr11	3863543	3864648
chr11	3894625	3895788
chr11	3911773	3915220
chr11	3930423	3932585
chr11	3963501	3965298
chr11	3983353	3984413
chr11	3997881	3998908
chr11	4094055	4097902
chr11	4117504	4119181
chr11	4134733	4136228
chr11	4159485	4161430
chr11	4186275	4187730
chr11	4217884	4219000
chr11	4266123	4267772
chr11	4592771	4595433
chr11	4637249	4638536
chr11	4703590	4705586
chr11	4745732	4747504
chr11	4847848	4850193
chr11	4873305	4875016
chr11	4894871	4896202
chr11	4946751	4948802
chr11	4986297	4987861
chr11	5057884	5060084
chr11	5061527	5061872
chr11	5064657	5065978
chr11	5096343	5101033
chr11	5151697	5152546
chr11	5260261	5262364
chr11	5443541	5445846
chr11	5520094	5522443
chr11	5540257	5542632
chr11	5706858	5708036
chr11	5740477	5741522
chr11	5761455	5762814
chr11	5787937	5789254
chr11	5837229	5838373
chr11	5860989	5862672
chr11	5877265	5878872
chr11	5901842	5902600
chr11	5954947	5956686
chr11	6063840	6066671
chr11	6199401	6200833
chr11	6267083	6268355
chr11	6273583	6275395
chr11	6291087	6292732
chr11	6388724	6390481
chr11	6415352	6417099
chr11	6443115	6445346
chr11	6473496	6476827
chr11	6527287	6529085
chr11	6545923	6548230
chr11	6598743	6599782
chr11	6605023	6606423
chr11	6625243	6626748
chr11	7062785	7065858
chr11	7212313	7215147
chr11	8467565	8469182
chr11	8622739	8625194
chr11	8663385	8664849
chr11	9010209	9011950
chr11	9048085	9049416
chr11	9115429	9119982
chr11	11113431	11117242
chr11	11461620	11462554
chr11	11684724	11687201
chr11	11807919	11810270
chr11	12035772	12039452
chr11	12463975	12465276
chr11	16257099	16258430
chr11	16259463	16261758
chr11	16507199	16509131
chr11	16751787	16753838
chr11	16950671	16952272
chr11	17051322	17053644
chr11	17158685	17161239
chr11	17163512	17168204
chr11	17210754	17212740
chr11	17256995	17258525
chr11	17458671	17461262
chr11	17952855	17954207
chr11	18871295	18872566
chr11	18876665	18879136
chr11	19007576	19008305
chr11	19010775	19021787
chr11	19026173	19028233
chr11	19919548	19920780
chr11	19923456	19926732
chr11	20111728	20113750
chr11	20200216	20203178
chr11	20248657	20250311
chr11	20331800	20333804
chr11	20444957	20446438
chr11	20454857	20456748
chr11	20531627	20533004
chr11	20541961	20544402
chr11	20631175	20633010
chr11	20739749	20743847
chr11	20827623	20832286
chr11	21090963	21092866
chr11	21238121	21240762
chr11	21369163	21371747
chr11	21569458	21572851
chr11	21992623	21998481
chr11	21999585	22004853
chr11	22286062	22288400
chr11	22512075	22513462
chr11	22857941	22861032
chr11	22972677	22973737
chr11	22979967	22982852
chr11	22989651	22992216
chr11	23007217	23012935
chr11	23067297	23068690
chr11	23254904	23258194
chr11	23305307	23307868
chr11	23496857	23498881
chr11	23632871	23634255
chr11	23664519	23667688
chr11	23769316	23772039
chr11	23894126	23895769
chr11	24058711	24063140
chr11	24073267	24082482
chr11	24305013	24305982
chr11	24370103	24372342
chr11	25356568	25358816
chr11	25855703	25857635
chr11	26209583	26211202
chr11	26386937	26387874
chr11	26592714	26594026
chr11	28582137	28584765
chr11	28852567	28854523
chr11	29130109	29131716
chr11	29171428	29174368
chr11	29246239	29247831
chr11	29373049	29376874
chr11	29514453	29515453
chr11	29525921	29527646
chr11	29546865	29549025
chr11	29692299	29694616
chr11	29825097	29825490
chr11	30024061	30026608
chr11	30196755	30199078
chr11	30266673	30269128
chr11	30648865	30649844
chr11	30754349	30755578
chr11	30771229	30774044
chr11	30884960	30885747
chr11	30953233	30955176
chr11	31368157	31372001
chr11	31671007	31672511
chr11	31870065	31875480
chr11	31999710	32003323
chr11	32161505	32162592
chr11	32204572	32206239
chr11	32221177	32223207
chr11	32226305	32227390
chr11	32266781	32268434
chr11	32347277	32348855
chr11	32454443	32456610
chr11	32531873	32534334
chr11	32640862	32644254
chr11	32925315	32926327
chr11	33122602	33123427
chr11	33145125	33148948
chr11	33161233	33163721
chr11	33180357	33181790
chr11	33192930	33206541
chr11	33512648	33513992
chr11	33842891	33844076
chr11	34314443	34316856
chr11	34832603	34834326
chr11	35119317	35123002
chr11	35364357	35366083
chr11	35769007	35770966
chr11	35797517	35799357
chr11	35833895	35834784
chr11	35873128	35875632
chr11	35979429	35981512
chr11	36000557	36002048
chr11	36676407	36679052
chr11	37235187	37237338
chr11	40691477	40695250
chr11	40732605	40734910
chr11	40754443	40756066
chr11	41999356	42001215
chr11	42181467	42183592
chr11	42419099	42424158
chr11	43384847	43386144
chr11	43425787	43426688
chr11	43433436	43434664
chr11	43474008	43475248
chr11	43527854	43529942
chr11	43681184	43683568
chr11	43747191	43748282
chr11	43766588	43767568
chr11	43775573	43776430
chr11	43835947	43837058
chr11	44469603	44471882
chr11	44517985	44522700
chr11	44610519	44613841
chr11	44616375	44620794
chr11	45851208	45853038
chr11	45943153	45945340
chr11	45954973	45955717
chr11	45980068	45981014
chr11	46055902	46057540
chr11	46165895	46166714
chr11	46311611	46313070
chr11	46436113	46438066
chr11	47987871	47989770
chr11	48799128	48801808
chr11	48816215	48818770
chr11	48823137	48827258
chr11	48833615	48834908
chr11	48837232	48838855
chr11	48853049	48853978
chr11	48854815	48859572
chr11	48870938	48872344
chr11	49169047	49169739
chr11	49202405	49204878
chr11	49243087	49251372
chr11	49609043	49611622
chr11	49633635	49635106
chr11	49636097	49637388
chr11	49709143	49713900
chr11	49793026	49795360
chr11	49846111	49848074
chr11	49901019	49902430
chr11	50024641	50026804
chr11	50130561	50132303
chr11	50174155	50176140
chr11	50209731	50211210
chr11	50224145	50226676
chr11	50231010	50231718
chr11	50236328	50237631
chr11	50290393	50292945
chr11	50324327	50326900
chr11	50359073	50359941
chr11	50376582	50379232
chr11	50429847	50431674
chr11	50456872	50458057
chr11	50601101	50604134
chr11	50826800	50827970
chr11	50849013	50852568
chr11	50886710	50888078
chr11	50915315	50916520
chr11	50930681	50932028
[truncated: 14,870 more rows]

## Sheet: C) Cone UMRs
chr1	3670305	3672754
chr1	4353504	4361102
chr1	4489431	4499128
chr1	4571367	4572302
chr1	4784585	4786320
chr1	4807163	4809186
chr1	4857047	4859188
chr1	5019198	5021036
chr1	5082871	5083896
chr1	5916441	5918158
chr1	6213339	6215888
chr1	6358661	6359754
chr1	6382425	6383336
chr1	6441112	6441698
chr1	7087724	7090074
chr1	7397023	7398826
chr1	9298397	9300876
chr1	9544791	9548312
chr1	9601107	9602216
chr1	9699219	9701306
chr1	9747175	9748898
chr1	9797469	9798846
chr1	9847779	9849157
chr1	9942339	9944856
chr1	9966973	9968586
chr1	10036929	10040904
chr1	10230309	10234198
chr1	10993117	10994606
chr1	11413511	11415029
chr1	12691472	12693760
chr1	12835322	12837161
chr1	12990277	12993125
chr1	13124239	13129332
chr1	13371263	13375276
chr1	13588366	13590426
chr1	13659742	13660984
chr1	14308929	14310663
chr1	14502996	14507282
chr1	14754725	14757991
chr1	14917937	14919345
chr1	15286000	15287865
chr1	15805210	15806726
chr1	15892389	15893146
chr1	16092806	16093724
chr1	16103582	16107074
chr1	16518231	16520332
chr1	16617518	16619940
chr1	16655797	16657724
chr1	16664935	16665985
chr1	17095944	17098266
chr1	18057037	18059184
chr1	19096633	19112724
chr1	19205185	19243260
chr1	20818808	20820690
chr1	20889852	20891658
chr1	20951136	20952272
chr1	21078451	21079935
chr1	21960067	21962800
chr1	22532815	22534462
chr1	22805249	22807072
chr1	23255835	23257908
chr1	23382058	23383846
chr1	23761068	23764336
chr1	23921413	23922753
chr1	24004416	24006139
chr1	24099130	24101174
chr1	24586053	24587748
chr1	24678137	24679506
chr1	25228259	25229722
chr1	25828848	25831982
chr1	30870133	30875134
chr1	30946593	30950715
chr1	32172040	32173860
chr1	33669145	33670934
chr1	33719561	33720816
chr1	33756878	33758492
chr1	33813301	33815045
chr1	33906797	33908944
chr1	34005439	34006630
chr1	34010973	34012126
chr1	34236168	34237290
chr1	34432621	34435613
chr1	34438681	34440528
chr1	34458597	34460489
chr1	34472025	34473366
chr1	34485119	34486214
chr1	34536197	34537844
chr1	34578733	34580578
chr1	34677783	34679480
chr1	34749751	34752066
chr1	34801374	34802422
chr1	34839249	34843632
chr1	34849079	34855372
chr1	35694314	35698498
chr1	36064441	36065842
chr1	36067861	36069942
chr1	36243086	36244866
chr1	36254625	36256241
chr1	36303031	36303850
chr1	36307453	36308664
chr1	36367607	36369955
chr1	36444297	36445650
chr1	36470633	36472564
chr1	36492220	36496410
chr1	36511267	36513838
chr1	36546663	36547884
chr1	36556585	36558906
chr1	36690980	36692464
chr1	36708995	36710450
chr1	36770865	36771161
chr1	36784567	36785858
chr1	36937658	36940384
chr1	37028522	37030258
chr1	37217421	37223399
chr1	37299545	37300629
chr1	37428948	37431136
chr1	37540143	37542424
chr1	37719022	37720627
chr1	37864113	37866178
chr1	37871371	37872988
chr1	37889689	37891157
chr1	37996153	37999157
chr1	38126601	38130514
chr1	38626222	38628300
chr1	38835458	38837084
chr1	38897181	38898488
chr1	38987125	38988828
chr1	39192398	39195444
chr1	39367098	39369443
chr1	39444359	39447448
chr1	39475495	39479242
chr1	39534905	39536875
chr1	39576091	39577915
chr1	39650050	39651396
chr1	39720823	39721570
chr1	39761205	39762503
chr1	39900191	39902968
chr1	39935429	39936878
chr1	40266329	40267136
chr1	40324913	40326680
chr1	40679883	40682480
chr1	40789767	40791143
chr1	41156630	41158572
chr1	42491039	42492326
chr1	42539342	42540766
chr1	42683782	42715185
chr1	42850780	42852246
chr1	42952641	42953991
chr1	43091608	43093254
chr1	43097663	43099778
chr1	43162985	43164261
chr1	43444873	43447210
chr1	43826149	43828419
chr1	43932965	43936004
chr1	44100956	44103542
chr1	44117686	44120536
chr1	44147057	44149056
chr1	44198489	44199331
chr1	44551189	44552830
chr1	45501517	45503615
chr1	45794752	45796368
chr1	45925188	45926602
chr1	46065867	46067642
chr1	46852041	46854670
chr1	50925303	50929336
chr1	51477436	51479112
chr1	51914927	51916456
chr1	52113237	52114386
chr1	52118911	52120526
chr1	52149849	52151528
chr1	52231129	52234456
chr1	52498999	52501140
chr1	52630365	52631631
chr1	52725925	52727838
chr1	52816433	52818242
chr1	52844363	52845813
chr1	52952102	52953726
chr1	53296421	53297876
chr1	53312865	53314402
chr1	53351599	53353692
chr1	53706272	53707159
chr1	53784177	53785806
chr1	54193239	54195438
chr1	54250257	54251296
chr1	54438403	54439358
chr1	54556119	54558438
chr1	54925284	54927175
chr1	55025919	55027884
chr1	55052097	55053595
chr1	55086139	55089312
chr1	55130705	55132498
chr1	55236679	55238748
chr1	55363081	55364104
chr1	55404411	55407706
chr1	55887757	55889548
chr1	56969203	56974498
chr1	56975419	56984800
chr1	57377138	57378515
chr1	57405823	57407694
chr1	57607741	57609940
chr1	57773895	57776920
chr1	57940578	57942200
chr1	57969301	57970418
chr1	57995604	57997135
chr1	58391839	58394598
chr1	58422409	58424449
chr1	58444760	58446929
chr1	58503882	58505461
chr1	58585299	58587391
chr1	58652371	58653107
chr1	58710882	58715003
chr1	58795459	58796572
chr1	58966599	58975714
chr1	59117104	59120808
chr1	59158653	59164680
chr1	59236437	59239197
chr1	59481065	59484614
chr1	59592097	59593387
chr1	59669575	59671534
chr1	59684100	59686341
chr1	59762259	59766119
chr1	59912101	59914934
chr1	60042305	60043738
chr1	60096801	60100588
chr1	60179457	60182315
chr1	60342763	60344480
chr1	60408657	60411278
chr1	60565053	60567566
chr1	61300019	61302182
chr1	61638317	61639706
chr1	62702545	62708872
chr1	63112204	63115904
chr1	63129023	63130538
chr1	63175822	63177986
chr1	63246655	63251054
chr1	63255159	63257824
chr1	63270789	63276280
chr1	63309107	63309953
chr1	63445500	63446724
chr1	63613823	63615048
chr1	63729991	63731372
chr1	64119549	64122758
chr1	64531742	64535401
chr1	64616391	64618460
chr1	64689785	64692468
chr1	64734125	64739570
chr1	64955988	64957436
chr1	65177718	65180621
chr1	65185573	65187966
chr1	65311013	65312664
chr1	66174785	66177988
chr1	66321093	66325498
chr1	66467399	66471160
chr1	66700473	66701709
chr1	66815620	66818886
chr1	66861841	66863786
chr1	67038160	67039498
chr1	69104849	69108878
chr1	69684839	69689551
chr1	69826669	69827396
chr1	71102059	71103659
chr1	71556657	71557876
chr1	71651777	71654627
chr1	72210318	72213016
chr1	72225030	72226636
chr1	72236075	72237668
chr1	72243608	72244940
chr1	72254229	72255973
chr1	72283851	72284914
chr1	72306668	72308170
chr1	72535644	72537916
chr1	72582703	72584019
chr1	72710831	72712360
chr1	72823491	72825994
chr1	72869990	72875964
chr1	72944901	72946652
chr1	74036540	74037670
chr1	74068021	74069270
chr1	74097697	74099988
chr1	74123909	74125727
chr1	74235781	74238086
chr1	74283955	74286201
chr1	74303678	74304509
chr1	74332145	74333694
chr1	74386565	74387710
chr1	74390003	74393335
chr1	74396169	74398492
chr1	74504829	74507262
chr1	74586459	74588920
chr1	74600676	74602039
chr1	74661385	74662998
chr1	74713055	74714114
chr1	74770902	74773805
chr1	74782538	74784918
chr1	74791349	74792448
chr1	74794341	74795352
chr1	74800157	74801070
chr1	74801977	74804014
chr1	74806231	74807346
chr1	74807779	74808782
chr1	74816583	74817562
chr1	74848393	74852349
chr1	74853957	74860142
chr1	74881897	74883720
chr1	74883997	74887630
chr1	74891707	74893962
chr1	74900457	74901288
chr1	74935084	74936981
chr1	74947853	74952652
chr1	75124317	75125674
chr1	75140665	75144128
chr1	75168061	75169615
chr1	75179538	75180940
chr1	75191313	75193340
chr1	75208901	75209843
chr1	75210237	75211696
chr1	75217089	75220094
chr1	75235917	75237478
chr1	75262853	75264844
chr1	75277149	75278633
chr1	75316253	75318405
chr1	75360439	75361102
chr1	75381681	75382828
chr1	75387718	75388743
chr1	75398519	75400988
chr1	75422697	75424185
chr1	75435633	75436644
chr1	75442789	75455398
chr1	75455617	75459748
chr1	75460411	75466004
chr1	75476871	75480492
chr1	75486612	75488256
chr1	75504878	75506642
chr1	75520987	75522656
chr1	75545805	75547010
chr1	77512533	77517207
chr1	78138635	78142230
chr1	78170767	78172788
chr1	78186858	78205576
chr1	78206155	78219774
chr1	78309199	78312304
chr1	78488055	78489830
chr1	78655606	78663282
chr1	79670915	79673295
chr1	79760611	79762492
chr1	79775569	79776826
chr1	79857689	79859326
chr1	80335839	80341486
chr1	80756929	80759070
chr1	81592972	81595342
chr1	82282799	82284023
chr1	82289827	82294457
chr1	82316123	82317402
chr1	82586301	82587510
chr1	82724627	82725972
chr1	82838873	82840814
chr1	83402053	83408960
chr1	84283700	84284986
chr1	84694721	84696524
chr1	84709217	84710926
chr1	84837179	84840853
chr1	84933427	84935526
chr1	85793071	85795419
chr1	85894085	85895918
chr1	86018051	86019217
chr1	86045643	86047503
chr1	86064061	86065534
chr1	86154158	86155426
chr1	86302831	86304430
chr1	86357773	86360759
chr1	86433842	86435784
chr1	86440289	86443074
chr1	86472161	86472842
chr1	86486897	86488382
chr1	86503779	86504786
chr1	86524593	86530040
chr1	86581531	86583535
chr1	86586712	86587672
chr1	86669491	86671017
chr1	86703267	86704807
chr1	87127213	87127814
chr1	87152953	87156502
chr1	87184523	87187625
chr1	87213289	87214994
chr1	87262683	87266399
chr1	87326570	87328159
chr1	87475100	87475906
chr1	87509319	87511034
chr1	87755565	87757123
chr1	87803137	87809256
chr1	87852551	87855973
chr1	88007647	88008892
chr1	88205313	88206004
chr1	88276541	88278082
chr1	88700557	88702616
chr1	89069421	89072962
chr1	89453947	89457348
chr1	89579529	89581799
chr1	89750527	89751474
chr1	89921294	89937430
chr1	89939195	89944510
chr1	89967227	89969202
chr1	89992057	89992939
chr1	90202181	90205801
chr1	90602759	90604256
chr1	90927561	90928958
chr1	90998334	90999864
chr1	91052395	91053854
chr1	91179102	91180536
chr1	91249189	91251456
chr1	91297805	91298993
chr1	91344654	91345886
chr1	91366005	91367005
chr1	91397404	91399487
chr1	91412109	91414658
chr1	91458263	91460334
chr1	91494149	91495459
chr1	91538017	91541418
chr1	91800399	91803105
chr1	92178063	92181482
chr1	92472145	92474647
chr1	92641061	92642476
chr1	92830561	92832803
chr1	92847471	92848932
chr1	92906535	92907890
chr1	92910063	92911946
chr1	92933901	92936283
chr1	93100051	93102476
chr1	93176018	93177040
chr1	93235455	93236712
chr1	93305429	93306515
chr1	93342137	93344350
chr1	93401308	93401864
chr1	93443925	93446158
chr1	93477549	93480770
chr1	93511127	93513208
chr1	93634007	93636518
chr1	93685076	93686784
chr1	93753635	93756498
chr1	93801342	93802494
chr1	93803278	93804778
chr1	93824384	93826414
chr1	95313313	95314644
chr1	95665068	95669010
chr1	96870682	96872779
chr1	97659323	97662672
chr1	97768893	97771074
chr1	97976444	97977770
chr1	98094465	98096246
chr1	99771942	99773313
chr1	100231038	100232364
chr1	104767862	104770208
chr1	104993925	104994436
chr1	105355054	105357036
chr1	105662845	105665106
chr1	105780149	105781828
chr1	105843137	105844955
chr1	105989584	105994267
chr1	106170880	106175948
chr1	106712418	106714970
chr1	106758416	106760570
chr1	106795367	106797178
chr1	109981595	109985704
chr1	111863549	111865376
chr1	112416177	112417076
chr1	118310277	118311792
chr1	118321479	118322658
chr1	118387971	118390720
chr1	118458539	118459970
chr1	118481293	118486858
chr1	118487223	118494028
chr1	118627654	118628692
chr1	119047509	119049130
chr1	119051385	119054696
chr1	119418281	119424860
chr1	119504149	119505451
chr1	119525177	119526606
chr1	119645985	119649254
chr1	119834666	119838412
chr1	119912621	119913602
chr1	119996832	119997975
chr1	120006801	120008108
chr1	120072967	120074494
chr1	120120115	120121970
chr1	120264397	120265645
chr1	120340141	120343858
chr1	120590045	120618101
chr1	121096687	121097994
chr1	121175861	121180785
chr1	121326868	121328656
chr1	121430551	121432140
chr1	121527261	121528929
chr1	121566999	121568363
chr1	124044058	124047080
chr1	125434179	125436542
chr1	125559793	125561754
chr1	125909984	125913484
chr1	126492280	126493372
chr1	126829689	126831028
chr1	127204473	127206900
chr1	127676451	127680182
chr1	127773027	127775984
chr1	127868576	127869396
chr1	128101943	128104496
chr1	128243619	128245650
chr1	128358731	128360374
chr1	128416365	128417742
chr1	128590071	128593834
chr1	129272805	129274368
chr1	130461913	130463268
chr1	130714493	130718368
chr1	130877986	130879226
chr1	131096351	131098397
chr1	131137151	131138994
chr1	131152842	131154224
chr1	131244558	131246787
chr1	131524317	131528940
chr1	131827297	131829102
chr1	131866901	131868117
chr1	131909655	131912020
chr1	131962511	131963822
chr1	132006963	132009508
chr1	132067251	132068247
chr1	132139123	132139928
chr1	132189982	132192192
chr1	132298079	132302607
chr1	132315828	132316854
chr1	132363948	132368111
chr1	132389606	132392150
chr1	132416701	132419998
chr1	132476463	132478244
chr1	132541323	132543284
chr1	132741411	132742396
chr1	132879923	132881700
chr1	133024349	133025968
chr1	133033274	133034459
chr1	133044884	133046880
chr1	133130612	133134458
chr1	133163542	133165202
chr1	133180551	133183611
chr1	133329291	133329876
chr1	133363209	133364428
chr1	133422615	133424800
chr1	133492703	133493714
chr1	133609262	133610827
chr1	133660247	133662093
chr1	133799940	133801835
chr1	133907911	133909072
chr1	134060131	134065698
chr1	134074159	134080306
chr1	134085829	134087409
chr1	134092697	134093782
chr1	134234394	134236226
chr1	134298841	134299508
chr1	134343836	134345024
chr1	134361039	134363158
chr1	134404897	134406636
chr1	134414591	134416689
chr1	134454693	134456992
chr1	134493935	134495824
chr1	134513232	134513682
chr1	134555872	134563502
chr1	134645190	134647670
chr1	134708365	134710144
chr1	134955067	134956294
chr1	134961676	134963226
chr1	134987630	134988161
chr1	135085085	135085689
chr1	135104077	135106468
chr1	135145989	135148165
chr1	135258401	135259653
chr1	135282907	135284550
chr1	135312817	135314430
chr1	135368130	135369360
chr1	135374239	135375678
chr1	135428736	135431053
chr1	135510140	135511063
chr1	135582584	135586223
chr1	135614008	135618108
chr1	135686575	135688558
chr1	135728722	135729772
chr1	135765757	135766789
chr1	135793380	135794709
chr1	135818123	135819220
chr1	135917365	135920159
chr1	136006937	136008706
chr1	136017125	136019540
chr1	136050960	136051822
chr1	136128425	136136259
chr1	136136819	136140764
chr1	136233231	136234633
chr1	136259447	136260910
chr1	136343642	136347497
chr1	136414881	136416256
chr1	136465792	136466896
chr1	136624095	136626165
chr1	136776577	136778126
chr1	136781622	136782924
chr1	136944997	136954287
chr1	137897989	137904256
chr1	138617278	138620524
chr1	138835125	138844986
chr1	138846741	138850082
chr1	138856221	138857071
chr1	138962749	138964684
chr1	139421369	139423521
chr1	139454059	139456114
chr1	140244820	140246856
chr1	143701523	143703814
chr1	143738915	143740391
chr1	143769870	143771030
chr1	143776102	143778292
chr1	144002987	144005220
chr1	146494066	146499252
chr1	146724573	146727025
chr1	150099325	150100476
chr1	150319048	150324494
chr1	150392224	150394568
chr1	150991718	150994170
chr1	151343033	151347595
chr1	151427209	151429642
chr1	151498813	151501562
chr1	151571235	151572111
chr1	151754676	151756698
chr1	152088951	152091339
chr1	152385709	152387026
chr1	152399591	152401517
chr1	152623945	152625592
chr1	152765237	152768480
chr1	152900855	152905012
chr1	152954617	152956494
chr1	153071771	153074301
chr1	153185447	153186984
chr1	153330276	153334148
chr1	153424347	153425573
chr1	153484679	153488044
chr1	153549357	153550046
chr1	153652715	153654354
chr1	153739379	153740765
chr1	153898969	153901690
chr1	154204735	154205587
chr1	154725629	154727204
chr1	154883639	154884994
chr1	155082649	155084668
chr1	155097629	155100014
chr1	155158177	155159617
chr1	155233885	155237294
chr1	155244158	155244624
chr1	155415421	155418058
chr1	155557749	155565546
chr1	155728357	155731974
chr1	155740057	155743245
chr1	155805894	155813691
chr1	155971921	155975444
chr1	156034766	156037470
chr1	156040472	156042182
chr1	156203199	156205974
chr1	156302668	156304008
chr1	156310665	156311242
chr1	156420403	156421387
chr1	156472933	156474994
chr1	156558177	156559941
chr1	156673373	156674729
chr1	156717529	156720366
chr1	156936834	156940646
chr1	157178508	157183076
chr1	157410175	157414004
chr1	157449360	157450650
chr1	158355191	158357013
chr1	158361629	158363084
chr1	159231455	159233781
chr1	160044159	160044984
chr1	160194745	160195989
chr1	160211353	160213976
chr1	160791521	160793560
chr1	160905769	160909032
chr1	161033473	161037756
chr1	161069671	161072576
chr1	161130575	161131873
chr1	161142207	161143097
chr1	161170560	161171302
chr1	161249909	161251620
chr1	161875549	161878054
chr1	161968675	161969763
chr1	162475955	162478280
chr1	162547450	162549072
chr1	162569810	162573817
chr1	162736955	162741131
chr1	163308625	163310322
chr1	163311617	163315466
chr1	163402951	163404440
chr1	163779087	163780430
chr1	163929295	163931168
chr1	163993919	163995726
chr1	164247878	164250668
chr1	164275397	164276310
chr1	164306577	164308274
chr1	164456811	164458969
chr1	164898681	164899616
chr1	165119504	165120944
chr1	165193414	165195268
chr1	165235641	165237672
chr1	165281497	165283332
chr1	165459143	165462086
chr1	165633324	165635246
chr1	165641273	165643392
chr1	165707624	165708722
chr1	165762984	165764682
chr1	165779867	165781144
chr1	165844278	165845539
chr1	165997215	166004402
chr1	166047647	166049580
chr1	166153205	166154718
chr1	166253752	166255072
chr1	166308532	166309628
chr1	166378461	166380432
chr1	166409063	166410924
chr1	166999825	167003740
chr1	167239941	167243208
chr1	167269166	167271854
chr1	167283405	167286014
chr1	167308048	167309308
chr1	167340116	167340758
chr1	167349543	167351054
chr1	167392379	167394844
chr1	167597992	167600724
chr1	167660268	167661958
chr1	167687413	167695142
chr1	167802543	167804116
chr1	167929238	167930331
chr1	168428417	168433250
chr1	169530561	169532712
chr1	169747159	169748958
chr1	169968555	169970468
chr1	170172871	170177346
chr1	170214176	170215669
chr1	170255065	170256064
chr1	170588739	170590616
chr1	170643891	170644892
chr1	170866799	170869200
chr1	170884487	170886120
chr1	170907209	170908992
chr1	171032543	171035626
chr1	171035771	171039331
chr1	171044199	171045673
chr1	171063570	171066538
chr1	171069753	171083342
chr1	171085251	171086262
chr1	171101659	171103414
chr1	171110747	171112226
chr1	171113685	171114722
chr1	171149900	171151482
chr1	171159105	171160841
chr1	171194934	171196646
chr1	171220844	171223166
chr1	171246499	171247784
chr1	171249452	171252692
chr1	171269551	171271371
chr1	171280159	171281950
chr1	171287093	171288430
chr1	171293957	171295346
chr1	171328321	171330867
chr1	171345001	171346764
chr1	171360311	171361878
chr1	171379871	171380824
chr1	171410781	171412686
chr1	171437271	171438745
chr1	171459625	171460906
chr1	171501559	171504586
chr1	172026237	172028267
chr1	172053057	172054552
chr1	172081827	172083618
chr1	172125962	172127736
chr1	172147319	172150049
chr1	172200480	172207576
chr1	172311475	172313156
chr1	172325938	172326744
chr1	172340721	172341810
chr1	172375973	172377437
chr1	172481259	172488162
chr1	172488435	172490742
chr1	172499724	172501549
chr1	172519891	172521416
chr1	172549699	172551434
chr1	172562020	172563832
chr1	172632181	172633572
chr1	173359181	173364697
chr1	173365297	173370088
chr1	174501470	174503968
chr1	174921308	174922050
chr1	175491375	175493162
chr1	175624361	175626256
chr1	175691458	175693826
chr1	175880361	175881632
chr1	176274425	176276144
chr1	176812020	176815334
chr1	176996991	176998083
chr1	177255367	177259260
chr1	177322390	177323374
chr1	177440510	177447313
chr1	177794728	177797182
chr1	177982957	177984276
chr1	178186625	178189734
chr1	178275824	178276834
chr1	178317727	178321572
chr1	178332737	178338830
chr1	178368509	178369898
chr1	178405203	178407048
chr1	178526890	178531218
chr1	179516516	179518226
chr1	179544985	179548494
chr1	179667395	179669395
chr1	179802219	179804476
chr1	179958976	179962160
chr1	180194680	180196450
chr1	180225605	180226826
chr1	180255087	180257084
chr1	180328923	180333032
chr1	180365019	180366286
chr1	180386602	180388742
chr1	180432777	180435446
chr1	180481700	180484427
chr1	180568319	180571560
chr1	180640345	180642188
chr1	180696295	180697488
chr1	180725265	180727114
chr1	180767355	180769172
chr1	180777471	180778920
chr1	180793731	180794784
chr1	180810571	180814820
chr1	180847959	180851982
chr1	180893975	180895074
chr1	180903825	180905282
chr1	180936575	180937258
chr1	180941712	180943144
chr1	181016428	181017777
chr1	181143398	181145598
chr1	181150780	181151867
chr1	181209222	181212844
chr1	181255827	181257096
chr1	181351833	181354108
chr1	181839681	181843363
chr1	182017343	182020935
chr1	182124381	182125692
chr1	182281959	182283993
chr1	182340474	182342298
chr1	182408227	182410326
chr1	182516582	182518014
chr1	182763111	182765881
chr1	182792233	182793724
chr1	182959290	182960638
chr1	183220855	183221657
chr1	183295993	183298617
chr1	183344797	183346206
chr1	183368485	183370262
chr1	183388553	183389782
chr1	184033087	184035876
chr1	184715153	184738732
chr1	184810089	184811298
chr1	184844731	184846795
chr1	184851385	184853030
chr1	184882285	184883420
chr1	184998721	185000714
chr1	185203243	185205092
chr1	185328088	185329641
chr1	185331659	185333020
chr1	185362456	185364458
chr1	185454385	185456163
chr1	186116415	186117522
chr1	186408899	186409977
chr1	186701553	186706394
chr1	186748125	186750156
chr1	186833147	186834907
chr1	187215055	187216263
chr1	187605285	187606136
chr1	187607359	187607949
chr1	187608369	187610245
chr1	187650847	187652770
chr1	187964497	187966388
chr1	187996899	188001247
chr1	188029032	188031530
chr1	188261352	188268484
chr1	189006889	189008141
chr1	189342075	189344228
chr1	189686962	189689781
chr1	189727424	189729607
chr1	189921216	189923152
chr1	190167720	190175640
chr1	190911019	190912666
chr1	190927799	190929616
chr1	190976957	190979838
chr1	191024795	191027181
chr1	191062272	191063886
chr1	191097591	191099014
chr1	191182167	191187058
chr1	191224053	191225145
chr1	191317399	191318466
chr1	191325659	191326906
chr1	191394769	191398278
chr1	191574031	191576824
chr1	191716555	191720242
chr1	191820701	191822260
chr1	191905777	191908280
chr1	191976639	191982980
chr1	191989669	191990764
chr1	192090376	192093315
chr1	192135817	192139170
chr1	192190287	192191794
chr1	192770207	192771438
chr1	192834647	192835902
chr1	192854361	192856710
chr1	193034609	193036734
chr1	193129297	193130908
chr1	193152701	193153726
chr1	193172773	193174055
chr1	194618751	194621756
chr1	194938629	194939528
chr1	194975991	194978910
chr1	195130431	195132124
chr1	195241279	195242150
chr10	3365875	3367706
chr10	3739684	3743274
chr10	3972693	3974137
chr10	4265695	4267374
chr10	4333445	4334880
chr10	4385997	4391006
chr10	4431741	4433762
chr10	4711714	4713198
chr10	5549712	5551082
chr10	5802879	5806828
chr10	5822963	5825852
chr10	5920953	5923578
chr10	6787887	6789758
chr10	7210373	7213220
chr10	7390291	7393913
chr10	7589242	7592224
chr10	7661755	7664104
chr10	7667071	7668408
chr10	7680213	7683788
chr10	7725349	7727423
chr10	7779887	7781324
chr10	7792143	7794356
chr10	7867213	7867904
chr10	7952371	7957415
chr10	8517073	8519547
chr10	8761695	8763086
chr10	8885197	8886892
chr10	9674301	9677440
chr10	9896457	9902521
chr10	10320192	10321682
chr10	10557009	10558581
chr10	10688847	10690176
chr10	11080091	11082626
chr10	11148835	11150423
chr10	11280186	11282955
chr10	11342969	11344387
chr10	12547985	12549514
chr10	12866885	12869870
chr10	12921944	12923576
chr10	12941061	12941832
chr10	12963421	12964792
chr10	12997081	13003601
chr10	13007979	13009326
chr10	13060693	13061655
chr10	13192548	13193480
chr10	13322985	13324610
chr10	13473475	13475423
chr10	13500619	13501788
chr10	13552471	13554048
chr10	13868189	13869592
chr10	13964169	13968476
chr10	13982631	13983428
chr10	14544495	14546284
chr10	14704459	14706043
chr10	14759544	14760912
chr10	17721465	17728899
chr10	17945973	17948636
chr10	18022102	18023544
chr10	18054984	18057213
chr10	18234421	18235873
chr10	18318070	18319925
chr10	18407169	18409124
chr10	18469041	18471055
chr10	18545238	18546322
chr10	18549153	18550464
chr10	18743191	18744224
chr10	18844237	18845529
chr10	19014109	19016384
chr10	19351465	19364102
chr10	19591359	19593139
chr10	19711600	19713036
chr10	19848925	19853196
chr10	19907176	19907928
chr10	19933207	19935658
chr10	20148222	20150984
chr10	20170073	20172162
chr10	20200671	20203050
chr10	20204734	20206625
chr10	20311381	20313762
chr10	20347171	20348415
chr10	20722751	20726344
chr10	20951965	20954594
chr10	21157943	21161726
chr10	21295621	21296929
chr10	21739935	21742630
chr10	21881787	21883996
chr10	21991248	21996278
chr10	22058235	22059305
chr10	22148211	22160423
chr10	22272853	22275038
chr10	22644674	22645664
chr10	22730287	22732296
chr10	22811597	22823334
chr10	22840595	22845832
chr10	23347553	23351030
chr10	23785805	23788570
chr10	23796166	23798190
chr10	24148931	24150547
chr10	24222717	24225208
chr10	24594541	24596716
chr10	24711107	24712826
chr10	24869607	24870700
chr10	25296353	25298220
chr10	25359243	25361957
chr10	25432996	25435282
chr10	26077651	26079233
chr10	26372753	26376454
chr10	26772037	26773516
chr10	28073331	28076928
chr10	29143077	29145212
chr10	29146079	29148610
chr10	29312683	29314330
chr10	29360055	29363030
chr10	29532591	29537117
chr10	30199809	30200826
chr10	30599825	30601025
chr10	30617433	30619069
chr10	30801945	30804053
chr10	30841611	30844632
chr10	31312852	31314100
chr10	31445089	31446224
chr10	31607119	31610424
chr10	32889383	32891103
chr10	33623622	33624918
chr10	33950497	33951638
chr10	34018399	34020761
chr10	34127315	34127846
chr10	34206119	34208235
chr10	34280430	34284190
chr10	34296095	34298564
chr10	34417532	34418876
chr10	36506143	36509736
chr10	36973899	36975667
chr10	37135503	37141927
chr10	38965289	38966346
chr10	39133480	39134815
chr10	39169886	39172458
chr10	39368827	39371523
chr10	39540057	39542302
chr10	39612641	39615540
chr10	39730382	39734450
chr10	39898427	39899485
chr10	39926477	39927148
chr10	39959657	39960726
chr10	40024064	40025668
chr10	40141449	40142596
chr10	40246219	40247434
chr10	40256654	40259885
chr10	40300284	40303340
chr10	40348176	40350574
chr10	40682717	40683916
chr10	40881941	40885209
chr10	41070679	41072712
chr10	41302264	41304765
chr10	41449386	41451192
chr10	41476165	41477278
chr10	41488831	41491107
chr10	41518313	41521274
chr10	41809106	41811558
chr10	41886993	41890024
chr10	42017835	42019006
chr10	42231633	42233382
chr10	42273309	42279104
chr10	42477639	42478846
chr10	42501613	42503222
chr10	42572608	42573200
chr10	42578268	42580827
chr10	42581517	42585871
chr10	42589529	42592705
chr10	42612702	42614938
chr10	42631361	42633707
chr10	42634045	42637630
chr10	42678485	42680049
chr10	42714309	42716024
chr10	42761018	42762978
chr10	42994025	42995076
chr10	43020931	43022816
chr10	43170891	43175644
chr10	43220305	43222512
chr10	43477595	43480802
chr10	43539507	43541362
chr10	43577673	43581222
chr10	43722275	43724231
chr10	43901014	43902468
chr10	44002165	44006695
chr10	44148249	44149672
chr10	44267395	44269589
chr10	44448205	44451542
chr10	44451976	44460833
chr10	44463839	44467290
chr10	44476190	44478884
chr10	44526557	44531953
chr10	45066163	45068142
chr10	45288890	45290245
chr10	45334831	45336654
chr10	45468653	45471618
chr10	45472359	45474300
chr10	45485087	45487272
chr10	45577443	45579078
chr10	49782060	49783808
chr10	49787755	49789790
chr10	50591869	50593575
chr10	50889721	50911476
chr10	51589761	51590993
chr10	51676635	51678585
chr10	52020727	52030540
chr10	52232429	52235017
chr10	52380565	52382862
chr10	52416839	52419072
chr10	52689927	52691898
chr10	52703622	52705180
chr10	53378809	53380553
chr10	53580231	53581416
chr10	53595269	53598628
chr10	53628999	53630456
chr10	53749993	53751659
chr10	54074128	54076964
chr10	56114845	56115865
chr10	56227983	56229180
chr10	56376245	56380356
chr10	57485823	57488834
chr10	57530265	57532842
chr10	57631707	57633118
chr10	57783571	57786572
chr10	57794489	57795891
chr10	58254699	58256410
chr10	58322745	58324693
chr10	58446020	58448016
chr10	58497199	58498729
chr10	58651176	58652800
chr10	58811965	58814884
chr10	59220470	59223519
chr10	59322391	59324985
chr10	59538877	59539932
chr10	59615707	59617319
chr10	59702020	59703692
chr10	59878781	59880834
chr10	59920725	59921814
chr10	59950023	59953094
chr10	59964362	59965522
chr10	59969399	59970760
chr10	60002171	60004008
chr10	60105766	60107840
chr10	60218327	60219598
chr10	60277249	60278301
chr10	60346472	60347386
chr10	60685639	60688102
chr10	60752339	60753137
chr10	60826428	60827445
chr10	60829996	60832405
chr10	61145719	61148294
chr10	61272860	61273852
chr10	61382904	61384203
chr10	61418073	61419466
chr10	61451355	61453202
chr10	61475111	61476979
chr10	61594897	61595523
chr10	61624739	61626166
chr10	61647973	61649536
chr10	61679625	61681233
chr10	61694835	61696870
chr10	61714967	61716206
chr10	61782703	61784527
chr10	61936163	61937842
chr10	61976803	61980974
chr10	62110169	62111472
chr10	62127241	62138556
chr10	62230447	62231702
chr10	62338017	62341275
chr10	62448792	62450548
chr10	62485395	62488322
chr10	62507587	62508912
chr10	62577519	62578917
chr10	62601175	62602998
chr10	62649977	62652282
chr10	62725223	62726712
chr10	62791209	62793350
chr10	62863573	62866326
chr10	62885645	62887565
chr10	62919778	62921592
chr10	62946497	62947694
chr10	62979773	62981074
chr10	63018680	63026932
chr10	63089254	63090748
chr10	63099436	63100998
chr10	63242875	63245020
chr10	63337019	63339720
chr10	63380459	63383316
chr10	63385849	63387458
chr10	63428497	63430513
chr10	64086519	64090820
chr10	66813639	66815012
chr10	67003453	67005233
chr10	67095675	67099562
chr10	67126327	67128272
chr10	67185138	67189556
chr10	67283853	67285902
chr10	67534618	67540088
chr10	67547754	67550040
chr10	67911658	67913004
chr10	67979009	67980376
chr10	67984454	67985746
chr10	68135301	68136881
chr10	68275115	68280705
chr10	68281577	68283528
chr10	68723527	68724925
chr10	69211687	69214824
chr10	69351048	69353302
chr10	69397695	69400890
chr10	69533401	69536365
chr10	69923787	69927443
chr10	70094439	70099721
chr10	70244319	70246404
chr10	70440061	70441556
chr10	70520123	70522008
chr10	70598101	70600455
chr10	71158715	71160332
chr10	71237207	71238578
chr10	71284169	71285848
chr10	71343963	71345540
chr10	71346527	71352158
chr10	72654245	72655712
chr10	73096339	73100806
chr10	73820843	73830888
chr10	74966315	74968888
chr10	75036937	75037752
chr10	75058734	75064148
chr10	75211473	75213250
chr10	75316418	75317956
chr10	75444153	75445854
chr10	75515279	75518858
chr10	75558833	75560634
chr10	75667029	75668260
chr10	75763622	75765678
chr10	75772573	75773976
chr10	75779706	75781956
chr10	75797391	75798724
chr10	75833795	75838196
chr10	75859335	75860852
chr10	75882244	75883666
chr10	75892799	75893926
chr10	75920701	75922392
chr10	75932159	75932684
chr10	75935391	75936612
chr10	75950163	75952181
chr10	76031999	76033458
chr10	76236905	76238516
chr10	76344307	76346906
chr10	76441877	76443706
chr10	76468139	76469956
chr10	76530784	76532266
chr10	76622996	76623934
chr10	76954169	76958729
chr10	76959421	76962772
chr10	77007041	77010384
chr10	77032283	77034636
chr10	77165121	77166876
chr10	77258410	77260036
chr10	77339475	77340416
chr10	77416769	77418888
chr10	77515115	77516804
chr10	77581022	77582723
chr10	77605392	77607684
chr10	77621906	77623494
chr10	77677107	77678624
chr10	77901840	77903758
chr10	77969412	77970132
chr10	77977973	77979422
chr10	78008813	78010702
chr10	78043351	78043918
chr10	78068559	78070034
chr10	78169199	78170318
chr10	78184453	78185629
chr10	78243693	78245562
chr10	78304753	78308415
chr10	78351315	78352862
chr10	78390812	78392628
chr10	78411898	78413394
chr10	78425179	78426582
chr10	78463917	78465489
chr10	78481433	78482623
chr10	78573893	78575448
chr10	78591411	78592411
chr10	78746907	78748068
chr10	78751877	78753165
chr10	78779751	78780902
chr10	79095257	79098172
chr10	79321340	79323078
chr10	79533081	79534190
chr10	79553734	79555522
chr10	79611717	79612550
chr10	79613551	79614346
chr10	79636919	79639365
chr10	79668543	79670658
chr10	79681183	79684004
chr10	79703825	79705386
chr10	79716191	79718078
chr10	79745890	79747126
chr10	79754809	79755594
chr10	79765880	79768960
chr10	79777013	79777998
chr10	79779117	79781304
chr10	79793231	79794373
chr10	79852909	79857752
chr10	79873305	79874914
chr10	79908150	79909598
chr10	79915895	79917576
chr10	79920821	79921906
chr10	79925083	79929289
chr10	79959629	79961226
chr10	79970569	79971418
chr10	79983242	79986463
chr10	79988297	79990893
chr10	79996095	79997964
chr10	80038573	80040086
chr10	80050415	80052630
chr10	80053007	80055610
chr10	80101939	80102882
chr10	80114205	80118870
chr10	80136773	80139664
chr10	80141061	80143017
chr10	80147479	80153602
chr10	80158096	80161946
chr10	80164369	80169462
chr10	80172607	80173717
chr10	80179106	80180305
chr10	80190131	80191310
chr10	80225993	80227962
chr10	80247759	80250377
chr10	80259791	80262154
chr10	80264399	80265953
chr10	80291901	80293669
chr10	80295245	80296613
chr10	80298730	80299994
chr10	80319834	80320868
chr10	80322735	80324260
chr10	80329185	80330622
chr10	80341970	80343706
chr10	80344172	80345715
chr10	80348014	80349304
chr10	80354959	80358544
chr10	80385551	80389445
chr10	80397633	80400688
chr10	80405837	80407692
chr10	80432055	80434491
chr10	80475091	80476039
chr10	80488243	80499302
chr10	80500401	80506676
chr10	80513415	80514791
chr10	80534689	80536226
chr10	80538817	80539598
chr10	80560571	80562344
chr10	80576191	80579768
chr10	80587049	80591086
chr10	80602513	80603668
chr10	80621079	80624162
chr10	80655633	80657490
chr10	80675183	80678496
chr10	80700949	80703436
chr10	80740664	80743066
chr10	80754285	80756634
chr10	80797237	80799696
chr10	80806903	80809752
chr10	80825787	80831602
chr10	80839755	80842580
chr10	80842701	80844468
chr10	80854284	80856048
chr10	80899851	80901448
chr10	80917141	80918704
chr10	80928455	80931363
chr10	80931987	80933943
chr10	80935734	80937125
chr10	80939077	80941286
chr10	80985254	80986283
chr10	81021209	81022322
chr10	81025011	81025838
chr10	81036855	81037750
chr10	81059533	81060772
chr10	81069521	81070900
chr10	81105333	81106998
chr10	81128506	81129802
chr10	81133911	81139096
chr10	81166533	81169950
chr10	81174249	81178052
chr10	81182551	81183648
chr10	81192183	81193752
chr10	81194092	81195021
chr10	81230035	81231611
chr10	81232645	81233762
chr10	81252239	81253540
chr10	81256969	81258279
chr10	81266217	81267228
chr10	81284921	81286335
chr10	81292450	81294192
chr10	81316493	81317624
chr10	81319585	81321961
chr10	81332315	81332834
chr10	81342857	81343660
chr10	81346497	81347223
chr10	81349117	81352028
chr10	81356881	81359520
chr10	81363781	81364894
chr10	81376939	81379300
chr10	81383850	81385305
chr10	81389341	81390914
chr10	81393021	81394280
chr10	81400882	81403698
chr10	81405737	81410265
chr10	81416245	81417482
chr10	81424345	81427386
chr10	81429261	81432298
chr10	81452280	81453489
chr10	81459849	81461002
chr10	81464125	81465802
chr10	81472393	81474106
chr10	81481595	81482974
chr10	81495434	81497309
chr10	81502613	81503324
chr10	81544037	81545802
chr10	81558919	81561315
chr10	81570414	81572603
chr10	81574699	81576052
chr10	81600685	81601808
chr10	81605027	81607274
chr10	81627103	81628004
chr10	81633210	81634064
chr10	81642829	81644354
chr10	81648775	81649760
chr10	81995813	81997610
chr10	82047855	82048774
chr10	82083055	82083985
chr10	82127743	82128524
chr10	82177946	82179096
chr10	82353744	82355026
chr10	82622447	82623876
chr10	82628953	82631373
chr10	82698545	82700085
chr10	82762573	82764660
chr10	82811700	82812395
chr10	82858565	82861166
chr10	82984319	82986922
chr10	83133707	83135612
chr10	83336393	83338110
chr10	83359787	83361188
chr10	83533105	83534617
chr10	83543357	83544942
chr10	83647338	83649401
chr10	83722016	83723818
chr10	84439941	84441544
chr10	84532935	84534634
chr10	84575923	84578652
chr10	84621933	84623708
chr10	84753833	84760974
chr10	84909483	84912116
chr10	84916303	84918573
chr10	85044272	85046268
chr10	85101555	85104056
chr10	85127426	85129116
chr10	85183041	85186160
chr10	85386338	85389089
chr10	85598429	85599482
chr10	85624449	85625364
chr10	85829124	85829960
chr10	85870895	85872725
chr10	85915962	85917549
chr10	85926945	85929520
chr10	85956691	85958460
chr10	86021519	86022896
chr10	86300269	86301217
chr10	86497781	86499248
chr10	86684816	86686274
chr10	86703877	86706967
chr10	86777926	86780176
chr10	87036156	87037372
chr10	87057449	87059204
chr10	87484713	87487203
chr10	87488433	87495531
chr10	87500481	87502575
chr10	87858285	87861336
chr10	88146023	88147634
chr10	88356517	88357553
chr10	88378769	88380528
chr10	88503184	88504398
chr10	88730423	88732513
chr10	88825971	88827380
chr10	88885463	88886794
chr10	89256433	89258326
chr10	89343683	89345472
chr10	89442788	89444478
chr10	89685279	89686820
chr10	89731331	89733187
chr10	89744445	89747232
chr10	89872225	89874410
chr10	90576287	90577392
chr10	90828505	90831702
chr10	90969503	90970708
chr10	91081811	91083596
chr10	91122126	91124651
chr10	91169511	91172322
chr10	91180295	91183049
chr10	92161523	92163826
chr10	92721599	92722938
chr10	93080965	93082194
chr10	93160053	93163062
chr10	93261401	93263304
chr10	93275586	93276886
chr10	93308996	93312066
chr10	93452297	93454586
chr10	93539445	93540296
chr10	93588394	93590278
chr10	93640567	93642536
chr10	93831030	93832590
chr10	93833112	93834922
chr10	93888175	93890768
chr10	94034777	94037525
chr10	94147593	94149208
chr10	94198244	94199804
chr10	94294631	94298942
chr10	94311516	94312759
chr10	94513599	94517045
chr10	94687547	94689762
chr10	94940573	94946356
chr10	94991378	94992473
chr10	95322944	95324856
chr10	95413751	95418435
chr10	95501049	95502267
chr10	95514214	95516288
chr10	95562420	95564688
chr10	95939961	95942276
chr10	96615961	96623557
chr10	97312557	97314250
chr10	98913313	98919144
chr10	99106327	99108919
chr10	99203405	99204838
chr10	99261035	99265838
chr10	100015215	100018812
chr10	100486143	100488739
chr10	100588511	100589726
chr10	103025209	103033299
chr10	103034511	103037154
chr10	103235705	103237037
chr10	103366981	103369642
chr10	105571966	105575771
chr10	105840795	105842230
chr10	106468845	106471290
chr10	106631673	106636396
chr10	107271021	107273940
chr10	108161056	108165118
chr10	108330699	108334154
chr10	109007444	109012474
chr10	109832149	109833500
chr10	110454793	110456704
chr10	110744592	110746556
chr10	110919369	110921200
chr10	110930966	110932166
chr10	111007642	111013004
chr10	111072007	111074214
chr10	111163789	111166888
chr10	111246857	111250590
chr10	111297731	111299138
chr10	111472097	111477674
chr10	111505872	111508645
chr10	111972423	111973862
chr10	112269845	112272456
chr10	112928239	112929585
chr10	114800297	114802989
chr10	115250513	115252664
chr10	115313912	115316418
chr10	115361725	115363165
chr10	115382859	115386720
chr10	115584712	115588398
chr10	115617405	115618854
chr10	116017367	116019764
chr10	116300827	116302304
chr10	116330503	116331586
chr10	116472566	116475005
chr10	116579726	116583161
chr10	116948711	116951190
chr10	117062873	117064556
chr10	117147475	117152849
chr10	117222696	117225080
chr10	117374386	117378283
chr10	117392781	117393918
chr10	117570507	117572388
chr10	117628301	117630622
chr10	117675581	117677678
chr10	117709029	117711544
chr10	117745239	117746817
chr10	117791833	117793367
chr10	117843637	117846730
chr10	118003230	118004642
chr10	118141107	118143022
chr10	118865317	118871420
chr10	119065167	119066852
chr10	119238029	119241165
chr10	119453201	119456064
chr10	119691239	119693003
chr10	120035127	120036283
chr10	120112329	120113522
chr10	120201074	120202476
chr10	120208579	120209530
chr10	120226724	120228024
chr10	120365601	120366976
chr10	120473924	120478734
chr10	120551479	120553678
chr10	120721134	120723559
chr10	120735583	120737001
chr10	120744347	120745564
chr10	120898088	120899482
chr10	120977439	120980210
chr10	121032615	121034918
chr10	121309623	121311598
chr10	121350237	121352064
chr10	121364521	121366524
chr10	121461091	121462781
chr10	121475081	121476910
chr10	121568759	121570015
chr10	121585903	121587592
chr10	121624987	121627050
chr10	121640959	121642726
chr10	121739378	121740732
chr10	122046175	122048203
chr10	122095907	122097870
chr10	122447419	122449784
chr10	122678355	122681481
chr10	122885694	122887444
chr10	122984225	122986980
chr10	123075333	123077355
chr10	123195176	123197803
chr10	123263591	123266520
chr10	125388206	125389916
chr10	125785461	125787202
chr10	125965743	125969201
chr10	126679340	126681344
chr10	126809473	126810216
chr10	126900407	126901794
chr10	126905565	126906331
chr10	126927610	126928908
chr10	126956875	126958345
chr10	126978083	126985785
chr10	127030035	127031094
chr10	127040320	127043560
chr10	127048221	127050380
chr10	127058192	127061182
chr10	127062613	127064750
chr10	127068947	127071164
chr10	127077493	127080474
chr10	127081011	127082157
chr10	127090364	127092654
chr10	127120252	127121846
chr10	127164697	127166940
chr10	127170003	127171407
chr10	127176234	127180652
chr10	127183656	127184936
chr10	127187549	127190413
chr10	127194613	127196880
chr10	127210650	127212142
chr10	127262685	127263668
chr10	127265895	127267938
chr10	127286509	127293600
chr10	127310977	127312694
chr10	127326106	127327915
chr10	127338730	127342879
chr10	127380101	127382010
chr10	127508095	127514350
chr10	127515581	127517078
chr10	127521913	127522764
chr10	127524584	127527398
chr10	127530197	127532636
chr10	127533732	127535529
chr10	127620186	127622962
chr10	127641827	127643369
chr10	127665955	127669192
chr10	127675960	127678326
chr10	127720969	127722608
chr10	127738701	127740568
chr10	128014911	128015936
chr10	128034905	128038152
chr10	128057805	128060620
chr10	128082271	128084562
chr10	128090749	128095521
chr10	128096505	128098573
chr10	128193803	128195804
chr10	128210953	128212220
chr10	128212647	128213560
chr10	128231019	128234354
chr10	128270094	128271072
chr10	128302211	128304120
chr10	128321480	128324038
chr10	128337123	128339362
chr10	128367802	128369612
chr10	128376362	128378957
chr10	128408867	128413512
chr10	128458298	128460863
chr10	128492212	128495306
chr10	128498297	128499964
chr10	128524453	128526965
chr10	128546215	128549867
chr10	128564662	128567099
chr10	128588871	128590930
chr10	128625314	128627208
chr10	128645483	128646821
chr10	128668481	128669646
chr10	128673169	128675042
chr10	128694720	128697118
chr10	128703812	128705694
chr10	128742768	128745530
chr10	128747463	128749282
chr10	128803177	128806280
chr10	128821053	128822977
chr10	128889079	128892826
chr10	128895193	128897296
chr10	128909125	128910811
chr10	128922731	128924032
chr10	128933004	128934772
chr10	130470125	130470881
chr11	3123074	3124784
chr11	3201579	3203615
chr11	3264905	3267369
chr11	3288182	3293722
chr11	3330139	3332953
chr11	3370483	3372014
chr11	3408183	3409692
chr11	3451087	3453346
chr11	3514139	3515302
chr11	3516759	3517918
chr11	3534943	3536034
chr11	3538782	3539780
chr11	3628839	3629685
chr11	3648134	3649841
chr11	3719567	3724569
chr11	3761503	3762682
chr11	3774233	3775264
chr11	3863496	3864648
chr11	3894491	3895788
chr11	3912849	3915220
chr11	3930423	3932446
chr11	3963427	3965298
chr11	3983353	3984750
chr11	3997941	3998947
chr11	4094055	4097902
chr11	4117504	4119112
chr11	4134733	4136228
chr11	4159485	4161588
chr11	4186303	4187730
chr11	4217884	4219000
chr11	4266123	4267698
chr11	4592771	4595433
chr11	4637173	4638536
chr11	4703590	4705586
chr11	4745605	4747722
chr11	4847848	4850193
chr11	4873305	4875016
chr11	4894903	4896202
chr11	4946751	4948834
chr11	4986297	4988806
chr11	5057717	5058644
chr11	5061505	5062311
chr11	5064531	5065978
chr11	5095923	5101033
chr11	5151697	5152473
chr11	5260687	5262364
chr11	5443315	5445846
chr11	5520377	5522443
chr11	5540277	5542632
chr11	5706741	5708036
chr11	5739089	5741732
chr11	5761159	5762814
chr11	5787863	5789254
chr11	5837175	5838426
chr11	5861069	5862370
chr11	5877265	5878880
chr11	5901842	5902415
chr11	5954947	5956686
chr11	5974228	5976909
chr11	6064090	6066410
chr11	6199343	6200893
chr11	6267004	6268355
chr11	6273631	6275395
chr11	6291087	6293126
chr11	6388749	6390560
chr11	6415189	6417099
chr11	6443115	6445346
chr11	6469793	6476827
chr11	6527185	6529085
chr11	6545923	6548230
chr11	6598919	6599726
chr11	6605023	6606381
chr11	6625185	6626748
chr11	7062785	7065858
chr11	7212400	7215181
chr11	8467663	8469182
chr11	8622739	8625320
chr11	8663385	8664849
chr11	9010209	9011950
chr11	9047971	9049416
chr11	9115429	9119982
chr11	11113431	11117242
chr11	11461620	11462554
chr11	11684875	11687122
chr11	11807919	11810270
chr11	12025748	12026148
chr11	12035875	12038780
chr11	12464336	12465276
chr11	16257077	16258230
chr11	16259463	16261758
chr11	16507137	16508950
chr11	16751787	16753796
chr11	16950671	16952052
chr11	17051322	17053644
chr11	17158566	17161239
chr11	17210754	17213652
chr11	17256995	17258525
chr11	17952855	17954207
chr11	18871193	18872566
chr11	18876675	18880304
chr11	18930155	18931769
chr11	19005946	19008766
chr11	19010775	19021787
chr11	19026017	19028233
chr11	19919548	19920926
chr11	19923335	19926959
chr11	20111728	20113630
chr11	20200533	20203178
chr11	20248657	20250311
chr11	20331869	20333804
chr11	20454857	20456679
chr11	20531627	20533004
chr11	20541961	20544426
chr11	20631175	20633010
chr11	20739749	20743204
chr11	20827361	20832438
chr11	21090963	21093074
chr11	21238121	21240762
chr11	21369055	21371944
chr11	21569313	21572851
chr11	21992623	22004853
chr11	22286135	22288642
chr11	22512075	22513736
chr11	22857887	22861152
chr11	22972223	22972762
chr11	22979967	22982852
chr11	22989651	22992216
chr11	23007217	23013328
chr11	23067165	23068690
chr11	23254977	23258194
chr11	23305307	23308422
chr11	23496623	23498646
chr11	23632586	23634255
chr11	23664519	23667688
chr11	23769316	23772039
chr11	23894126	23895716
chr11	24058789	24063140
chr11	24073493	24082436
chr11	24305013	24305982
chr11	25356782	25358816
chr11	25855581	25857635
chr11	26209681	26211202
chr11	26386937	26388030
chr11	26592835	26594026
chr11	26806197	26809531
chr11	28582527	28584852
chr11	28852567	28854523
chr11	29130073	29131716
chr11	29171428	29174960
chr11	29245625	29247831
chr11	29373049	29376874
chr11	29514453	29515453
chr11	29525921	29527646
chr11	29546865	29549100
chr11	29692332	29694616
chr11	30024061	30026658
chr11	30196572	30199078
chr11	30266673	30269314
chr11	30648783	30649844
chr11	30754349	30755578
chr11	30771183	30774044
chr11	30884960	30885842
chr11	30953139	30954890
chr11	31368157	31372001
chr11	31670543	31672511
chr11	31870065	31875480
chr11	31948580	31949970
chr11	32161351	32162592
chr11	32204572	32206140
chr11	32220930	32223140
chr11	32226125	32227390
chr11	32266781	32268242
chr11	32347277	32348422
chr11	32454487	32456610
chr11	32531927	32534334
chr11	32640862	32644254
chr11	32925475	32926327
chr11	33122733	33123427
chr11	33145161	33148948
chr11	33161233	33163721
chr11	33180357	33181790
chr11	33195243	33206332
chr11	33512648	33513992
chr11	33842939	33844076
chr11	34283074	34285155
chr11	34314443	34316856
chr11	34832603	34834464
chr11	35119317	35123002
chr11	35486023	35487480
chr11	35503859	35506032
chr11	35769024	35770966
chr11	35797631	35799305
chr11	35833875	35834840
chr11	35873287	35876224
chr11	35979443	35981512
chr11	36000557	36001878
chr11	36152257	36153924
chr11	36275823	36277606
chr11	36676407	36679052
chr11	37234961	37237254
chr11	40691375	40695114
chr11	40732605	40734910
chr11	40753817	40756066
chr11	41998549	42001215
chr11	42181604	42183592
chr11	42419099	42424158
chr11	43384847	43386144
chr11	43425787	43426790
chr11	43433451	43434664
chr11	43527854	43532051
chr11	43548091	43550136
chr11	43681091	43683568
chr11	43747191	43748354
chr11	43766588	43767568
chr11	43775641	43776430
chr11	43835979	43837058
chr11	44469421	44471882
chr11	44517985	44522700
chr11	44610519	44613841
chr11	44616375	44620814
chr11	44832298	44833738
chr11	45851208	45853038
chr11	45943337	45945340
chr11	45954935	45955717
chr11	45980094	45981014
chr11	46055841	46057540
chr11	46165895	46166714
chr11	46309903	46313070
chr11	46436113	46438066
chr11	47987871	47989770
chr11	48799179	48801800
chr11	48816165	48818770
chr11	48823184	48827258
chr11	48833615	48834898
chr11	48837232	48838803
chr11	48852829	48854402
chr11	48854897	48859572
chr11	48870938	48872344
chr11	49169047	49169678
chr11	49202405	49204878
chr11	49243027	49252380
chr11	49609025	49611360
chr11	49633761	49634639
chr11	49709143	49714106
chr11	49793127	49795544
chr11	49846111	49847845
chr11	49901145	49902442
chr11	50024682	50026646
chr11	50130561	50132180
chr11	50174325	50175958
chr11	50209731	50211210
chr11	50224145	50226244
chr11	50230922	50231810
chr11	50236328	50237702
chr11	50290393	50293036
chr11	50324327	50326900
chr11	50359073	50359898
chr11	50376358	50379301
chr11	50429847	50431760
chr11	50456973	50457994
chr11	50601101	50604070
chr11	50826800	50828340
chr11	50850101	50852948
chr11	50886710	50888078
[truncated: 14,803 more rows]

## Sheet: D) Rod LMRs
chr1	3191209	3192009
chr1	3360833	3361296
chr1	3372670	3373966
chr1	3399697	3400250
chr1	3470203	3471069
chr1	3549319	3550091
chr1	3552575	3552779
chr1	3647537	3649408
chr1	3934411	3934668
chr1	3969726	3971189
chr1	4326377	4327523
chr1	4332508	4335842
chr1	4340231	4342635
chr1	4345269	4345728
chr1	4346741	4348116
chr1	4382256	4385247
chr1	4416759	4417132
chr1	4488527	4488772
chr1	4640739	4641338
chr1	4657065	4657293
chr1	4689101	4689490
chr1	4766558	4767024
chr1	4768261	4768776
chr1	4769856	4770258
chr1	4777793	4778026
chr1	4802342	4802840
chr1	4815106	4815474
chr1	4819495	4820616
chr1	4914541	4915304
chr1	4969809	4971630
chr1	5018066	5018252
chr1	5018287	5018403
chr1	5018634	5018747
chr1	5018885	5018930
chr1	5019214	5019311
chr1	5019434	5019512
chr1	5019587	5019704
chr1	5019773	5020222
chr1	5023138	5023584
chr1	5023649	5023778
chr1	5032997	5033686
chr1	5068399	5070540
chr1	5227673	5228317
chr1	5522071	5522962
chr1	5587601	5589227
chr1	5915317	5915848
chr1	6076651	6077238
chr1	6282507	6282971
chr1	6406447	6406668
chr1	6410125	6410672
chr1	6729035	6730466
chr1	6733567	6735416
chr1	6760532	6761602
chr1	6805574	6806498
chr1	6866599	6867214
chr1	7201680	7202132
chr1	7205899	7207350
chr1	7308709	7309649
chr1	7318959	7320166
chr1	7518804	7519068
chr1	7776813	7778454
chr1	8123107	8123358
chr1	8468814	8468922
chr1	8581765	8582759
chr1	8915327	8915986
chr1	8938914	8939241
chr1	9237204	9237932
chr1	9296405	9297158
chr1	9469495	9469855
chr1	9550608	9550760
chr1	9551855	9552555
chr1	9583598	9584316
chr1	9619321	9620129
chr1	9626427	9626677
chr1	9629836	9630696
chr1	9648637	9649724
chr1	9658156	9659512
chr1	9744880	9745810
chr1	9768720	9769415
chr1	9772505	9773162
chr1	9875252	9875579
chr1	9880389	9880821
chr1	9908495	9908944
chr1	9981787	9982744
chr1	10014517	10014788
chr1	10062924	10063596
chr1	10150811	10151242
chr1	10151721	10151822
chr1	10171129	10171350
chr1	10279034	10279668
chr1	10793993	10795042
chr1	11089573	11089838
chr1	11277515	11278321
chr1	11329351	11330034
chr1	11565326	11565674
chr1	11654993	11655247
chr1	11968837	11969576
chr1	12000357	12000990
chr1	12055465	12056575
chr1	12397976	12398680
chr1	12409884	12410706
chr1	12489283	12490253
chr1	12576906	12577902
chr1	12583064	12583832
chr1	12636775	12637114
chr1	12670609	12672452
chr1	12689295	12689934
chr1	12697608	12698276
chr1	12704395	12705054
chr1	12712851	12714341
chr1	12717821	12719084
chr1	12734101	12735187
chr1	12753440	12754534
chr1	12785139	12785752
chr1	12811375	12811722
chr1	12814357	12815402
chr1	12832839	12833482
chr1	12864029	12864616
chr1	12875528	12875942
chr1	13004875	13006031
chr1	13050157	13050513
chr1	13051963	13052422
chr1	13057850	13058287
chr1	13074507	13075288
chr1	13077992	13078701
chr1	13080919	13081464
chr1	13103526	13104316
chr1	13105197	13105377
chr1	13150061	13150156
chr1	13172227	13172602
chr1	13188617	13188738
chr1	13196468	13197408
chr1	13203572	13204451
chr1	13205337	13205466
chr1	13253291	13254267
chr1	13287181	13287790
chr1	13288689	13289114
chr1	13291336	13291646
chr1	13314035	13314714
chr1	13321891	13322168
chr1	13331596	13332798
chr1	13349289	13349508
chr1	13356223	13356548
chr1	13357685	13359200
chr1	13385405	13385606
chr1	13493936	13495647
chr1	13500565	13500856
chr1	13531569	13531887
chr1	13621575	13621784
chr1	13703015	13703216
chr1	13776975	13777309
chr1	13784471	13784836
chr1	13789229	13789640
chr1	13807760	13808542
chr1	13860510	13861648
chr1	13930901	13931460
chr1	14097399	14098584
chr1	14163317	14164634
chr1	14165837	14166536
chr1	14180291	14180798
chr1	14181717	14182105
chr1	14184341	14184643
chr1	14192757	14193094
chr1	14224397	14225576
chr1	14257299	14258016
chr1	14304458	14305120
chr1	14305223	14305796
chr1	14413557	14416020
chr1	14427467	14427738
chr1	14464595	14465040
chr1	14472176	14472733
chr1	14631957	14632516
chr1	14672541	14673058
chr1	14740006	14740370
chr1	15128604	15129608
chr1	15383456	15385352
chr1	15644530	15644986
chr1	15649577	15649980
chr1	15682306	15682432
chr1	15749347	15750454
chr1	15791653	15792734
chr1	15902527	15902801
chr1	15913269	15913730
chr1	15925831	15926785
chr1	16053440	16053932
chr1	16108637	16109290
chr1	16117725	16118612
chr1	16128225	16128694
chr1	16129885	16130682
chr1	16172617	16173730
chr1	16201899	16202990
chr1	16229289	16230022
chr1	16236623	16236850
chr1	16248914	16249714
chr1	16271895	16272517
chr1	16293463	16294448
chr1	16294755	16295094
chr1	16301715	16302854
chr1	16304887	16305183
chr1	16367640	16368031
chr1	16399153	16399508
chr1	16485843	16486224
chr1	16565264	16565799
chr1	16687763	16689057
chr1	16780639	16781151
chr1	16823847	16824787
chr1	16873099	16874014
chr1	17123257	17123796
chr1	17145005	17146002
chr1	17146955	17147134
chr1	17163157	17163898
chr1	17207371	17207982
chr1	17628101	17629904
chr1	17726963	17727976
chr1	18053923	18054926
chr1	18106151	18107158
chr1	18190630	18192128
chr1	18415840	18416916
chr1	18512456	18513376
chr1	18566833	18569139
chr1	18582983	18584038
chr1	18610179	18610703
chr1	18633565	18634327
chr1	18639175	18640273
chr1	18956736	18957712
chr1	18961236	18962714
chr1	18973703	18974171
chr1	18976679	18977173
chr1	19056307	19057446
chr1	19087911	19088748
chr1	19178789	19179456
chr1	19411661	19412830
chr1	19459203	19460475
chr1	19583671	19584026
chr1	19680966	19681600
chr1	19699303	19700381
chr1	19767373	19768597
chr1	19786049	19787978
chr1	19826363	19826964
chr1	19868286	19869526
chr1	19880808	19881672
chr1	19899811	19901996
chr1	19927001	19928671
chr1	19951297	19952460
chr1	19964800	19965222
chr1	19968831	19968934
chr1	19973405	19973848
chr1	20131327	20134194
chr1	20134997	20135855
chr1	20180149	20181027
chr1	20301149	20303468
chr1	20344547	20345302
chr1	20398418	20399044
chr1	20428275	20429007
chr1	20450138	20450456
chr1	20470905	20471106
chr1	20554413	20554741
chr1	20568875	20569825
chr1	20606574	20606834
chr1	20612737	20613272
chr1	20677891	20678526
chr1	20724756	20725256
chr1	20733689	20733842
chr1	20780519	20780940
chr1	20787239	20787361
chr1	20817720	20817892
chr1	20845644	20846148
chr1	20867220	20867824
chr1	20868265	20868600
chr1	20908010	20908554
chr1	20912205	20912791
chr1	20933503	20933884
chr1	21042067	21042534
chr1	21052331	21052873
chr1	21075757	21076380
chr1	21077315	21077629
chr1	21101861	21101986
chr1	21161873	21162260
chr1	21162735	21163034
chr1	21165605	21166956
chr1	21192261	21193101
chr1	21218116	21219356
chr1	21271455	21272354
chr1	21281781	21282259
chr1	21411183	21411962
chr1	21460785	21461332
chr1	21486938	21487556
chr1	21510511	21510650
chr1	21819865	21820840
chr1	21963273	21963504
chr1	22262205	22262887
chr1	22268672	22269372
chr1	22293675	22294614
chr1	22315361	22316156
chr1	22320989	22321554
chr1	22479801	22480244
chr1	22596265	22596514
chr1	22629035	22629342
chr1	22690516	22691120
chr1	22770425	22771357
chr1	22789273	22789914
chr1	22847653	22848545
chr1	23034257	23035150
chr1	23061925	23062406
chr1	23112011	23112436
chr1	23321425	23321675
chr1	23324267	23324494
chr1	23361489	23362158
chr1	23379459	23379865
chr1	23380131	23380305
chr1	23443948	23445058
chr1	23490325	23491354
chr1	23538522	23538799
chr1	23594801	23595190
chr1	23628677	23629703
chr1	23649043	23649438
chr1	23656363	23656527
chr1	23657069	23657446
chr1	23705559	23705901
chr1	23706244	23706718
chr1	23722303	23722684
chr1	23757163	23757798
chr1	23792724	23793138
chr1	23794809	23795339
chr1	23821655	23821950
chr1	23825491	23825791
chr1	23827087	23827472
chr1	23842407	23842878
chr1	23846019	23846854
chr1	23850631	23851063
chr1	23934719	23935612
chr1	23958953	23959774
chr1	23977056	23978114
chr1	24042895	24043344
chr1	24055565	24056032
chr1	24063791	24064298
chr1	24097733	24098160
chr1	24107442	24108217
chr1	24124576	24125296
chr1	24139795	24140274
chr1	24142255	24142645
chr1	24171128	24171876
chr1	24211293	24212412
chr1	24230159	24233912
chr1	24237179	24237502
chr1	24239512	24241052
chr1	24245759	24246850
chr1	24248629	24249666
chr1	24266924	24267496
chr1	24286493	24287033
chr1	24302662	24303024
chr1	24362287	24362664
chr1	24367521	24367982
chr1	24378192	24378434
chr1	24452506	24452945
chr1	24492137	24492471
chr1	24511695	24512064
chr1	24563207	24563584
chr1	24633729	24634110
chr1	24668019	24668319
chr1	24673731	24674181
chr1	24699335	24699634
chr1	24758513	24759368
chr1	24760927	24761552
chr1	24869865	24870070
chr1	25021031	25021509
chr1	25033471	25034794
chr1	25087835	25088654
chr1	25178833	25179055
chr1	25180626	25181156
chr1	25191999	25192266
chr1	25224233	25224384
chr1	25462553	25463410
chr1	25537149	25537510
chr1	25545335	25545661
chr1	25621597	25622278
chr1	25804355	25805256
chr1	25825523	25826187
chr1	25826807	25827804
chr1	25854085	25855493
chr1	25892091	25893350
chr1	25994913	25994954
chr1	26387623	26389162
chr1	26631071	26631975
chr1	26635803	26637149
chr1	26764475	26765428
chr1	28476459	28477447
chr1	29013079	29014432
chr1	29509153	29510066
chr1	30547593	30549510
chr1	30584795	30585204
chr1	30595111	30595641
chr1	30639705	30640452
chr1	30659773	30660067
chr1	30681688	30682298
chr1	30700436	30700796
chr1	30755479	30756260
chr1	30778503	30779209
chr1	31103067	31103220
chr1	31153877	31155074
chr1	31164441	31164764
chr1	31209945	31211109
chr1	32091721	32092898
chr1	32290568	32291460
chr1	32553847	32554557
chr1	32805639	32806676
chr1	33024674	33027546
chr1	33174834	33175370
chr1	33271684	33271926
chr1	33282114	33282678
chr1	33362520	33363727
chr1	33464209	33464647
chr1	33527039	33528116
chr1	33534662	33535001
chr1	33588577	33588867
chr1	33607916	33608976
chr1	33609765	33610668
chr1	33625987	33626282
chr1	33696653	33696808
chr1	33714619	33715196
chr1	33739369	33739608
chr1	33742983	33743154
chr1	33751286	33751600
chr1	33766936	33767276
chr1	33870911	33871512
chr1	33883404	33883793
chr1	33897815	33898313
chr1	33903529	33903790
chr1	33906157	33906479
chr1	33947012	33947250
chr1	33966210	33966630
chr1	33970011	33970424
chr1	33993267	33993512
chr1	34000907	34001468
chr1	34020108	34020660
chr1	34030421	34030524
chr1	34040895	34041788
chr1	34048002	34048228
chr1	34060400	34061472
chr1	34074431	34075292
chr1	34077025	34077690
chr1	34094977	34095573
chr1	34103613	34105252
chr1	34106599	34107025
chr1	34120651	34121158
chr1	34124392	34125202
chr1	34130804	34131206
chr1	34138867	34139378
chr1	34143518	34144198
chr1	34158919	34159108
chr1	34167712	34167990
chr1	34178488	34178925
chr1	34182792	34183463
chr1	34201511	34202186
chr1	34211085	34212194
chr1	34218320	34218718
chr1	34270987	34271902
chr1	34291705	34291848
chr1	34294781	34294996
chr1	34296879	34297130
chr1	34375342	34376300
chr1	34387277	34387705
chr1	34389177	34389646
chr1	34396211	34397284
chr1	34398795	34400100
chr1	34450993	34451168
chr1	34452998	34453482
chr1	34462783	34463320
chr1	34510179	34511566
chr1	34535301	34535869
chr1	34543852	34544338
chr1	34582189	34582470
chr1	34583843	34584251
chr1	34602188	34603163
chr1	34636980	34637368
chr1	34642509	34642822
chr1	34674765	34675126
chr1	34700698	34700926
chr1	34706245	34706770
chr1	34710545	34710960
chr1	34716545	34716688
chr1	34738285	34738660
chr1	34807119	34807241
chr1	34810049	34810374
chr1	34830079	34831196
chr1	34852523	34853148
chr1	34854229	34854492
chr1	34854812	34855236
chr1	34866609	34867579
chr1	34891493	34891948
chr1	34967434	34968210
chr1	35257477	35258238
chr1	35358941	35359440
chr1	35372468	35373358
chr1	35385433	35385717
chr1	35388176	35388683
chr1	35403318	35403796
chr1	35415887	35416740
chr1	35464089	35464562
chr1	35642695	35642882
chr1	35657458	35659926
chr1	35683539	35683866
chr1	35750038	35750950
chr1	35811455	35811978
chr1	35869533	35870127
chr1	35875339	35875814
chr1	35885135	35885512
chr1	35889833	35890390
chr1	35905799	35906341
chr1	35920163	35920636
chr1	35941527	35942147
chr1	35944444	35944976
chr1	35971027	35971651
chr1	36003629	36003917
chr1	36013910	36014476
chr1	36016755	36017961
chr1	36060255	36060825
chr1	36134594	36135292
chr1	36202003	36202752
chr1	36228561	36228732
chr1	36231547	36232102
chr1	36240019	36240454
chr1	36251164	36251895
chr1	36252625	36253257
chr1	36269321	36269438
chr1	36269486	36269604
chr1	36269657	36269836
chr1	36273263	36273654
chr1	36277281	36277735
chr1	36299178	36299546
chr1	36301461	36301652
chr1	36324087	36324416
chr1	36396873	36397408
chr1	36457607	36457922
chr1	36472761	36472941
chr1	36474726	36475935
chr1	36476171	36476659
chr1	36478177	36478952
chr1	36480563	36480812
chr1	36484285	36484508
chr1	36484897	36485252
chr1	36492307	36494033
chr1	36496021	36496275
chr1	36501353	36501714
chr1	36523084	36524050
chr1	36533311	36533494
chr1	36534810	36535059
chr1	36539280	36539524
chr1	36550604	36551098
chr1	36577661	36577978
chr1	36580638	36580915
chr1	36595414	36595848
chr1	36634899	36635264
chr1	36646175	36646510
chr1	36672841	36673032
chr1	36680696	36681618
chr1	36684117	36684506
chr1	36721491	36721850
chr1	36737312	36737648
chr1	36744427	36745142
chr1	36789214	36790084
chr1	36815883	36816068
chr1	36830783	36831432
chr1	36851213	36852174
chr1	36884677	36885337
chr1	36914529	36914778
chr1	36921813	36922208
chr1	36934667	36935040
chr1	36947532	36947760
chr1	36962207	36962408
chr1	36983826	36984952
chr1	36985569	36986440
chr1	36986720	36987022
chr1	37001641	37002079
chr1	37081418	37082098
chr1	37087869	37088142
chr1	37088593	37089194
chr1	37097263	37098065
chr1	37120895	37121318
chr1	37154175	37154517
chr1	37169909	37170509
chr1	37185188	37185997
chr1	37187189	37187536
chr1	37218301	37219443
chr1	37239305	37239732
chr1	37272335	37273055
chr1	37273209	37273458
chr1	37288177	37288286
chr1	37314281	37314838
chr1	37319392	37319476
chr1	37399579	37399774
chr1	37458859	37459086
chr1	37476129	37476388
chr1	37496759	37497074
chr1	37512111	37512735
chr1	37534363	37534838
chr1	37539341	37539558
chr1	37544148	37544400
chr1	37613370	37613650
chr1	37614162	37614272
chr1	37616373	37616890
chr1	37639153	37639532
chr1	37665596	37666800
chr1	37691357	37691583
chr1	37694170	37694882
chr1	37740257	37740850
chr1	37742763	37743376
chr1	37761999	37763456
chr1	37868647	37868922
chr1	37881697	37882003
chr1	37903206	37903536
chr1	37951432	37952308
chr1	38002977	38003895
chr1	38185516	38185860
chr1	38197138	38197406
chr1	38198297	38198889
chr1	38200051	38200717
chr1	38210298	38210795
chr1	38230233	38230478
chr1	38247990	38248394
chr1	38255249	38255770
chr1	38263075	38263783
chr1	38268289	38268473
chr1	38324411	38324886
chr1	38333909	38334924
chr1	38336175	38336816
chr1	38341283	38341438
chr1	38384254	38385194
chr1	38387577	38387900
chr1	38389849	38391093
chr1	38393557	38394034
chr1	38394612	38395624
chr1	38401566	38402078
chr1	38410383	38410880
chr1	38425615	38427360
chr1	38428935	38429686
chr1	38436255	38436808
chr1	38438819	38440498
chr1	38441173	38441544
chr1	38477927	38478501
chr1	38496727	38498394
chr1	38502867	38503731
chr1	38514313	38514598
chr1	38536928	38537162
chr1	38561845	38563108
chr1	38565771	38566586
chr1	38568213	38568811
chr1	38606627	38607282
chr1	38633681	38634103
chr1	38683637	38683874
chr1	38695955	38696492
chr1	38756843	38757077
chr1	38757721	38757938
chr1	38764286	38764628
chr1	38766873	38767630
chr1	38767865	38768234
chr1	38769991	38770286
chr1	38787476	38787931
chr1	38842935	38843785
chr1	38847737	38849194
chr1	38861983	38862869
chr1	38876667	38877385
chr1	38934739	38934994
chr1	38936879	38937129
chr1	38939496	38940858
chr1	38978285	38979122
chr1	39001009	39001552
chr1	39005627	39006192
chr1	39007350	39007547
chr1	39010665	39011124
chr1	39024475	39025916
chr1	39029839	39030721
chr1	39046869	39047172
chr1	39106155	39106492
chr1	39206930	39207219
chr1	39212186	39212988
chr1	39251706	39252322
chr1	39267029	39267829
chr1	39281331	39281754
chr1	39284718	39285452
chr1	39288087	39288906
chr1	39306509	39306994
chr1	39335731	39336108
chr1	39340693	39341823
chr1	39345127	39345316
chr1	39359805	39359920
chr1	39361603	39362456
chr1	39370278	39370783
chr1	39390611	39391323
chr1	39417687	39418416
chr1	39429800	39430645
chr1	39431644	39432220
chr1	39433845	39434954
chr1	39436055	39436350
chr1	39441851	39442268
chr1	39443345	39443589
chr1	39443769	39444192
chr1	39449777	39451102
chr1	39451913	39452792
chr1	39454761	39455198
chr1	39456611	39456906
chr1	39460687	39461490
chr1	39462257	39462582
chr1	39463937	39464192
chr1	39465623	39465768
chr1	39467696	39468202
chr1	39472429	39472734
chr1	39474065	39474828
chr1	39522567	39522840
chr1	39527430	39527815
chr1	39529563	39529767
chr1	39530255	39530593
chr1	39533233	39534248
chr1	39563839	39564010
chr1	39588835	39589226
chr1	39598489	39599418
chr1	39608899	39609136
chr1	39614850	39615538
chr1	39618591	39618966
chr1	39636306	39637254
chr1	39640203	39640667
chr1	39646169	39646720
chr1	39666803	39667281
chr1	39694943	39695188
chr1	39698618	39699127
chr1	39701051	39701608
chr1	39702612	39702886
chr1	39730200	39732342
chr1	39741034	39741260
chr1	39746376	39747314
chr1	39833871	39834211
chr1	39838756	39839526
chr1	39859297	39859591
chr1	39884859	39885412
chr1	39921486	39921608
chr1	39923137	39923561
chr1	39926070	39926320
chr1	39929533	39929636
chr1	39931429	39932368
chr1	39939083	39939368
chr1	39941865	39943332
chr1	39945130	39945616
chr1	39947693	39948266
chr1	39950063	39951468
chr1	39963023	39963281
chr1	39963776	39964194
chr1	40033909	40034287
chr1	40057666	40058157
chr1	40085369	40086290
chr1	40115315	40115582
chr1	40116433	40116806
chr1	40117067	40117144
chr1	40117563	40117796
chr1	40154822	40155136
chr1	40228302	40228566
chr1	40233338	40233722
chr1	40236771	40237270
chr1	40362897	40363166
chr1	40376672	40377008
chr1	40378649	40379096
chr1	40465644	40465828
chr1	40514458	40515395
chr1	40547173	40548120
chr1	40579278	40580232
chr1	40634383	40635023
chr1	40658131	40658384
chr1	40665443	40666190
chr1	40666823	40668202
chr1	40683511	40684004
chr1	40705979	40706509
chr1	40768564	40768978
chr1	40797394	40797800
chr1	40829232	40829486
chr1	40878881	40879378
chr1	40880414	40880890
chr1	40887708	40887994
chr1	40890703	40890952
chr1	40943287	40943732
chr1	40967942	40968703
chr1	41001541	41002174
chr1	41037023	41037338
chr1	41121719	41122236
chr1	41128489	41128773
chr1	41131158	41132264
chr1	41166142	41167224
chr1	41187852	41188258
chr1	41242975	41243554
chr1	41264281	41264494
chr1	41270891	41271850
chr1	41274465	41275944
chr1	41328147	41328428
chr1	41350029	41351228
chr1	41358653	41359679
chr1	41390048	41390912
chr1	41427601	41428269
chr1	41430033	41430938
chr1	41431229	41431582
chr1	41512257	41513154
chr1	41558959	41560100
chr1	41651864	41652991
chr1	41675115	41675798
chr1	41676799	41677351
chr1	41742495	41744882
chr1	41752117	41752694
chr1	41810313	41811395
chr1	41814082	41814230
chr1	41887962	41889521
chr1	41890865	41891443
chr1	41918361	41919087
chr1	41935487	41936268
chr1	42096041	42096626
chr1	42107528	42108344
chr1	42232883	42233610
chr1	42240819	42241361
chr1	42257690	42258716
chr1	42295089	42295398
chr1	42303754	42303995
chr1	42309612	42309840
chr1	42352520	42352772
chr1	42387229	42388252
chr1	42398655	42399225
chr1	42472030	42472247
chr1	42489707	42489950
chr1	42504645	42505584
chr1	42524520	42524966
chr1	42543283	42543418
chr1	42588764	42589064
chr1	42625964	42626290
chr1	42628665	42629210
chr1	42629679	42630290
chr1	42718671	42719179
chr1	42741885	42742125
chr1	42764745	42764938
chr1	42771726	42772356
chr1	42780658	42780738
chr1	42782697	42783716
chr1	42873159	42873632
chr1	42877379	42877508
chr1	42898625	42898668
chr1	42915015	42915516
chr1	42917798	42918664
chr1	42946291	42946588
chr1	43005902	43006594
chr1	43042115	43042660
chr1	43066011	43066265
chr1	43171850	43172174
chr1	43185941	43186781
chr1	43264252	43264794
chr1	43299505	43299958
chr1	43306057	43306835
chr1	43358055	43358872
chr1	43360247	43362402
chr1	43371267	43372570
chr1	43476501	43477016
chr1	43502601	43502902
chr1	43504009	43504963
chr1	43533359	43533702
chr1	43554405	43554664
chr1	43555321	43556272
chr1	43566745	43567303
chr1	43568945	43569025
chr1	43615585	43616597
chr1	43632905	43633890
chr1	43730632	43730889
chr1	43754491	43755005
chr1	43882513	43882899
chr1	43899015	43899953
chr1	44041249	44043076
chr1	44123096	44123906
chr1	44331867	44332727
chr1	44584007	44585482
chr1	44591317	44592081
chr1	44597258	44598518
chr1	44618751	44619244
chr1	44633680	44634930
chr1	44682024	44682874
chr1	44683737	44684142
chr1	44732681	44734309
chr1	45312809	45314474
chr1	45431735	45432252
chr1	45501820	45503194
chr1	45574535	45575566
chr1	45766177	45766694
chr1	45905054	45905788
chr1	46425321	46426036
chr1	46829407	46831104
chr1	46845231	46845600
chr1	46887598	46888044
chr1	47093294	47095292
chr1	47097164	47097768
chr1	47103291	47104622
chr1	47162840	47164892
chr1	47277699	47278974
chr1	47488614	47488920
chr1	47809642	47809863
chr1	47932739	47933510
chr1	50622685	50623490
chr1	50897399	50898737
chr1	50963431	50964002
chr1	51029713	51030687
chr1	51076389	51076660
chr1	51094160	51094950
chr1	51096331	51097151
chr1	51135743	51136490
chr1	51151678	51153293
chr1	51272359	51274368
chr1	51289877	51290572
chr1	51307437	51308254
chr1	51333192	51333472
chr1	51333633	51334648
chr1	51342830	51343108
chr1	51348919	51349095
chr1	51359811	51360021
chr1	51445625	51446655
chr1	51509033	51509482
chr1	51530299	51530736
chr1	51579635	51582712
chr1	51590607	51592587
chr1	51596915	51597528
chr1	51600443	51601120
chr1	51607387	51608054
chr1	51615478	51615863
chr1	51617493	51618108
chr1	51646431	51646702
chr1	51647403	51647814
chr1	51650029	51650992
chr1	51697045	51698069
chr1	51795317	51796173
chr1	51804893	51805377
chr1	51842910	51843456
chr1	51879153	51880454
chr1	51895775	51896351
chr1	51922515	51923336
chr1	51934285	51934534
chr1	51944914	51945774
chr1	51996718	51998297
chr1	52004131	52004413
chr1	52008395	52009674
chr1	52079247	52080974
chr1	52140573	52140647
chr1	52146537	52146808
chr1	52149849	52150448
chr1	52166896	52167170
chr1	52171105	52171822
chr1	52243083	52243438
chr1	52302623	52302960
chr1	52306905	52307338
chr1	52330189	52331049
chr1	52431729	52431864
chr1	52435729	52436404
chr1	52470455	52471342
chr1	52565871	52566107
chr1	52597299	52598070
chr1	52799769	52800159
chr1	52816433	52816710
chr1	52934525	52935089
chr1	52955184	52955588
chr1	53052758	53053578
chr1	53062731	53062960
chr1	53225631	53226782
chr1	53393755	53394424
chr1	53465583	53466458
chr1	53629649	53630324
chr1	53715289	53716098
chr1	53747745	53749118
chr1	53778577	53778784
chr1	53809459	53809774
chr1	53823333	53824452
chr1	53839674	53840408
chr1	53909196	53909668
chr1	53925295	53925812
chr1	53939999	53941169
chr1	54012073	54012774
chr1	54578726	54579121
chr1	54580268	54580519
chr1	54585071	54586180
chr1	54639776	54640560
chr1	54743183	54743498
chr1	54762295	54762782
chr1	54827065	54827528
chr1	54868208	54868608
chr1	54906975	54907272
chr1	54970985	54971085
chr1	55084177	55084651
chr1	55132943	55134284
chr1	55186731	55187358
chr1	55192035	55192614
chr1	55194073	55194958
chr1	55195711	55195914
chr1	55198691	55199451
chr1	55205431	55206124
chr1	55210293	55210591
chr1	55221395	55221786
chr1	55226030	55227083
chr1	55235185	55235600
chr1	55383119	55384218
chr1	55399920	55400576
chr1	55450631	55451040
chr1	55489080	55489858
chr1	55560111	55560282
chr1	55588075	55588590
chr1	55629387	55630021
chr1	55665603	55666773
chr1	55681355	55681837
chr1	55685913	55686720
chr1	55693643	55693843
chr1	55700643	55701235
chr1	55701991	55702456
chr1	55705179	55706504
chr1	55738720	55739085
chr1	55742663	55743278
chr1	55755799	55756042
chr1	55761472	55761904
chr1	55874067	55874635
chr1	55886417	55886916
chr1	55888263	55889231
chr1	55914316	55914988
chr1	55916087	55916173
chr1	55955903	55956158
chr1	55960445	55960598
chr1	55984685	55984768
chr1	56131074	56131465
chr1	56171179	56171578
chr1	56233869	56234350
chr1	56286388	56286992
chr1	56360913	56361186
chr1	56387065	56387612
chr1	56627040	56627551
chr1	56670797	56672024
chr1	56779700	56780258
chr1	56800523	56801111
chr1	56833152	56834614
chr1	56845573	56846052
chr1	56862349	56862500
chr1	56866200	56866767
chr1	56886525	56886926
chr1	57011474	57012000
chr1	57040281	57040468
chr1	57057695	57059756
chr1	57083164	57083437
chr1	57086375	57086532
chr1	57174460	57174767
chr1	57205557	57206064
chr1	57208909	57209626
chr1	57213336	57213854
chr1	57218139	57219218
chr1	57223770	57223927
chr1	57243796	57244698
chr1	57255149	57255522
chr1	57264103	57265716
chr1	57269857	57270192
chr1	57330351	57330611
chr1	57332218	57332486
chr1	57333644	57334046
chr1	57339213	57339614
chr1	57402007	57403256
chr1	57428763	57430419
chr1	57497330	57497846
chr1	57528816	57529320
chr1	57543919	57544440
chr1	57546425	57546916
chr1	57594909	57595912
chr1	57607071	57607384
chr1	57612727	57613852
chr1	57623484	57623764
chr1	57665839	57666478
chr1	57673763	57674784
chr1	57718405	57718914
chr1	57735645	57736348
chr1	57800966	57801219
chr1	57802707	57803436
chr1	57807380	57808192
chr1	57824393	57824720
chr1	57825017	57825212
chr1	57835159	57835452
chr1	57862108	57862434
chr1	57872101	57872474
chr1	57875625	57875928
chr1	57878429	57878792
chr1	57890188	57890944
chr1	57953047	57953966
chr1	58029733	58030134
chr1	58030321	58030751
chr1	58031324	58031564
chr1	58046497	58047324
chr1	58054521	58055098
chr1	58112823	58113306
chr1	58171799	58171873
chr1	58195460	58195883
chr1	58235616	58236282
chr1	58275807	58276375
chr1	58278262	58278792
chr1	58284570	58284826
chr1	58290201	58290566
chr1	58292051	58292268
chr1	58296241	58296866
chr1	58315382	58315818
chr1	58332933	58333662
chr1	58340652	58342045
chr1	58344995	58345220
chr1	58352054	58352445
chr1	58366928	58367238
chr1	58421167	58421802
chr1	58495694	58495942
chr1	58509363	58509782
chr1	58602523	58603022
chr1	58621155	58622036
chr1	58723926	58724874
chr1	58737345	58737630
chr1	58743129	58743270
chr1	58766983	58767968
chr1	58769912	58770435
chr1	58880161	58881170
chr1	58950911	58952779
chr1	58954096	58954810
chr1	58956359	58956494
chr1	58960806	58962026
chr1	59067414	59068486
chr1	59070532	59071230
chr1	59115612	59115903
chr1	59144239	59144822
chr1	59172943	59173442
chr1	59207613	59208140
chr1	59229355	59229962
chr1	59232861	59233408
chr1	59247503	59248082
chr1	59252523	59253874
chr1	59256698	59257432
chr1	59270137	59270232
chr1	59314863	59317162
chr1	59318775	59319174
chr1	59326981	59327714
chr1	59340973	59342580
chr1	59353908	59354542
chr1	59368175	59368413
chr1	59369205	59369498
chr1	59376107	59376930
chr1	59394571	59395152
chr1	59406826	59407394
chr1	59409387	59410154
chr1	59414599	59414847
chr1	59422565	59423762
chr1	59448843	59449689
chr1	59451388	59452048
chr1	59458777	59459680
chr1	59462264	59463026
chr1	59464337	59465594
chr1	59471197	59471402
chr1	59472515	59473464
chr1	59487416	59488177
chr1	59508017	59508969
chr1	59511455	59512064
chr1	59515623	59516923
chr1	59520472	59520670
chr1	59523848	59524293
chr1	59535159	59536478
chr1	59550919	59551142
chr1	59574394	59575483
chr1	59584222	59585184
chr1	59603965	59604312
chr1	59613911	59614185
chr1	59623242	59623875
chr1	59633117	59633284
chr1	59739735	59739991
chr1	59788824	59789443
chr1	59789835	59790242
chr1	59872171	59872512
chr1	59888848	59889348
chr1	59985609	59985983
chr1	60108101	60108240
chr1	60137375	60137646
chr1	60155085	60155713
chr1	60407353	60407678
chr1	60569354	60570358
chr1	60627295	60627797
chr1	60646283	60646562
chr1	60668137	60668646
chr1	60735365	60735590
chr1	60850895	60851874
chr1	60853121	60854014
chr1	60860199	60861152
chr1	60862935	60863270
chr1	60868384	60868820
chr1	60899137	60899478
chr1	60935971	60936640
chr1	60973752	60974248
chr1	60979107	60979638
chr1	61001830	61002150
chr1	61004664	61005478
chr1	61041245	61041823
chr1	61055174	61055586
chr1	61090413	61092018
chr1	61102403	61102902
chr1	61117551	61117952
chr1	61139149	61140582
chr1	61140762	61141558
chr1	61142581	61143566
chr1	61145707	61146001
chr1	61179548	61179844
chr1	61180503	61181638
chr1	61203421	61204058
chr1	61228818	61229572
chr1	61233845	61234922
chr1	61254189	61254688
chr1	61265545	61266210
chr1	61331864	61332850
chr1	61359271	61359416
chr1	61374159	61374494
chr1	61376919	61377454
chr1	61379837	61380216
chr1	61380563	61380988
chr1	61397777	61398483
chr1	61407124	61407672
chr1	61415639	61415806
chr1	61528373	61528570
chr1	61531466	61531896
chr1	61648709	61649212
chr1	61685009	61686324
chr1	61691739	61692656
chr1	61714473	61714796
chr1	61850423	61851518
chr1	61879490	61880488
chr1	61901252	61902058
chr1	62010238	62010418
chr1	62016413	62017039
chr1	62044037	62044328
chr1	62053131	62053839
chr1	62070869	62071233
chr1	62076047	62076565
chr1	62128538	62128766
chr1	62140615	62141342
chr1	62177352	62178030
chr1	62181503	62182311
chr1	62214880	62215244
chr1	62235219	62235592
chr1	62325161	62326174
chr1	62370413	62370618
chr1	62382448	62383019
chr1	62429292	62430385
chr1	62435877	62436084
chr1	62465301	62465898
chr1	62505207	62505608
chr1	62510409	62512348
chr1	62521423	62521904
chr1	62549577	62550022
chr1	62578939	62580375
chr1	62636200	62636888
chr1	62655041	62655773
chr1	62682368	62683541
chr1	62696972	62697825
chr1	62701052	62701619
chr1	62716632	62717030
chr1	62743061	62743896
chr1	62747835	62748280
chr1	62751117	62751886
chr1	62754323	62754830
chr1	62780032	62780468
chr1	62784118	62784336
chr1	62786147	62786614
chr1	62789339	62789501
chr1	62794391	62795325
chr1	62795611	62796066
chr1	62812739	62813104
chr1	62821484	62822048
chr1	62825767	62826212
chr1	62840177	62840622
chr1	62880633	62881346
chr1	62882669	62883286
chr1	62886261	62886708
chr1	62900501	62901022
chr1	62901517	62901725
chr1	62905824	62906047
chr1	62929209	62930096
chr1	62933286	62933560
chr1	62934209	62934384
chr1	62955223	62956398
chr1	62964247	62964649
chr1	62966919	62967383
chr1	62984467	62985095
chr1	62986055	62986650
chr1	63092224	63092550
chr1	63106291	63106650
chr1	63180905	63181383
chr1	63182717	63183160
chr1	63203773	63205970
chr1	63210063	63210558
chr1	63213599	63214514
chr1	63225853	63226282
chr1	63237377	63237820
chr1	63249755	63251206
chr1	63259910	63260546
chr1	63260733	63261152
chr1	63261356	63261665
chr1	63262047	63263240
chr1	63263497	63264162
chr1	63264740	63265096
chr1	63265792	63267033
chr1	63277001	63279304
chr1	63293783	63294462
chr1	63326449	63327300
chr1	63414585	63415782
chr1	63417815	63418666
chr1	63434347	63434572
chr1	63456335	63456852
chr1	63458812	63459464
chr1	63471069	63472569
chr1	63473789	63474124
chr1	63508241	63509382
chr1	63565897	63566712
chr1	63573425	63573892
chr1	63576593	63577274
chr1	63579250	63579458
chr1	63587027	63587326
chr1	63657922	63658380
chr1	63659467	63659966
chr1	63667071	63669376
chr1	63754230	63754589
chr1	63769019	63769369
chr1	63818547	63820732
chr1	63829557	63829833
chr1	63899439	63900514
chr1	63932519	63932784
chr1	63977536	63978306
chr1	63987689	63988077
chr1	63994299	63995162
chr1	64003799	64004348
chr1	64018767	64018962
chr1	64020497	64021284
chr1	64041439	64041792
chr1	64066617	64067324
chr1	64078683	64079212
chr1	64088087	64088482
chr1	64091589	64091940
chr1	64106126	64106564
chr1	64118033	64118344
chr1	64157185	64157794
chr1	64189485	64189738
chr1	64191121	64192120
chr1	64192841	64193897
chr1	64195823	64196559
chr1	64200171	64201008
chr1	64214497	64214766
chr1	64223750	64224358
chr1	64226132	64226991
chr1	64254009	64254427
chr1	64256233	64256780
chr1	64277673	64278401
chr1	64302747	64303362
chr1	64311431	64311994
chr1	64319033	64319792
chr1	64337884	64338564
chr1	64338695	64338842
chr1	64353040	64353456
chr1	64357492	64359613
chr1	64361619	64362490
chr1	64374227	64374932
chr1	64379387	64381996
chr1	64408932	64410070
chr1	64411067	64413118
chr1	64445847	64446750
chr1	64447955	64448603
chr1	64547405	64548027
chr1	64553575	64554052
chr1	64570746	64571012
chr1	64578067	64578156
chr1	64705305	64705814
chr1	64712490	64712566
chr1	64719977	64720701
chr1	64731467	64731888
chr1	64731988	64732338
chr1	64735427	64735511
chr1	64770187	64770466
chr1	64778637	64780404
chr1	64790919	64792218
chr1	64820563	64820883
chr1	64823696	64823884
chr1	64849373	64850357
chr1	64852761	64854888
chr1	64878602	64879119
chr1	64884635	64885403
chr1	64888302	64888852
chr1	64896209	64896449
chr1	64896871	64897065
chr1	64903614	64903969
chr1	64915633	64917834
chr1	64918747	64919302
chr1	64924565	64924906
chr1	64945155	64947924
chr1	64950017	64950708
chr1	64974789	64976027
chr1	64985513	64986500
chr1	65009876	65010557
chr1	65029991	65030219
chr1	65034941	65036000
chr1	65046385	65046900
chr1	65048727	65049144
chr1	65050961	65051942
chr1	65064280	65064763
chr1	65073451	65073548
chr1	65073953	65074676
chr1	65075641	65076004
chr1	65081967	65082559
chr1	65111876	65113108
chr1	65122693	65123744
chr1	65281836	65283702
chr1	65347343	65347650
chr1	65387225	65388042
chr1	65388429	65388594
chr1	65394511	65394850
chr1	65510145	65511522
chr1	65544273	65544830
chr1	65925755	65926674
chr1	65951189	65951632
chr1	66227861	66229115
chr1	66251727	66252542
chr1	66329011	66329658
chr1	66339486	66340454
chr1	66342535	66343016
chr1	66347817	66350613
chr1	66368991	66369912
chr1	66372100	66373056
chr1	66380641	66380896
chr1	66388551	66388812
chr1	66395351	66395588
chr1	66401789	66403449
chr1	66470323	66471160
chr1	66673877	66674262
chr1	66686901	66687320
chr1	66692809	66693085
chr1	66703599	66703890
chr1	66788067	66788864
chr1	66804391	66805342
chr1	66813609	66815186
chr1	66819937	66820733
chr1	66829351	66829918
chr1	66831154	66831743
chr1	66838359	66838911
chr1	66842153	66842817
chr1	66870009	66871054
chr1	66895672	66896180
chr1	66896739	66897018
chr1	66898043	66898500
chr1	66913834	66914258
chr1	66940105	66940732
chr1	66941025	66941342
chr1	66960701	66961225
chr1	67021709	67022758
chr1	67026245	67026624
chr1	67052751	67053323
chr1	67061105	67062071
chr1	67103935	67104135
chr1	67143895	67145184
chr1	67181224	67181890
chr1	67218427	67219804
chr1	67223785	67224096
chr1	67253555	67254264
chr1	67307457	67307834
chr1	67631191	67631984
chr1	67640382	67641548
chr1	67679195	67679311
chr1	67794868	67795538
chr1	67802507	67803412
chr1	67959999	67960547
chr1	68046259	68047722
chr1	68142463	68143563
chr1	68178523	68179062
chr1	68275848	68276146
chr1	68362985	68364064
chr1	68400869	68401971
chr1	68666779	68667296
chr1	68692916	68693202
chr1	68787239	68788271
chr1	68839026	68839758
chr1	68874889	68876159
chr1	68891997	68893083
chr1	68917483	68918456
chr1	69023450	69025462
chr1	69027263	69028135
chr1	69046545	69046910
chr1	69116243	69117307
chr1	69139014	69139560
chr1	69241353	69242846
chr1	69331471	69332094
chr1	69430101	69431398
chr1	69433891	69434373
chr1	69466540	69467388
chr1	69489072	69489438
chr1	69498687	69499424
chr1	69577803	69578048
chr1	69633681	69634054
chr1	69672191	69672500
chr1	69768247	69769596
chr1	69784955	69785567
chr1	69789979	69790807
chr1	69790894	69791137
chr1	70019881	70020756
chr1	70082632	70083155
chr1	70264825	70265210
chr1	70270177	70270455
chr1	70358149	70358398
chr1	70402761	70403874
chr1	70442101	70442770
chr1	70551657	70552616
chr1	70624757	70625394
chr1	70713615	70713808
chr1	70725405	70726056
chr1	70788984	70789561
chr1	70851830	70852252
chr1	70861319	70862042
chr1	70911224	70913744
chr1	71037081	71037258
chr1	71055547	71056431
chr1	71075724	71076082
chr1	71206197	71206764
chr1	71289511	71290047
chr1	71291751	71292410
chr1	71296641	71297414
chr1	71327033	71327254
chr1	71328359	71328728
chr1	71341279	71342871
chr1	71393330	71394341
chr1	71407754	71408293
chr1	71418009	71418250
chr1	71421833	71422171
chr1	71486784	71487584
chr1	71505724	71506355
chr1	71507187	71507646
chr1	71531693	71534131
chr1	71614879	71615175
chr1	71624276	71624392
chr1	71630358	71630521
chr1	71641311	71641910
chr1	71644107	71644322
chr1	71657819	71658076
chr1	71673232	71674188
chr1	71736527	71736850
chr1	71791081	71791390
chr1	71837795	71838105
chr1	71849696	71850002
chr1	71912299	71913071
chr1	72006807	72006992
chr1	72009383	72009877
chr1	72038309	72038674
chr1	72065157	72065390
chr1	72068992	72069537
chr1	72123460	72124205
chr1	72136165	72136575
chr1	72141743	72142328
chr1	72163572	72163826
chr1	72171087	72171548
chr1	72174282	72174541
chr1	72182602	72183862
chr1	72219296	72220979
chr1	72259235	72259670
chr1	72286847	72287438
chr1	72391660	72392044
chr1	72406607	72406944
chr1	72414226	72415128
chr1	72454621	72455228
chr1	72455971	72456641
chr1	72464859	72465426
chr1	72487404	72487831
chr1	72489795	72491556
chr1	72499774	72499998
chr1	72504327	72505240
chr1	72566783	72567498
chr1	72569307	72569884
chr1	72572133	72572598
chr1	72574793	72575229
chr1	72596348	72596708
chr1	72606295	72606552
chr1	72635207	72635544
chr1	72716695	72717284
chr1	72718846	72719162
chr1	72722779	72722906
chr1	72730389	72730780
chr1	72746283	72746611
chr1	72764400	72764708
chr1	72765065	72765222
chr1	72780765	72781274
chr1	72805357	72806585
chr1	72817288	72817481
chr1	72854809	72855490
chr1	72865327	72866203
chr1	72877537	72878344
chr1	72878779	72879106
chr1	72960252	72960900
chr1	72963547	72963825
chr1	72969027	72969790
chr1	73026879	73027232
chr1	73038815	73039613
chr1	73045979	73046402
chr1	73053591	73054442
chr1	73055060	73055605
chr1	73060216	73060933
chr1	73077148	73077560
chr1	73089423	73090054
chr1	73138107	73138912
chr1	73140231	73140971
chr1	73153333	73154024
chr1	73169389	73170390
chr1	73250725	73250990
chr1	73270824	73271319
chr1	73363123	73364387
chr1	73365655	73366060
chr1	73368241	73368585
chr1	73506982	73507494
chr1	73513683	73514526
chr1	73531063	73531410
chr1	73541562	73541750
chr1	73595065	73595411
chr1	73642669	73643124
chr1	73673102	73673872
chr1	73743993	73745074
chr1	73755673	73755980
chr1	73758108	73759230
chr1	73764724	73765495
chr1	73799043	73799509
chr1	73826087	73826685
chr1	73830891	73830992
chr1	73850459	73851002
chr1	73853973	73854134
chr1	73862507	73863120
chr1	73901487	73902738
chr1	73929243	73929656
chr1	73938015	73938242
chr1	73942007	73942476
chr1	73955089	73955734
chr1	73958581	73958898
chr1	73962652	73963664
chr1	73968800	73969580
chr1	73986769	73987232
chr1	74000175	74000831
chr1	74001537	74001820
chr1	74027431	74027682
chr1	74030921	74031532
chr1	74040819	74041297
chr1	74054073	74054448
chr1	74082340	74082594
chr1	74082843	74083296
chr1	74084733	74085173
chr1	74090656	74091490
chr1	74103599	74104734
chr1	74110579	74111882
chr1	74212265	74212924
chr1	74239357	74239559
chr1	74239781	74239908
chr1	74257205	74257502
chr1	74275311	74275436
chr1	74277973	74278196
chr1	74287183	74287527
chr1	74295273	74296896
chr1	74313247	74313799
chr1	74375167	74375622
chr1	74389770	74389889
chr1	74419117	74419666
chr1	74423231	74423377
chr1	74428942	74429822
chr1	74437770	74438400
chr1	74527627	74527748
chr1	74542295	74543340
chr1	74551195	74551414
chr1	74628097	74628308
chr1	74763082	74763391
chr1	74769670	74769861
chr1	74775903	74776090
chr1	74780471	74781657
chr1	74787359	74788190
chr1	74797229	74798686
chr1	74824875	74825944
chr1	74842130	74842446
chr1	74845629	74846575
chr1	74864705	74865827
chr1	74895005	74895452
chr1	74896422	74897176
chr1	74897552	74899366
chr1	74915712	74916066
chr1	74929163	74929262
chr1	74939469	74940173
chr1	74954057	74954792
chr1	74964436	74965212
chr1	75016834	75017248
chr1	75051634	75051855
chr1	75139475	75139724
chr1	75154120	75155392
chr1	75200784	75200957
chr1	75234607	75235264
chr1	75239712	75240189
chr1	75244773	75245184
chr1	75248218	75248622
chr1	75251255	75251990
chr1	75254145	75254588
chr1	75289353	75289942
chr1	75339343	75339524
chr1	75341365	75342072
chr1	75342625	75343537
chr1	75344080	75344852
chr1	75369621	75369980
chr1	75370375	75370668
chr1	75398519	75399087
chr1	75399813	75400624
chr1	75424884	75425477
chr1	75425897	75426151
chr1	75429991	75430440
chr1	75451575	75451898
chr1	75454191	75454904
chr1	75463483	75464361
chr1	75467371	75468181
chr1	75495139	75495562
chr1	75508011	75508508
chr1	75515364	75515463
chr1	75559263	75559974
chr1	75574601	75575191
chr1	75594518	75594796
chr1	75601633	75602406
chr1	75608799	75609182
chr1	75610585	75610962
chr1	75612177	75613442
chr1	75618468	75618744
chr1	75638939	75639753
chr1	75647525	75647828
chr1	75652283	75652907
chr1	75653523	75654005
chr1	75662609	75663506
chr1	75667449	75669286
chr1	75678354	75678986
chr1	75680451	75680740
chr1	75692746	75693993
chr1	75704641	75705288
chr1	75706313	75706376
chr1	75738454	75739076
chr1	75749625	75749949
chr1	75783072	75783807
chr1	75785860	75786804
chr1	75797699	75798151
chr1	75805934	75806393
chr1	75841491	75842832
chr1	75844265	75844391
chr1	75844937	75845326
chr1	75870047	75870308
chr1	75874315	75874582
chr1	75888555	75889633
chr1	75901259	75902570
chr1	75905697	75906666
chr1	75915367	75917080
chr1	75925653	75926569
chr1	75936651	75936854
chr1	75956681	75957587
chr1	76000544	76001471
chr1	76027124	76027490
chr1	76039159	76039850
chr1	76041262	76041738
chr1	76053269	76053687
chr1	76065794	76066108
chr1	76076047	76076461
chr1	76090521	76091554
chr1	76112963	76113176
chr1	76121745	76122061
chr1	76137921	76138180
chr1	76246263	76246703
chr1	76276101	76276622
chr1	76361854	76362696
chr1	76433493	76434066
chr1	76452799	76453517
chr1	76489447	76491610
chr1	76506107	76506643
chr1	76529662	76530103
chr1	76637095	76637752
chr1	76638167	76638550
chr1	76705312	76705880
chr1	76849363	76850129
chr1	76896217	76896418
chr1	76897246	76897718
chr1	76973083	76973790
chr1	77010632	77012200
chr1	77043786	77044217
chr1	77080876	77081303
chr1	77101489	77102240
chr1	77102619	77103086
chr1	77124751	77125070
chr1	77137245	77138097
chr1	77140775	77141192
chr1	77161519	77162310
chr1	77168525	77168968
chr1	77195377	77196218
chr1	77200224	77200612
chr1	77213391	77213650
chr1	77226925	77228209
chr1	77245828	77246214
chr1	77256328	77256556
chr1	77265731	77265956
chr1	77275185	77275588
chr1	77279601	77279868
chr1	77286598	77286846
chr1	77350831	77351874
chr1	77383597	77383842
chr1	77406502	77407270
chr1	77412873	77413405
chr1	77428937	77429767
chr1	77434858	77435446
chr1	77436253	77438524
chr1	77440517	77441888
chr1	77446738	77446945
chr1	77450185	77450637
chr1	77456006	77457811
chr1	77488063	77488435
chr1	77502339	77503321
chr1	77505720	77506714
chr1	77521307	77522417
chr1	77532201	77532852
chr1	77545868	77546046
chr1	77629521	77630416
chr1	77635773	77636334
chr1	77660575	77661184
chr1	77708276	77708526
chr1	77792141	77792326
chr1	77823503	77824702
chr1	77943131	77944292
chr1	77972021	77972800
chr1	77978621	77979095
chr1	77981712	77982325
chr1	78004187	78004978
chr1	78008730	78008971
chr1	78012785	78013942
chr1	78053751	78053994
chr1	78060843	78061356
chr1	78081845	78081928
chr1	78087895	78088206
chr1	78103569	78104234
chr1	78108442	78109481
chr1	78112939	78113281
chr1	78119625	78121078
chr1	78146639	78147542
chr1	78157243	78158180
chr1	78159481	78159669
chr1	78165821	78165956
chr1	78167060	78169106
chr1	78181831	78182422
chr1	78293183	78293796
chr1	78338220	78338599
chr1	78339639	78340180
chr1	78351145	78351552
chr1	78363883	78364780
chr1	78376883	78377310
chr1	78388093	78389556
chr1	78404507	78404819
chr1	78412719	78412998
chr1	78428807	78430114
chr1	78451647	78452734
chr1	78454728	78454961
chr1	78485249	78485581
chr1	78491229	78491780
chr1	78499355	78499720
chr1	78502026	78502138
chr1	78509339	78509764
chr1	78511011	78511246
chr1	78511520	78512372
chr1	78525097	78525611
chr1	78526146	78526757
chr1	78529731	78529996
chr1	78548881	78550433
chr1	78564567	78565474
chr1	78575133	78575653
chr1	78587012	78587540
chr1	78593585	78594516
chr1	78598801	78599074
chr1	78609221	78609796
chr1	78636495	78638882
chr1	78706463	78706679
chr1	78724185	78724892
chr1	78730132	78730592
chr1	78819389	78819844
chr1	78820305	78820914
chr1	78833223	78833620
chr1	78841091	78841675
chr1	78852087	78853084
chr1	78908043	78908379
chr1	78913441	78915216
chr1	78935481	78935782
chr1	79228553	79228914
chr1	79356798	79359067
chr1	79401251	79402012
chr1	79406211	79406919
chr1	79412154	79416670
chr1	79418197	79418650
chr1	79429190	79430022
chr1	79439801	79440390
chr1	79450199	79450928
chr1	79454205	79454854
chr1	79458504	79458904
chr1	79473322	79475176
chr1	79571011	79571830
chr1	79580835	79581894
chr1	79618789	79619382
chr1	79623011	79623588
chr1	79675947	79676245
chr1	79682927	79683490
chr1	79696953	79698168
chr1	79757798	79758060
chr1	79758821	79759072
chr1	79806985	79807474
chr1	79822081	79822676
chr1	79824511	79824957
chr1	79832498	79833248
chr1	79861325	79862018
chr1	79872352	79872877
chr1	79928721	79929299
chr1	79993467	79994243
chr1	80021517	80022196
chr1	80039757	80040280
chr1	80091477	80091756
chr1	80114713	80115206
chr1	80181056	80181712
chr1	80224865	80225576
chr1	80239991	80240684
chr1	80293851	80295105
chr1	80312885	80313258
chr1	80315069	80316159
chr1	80328469	80331550
chr1	80408515	80409196
chr1	80426886	80428422
chr1	80466841	80467298
chr1	80509612	80510790
chr1	80512017	80512458
chr1	80515921	80516318
chr1	80538743	80539062
chr1	80606211	80608292
chr1	80662089	80662474
chr1	80710503	80711171
chr1	80802502	80803201
chr1	80854299	80855226
chr1	80880710	80882515
chr1	80887493	80888605
chr1	80977655	80978226
chr1	81064055	81065228
chr1	81076357	81077966
chr1	81092915	81093276
chr1	81098701	81099866
chr1	81126410	81127628
chr1	81212908	81213378
chr1	81249864	81250186
chr1	81262674	81263328
chr1	81301205	81302442
chr1	81316621	81317188
chr1	81372739	81373989
chr1	81537967	81538388
chr1	81576963	81578266
chr1	81587447	81588428
chr1	81705181	81706856
chr1	81716935	81717822
chr1	81744553	81745020
chr1	81745493	81745812
chr1	81857771	81858312
chr1	81972523	81973474
chr1	81997571	81998038
chr1	82041965	82043100
chr1	82066227	82066626
chr1	82132533	82133362
chr1	82191379	82192253
chr1	82220989	82221208
chr1	82243406	82243566
chr1	82261085	82261872
chr1	82272098	82273830
chr1	82284336	82284560
chr1	82324075	82324934
chr1	82354549	82354808
chr1	82359052	82359118
chr1	82360513	82360682
chr1	82385704	82386044
chr1	82410930	82411401
chr1	82433191	82433738
chr1	82442913	82443230
chr1	82451647	82452247
chr1	82453225	82453313
chr1	82474502	82475005
chr1	82476435	82477069
chr1	82545179	82545650
chr1	82554006	82554676
chr1	82634501	82635020
chr1	82641515	82642152
chr1	82650883	82651276
chr1	82653975	82654872
chr1	82687895	82688728
chr1	82737013	82737166
chr1	82741743	82742196
chr1	82746057	82748694
chr1	82786941	82788102
chr1	82815990	82816198
chr1	82819087	82819704
chr1	82820259	82820511
chr1	82826925	82827334
chr1	82832861	82833028
chr1	82867669	82868219
chr1	82880157	82880637
chr1	83073934	83074007
chr1	83075793	83076600
chr1	83116141	83116741
chr1	83159467	83160153
chr1	83213326	83213703
chr1	83272735	83273643
[truncated: 84,034 more rows]

## Sheet: E) Rd7 LMRs
chr1	3191209	3192009
chr1	3360833	3361296
chr1	3372670	3373966
chr1	3399697	3400250
chr1	3470203	3471069
chr1	3647537	3649408
chr1	3934447	3934650
chr1	3969726	3971189
chr1	4228150	4228544
chr1	4332508	4335102
chr1	4340231	4342635
chr1	4383014	4384602
chr1	4416759	4417132
chr1	4488527	4488772
chr1	4640739	4641338
chr1	4657065	4657293
chr1	4668015	4668385
chr1	4689171	4689490
chr1	4724857	4725153
chr1	4766543	4767024
chr1	4768261	4768776
chr1	4769856	4770258
chr1	4802342	4802840
chr1	4815106	4815474
chr1	4819953	4820616
chr1	4914541	4915304
chr1	4970009	4971630
chr1	5018287	5018392
chr1	5018629	5018747
chr1	5019437	5019512
chr1	5019607	5019704
chr1	5019773	5019874
chr1	5020132	5020222
chr1	5020476	5020690
chr1	5020903	5021036
chr1	5068399	5070540
chr1	5227673	5228278
chr1	5587939	5589210
chr1	5915317	5915848
chr1	6076538	6077238
chr1	6282498	6282971
chr1	6406369	6406668
chr1	6410125	6410672
chr1	6729035	6730466
chr1	6733691	6735416
chr1	6760532	6761602
chr1	6866599	6867214
chr1	7205899	7207172
chr1	7308709	7309649
chr1	7318959	7320166
chr1	7671111	7672429
chr1	7776271	7778454
chr1	8123107	8123358
chr1	8468814	8468963
chr1	8581765	8582759
chr1	8634869	8637894
chr1	8915327	8915986
chr1	8937537	8939285
chr1	9296405	9297158
chr1	9469619	9469855
chr1	9527011	9527750
chr1	9551855	9552492
chr1	9583598	9584316
chr1	9619321	9620129
chr1	9626427	9626621
chr1	9629995	9630390
chr1	9648637	9649724
chr1	9658325	9659512
chr1	9744880	9745821
chr1	9768720	9769415
chr1	9772564	9773162
chr1	9880389	9880646
chr1	9908443	9908770
chr1	9981787	9982561
chr1	10014517	10014788
chr1	10024470	10025580
chr1	10062924	10063336
chr1	10151731	10151822
chr1	10171283	10171350
chr1	10793993	10795042
chr1	11089573	11089838
chr1	11277515	11278436
chr1	11329379	11330034
chr1	11565223	11565674
chr1	11655015	11655247
chr1	12000357	12000990
chr1	12055465	12056575
chr1	12397976	12398680
chr1	12409884	12410706
chr1	12489283	12490253
chr1	12576906	12577848
chr1	12670697	12672452
chr1	12689295	12689934
chr1	12697938	12698340
chr1	12704395	12705054
chr1	12713052	12714341
chr1	12717821	12719084
chr1	12733964	12735187
chr1	12753440	12754534
chr1	12785247	12785752
chr1	12814957	12815402
chr1	12864029	12864548
chr1	12875528	12875942
chr1	13004962	13006031
chr1	13050157	13050536
chr1	13051963	13052422
chr1	13057850	13058287
chr1	13074507	13075041
chr1	13077992	13078701
chr1	13103605	13104354
chr1	13105281	13105377
chr1	13172227	13172521
chr1	13196468	13197408
chr1	13203572	13204402
chr1	13314035	13314642
chr1	13321981	13322168
chr1	13331596	13332798
chr1	13356223	13356478
chr1	13358325	13358827
chr1	13425881	13426944
chr1	13493936	13495647
chr1	13500565	13500856
chr1	13531569	13531887
chr1	13621575	13621762
chr1	13706316	13706591
chr1	13784471	13784836
chr1	13789229	13789640
chr1	13860784	13861648
chr1	13892675	13894994
chr1	13930901	13931460
chr1	14097399	14098584
chr1	14163746	14164634
chr1	14165995	14166536
chr1	14192757	14193094
chr1	14304468	14304938
chr1	14305223	14305685
chr1	14413557	14414391
chr1	14415806	14416020
chr1	14427467	14427738
chr1	14472176	14472733
chr1	14672541	14673018
chr1	14740041	14740444
chr1	14980184	14980720
chr1	15007637	15008225
chr1	15128604	15129608
chr1	15358477	15358712
chr1	15383456	15385352
chr1	15644530	15645062
chr1	15649577	15649980
chr1	15681827	15682432
chr1	15749347	15749899
chr1	15791653	15792734
chr1	15902527	15902801
chr1	15913269	15913673
chr1	15925831	15926363
chr1	16115877	16116278
chr1	16117725	16118612
chr1	16122855	16123715
chr1	16128225	16128694
chr1	16129885	16130682
chr1	16172617	16172986
chr1	16201899	16202944
chr1	16229289	16230022
chr1	16248955	16249598
chr1	16293463	16294382
chr1	16294894	16295094
chr1	16301715	16302854
chr1	16304887	16305183
chr1	16367741	16368031
chr1	16485843	16486111
chr1	16565406	16565694
chr1	16687763	16689057
chr1	16780775	16781151
chr1	16824271	16824759
chr1	17123257	17123796
chr1	17145005	17146002
chr1	17163157	17163898
chr1	17627436	17629904
chr1	17726963	17727976
chr1	18053923	18054926
chr1	18106151	18107158
chr1	18190630	18192128
chr1	18359753	18360640
chr1	18415840	18416916
chr1	18512456	18513376
chr1	18566833	18569456
chr1	18582983	18584038
chr1	18599078	18599756
chr1	18610179	18610703
chr1	18633711	18634327
chr1	18639175	18640273
chr1	18956736	18957552
chr1	18961236	18962714
chr1	18976679	18977204
chr1	19056307	19057446
chr1	19087903	19088748
chr1	19178789	19179456
chr1	19411661	19412830
chr1	19459407	19460475
chr1	19583671	19584026
chr1	19681119	19681600
chr1	19699303	19700060
chr1	19767373	19768597
chr1	19786633	19787978
chr1	19826363	19826913
chr1	19868393	19869526
chr1	19880808	19881654
chr1	19899811	19900362
chr1	19901055	19901966
chr1	19927560	19928671
chr1	19951297	19952460
chr1	19964800	19965162
chr1	19968831	19968934
chr1	20131327	20134194
chr1	20135116	20135855
chr1	20180149	20181027
chr1	20301858	20303273
chr1	20344547	20345302
chr1	20428275	20429046
chr1	20450138	20450456
chr1	20470859	20471106
chr1	20554413	20554946
chr1	20568875	20569825
chr1	20606574	20606834
chr1	20612559	20613211
chr1	20677891	20678526
chr1	20724655	20725110
chr1	20780519	20780940
chr1	20787239	20787361
chr1	20817720	20817862
chr1	20845644	20845896
chr1	20867535	20867824
chr1	20868326	20868600
chr1	20912205	20912785
chr1	20933503	20933884
chr1	21042208	21042534
chr1	21052331	21052873
chr1	21076214	21076554
chr1	21161873	21162260
chr1	21162699	21163034
chr1	21165605	21166956
chr1	21218116	21219356
chr1	21271455	21272345
chr1	21281781	21282259
chr1	21411183	21411962
chr1	21460785	21461332
chr1	21486938	21487556
chr1	21510511	21510650
chr1	21819865	21820616
chr1	21963213	21963544
chr1	22118483	22118946
chr1	22262205	22262887
chr1	22268672	22269372
chr1	22293675	22294614
chr1	22315361	22316156
chr1	22320989	22321554
chr1	22479914	22480244
chr1	22596265	22596514
chr1	22770425	22771357
chr1	22789504	22789844
chr1	22847594	22848545
chr1	23061925	23062406
chr1	23112011	23112436
chr1	23321425	23321675
chr1	23324267	23324494
chr1	23443948	23445030
chr1	23490325	23491338
chr1	23538401	23538799
chr1	23594795	23595190
chr1	23628993	23629703
chr1	23649043	23649438
chr1	23657069	23657374
chr1	23705559	23705901
chr1	23722303	23722490
chr1	23757058	23757637
chr1	23794705	23795339
chr1	23821655	23821950
chr1	23825491	23825640
chr1	23827087	23827472
chr1	23842407	23842878
chr1	23846019	23846854
chr1	23850631	23850884
chr1	23934719	23935612
chr1	23958953	23959742
chr1	23977628	23978114
chr1	24055731	24056032
chr1	24063791	24063981
chr1	24107442	24107581
chr1	24108054	24108217
chr1	24124741	24125235
chr1	24133991	24134097
chr1	24139795	24140274
chr1	24171331	24171876
chr1	24211293	24212412
chr1	24230333	24233912
chr1	24239512	24240924
chr1	24245759	24246373
chr1	24248629	24249666
chr1	24286547	24286986
chr1	24302662	24303024
chr1	24362287	24362664
chr1	24367521	24367982
chr1	24452506	24452945
chr1	24492137	24492471
chr1	24563310	24563516
chr1	24633826	24634110
chr1	24668019	24668319
chr1	24673731	24674100
chr1	24699379	24699634
chr1	24758988	24759368
chr1	24760983	24761444
chr1	24869865	24870090
chr1	25021031	25021509
chr1	25033540	25034794
chr1	25064216	25064406
chr1	25087835	25088654
chr1	25178833	25179055
chr1	25180626	25181156
chr1	25191999	25192368
chr1	25462553	25463410
chr1	25537149	25537510
chr1	25545335	25545661
chr1	25621597	25622278
chr1	25804355	25805037
chr1	25826807	25827707
chr1	25854085	25855234
chr1	25892340	25893388
chr1	25994921	25994954
chr1	26387623	26389162
chr1	26631315	26631975
chr1	26635803	26636848
chr1	26649889	26651384
chr1	26764475	26765428
chr1	28476459	28477447
chr1	29013389	29014432
chr1	29509153	29510066
chr1	30548253	30549510
chr1	30584795	30585204
chr1	30595111	30595641
chr1	30639623	30640452
chr1	30659773	30660067
chr1	30700436	30700796
chr1	30755479	30756260
chr1	30778503	30779209
chr1	30947019	30947698
chr1	30951289	30952129
chr1	31103067	31103220
chr1	31153877	31154886
chr1	31164441	31164764
chr1	31209945	31211109
chr1	32091721	32092771
chr1	32290568	32291460
chr1	32553847	32554557
chr1	32805639	32806676
chr1	33024913	33027546
chr1	33174834	33175370
chr1	33282114	33282678
chr1	33363046	33363516
chr1	33464381	33464647
chr1	33527039	33528116
chr1	33588642	33588867
chr1	33610053	33610668
chr1	33625585	33626282
chr1	33696653	33696808
chr1	33714631	33715196
chr1	33739369	33739658
chr1	33742983	33743154
chr1	33751402	33751600
chr1	33870943	33871386
chr1	33883404	33883793
chr1	33897891	33898313
chr1	33903529	33903790
chr1	33947012	33947250
chr1	33966210	33966630
chr1	33993044	33993371
chr1	34000907	34001468
chr1	34020251	34020660
chr1	34048002	34048228
chr1	34060400	34061472
chr1	34074457	34074922
chr1	34077342	34077690
chr1	34095013	34095573
chr1	34103613	34104663
chr1	34105047	34105284
chr1	34106599	34106854
chr1	34120651	34121158
chr1	34124392	34125202
chr1	34139059	34139291
chr1	34143675	34143935
chr1	34158932	34159108
chr1	34167747	34167904
chr1	34178621	34178874
chr1	34182839	34183327
chr1	34201511	34202186
chr1	34211293	34212223
chr1	34218320	34218626
chr1	34271029	34271374
chr1	34294781	34294996
chr1	34299661	34299948
chr1	34375599	34376121
chr1	34396211	34396702
chr1	34398795	34400100
chr1	34453061	34453482
chr1	34462783	34463300
chr1	34510179	34511566
chr1	34582189	34582470
chr1	34583843	34584508
chr1	34602353	34602734
chr1	34642509	34642822
chr1	34700743	34700926
chr1	34706245	34706770
chr1	34716545	34716688
chr1	34738285	34738660
chr1	34805917	34806294
chr1	34810049	34810338
chr1	34852523	34853148
chr1	34854812	34855236
chr1	34866609	34867579
chr1	34873359	34873606
chr1	34891651	34891948
chr1	34967434	34968210
chr1	35095401	35096200
chr1	35257477	35258238
chr1	35266843	35267686
chr1	35359115	35359440
chr1	35372621	35373358
chr1	35385433	35385717
chr1	35388176	35388482
chr1	35403318	35403796
chr1	35415887	35416740
chr1	35464089	35464562
chr1	35642695	35642882
chr1	35657641	35659926
chr1	35682800	35682991
chr1	35683462	35683866
chr1	35750038	35750950
chr1	35811455	35811840
chr1	35869565	35870127
chr1	35875383	35875814
chr1	35885135	35885512
chr1	35889857	35890390
chr1	35919965	35920636
chr1	35941598	35942147
chr1	36003629	36003966
chr1	36014013	36014331
chr1	36016755	36017877
chr1	36060255	36060825
chr1	36134594	36135292
chr1	36202003	36202638
chr1	36240019	36240454
chr1	36251164	36252003
chr1	36252693	36253257
chr1	36269311	36269604
chr1	36269657	36269836
chr1	36273383	36273654
chr1	36277281	36277735
chr1	36324087	36324384
chr1	36333215	36333682
chr1	36396873	36397334
chr1	36457607	36457922
chr1	36472761	36472941
chr1	36474949	36475176
chr1	36475430	36475935
chr1	36484897	36485252
chr1	36492307	36494033
chr1	36495909	36496275
chr1	36523347	36524050
chr1	36533311	36533494
chr1	36534810	36535059
chr1	36550903	36551098
chr1	36577661	36577978
chr1	36580691	36580915
chr1	36634899	36635264
chr1	36672945	36673083
chr1	36680696	36681795
chr1	36684087	36684506
chr1	36737312	36737648
chr1	36744481	36745142
chr1	36746592	36746907
chr1	36747171	36747960
chr1	36789249	36790084
chr1	36815883	36816068
chr1	36830783	36831432
chr1	36836326	36836556
chr1	36851213	36851824
chr1	36934667	36934946
chr1	36984023	36984608
chr1	36985812	36986440
chr1	36986843	36987022
chr1	37001641	37002079
chr1	37081557	37082098
chr1	37087869	37088045
chr1	37097263	37097838
chr1	37120895	37121318
chr1	37154175	37154517
chr1	37169909	37170509
chr1	37185188	37185997
chr1	37239229	37239732
chr1	37272335	37273055
chr1	37273209	37273430
chr1	37314281	37314838
chr1	37319392	37319476
chr1	37399587	37399774
chr1	37458859	37459086
chr1	37539341	37539558
chr1	37616411	37616736
chr1	37639153	37639532
chr1	37665809	37666800
chr1	37694369	37694686
chr1	37740257	37740850
chr1	37742763	37743160
chr1	37761999	37763435
chr1	37868689	37868922
chr1	37881697	37881931
chr1	37903206	37903536
chr1	37951432	37952308
chr1	38002663	38003895
chr1	38185516	38185860
chr1	38197138	38197351
chr1	38198297	38198573
chr1	38200051	38200717
chr1	38210298	38210795
chr1	38230186	38230378
chr1	38247990	38248588
chr1	38255249	38255640
chr1	38263075	38263783
chr1	38267951	38268448
chr1	38324411	38324886
chr1	38334124	38334920
chr1	38341283	38341438
chr1	38384254	38385120
chr1	38387577	38387834
chr1	38389975	38391042
chr1	38393557	38394034
chr1	38395317	38395624
chr1	38410383	38410880
chr1	38425815	38427360
chr1	38429022	38429686
chr1	38436383	38436808
chr1	38438855	38440071
chr1	38478163	38478501
chr1	38496799	38497098
chr1	38497523	38498228
chr1	38503569	38503731
chr1	38514313	38514598
chr1	38536928	38537162
chr1	38561907	38563108
chr1	38565949	38566422
chr1	38568213	38568811
chr1	38607171	38607338
chr1	38633681	38634103
chr1	38683637	38683874
chr1	38696237	38696492
chr1	38720418	38720636
chr1	38764286	38764628
chr1	38766949	38767384
chr1	38767865	38768258
chr1	38769919	38770240
chr1	38787476	38787931
chr1	38842935	38843785
chr1	38847737	38849040
chr1	38876667	38877385
chr1	38934739	38934994
chr1	38936879	38937129
chr1	38939496	38940858
chr1	38978285	38978996
chr1	39001009	39001552
chr1	39005777	39006038
chr1	39007270	39007700
chr1	39010665	39011124
chr1	39024667	39026150
chr1	39029839	39030388
chr1	39046947	39047172
chr1	39106155	39106423
chr1	39178423	39178536
chr1	39196099	39196986
chr1	39207003	39207219
chr1	39221673	39222252
chr1	39251706	39252048
chr1	39267029	39267829
chr1	39281331	39281754
chr1	39284783	39285398
chr1	39288087	39288906
chr1	39306509	39306994
chr1	39311423	39311811
chr1	39312167	39312494
chr1	39312561	39312865
chr1	39313099	39313554
chr1	39335801	39336108
chr1	39340693	39341823
chr1	39345072	39345272
chr1	39359805	39359920
chr1	39361865	39362456
chr1	39370278	39370614
chr1	39390805	39391200
chr1	39417715	39418298
chr1	39429800	39430645
chr1	39431787	39432086
chr1	39433845	39434954
chr1	39436055	39436379
chr1	39443817	39444118
chr1	39445549	39445664
chr1	39445977	39446656
chr1	39446968	39447410
chr1	39449905	39451254
chr1	39451913	39452792
chr1	39462319	39462582
chr1	39463937	39464192
chr1	39474065	39474693
chr1	39527481	39527815
chr1	39530255	39530732
chr1	39533241	39534378
chr1	39563839	39564010
chr1	39588835	39589226
chr1	39598671	39599418
chr1	39614915	39615538
chr1	39618591	39618966
chr1	39636357	39637254
chr1	39640203	39640667
chr1	39666803	39667281
chr1	39698618	39699038
chr1	39701051	39701608
chr1	39702578	39702858
chr1	39716336	39716851
chr1	39730646	39732305
chr1	39746287	39747314
chr1	39833884	39834211
chr1	39838811	39839526
chr1	39884735	39885296
chr1	39923408	39923630
chr1	39926070	39926320
chr1	39929533	39929636
chr1	39931429	39932368
chr1	39941865	39943332
chr1	39947693	39948128
chr1	39950241	39951468
chr1	39963023	39963281
chr1	39963776	39964194
chr1	40033909	40034320
chr1	40057725	40058157
chr1	40085369	40086254
chr1	40115315	40115582
chr1	40116433	40116806
chr1	40117563	40117796
chr1	40154822	40155136
chr1	40228302	40228510
chr1	40233284	40233722
chr1	40236771	40237097
chr1	40362946	40363204
chr1	40378649	40379096
chr1	40465579	40465828
chr1	40514458	40515395
chr1	40547283	40547646
chr1	40547827	40548120
chr1	40579278	40580232
chr1	40658131	40658470
chr1	40659219	40659331
chr1	40665753	40666552
chr1	40666969	40668202
chr1	40683511	40684004
chr1	40705979	40706509
chr1	40768564	40768978
chr1	40797394	40797800
chr1	40829232	40829462
chr1	40878881	40879378
chr1	40880414	40880890
chr1	40887708	40887968
chr1	40890703	40890952
chr1	40967959	40968534
chr1	41001541	41002174
chr1	41037023	41037338
chr1	41121719	41122132
chr1	41131158	41131875
chr1	41166241	41167224
chr1	41187852	41188258
chr1	41242975	41243416
chr1	41264281	41264646
chr1	41270891	41271850
chr1	41274465	41275944
chr1	41328147	41328428
chr1	41350029	41351228
chr1	41358653	41359510
chr1	41390048	41390912
chr1	41427601	41428269
chr1	41431229	41431582
chr1	41512481	41513154
chr1	41558959	41560100
chr1	41651864	41652991
chr1	41675115	41675750
chr1	41676799	41677351
chr1	41742531	41744228
chr1	41750924	41751172
chr1	41752117	41752694
chr1	41810313	41811395
chr1	41887962	41889521
chr1	41890865	41891443
chr1	41918413	41919132
chr1	41935487	41936268
chr1	42096041	42096626
chr1	42107528	42108344
chr1	42232883	42233610
chr1	42240819	42241361
chr1	42257690	42258535
chr1	42295203	42295398
chr1	42303754	42303995
chr1	42352483	42352772
chr1	42387229	42388252
chr1	42398655	42399225
chr1	42472030	42472247
chr1	42505051	42505519
chr1	42543283	42543418
chr1	42588764	42589044
chr1	42589445	42589676
chr1	42628665	42629210
chr1	42629701	42630290
chr1	42637339	42637586
chr1	42718671	42718944
chr1	42741899	42742043
chr1	42764745	42764938
chr1	42771737	42772274
chr1	42780658	42780738
chr1	42782697	42783716
chr1	42888509	42889130
chr1	42915015	42915516
chr1	42917973	42918767
chr1	42946233	42946588
chr1	43005902	43006594
chr1	43042115	43042660
chr1	43171850	43172174
chr1	43186041	43186781
chr1	43264252	43264936
chr1	43299505	43299958
chr1	43306057	43306835
chr1	43358263	43358590
chr1	43360565	43362356
chr1	43371267	43372570
chr1	43447654	43448430
chr1	43504161	43504577
chr1	43554541	43554664
chr1	43555321	43555879
chr1	43566745	43567303
chr1	43601059	43601332
chr1	43615585	43616363
chr1	43633109	43633890
chr1	43730451	43730633
chr1	43754491	43754878
chr1	43882513	43882990
chr1	43898961	43899824
chr1	44041621	44043076
chr1	44584007	44585482
chr1	44591317	44592081
chr1	44597258	44598518
chr1	44633919	44634930
chr1	44683737	44683993
chr1	45312809	45314474
chr1	45431735	45432252
chr1	45501886	45503211
chr1	45574535	45575566
chr1	45766177	45766726
chr1	45905054	45905494
chr1	46425321	46425954
chr1	46829751	46831104
chr1	46845231	46845600
chr1	46887755	46888188
chr1	47093294	47095292
chr1	47097164	47097768
chr1	47103537	47103904
chr1	47277699	47278974
chr1	47809642	47809863
chr1	47932739	47933428
chr1	49732770	49733450
chr1	50622685	50623594
chr1	50897399	50898152
chr1	50963589	50964002
chr1	51029713	51030687
chr1	51076389	51076624
chr1	51094429	51094950
chr1	51096331	51096997
chr1	51114749	51114999
chr1	51135743	51136343
chr1	51151678	51153293
chr1	51267076	51267304
chr1	51272262	51274368
chr1	51289877	51290368
chr1	51307437	51308254
chr1	51333192	51333472
chr1	51333633	51334648
chr1	51342830	51343108
chr1	51348919	51349095
chr1	51359811	51360021
chr1	51429613	51430398
chr1	51445625	51446655
chr1	51509033	51509482
chr1	51530395	51530736
chr1	51579635	51582712
chr1	51590607	51592271
chr1	51596733	51597528
chr1	51600443	51600865
chr1	51607456	51608054
chr1	51615478	51615885
chr1	51646431	51646702
chr1	51647459	51647708
chr1	51650287	51650992
chr1	51687757	51688202
chr1	51697199	51697904
chr1	51795365	51795530
chr1	51804893	51805237
chr1	51879153	51880380
chr1	51895775	51896302
chr1	51922841	51923336
chr1	51944811	51946002
chr1	51996718	51997590
chr1	52004131	52004413
chr1	52008395	52009398
chr1	52079247	52080844
chr1	52146537	52147129
chr1	52149849	52150448
chr1	52150794	52150944
chr1	52171105	52171822
chr1	52243083	52243438
chr1	52302623	52302960
chr1	52330189	52331049
chr1	52332062	52332189
chr1	52397171	52398148
chr1	52435729	52436404
chr1	52470455	52471342
chr1	52597299	52597954
chr1	52799769	52800159
chr1	52934610	52935089
chr1	53052758	53053476
chr1	53062731	53062902
chr1	53225631	53226782
chr1	53393664	53394450
chr1	53629649	53630324
chr1	53714749	53716098
chr1	53747745	53748925
chr1	53778577	53778784
chr1	53809439	53809746
chr1	53823509	53824282
chr1	53839674	53840408
chr1	53925295	53925812
chr1	53939999	53941169
chr1	54011827	54012774
chr1	54578726	54579121
chr1	54580268	54580519
chr1	54585071	54586294
chr1	54639729	54640470
chr1	54743183	54743396
chr1	54762295	54762872
chr1	54868257	54868608
chr1	55084177	55084651
chr1	55133302	55134284
chr1	55172253	55172356
chr1	55186807	55187217
chr1	55192035	55192614
chr1	55194197	55194958
chr1	55195711	55195866
chr1	55210339	55210591
chr1	55221395	55221786
chr1	55226030	55227083
chr1	55235251	55235515
chr1	55383119	55384011
chr1	55399920	55400576
chr1	55489080	55489718
chr1	55588075	55588443
chr1	55629601	55630021
chr1	55666223	55666773
chr1	55681355	55681837
chr1	55686402	55686720
chr1	55693643	55693884
chr1	55700753	55701000
chr1	55705242	55706504
chr1	55738777	55738992
chr1	55755799	55756042
chr1	55761472	55761904
chr1	55874067	55874635
chr1	55886203	55886916
chr1	55888199	55889217
chr1	55890859	55891102
chr1	55914316	55914988
chr1	55955945	55956158
chr1	55960345	55960598
chr1	55984685	55984768
chr1	56131074	56131390
chr1	56171179	56171578
chr1	56233869	56234717
chr1	56286388	56286992
chr1	56387065	56387612
chr1	56627040	56627551
chr1	56670797	56672024
chr1	56779755	56780258
chr1	56800492	56801144
chr1	56833152	56833748
chr1	56845573	56845859
chr1	56862349	56862500
chr1	56866200	56866767
chr1	56886525	56886620
chr1	57011474	57012000
chr1	57028625	57029064
chr1	57040281	57040468
chr1	57044457	57044615
chr1	57057695	57058296
chr1	57058923	57059669
chr1	57083210	57083437
chr1	57095388	57096722
chr1	57174460	57174767
chr1	57205481	57206131
chr1	57243796	57244698
chr1	57255149	57255522
chr1	57265339	57265603
chr1	57269857	57270034
chr1	57332218	57332486
chr1	57333644	57334046
chr1	57339213	57339614
chr1	57402205	57403256
chr1	57428763	57430419
chr1	57497330	57497752
chr1	57528816	57529320
chr1	57543919	57544440
chr1	57546466	57546916
chr1	57595273	57595731
chr1	57607071	57607384
chr1	57612817	57613852
chr1	57666007	57666516
chr1	57673763	57674784
chr1	57718405	57718914
chr1	57801069	57801219
chr1	57802707	57803436
chr1	57807709	57808192
chr1	57825017	57825212
chr1	57835226	57835452
chr1	57857770	57858070
chr1	57872101	57872474
chr1	57875625	57875928
chr1	57878525	57878792
chr1	57890188	57890944
chr1	57940075	57940320
chr1	57940479	57941757
chr1	57953047	57953966
chr1	58029733	58030134
chr1	58030321	58030640
chr1	58031324	58031564
chr1	58046497	58047324
chr1	58054521	58055098
chr1	58112823	58113206
chr1	58195460	58195976
chr1	58235546	58236223
chr1	58275872	58276375
chr1	58278368	58278792
chr1	58284623	58284908
chr1	58290157	58290566
chr1	58292051	58292235
chr1	58296241	58296866
chr1	58332911	58333578
chr1	58340513	58341938
chr1	58345049	58345220
chr1	58351887	58352445
chr1	58366928	58367162
chr1	58421167	58421773
chr1	58495694	58495942
chr1	58509363	58509782
chr1	58602523	58602868
chr1	58723926	58724935
chr1	58737345	58737630
chr1	58743129	58743270
chr1	58766983	58768145
chr1	58769917	58770435
chr1	58950911	58952924
chr1	58954096	58954810
chr1	58960806	58962026
chr1	59067414	59068486
chr1	59070532	59071230
chr1	59115612	59115903
chr1	59144239	59144760
chr1	59159228	59162076
chr1	59162837	59164562
chr1	59172943	59173350
chr1	59207613	59208140
chr1	59229555	59229850
chr1	59247503	59248082
chr1	59252523	59253874
chr1	59256698	59257412
chr1	59270137	59270232
chr1	59315023	59317162
chr1	59318941	59319174
chr1	59326981	59327684
chr1	59341026	59341910
chr1	59353908	59354542
chr1	59376255	59376930
chr1	59394679	59395070
chr1	59406956	59407204
chr1	59409657	59410154
chr1	59422622	59423604
chr1	59448843	59449616
chr1	59451388	59451920
chr1	59458945	59459350
chr1	59462511	59463026
chr1	59464359	59464884
chr1	59465120	59465523
chr1	59466421	59466660
chr1	59472665	59473464
chr1	59480537	59480989
chr1	59487704	59487888
chr1	59508183	59508945
chr1	59511745	59512064
chr1	59515623	59516796
chr1	59520565	59520786
chr1	59536135	59536478
chr1	59550995	59551142
chr1	59574495	59575483
chr1	59584222	59585184
chr1	59603965	59604312
chr1	59623242	59623875
chr1	59739813	59739939
chr1	59788994	59789443
chr1	59888848	59889337
chr1	59985609	59985983
chr1	60108101	60108206
chr1	60137320	60137646
chr1	60155085	60155713
chr1	60569723	60570016
chr1	60626995	60627797
chr1	60668005	60668646
chr1	60851215	60852426
chr1	60853121	60854014
chr1	60860199	60861152
chr1	60863093	60863270
chr1	60868416	60868820
chr1	60899137	60899478
chr1	60935971	60936640
chr1	60973815	60974248
chr1	60979107	60979638
chr1	61001830	61002150
chr1	61004664	61005478
chr1	61041245	61041823
chr1	61055174	61055586
chr1	61090635	61091470
chr1	61102092	61102902
chr1	61117641	61117952
chr1	61139149	61139574
chr1	61140104	61140582
chr1	61143127	61143331
chr1	61145707	61146001
chr1	61180933	61181638
chr1	61203524	61204058
chr1	61228818	61229572
chr1	61233845	61234922
chr1	61254189	61254688
chr1	61265659	61266210
chr1	61298360	61299424
chr1	61300068	61300212
chr1	61300347	61300579
chr1	61301171	61302228
chr1	61331864	61332692
chr1	61374159	61374494
chr1	61376746	61377454
chr1	61379962	61380100
chr1	61380563	61380878
chr1	61397777	61398483
chr1	61407250	61407588
chr1	61415639	61415806
chr1	61461825	61462660
chr1	61531466	61531896
chr1	61685009	61686324
chr1	61692001	61692341
chr1	61879490	61880246
chr1	61901299	61901998
chr1	62010286	62010418
chr1	62016413	62017039
chr1	62053131	62053699
chr1	62075807	62076354
chr1	62128538	62128766
chr1	62140653	62141131
chr1	62177408	62178030
chr1	62181737	62182074
chr1	62214880	62215204
chr1	62235219	62235592
chr1	62325161	62326052
chr1	62370413	62370858
chr1	62382448	62382992
chr1	62429292	62430385
chr1	62465543	62465858
chr1	62505207	62505608
chr1	62510409	62512348
chr1	62521457	62521668
chr1	62549631	62550022
chr1	62563899	62565306
chr1	62579144	62580375
chr1	62636329	62636888
chr1	62648021	62648245
chr1	62655041	62655773
chr1	62682368	62683541
chr1	62696923	62697649
chr1	62701052	62701486
chr1	62716632	62717030
chr1	62743175	62743896
chr1	62747933	62748280
chr1	62751217	62751708
chr1	62754264	62754804
chr1	62780136	62780468
chr1	62785999	62786614
chr1	62794519	62794916
chr1	62795611	62796066
chr1	62821585	62821964
chr1	62825767	62826212
chr1	62840259	62840754
chr1	62880633	62881346
chr1	62882669	62883286
chr1	62900501	62901022
chr1	62905824	62906056
chr1	62929393	62930096
chr1	62955325	62956062
chr1	62964247	62964544
chr1	62966919	62967383
chr1	62984467	62985095
chr1	62986055	62986650
chr1	63180905	63181383
chr1	63203773	63205970
chr1	63210063	63210419
chr1	63213568	63214364
chr1	63225853	63226282
chr1	63237377	63237741
chr1	63243825	63244308
chr1	63250504	63251206
chr1	63251661	63251934
chr1	63252536	63253769
chr1	63259253	63259610
chr1	63259692	63260110
chr1	63260185	63260597
chr1	63261191	63261462
chr1	63262047	63262419
chr1	63263308	63264254
chr1	63265872	63266294
chr1	63266649	63266874
chr1	63267032	63267948
chr1	63268149	63268204
chr1	63268304	63269769
chr1	63277591	63279304
chr1	63293783	63294462
chr1	63326417	63327096
chr1	63367817	63368250
chr1	63414585	63415782
chr1	63417815	63418666
chr1	63456442	63456770
chr1	63471069	63472275
chr1	63473789	63474124
chr1	63508241	63509382
chr1	63539996	63540111
chr1	63565897	63566712
chr1	63573425	63574014
chr1	63576593	63577274
chr1	63579129	63579458
chr1	63657673	63658380
chr1	63659620	63659966
chr1	63667071	63669376
chr1	63754230	63754589
chr1	63769019	63769398
chr1	63818547	63820732
chr1	63899571	63900514
chr1	63932612	63932784
chr1	63977681	63978242
chr1	63987705	63987997
chr1	63994171	63995018
chr1	64003937	64004348
chr1	64018767	64018962
chr1	64020751	64021297
chr1	64066617	64067324
chr1	64078683	64079190
chr1	64087966	64088438
chr1	64106126	64106499
chr1	64189405	64189738
chr1	64191121	64192120
chr1	64193699	64193897
chr1	64195823	64196559
chr1	64200393	64201008
chr1	64214316	64214766
chr1	64223750	64224080
chr1	64226132	64226991
chr1	64254009	64254427
chr1	64255655	64255864
chr1	64256233	64256780
chr1	64277673	64278264
chr1	64302747	64303362
chr1	64319208	64319792
chr1	64337884	64338425
chr1	64338695	64338842
chr1	64353186	64353335
chr1	64357798	64358671
chr1	64359170	64359613
chr1	64361619	64362490
chr1	64374227	64374910
chr1	64379697	64381996
chr1	64408932	64410070
chr1	64411317	64413030
chr1	64445847	64446750
chr1	64447955	64448603
chr1	64547405	64547807
chr1	64570746	64571012
chr1	64578067	64578134
chr1	64705305	64705814
chr1	64731419	64731874
chr1	64770187	64770466
chr1	64778637	64780300
chr1	64790947	64792218
chr1	64820563	64820883
chr1	64849549	64850357
chr1	64852997	64853538
chr1	64878786	64878992
chr1	64884125	64885403
chr1	64888041	64888852
chr1	64895419	64896358
chr1	64915724	64917520
chr1	64918943	64919302
chr1	64924607	64924816
chr1	64945285	64947924
chr1	64974941	64976027
chr1	64985513	64986500
chr1	65009876	65010532
chr1	65029991	65030219
chr1	65035171	65036000
chr1	65046385	65046821
chr1	65048775	65049122
chr1	65051203	65051942
chr1	65064105	65064763
chr1	65073189	65073452
chr1	65075641	65076004
chr1	65081942	65082509
chr1	65111876	65113108
chr1	65122693	65123744
chr1	65281917	65283206
chr1	65347343	65347650
chr1	65388429	65388594
chr1	65394511	65394850
chr1	65544273	65544830
chr1	65925755	65926556
chr1	65951189	65951632
chr1	66227861	66229115
chr1	66251933	66252394
chr1	66321093	66322376
chr1	66329107	66329658
chr1	66339486	66340454
chr1	66342355	66343016
chr1	66363365	66363660
chr1	66364400	66368366
chr1	66368991	66370768
chr1	66372100	66373056
chr1	66374143	66375138
chr1	66380641	66380896
chr1	66388589	66388812
chr1	66402137	66403449
chr1	66470323	66470918
chr1	66686901	66687320
chr1	66804709	66805342
chr1	66814374	66814982
chr1	66819937	66820733
chr1	66831154	66831743
chr1	66838453	66838911
chr1	66842153	66842396
chr1	66869972	66870717
chr1	66896844	66897157
chr1	66898043	66898480
chr1	66940105	66940481
chr1	67021709	67022552
chr1	67026245	67026624
chr1	67052592	67053323
chr1	67061105	67062071
chr1	67143895	67145184
chr1	67181075	67181684
chr1	67218683	67219863
chr1	67223865	67223955
chr1	67253555	67254264
chr1	67640382	67640725
chr1	67641034	67641450
chr1	67960158	67960547
chr1	68046259	68047536
chr1	68142463	68143563
chr1	68178523	68179062
chr1	68362985	68364064
chr1	68400869	68401788
chr1	68666779	68667296
chr1	68692916	68693202
chr1	68787239	68788100
chr1	68839026	68839758
chr1	68874889	68876159
chr1	68891997	68893083
chr1	68917483	68918456
chr1	69023450	69023990
chr1	69027687	69028722
chr1	69116243	69117307
chr1	69139014	69139560
chr1	69210988	69211412
chr1	69241353	69242806
chr1	69296415	69297228
chr1	69331471	69332094
chr1	69430101	69431398
chr1	69433891	69434373
chr1	69466540	69467388
chr1	69489157	69489438
chr1	69498687	69499424
chr1	69577877	69578048
chr1	69604071	69604619
chr1	69633681	69634054
chr1	69672191	69672500
chr1	69729239	69730118
chr1	69768247	69769596
chr1	69784955	69785567
chr1	69789979	69790822
chr1	69790912	69791156
chr1	70019881	70020756
chr1	70264825	70265210
chr1	70270177	70270455
chr1	70358149	70358398
chr1	70402870	70403322
chr1	70442101	70442770
chr1	70551657	70552616
chr1	70624757	70625394
chr1	70713615	70713808
chr1	70725405	70726056
chr1	70788984	70789561
chr1	70851701	70852252
chr1	70861319	70862042
chr1	70911224	70913744
chr1	71075724	71076082
chr1	71206197	71206764
chr1	71289511	71290047
chr1	71291751	71292410
chr1	71296641	71297414
chr1	71327033	71327254
chr1	71341279	71342871
chr1	71393330	71394341
chr1	71407754	71408293
chr1	71418009	71418250
chr1	71421833	71422530
chr1	71432481	71432966
chr1	71486784	71487584
chr1	71505724	71506355
chr1	71507259	71507574
chr1	71531693	71534131
chr1	71614879	71615175
chr1	71630358	71630521
chr1	71641333	71641910
chr1	71644065	71644322
chr1	71657819	71658076
chr1	71673232	71674188
chr1	71736527	71736850
chr1	71791081	71791390
chr1	71837795	71838105
chr1	71849665	71850002
chr1	71912299	71913071
chr1	72006811	72006992
chr1	72065157	72065390
chr1	72123460	72124205
chr1	72136165	72136674
chr1	72141743	72142328
chr1	72163679	72163826
chr1	72171167	72171548
chr1	72174310	72174541
chr1	72182602	72183862
chr1	72219296	72220426
chr1	72286947	72287314
chr1	72391660	72392116
chr1	72406607	72406924
chr1	72414226	72414425
chr1	72414519	72414769
chr1	72454621	72455228
chr1	72464859	72465374
chr1	72481761	72481887
chr1	72489795	72490588
chr1	72499839	72499980
chr1	72504327	72505240
chr1	72534909	72535017
chr1	72566783	72567498
chr1	72572133	72572598
chr1	72574793	72575229
chr1	72577291	72578571
chr1	72590711	72591059
chr1	72596348	72596708
chr1	72635207	72635544
chr1	72716695	72717284
chr1	72746283	72746611
chr1	72765065	72765183
chr1	72806279	72806402
chr1	72817333	72817481
chr1	72865327	72866203
chr1	72877537	72878344
chr1	72878822	72879106
chr1	72960252	72960900
chr1	72963612	72963825
chr1	72969027	72969790
chr1	73026879	73027232
chr1	73039077	73039613
chr1	73046032	73046402
chr1	73053695	73054442
chr1	73055060	73055541
chr1	73060216	73060933
chr1	73077148	73077560
chr1	73138523	73138812
chr1	73153333	73154024
chr1	73169389	73170000
chr1	73250681	73250990
chr1	73270824	73271261
chr1	73363411	73364387
chr1	73368241	73368585
chr1	73507043	73507494
chr1	73513683	73514153
chr1	73531063	73531326
chr1	73595141	73595411
chr1	73642669	73643043
chr1	73743993	73745074
chr1	73755487	73755980
chr1	73758247	73759230
chr1	73799043	73799494
chr1	73826040	73826685
chr1	73850459	73850924
chr1	73854037	73854134
chr1	73862821	73863120
chr1	73901487	73902787
chr1	73914059	73914583
chr1	73914695	73916024
chr1	73929243	73929412
chr1	73938015	73938242
chr1	73942007	73942230
chr1	73962652	73963530
chr1	73968647	73969580
chr1	73987473	73987992
chr1	74000175	74000469
chr1	74001556	74001692
chr1	74027431	74027662
chr1	74054073	74054352
chr1	74082387	74082594
chr1	74082843	74083296
chr1	74091145	74091366
chr1	74103683	74104110
chr1	74110579	74111063
chr1	74111646	74111882
chr1	74212432	74212924
chr1	74239357	74239559
chr1	74257205	74257502
chr1	74275207	74275548
chr1	74277973	74278196
chr1	74295273	74296896
chr1	74313247	74313799
chr1	74368061	74368556
chr1	74375167	74375622
chr1	74401310	74401536
chr1	74419151	74419666
chr1	74429073	74429677
chr1	74437770	74438564
chr1	74527627	74527748
chr1	74542295	74543227
chr1	74551172	74551414
chr1	74748665	74749228
chr1	74763021	74763391
chr1	74769670	74770026
chr1	74787359	74788190
chr1	74825026	74825306
chr1	74864453	74865827
chr1	74890073	74890500
chr1	74896507	74896857
chr1	74897907	74899218
chr1	74915712	74916052
chr1	74926867	74927044
chr1	74929195	74929339
chr1	74939469	74940173
chr1	74954166	74954792
chr1	74964620	74964843
chr1	74964925	74965176
chr1	75016834	75017248
chr1	75051634	75051855
chr1	75139406	75139838
chr1	75154187	75155392
chr1	75200784	75200957
chr1	75234607	75235264
chr1	75239712	75240189
chr1	75244773	75245184
chr1	75251606	75251990
chr1	75254145	75254588
chr1	75289353	75289942
chr1	75339485	75339668
chr1	75342625	75343537
chr1	75344080	75344814
chr1	75369633	75369704
chr1	75370417	75370668
chr1	75375306	75375394
chr1	75375473	75375576
chr1	75398519	75399098
chr1	75429991	75430228
chr1	75443407	75443920
chr1	75454352	75454806
chr1	75463597	75464290
chr1	75467371	75468010
chr1	75495139	75495562
chr1	75508137	75508508
chr1	75515364	75515463
chr1	75559263	75560067
chr1	75574601	75575191
chr1	75594469	75594796
chr1	75601633	75602274
chr1	75608855	75609182
chr1	75610585	75610798
chr1	75611859	75612813
chr1	75612889	75613046
chr1	75638969	75639910
chr1	75647525	75647828
chr1	75652283	75652907
chr1	75653523	75654005
chr1	75662365	75663506
chr1	75667529	75669034
chr1	75678238	75678957
chr1	75680451	75680716
chr1	75692782	75693709
chr1	75704641	75705288
chr1	75706313	75706376
chr1	75738454	75739076
chr1	75785860	75786585
chr1	75797699	75798151
chr1	75841699	75842832
chr1	75874339	75874571
chr1	75888555	75889106
chr1	75889484	75889633
chr1	75901721	75902388
chr1	75905774	75906666
chr1	75915367	75916946
chr1	75925694	75926569
chr1	75936651	75936830
chr1	75957151	75957587
chr1	76000579	76001471
chr1	76027124	76027490
chr1	76041262	76041738
chr1	76065794	76066007
chr1	76091107	76091418
chr1	76112963	76113176
chr1	76246263	76246703
chr1	76276101	76276405
chr1	76361854	76362375
chr1	76433493	76434294
chr1	76452799	76453634
chr1	76489447	76490981
chr1	76491193	76491610
chr1	76529675	76530012
chr1	76637095	76637752
chr1	76849363	76850129
chr1	76897246	76897695
chr1	76973537	76973790
chr1	77010632	77012200
chr1	77101555	77102150
chr1	77102619	77102818
chr1	77137245	77138097
chr1	77140775	77141083
chr1	77161519	77162176
chr1	77226925	77227670
chr1	77383597	77383842
chr1	77406502	77407123
chr1	77412873	77413389
chr1	77428937	77429364
chr1	77434858	77435446
chr1	77436675	77438446
chr1	77440589	77440884
chr1	77456365	77457811
chr1	77493863	77494126
chr1	77495838	77496102
chr1	77496853	77497148
chr1	77502339	77502870
chr1	77506071	77506714
chr1	77521335	77522378
chr1	77532201	77532947
chr1	77545874	77546284
chr1	77629521	77630216
chr1	77635773	77636334
chr1	77660575	77661450
chr1	77708276	77708493
chr1	77823503	77824702
chr1	77943031	77943862
chr1	77972021	77972710
chr1	77978621	77979095
chr1	77981969	77982325
chr1	78008730	78009068
chr1	78009809	78010156
chr1	78060843	78061356
chr1	78081808	78081928
chr1	78087895	78088206
chr1	78112972	78113210
chr1	78119571	78120954
chr1	78146695	78147542
chr1	78157563	78158154
chr1	78159357	78159669
chr1	78167060	78169106
chr1	78181889	78182558
chr1	78293183	78293796
chr1	78338193	78338599
chr1	78339741	78340110
chr1	78351145	78351422
chr1	78363883	78364780
chr1	78376883	78377310
chr1	78388635	78389493
chr1	78404517	78404775
chr1	78412719	78412908
chr1	78428885	78429129
chr1	78451539	78452014
chr1	78454728	78454961
chr1	78499502	78499720
chr1	78511011	78511246
chr1	78511635	78512090
chr1	78525097	78525562
chr1	78529565	78529996
chr1	78548881	78549680
chr1	78567285	78568635
chr1	78593771	78594448
chr1	78609245	78609580
chr1	78706485	78706630
chr1	78724185	78724840
chr1	78730300	78730592
chr1	78819573	78819844
chr1	78852087	78853042
chr1	78935481	78935750
chr1	79228553	79228914
chr1	79401251	79402012
chr1	79406211	79406776
chr1	79418231	79418510
chr1	79439824	79440390
chr1	79450067	79450928
chr1	79454205	79454660
chr1	79458504	79458904
chr1	79571011	79571830
chr1	79580835	79581934
chr1	79618789	79619382
chr1	79675947	79676245
chr1	79682825	79683490
chr1	79696953	79698168
chr1	79822171	79822754
chr1	79824511	79824957
chr1	79832781	79833248
chr1	79856746	79857172
chr1	79861485	79861914
chr1	80021443	80022072
chr1	80039757	80040280
chr1	80114713	80115206
chr1	80181002	80181712
chr1	80225154	80225576
chr1	80240007	80240684
chr1	80293851	80295048
chr1	80315465	80316159
chr1	80328469	80331132
chr1	80408515	80409196
chr1	80466841	80467298
chr1	80509612	80510790
chr1	80515921	80516318
chr1	80606153	80606588
chr1	80624601	80625215
chr1	80710503	80711100
chr1	80722809	80723258
chr1	80854363	80854558
chr1	80977690	80978320
chr1	81064055	81065228
chr1	81076357	81077966
chr1	81092915	81093276
chr1	81098701	81099866
chr1	81126410	81127628
chr1	81212908	81213378
chr1	81249864	81250171
chr1	81301205	81302442
chr1	81316645	81317122
chr1	81537967	81538388
chr1	81576963	81578266
chr1	81587605	81588428
chr1	81705557	81706378
chr1	81717067	81717822
chr1	81744610	81745020
chr1	81972523	81973066
chr1	82041965	82043100
chr1	82066227	82066626
chr1	82112581	82112830
chr1	82132533	82133276
chr1	82191481	82192096
chr1	82220896	82221156
chr1	82261085	82261872
chr1	82272195	82273830
chr1	82285905	82287304
chr1	82354549	82354764
chr1	82360513	82360682
chr1	82395442	82395918
chr1	82410930	82411234
chr1	82433301	82433622
chr1	82442913	82443230
chr1	82451647	82452228
chr1	82474502	82475005
chr1	82476435	82477022
chr1	82545179	82545650
chr1	82634501	82634988
chr1	82641515	82642152
chr1	82650883	82651311
chr1	82653975	82654872
chr1	82687944	82688389
chr1	82746081	82747463
chr1	82786941	82788102
chr1	82815990	82816219
chr1	82819383	82819642
chr1	82820259	82820332
chr1	82832861	82833028
chr1	82867929	82868219
chr1	82880270	82880637
chr1	83073901	83074007
chr1	83075793	83076700
chr1	83159225	83160153
chr1	83213326	83213703
chr1	83285617	83286587
chr1	83342513	83343134
chr1	83344908	83345836
chr1	83407603	83408472
chr1	83746072	83746386
chr1	83752776	83753325
chr1	83871238	83871532
chr1	83882451	83882988
chr1	83959493	83960119
chr1	84173000	84173210
chr1	84211396	84212175
chr1	84222437	84222712
chr1	84286572	84287499
chr1	84414123	84414389
chr1	84417955	84418516
chr1	84536027	84536433
chr1	84585388	84585914
chr1	84588941	84589580
chr1	84613041	84613676
chr1	84623126	84623718
chr1	84636937	84637257
chr1	84648126	84648388
chr1	84649541	84650326
chr1	84668253	84668824
chr1	84850005	84850208
chr1	84850606	84850850
chr1	84890093	84890289
chr1	84961043	84962046
chr1	85040459	85041605
chr1	85163499	85165263
chr1	85234645	85235680
chr1	85511261	85512209
chr1	85612167	85614875
chr1	85638521	85639160
chr1	85703271	85703976
chr1	85736187	85736776
chr1	85742367	85743420
chr1	85751373	85751830
chr1	85758281	85758914
chr1	85776313	85776390
chr1	85782617	85783250
chr1	85902169	85902419
chr1	85908858	85909208
chr1	85916687	85917666
chr1	85928219	85928928
chr1	85933301	85934818
chr1	85935524	85935822
chr1	86007527	86008431
chr1	86032011	86032964
chr1	86059072	86059904
chr1	86060797	86061490
chr1	86111894	86112112
chr1	86140915	86141768
chr1	86156567	86157012
chr1	86175815	86175998
chr1	86178729	86179210
chr1	86210571	86211446
chr1	86217987	86218226
chr1	86234061	86234564
chr1	86269739	86270008
chr1	86300167	86301062
chr1	86310747	86311128
chr1	86313569	86313995
chr1	86339241	86340056
chr1	86363713	86364072
chr1	86372011	86372314
chr1	86381141	86381303
chr1	86389063	86389681
chr1	86424891	86425294
chr1	86437739	86438030
chr1	86501083	86502578
chr1	86509347	86509648
chr1	86531743	86532766
chr1	86550245	86550822
chr1	86551489	86552344
chr1	86571517	86572100
chr1	86618387	86618828
chr1	86634687	86635015
chr1	86641941	86642106
chr1	86650056	86650609
chr1	86916731	86916996
chr1	86992675	86993300
chr1	87032592	87032781
chr1	87070855	87070947
chr1	87095973	87096364
chr1	87098582	87098968
chr1	87103087	87103444
chr1	87111879	87112046
chr1	87122199	87122589
chr1	87126811	87127078
chr1	87128771	87129410
chr1	87149630	87149826
chr1	87164143	87164382
chr1	87169627	87169790
chr1	87170217	87170898
chr1	87174296	87174622
chr1	87175893	87176175
chr1	87183597	87183838
chr1	87185632	87185872
chr1	87206126	87206574
chr1	87209077	87209206
chr1	87246149	87246584
chr1	87257563	87257888
chr1	87258322	87258750
chr1	87271151	87271398
chr1	87393767	87395014
chr1	87470197	87470411
chr1	87493485	87494077
chr1	87494847	87495347
chr1	87520879	87521556
chr1	87527319	87527558
chr1	87541323	87541974
chr1	87574329	87574726
chr1	87588415	87588601
chr1	87608455	87608640
chr1	87652745	87652870
chr1	87670937	87671752
chr1	87710127	87711548
chr1	87721506	87721586
chr1	87761549	87762174
chr1	87779374	87779664
chr1	87811798	87813202
chr1	87813915	87814319
chr1	87824422	87824694
chr1	87836331	87837348
chr1	87845195	87846476
chr1	87848595	87850036
chr1	87861916	87864376
chr1	88143995	88144738
chr1	88280422	88280706
chr1	88287874	88288434
chr1	88345519	88346112
chr1	88397687	88398357
chr1	88398763	88399628
chr1	88406039	88406854
chr1	88424605	88425136
chr1	88446521	88446777
chr1	88447508	88447728
chr1	88456719	88457026
chr1	88472311	88472643
chr1	88504383	88505838
chr1	88559229	88559560
chr1	88577427	88578151
chr1	88594455	88594803
chr1	88633255	88633690
chr1	88668423	88669168
chr1	88699646	88700106
chr1	88705624	88706566
chr1	88707441	88707876
chr1	88721489	88722050
chr1	88742423	88742628
chr1	88744838	88745630
chr1	88752201	88752806
chr1	88757308	88758222
chr1	88798813	88799160
chr1	88813181	88813554
chr1	88838768	88838969
chr1	88839699	88840476
chr1	88847491	88848303
chr1	88865552	88865785
chr1	88875403	88875787
chr1	88924118	88925062
chr1	88936899	88937296
chr1	88968815	88969376
chr1	88972638	88972904
chr1	88996158	88996330
chr1	89015375	89015697
chr1	89090807	89090936
chr1	89164809	89165064
chr1	89166825	89167139
chr1	89183307	89183754
chr1	89184157	89185193
chr1	89188017	89188416
chr1	89190227	89191950
chr1	89196099	89196587
chr1	89235435	89235752
chr1	89245126	89245466
chr1	89308223	89309040
chr1	89332262	89333016
chr1	89357595	89358082
chr1	89364527	89364853
chr1	89400969	89401730
chr1	89407526	89407868
chr1	89430057	89431123
chr1	89465053	89465554
chr1	89483923	89484044
chr1	89510785	89511094
chr1	89524338	89524786
chr1	89525870	89526208
chr1	89550120	89550457
chr1	89566645	89567280
chr1	89576481	89577792
chr1	89586257	89587149
chr1	89588123	89588514
chr1	89594110	89594514
chr1	89650773	89650939
chr1	89671133	89671250
chr1	89671675	89671740
chr1	89674738	89675029
chr1	89703129	89703600
chr1	89713761	89714627
chr1	89756500	89756868
chr1	89829674	89830034
chr1	89849050	89849070
chr1	89849393	89849865
chr1	89885663	89886100
chr1	89913049	89913786
chr1	89918115	89918564
chr1	89939195	89939638
chr1	89961451	89962686
chr1	89970733	89971135
chr1	89989042	89989695
chr1	89993901	89994390
chr1	90003970	90004348
chr1	90006910	90007776
chr1	90015677	90016057
chr1	90050039	90050714
chr1	90051427	90051903
chr1	90060342	90060990
chr1	90126881	90127908
chr1	90132097	90132998
chr1	90153039	90153990
chr1	90160139	90160328
chr1	90162280	90163158
chr1	90184060	90184415
chr1	90219963	90220666
chr1	90227796	90228022
chr1	90228219	90228547
chr1	90251341	90251874
chr1	90253742	90253846
chr1	90268272	90268845
chr1	90283223	90283820
chr1	90289575	90290273
chr1	90317969	90318241
chr1	90320350	90320606
chr1	90325523	90325683
chr1	90335127	90335412
chr1	90342217	90344118
chr1	90353275	90353803
chr1	90397385	90397808
chr1	90412213	90413213
chr1	90413975	90414790
chr1	90417849	90418380
chr1	90423856	90424946
chr1	90440601	90441700
chr1	90442695	90443014
chr1	90449533	90450480
chr1	90457297	90457893
chr1	90467861	90468232
chr1	90476283	90477646
chr1	90493617	90493974
chr1	90504278	90504821
chr1	90544989	90545350
chr1	90566281	90566972
chr1	90583689	90584446
chr1	90586275	90586872
chr1	90588349	90588758
chr1	90592711	90593240
chr1	90650455	90651562
chr1	90660783	90661021
chr1	90676505	90676793
chr1	90688089	90688766
chr1	90733790	90734914
chr1	90739593	90739844
chr1	90743926	90744457
chr1	90754393	90754535
chr1	90769425	90769696
chr1	90775493	90776476
chr1	90811342	90811516
chr1	90811598	90811812
chr1	90813084	90813629
chr1	90840257	90840604
chr1	90849908	90850226
chr1	90909643	90910205
chr1	90914661	90915351
chr1	90924741	90925106
chr1	90936983	90937340
chr1	90956569	90957088
chr1	90967566	90968200
chr1	90969301	90969586
chr1	90972669	90973620
chr1	90974971	90975228
chr1	91012226	91012762
chr1	91016927	91017938
chr1	91055801	91056037
chr1	91098942	91099249
chr1	91102139	91102643
chr1	91141551	91142334
chr1	91203817	91204755
chr1	91216945	91217406
chr1	91227357	91228174
chr1	91239179	91239534
chr1	91251973	91252254
chr1	91342695	91342880
chr1	91455877	91456116
[truncated: 70,123 more rows]

## Sheet: F) Cone LMRs
chr1	3191411	3192009
chr1	3399697	3400250
chr1	3552575	3552779
chr1	3841273	3842424
chr1	3934411	3934668
chr1	4228150	4228544
chr1	4379484	4380015
chr1	4416759	4417132
chr1	4657065	4657293
chr1	4689049	4689490
chr1	4766697	4766968
chr1	4768261	4768776
chr1	4769856	4770215
chr1	4777793	4778026
chr1	4802342	4802943
chr1	4815106	4815474
chr1	4819495	4820616
chr1	4914541	4915769
chr1	4969809	4971630
chr1	5017909	5018228
chr1	5018287	5018435
chr1	5018634	5018770
chr1	5023814	5024000
chr1	5068399	5070624
chr1	5227673	5228317
chr1	5260989	5261058
chr1	5587939	5589203
chr1	5915317	5915710
chr1	6076651	6077238
chr1	6282498	6282971
chr1	6406369	6406668
chr1	6410239	6410672
chr1	6729179	6730466
chr1	6733691	6735416
chr1	6760532	6761602
chr1	7144547	7145027
chr1	7205899	7207172
chr1	7297817	7298121
chr1	7318959	7320166
chr1	7776813	7778454
chr1	8123107	8123332
chr1	8468814	8468963
chr1	8581765	8582759
chr1	8915327	8915986
chr1	8937861	8939241
chr1	9296405	9297158
chr1	9469546	9469855
chr1	9583598	9584316
chr1	9619425	9620129
chr1	9626427	9626621
chr1	9629995	9630390
chr1	9648837	9649724
chr1	9658479	9659512
chr1	9744566	9745867
chr1	9768801	9769415
chr1	9772505	9773162
chr1	9880389	9880821
chr1	9908647	9908764
chr1	10008471	10009685
chr1	10024470	10025580
chr1	10062924	10063102
chr1	10111511	10111888
chr1	10150811	10151242
chr1	10151731	10151822
chr1	10155363	10157282
chr1	10171129	10171350
chr1	10227111	10229438
chr1	10257521	10257842
chr1	11277515	11278127
chr1	11329379	11330034
chr1	11565326	11565674
chr1	11655011	11655247
chr1	11968837	11969456
chr1	12397976	12398680
chr1	12410096	12410706
chr1	12489283	12490253
chr1	12577109	12577902
chr1	12670609	12672452
chr1	12689295	12689889
chr1	12697938	12698276
chr1	12704477	12705054
chr1	12713227	12713636
chr1	12717821	12719084
chr1	12753440	12754534
chr1	12785247	12785688
chr1	12811443	12811722
chr1	12814957	12815402
chr1	12875528	12875942
chr1	13004962	13006031
chr1	13050157	13050536
chr1	13051963	13052422
chr1	13057831	13058287
chr1	13074507	13075041
chr1	13078205	13078433
chr1	13081057	13081464
chr1	13103554	13104354
chr1	13104525	13104710
chr1	13172227	13172521
chr1	13196526	13197249
chr1	13203671	13204402
chr1	13253605	13254267
chr1	13256519	13256803
chr1	13314179	13314642
chr1	13331596	13332798
chr1	13356276	13356548
chr1	13425881	13426944
chr1	13493936	13495647
chr1	13500565	13500903
chr1	13531569	13531887
chr1	13587462	13587876
chr1	13621575	13621804
chr1	13784471	13784836
chr1	13789229	13789574
chr1	14163746	14164634
chr1	14252483	14253104
chr1	14257299	14258016
chr1	14303301	14303750
chr1	14304269	14305120
chr1	14307233	14307600
chr1	14551357	14552012
chr1	14570851	14571136
chr1	14632049	14632516
chr1	14672541	14673018
chr1	14696899	14697098
chr1	14740041	14740444
chr1	15129188	15129608
chr1	15358477	15358712
chr1	15426713	15427255
chr1	15644530	15644986
chr1	15649577	15649980
chr1	15682306	15682432
chr1	15749347	15750454
chr1	15791653	15792734
chr1	15902527	15902801
chr1	15926037	15926785
chr1	16108893	16109283
chr1	16117792	16118612
chr1	16128334	16128694
chr1	16172617	16173730
chr1	16201899	16202944
chr1	16229559	16229894
chr1	16248995	16249598
chr1	16253877	16254505
chr1	16293823	16294350
chr1	16294894	16295094
chr1	16301715	16302854
chr1	16367741	16368031
chr1	16565406	16565694
chr1	16687763	16689057
chr1	16780775	16781151
chr1	16824271	16824759
chr1	16872719	16873886
chr1	17123368	17123796
chr1	17145005	17146002
chr1	17163453	17163898
chr1	17628101	17630085
chr1	17726963	17727938
chr1	18054223	18054926
chr1	18106151	18107158
chr1	18190630	18192128
chr1	18415840	18416916
chr1	18512654	18513376
chr1	18566833	18569456
chr1	18582983	18584038
chr1	18610179	18610703
chr1	18633752	18634327
chr1	18639175	18640273
chr1	18956736	18957552
chr1	18961236	18962714
chr1	18976679	18977173
chr1	19056307	19057446
chr1	19087911	19088682
chr1	19178789	19179456
chr1	19411661	19412830
chr1	19459407	19460475
chr1	19582963	19584026
chr1	19681241	19681600
chr1	19699303	19700087
chr1	19767373	19768652
chr1	19786740	19787978
chr1	19868393	19869526
chr1	19880808	19881602
chr1	19899708	19900362
chr1	19927560	19928671
chr1	19951297	19952460
chr1	19964800	19965132
chr1	19968831	19968934
chr1	20131327	20134194
chr1	20135116	20135855
chr1	20180149	20181027
chr1	20301858	20303273
chr1	20344547	20345013
chr1	20428315	20428954
chr1	20450099	20450456
chr1	20470835	20471235
chr1	20477569	20478553
chr1	20554413	20554946
chr1	20568913	20569825
chr1	20606574	20606834
chr1	20612737	20613211
chr1	20700721	20701402
chr1	20780519	20780940
chr1	20787239	20787361
chr1	20817720	20817892
chr1	20845644	20845896
chr1	20867535	20867824
chr1	20868326	20868600
chr1	20912205	20912795
chr1	20921009	20921362
chr1	20933503	20933884
chr1	21052331	21052769
chr1	21075757	21076168
chr1	21161873	21162260
chr1	21162781	21163034
chr1	21165605	21166956
chr1	21218116	21219356
chr1	21220795	21221163
chr1	21271455	21272345
chr1	21281656	21282259
chr1	21411183	21411962
chr1	21460785	21461392
chr1	21514185	21514388
chr1	21819865	21820840
chr1	21963273	21963469
chr1	22262205	22262887
chr1	22268790	22269372
chr1	22293925	22294474
chr1	22315361	22316156
chr1	22320989	22321554
chr1	22479914	22480244
chr1	22596265	22596488
chr1	22629070	22629342
chr1	22646729	22646980
chr1	22770425	22771282
chr1	23061925	23062406
chr1	23321425	23321594
chr1	23324267	23324494
chr1	23490649	23491041
chr1	23629346	23629703
chr1	23705559	23706060
chr1	23722397	23722514
chr1	23732541	23732864
chr1	23757058	23757556
chr1	23792724	23793138
chr1	23825491	23825791
chr1	23827087	23827472
chr1	23842407	23842990
chr1	23846019	23846545
chr1	23850631	23851063
chr1	23934719	23935612
chr1	23959020	23959742
chr1	23977056	23978114
chr1	24055731	24056032
chr1	24073625	24074543
chr1	24107442	24107581
chr1	24108054	24108164
chr1	24124741	24125296
chr1	24133942	24134114
chr1	24171331	24171876
chr1	24194556	24196448
chr1	24211671	24212370
chr1	24230333	24232536
chr1	24239512	24240069
chr1	24245759	24246373
chr1	24248629	24249666
chr1	24286479	24287033
chr1	24302662	24303024
chr1	24362445	24362604
chr1	24367521	24367982
chr1	24378192	24378434
chr1	24492137	24492471
chr1	24558182	24558534
chr1	24563310	24563516
chr1	24633826	24634110
chr1	24668019	24668499
chr1	24673802	24674100
chr1	24699379	24699584
chr1	24758988	24759368
chr1	25033587	25034794
chr1	25064241	25064406
chr1	25085508	25085740
chr1	25087969	25088404
chr1	25180762	25180894
chr1	25191999	25192197
chr1	25203063	25203636
chr1	25232719	25233023
chr1	25462553	25463410
chr1	25545335	25545661
chr1	25621597	25622278
chr1	25751124	25751682
chr1	25825848	25826187
chr1	25826807	25827471
chr1	25854085	25855234
chr1	25892605	25893226
chr1	25994902	25994962
chr1	26387623	26389162
chr1	26631315	26631975
chr1	26635803	26636444
chr1	26764475	26765428
chr1	28476459	28477367
chr1	28663191	28663679
chr1	29013389	29014406
chr1	29509705	29510066
chr1	30548015	30549204
chr1	30584795	30585204
chr1	30595111	30595641
chr1	30639705	30640452
chr1	30700436	30700796
chr1	30755296	30756260
chr1	30778503	30779209
chr1	30832854	30833952
chr1	30838605	30840073
chr1	30880117	30880934
chr1	30951289	30952129
chr1	31150183	31150486
chr1	31153877	31154886
chr1	31164441	31164680
chr1	31209945	31211109
chr1	32091721	32092771
chr1	32290568	32291460
chr1	32805951	32806676
chr1	33024913	33027546
chr1	33174834	33175194
chr1	33282265	33282678
chr1	33363112	33363727
chr1	33464209	33464647
chr1	33527039	33528116
chr1	33610168	33610380
chr1	33625585	33626282
chr1	33696653	33696808
chr1	33714631	33715196
chr1	33739369	33739658
chr1	33742983	33743154
chr1	33751341	33751600
chr1	33871175	33871512
chr1	33897891	33898381
chr1	33903646	33903902
chr1	33904423	33905148
chr1	33906157	33906479
chr1	33966210	33966630
chr1	33972065	33972422
chr1	33993001	33993574
chr1	34000907	34001686
chr1	34020245	34020760
chr1	34040744	34041100
chr1	34048002	34048228
chr1	34060784	34061472
chr1	34074457	34074842
chr1	34077309	34077690
chr1	34095029	34095573
chr1	34103613	34104663
chr1	34104981	34105284
chr1	34117741	34118232
chr1	34120619	34121519
chr1	34123953	34126040
chr1	34128011	34128310
chr1	34158932	34159086
chr1	34162957	34163364
chr1	34167747	34167990
chr1	34178621	34178784
chr1	34182725	34183463
chr1	34201511	34202168
chr1	34211185	34212223
chr1	34218320	34218626
chr1	34271095	34271320
chr1	34291666	34291822
chr1	34298872	34299625
chr1	34375599	34376121
chr1	34398907	34400100
chr1	34453061	34453482
chr1	34462761	34463300
chr1	34510179	34511398
chr1	34535209	34535869
chr1	34583843	34584251
chr1	34602353	34603163
chr1	34642509	34642822
chr1	34700743	34700926
chr1	34706061	34706770
chr1	34716558	34716688
chr1	34738285	34738718
chr1	34754869	34755384
chr1	34805847	34806083
chr1	34806201	34806294
chr1	34810147	34810338
chr1	34830079	34831196
chr1	34834998	34835773
chr1	34837762	34838231
chr1	34848155	34848716
chr1	34858757	34859024
chr1	34859699	34860175
chr1	34861417	34861981
chr1	34864328	34864611
chr1	34866236	34867712
chr1	34873359	34873606
chr1	34877855	34878135
chr1	34891423	34891948
chr1	34967434	34967990
chr1	35250061	35250854
chr1	35257477	35258238
chr1	35359115	35359440
chr1	35385433	35385717
chr1	35388197	35388482
chr1	35403318	35403679
chr1	35415887	35416740
chr1	35464317	35464562
chr1	35683539	35683866
chr1	35750038	35750950
chr1	35869617	35870127
chr1	35885135	35885512
chr1	35889891	35890390
chr1	35905799	35906341
chr1	35920219	35920600
chr1	35941598	35942217
chr1	36003629	36003917
chr1	36013910	36014331
chr1	36016755	36017877
chr1	36060255	36060732
chr1	36202003	36202638
chr1	36240019	36240454
chr1	36251395	36251871
chr1	36252693	36253257
chr1	36269311	36269607
chr1	36269653	36269836
chr1	36273263	36273654
chr1	36277281	36277526
chr1	36299201	36299306
chr1	36301444	36301652
chr1	36324087	36324416
chr1	36333079	36333682
chr1	36396873	36397334
chr1	36429915	36430270
chr1	36457607	36457922
chr1	36472761	36472941
chr1	36474726	36475976
chr1	36484285	36485282
chr1	36501353	36501714
chr1	36523381	36524050
chr1	36533311	36533494
chr1	36534810	36535059
chr1	36550903	36551098
chr1	36577661	36578029
chr1	36580720	36580889
chr1	36680427	36681795
chr1	36684087	36684506
chr1	36721612	36721706
chr1	36737312	36738008
chr1	36744427	36745142
chr1	36746592	36746796
chr1	36747320	36747810
chr1	36768607	36768782
chr1	36789351	36790084
chr1	36797498	36797838
chr1	36815803	36816090
chr1	36830687	36831617
chr1	36836221	36836556
chr1	36851213	36852174
chr1	36871872	36872319
chr1	36908365	36908611
chr1	36934729	36934946
chr1	36943559	36944007
chr1	36944261	36944980
chr1	36983826	36984406
chr1	36985812	36986020
chr1	37004726	37005014
chr1	37007167	37007546
chr1	37081557	37082098
chr1	37097351	37097838
chr1	37119695	37119950
chr1	37120753	37121318
chr1	37182845	37183130
chr1	37185188	37185997
chr1	37187335	37187632
chr1	37213595	37214684
chr1	37225416	37225594
chr1	37230450	37231006
chr1	37235108	37235922
chr1	37237451	37237850
chr1	37239187	37240226
chr1	37242399	37242594
chr1	37244489	37244688
chr1	37272335	37273055
chr1	37273209	37273386
chr1	37314281	37314838
chr1	37324669	37324925
chr1	37341869	37342419
chr1	37399419	37399774
chr1	37616342	37616736
chr1	37639133	37639532
chr1	37666099	37666518
chr1	37694369	37694586
chr1	37740351	37740704
chr1	37742763	37743376
chr1	37761999	37763456
chr1	37868647	37868974
chr1	37881697	37882003
chr1	37903206	37903664
chr1	37951432	37952308
chr1	38002977	38003895
chr1	38121350	38122034
chr1	38185516	38185860
chr1	38186161	38186506
chr1	38200097	38200545
chr1	38210353	38210829
chr1	38247990	38248588
chr1	38255249	38255551
chr1	38262935	38263726
chr1	38324523	38324763
chr1	38341283	38341454
chr1	38384483	38384680
chr1	38387577	38387900
chr1	38390391	38390860
chr1	38393557	38394034
chr1	38426151	38426487
chr1	38438995	38439862
chr1	38454909	38455166
chr1	38477927	38478605
chr1	38496727	38497039
chr1	38497759	38498228
chr1	38502947	38503731
chr1	38514313	38514598
chr1	38536928	38537162
chr1	38561799	38563108
chr1	38565617	38566586
chr1	38633681	38634020
chr1	38683637	38683874
chr1	38696237	38696485
chr1	38720346	38720526
chr1	38764286	38764628
chr1	38766949	38767384
chr1	38767865	38768234
chr1	38787476	38787931
chr1	38847877	38848371
chr1	38876667	38877360
chr1	38934739	38934994
chr1	38936879	38937129
chr1	38939496	38940077
chr1	38978265	38978996
chr1	38979973	38980200
chr1	39001009	39001552
chr1	39007270	39007700
chr1	39010665	39011124
chr1	39024789	39025916
chr1	39029867	39030721
chr1	39106155	39106423
chr1	39196099	39196986
chr1	39206930	39207141
chr1	39221673	39222252
chr1	39251821	39252159
chr1	39267058	39267532
chr1	39312561	39312834
chr1	39335764	39336108
chr1	39340693	39341838
chr1	39345127	39345272
chr1	39361603	39362456
chr1	39370106	39370783
chr1	39390611	39391126
chr1	39417687	39418416
chr1	39429800	39430645
chr1	39431644	39432220
chr1	39433845	39435148
chr1	39436055	39436379
chr1	39441851	39442268
chr1	39443266	39444236
chr1	39449905	39451272
chr1	39451913	39452792
chr1	39456741	39456931
chr1	39460687	39461490
chr1	39462319	39462582
chr1	39463937	39464192
chr1	39465623	39466098
chr1	39474065	39474750
chr1	39522567	39523049
chr1	39527430	39527815
chr1	39529525	39529767
chr1	39530255	39530732
chr1	39533551	39534248
chr1	39589069	39589226
chr1	39614915	39615538
chr1	39618721	39618889
chr1	39636357	39637184
chr1	39640463	39640528
chr1	39666905	39667454
chr1	39701112	39701608
chr1	39709817	39709955
chr1	39730646	39731658
chr1	39746376	39746980
chr1	39750933	39751149
chr1	39839263	39839462
chr1	39859297	39859680
chr1	39884915	39885071
chr1	39929533	39929636
chr1	39931549	39932368
chr1	39938981	39939368
chr1	39942359	39943332
chr1	39947765	39948266
chr1	39950241	39951468
chr1	39963023	39964194
chr1	40033974	40034367
chr1	40057807	40058157
chr1	40085369	40086290
chr1	40101017	40101320
chr1	40115357	40115582
chr1	40116433	40116806
chr1	40117480	40117796
chr1	40154822	40155136
chr1	40233338	40233722
chr1	40362946	40363166
chr1	40378649	40379096
chr1	40465551	40465926
chr1	40514458	40515320
chr1	40547283	40547646
chr1	40547827	40548120
chr1	40579278	40580232
chr1	40658097	40658384
chr1	40665753	40666190
chr1	40666969	40668202
chr1	40683603	40684004
chr1	40797394	40797722
chr1	40829232	40829486
chr1	40878881	40879378
chr1	40880414	40880684
chr1	40887708	40887968
chr1	40890703	40890952
chr1	40968319	40968703
chr1	41001541	41001820
chr1	41037023	41037338
chr1	41128609	41128773
chr1	41131158	41131875
chr1	41166241	41166980
chr1	41187852	41188258
chr1	41239343	41239678
chr1	41243143	41243416
chr1	41264261	41264494
chr1	41271051	41271511
chr1	41274465	41275944
chr1	41350029	41351299
chr1	41358919	41359510
chr1	41390048	41390912
chr1	41512651	41513154
chr1	41558959	41559854
chr1	41651864	41652991
chr1	41675115	41675750
chr1	41676799	41677351
chr1	41742724	41743986
chr1	41752213	41752694
chr1	41810313	41811162
chr1	41887971	41889521
chr1	41890865	41891443
chr1	41918361	41919222
chr1	41935487	41936132
chr1	42107528	42107832
chr1	42232883	42233610
chr1	42243331	42244332
chr1	42257783	42258535
chr1	42259157	42260077
chr1	42261472	42262307
chr1	42303754	42303949
chr1	42352553	42352696
chr1	42387229	42388252
chr1	42398857	42399225
chr1	42493465	42493707
chr1	42505219	42505450
chr1	42539141	42539188
chr1	42543283	42543485
chr1	42588729	42589044
chr1	42628887	42629210
chr1	42629701	42630290
chr1	42637339	42637586
chr1	42718797	42719040
chr1	42741899	42742043
chr1	42764745	42764938
chr1	42771737	42772274
chr1	42782813	42783663
chr1	42809407	42809732
chr1	42888619	42888728
chr1	42915015	42915516
chr1	42917903	42918664
chr1	42946291	42946588
chr1	43005902	43006594
chr1	43042341	43042660
chr1	43095255	43095496
chr1	43171850	43172174
chr1	43186211	43186574
chr1	43264252	43264936
chr1	43299174	43299958
chr1	43303873	43304107
chr1	43306479	43306835
chr1	43360666	43362356
chr1	43447571	43447998
chr1	43504161	43504577
chr1	43566846	43567185
chr1	43633109	43633766
chr1	43754491	43755005
chr1	43882513	43882899
chr1	43898961	43899586
chr1	44041621	44043076
chr1	44584007	44585162
chr1	44591317	44592081
chr1	44618628	44619244
chr1	44633919	44634841
chr1	44682093	44682874
chr1	45312809	45314416
chr1	45575132	45575566
chr1	45766177	45766694
chr1	45905054	45905494
chr1	46089136	46089196
chr1	46425321	46425954
chr1	46845231	46845600
chr1	46887893	46888088
chr1	47093398	47095292
chr1	47097164	47097768
chr1	47277699	47278974
chr1	47488614	47488920
chr1	47809642	47809863
chr1	47933065	47933428
chr1	50622685	50623490
chr1	50963589	50964002
chr1	51151678	51153293
chr1	51272359	51274368
chr1	51307437	51308254
chr1	51333192	51333472
chr1	51333633	51334542
chr1	51359811	51360021
chr1	51410813	51411068
chr1	51446097	51446446
chr1	51509033	51509482
chr1	51530299	51530700
chr1	51579635	51582632
chr1	51590607	51591050
chr1	51591715	51592271
chr1	51596733	51597528
chr1	51600443	51601120
chr1	51607456	51608054
chr1	51615478	51615863
chr1	51628081	51628722
chr1	51638377	51638682
chr1	51687757	51688202
chr1	51697199	51698069
chr1	51746517	51747252
chr1	51747613	51747950
chr1	51795365	51796303
chr1	51842910	51843208
chr1	51880073	51880454
chr1	51895985	51896194
chr1	51922931	51923336
chr1	51924952	51925823
chr1	51928048	51929206
chr1	51934285	51934534
chr1	51944681	51946002
chr1	51996984	51997305
chr1	52004131	52004451
chr1	52008395	52009462
chr1	52079247	52080844
chr1	52094569	52095290
chr1	52146537	52147231
chr1	52152387	52152788
chr1	52154373	52154858
chr1	52158879	52159164
chr1	52161409	52161782
chr1	52171105	52171822
chr1	52225515	52229296
chr1	52243083	52243438
chr1	52302623	52302912
chr1	52330189	52331049
chr1	52331949	52332223
chr1	52431729	52431890
chr1	52435729	52436498
chr1	52470455	52471342
chr1	52597382	52597996
chr1	52799687	52800159
chr1	52847916	52848542
chr1	52955184	52955588
chr1	53052758	53053578
chr1	53224453	53226832
chr1	53393789	53394424
chr1	53629649	53630324
chr1	53715049	53716098
chr1	53748697	53748902
chr1	53778577	53778784
chr1	53823509	53824282
chr1	53925385	53925658
chr1	53939715	53941169
chr1	54578726	54579121
chr1	54580268	54580519
chr1	54585071	54586180
chr1	54639776	54640470
chr1	54665847	54666496
chr1	54743183	54743396
chr1	54762295	54762657
chr1	54827065	54827528
chr1	54868257	54868608
chr1	55130147	55130445
chr1	55133302	55134284
chr1	55186807	55187217
chr1	55192035	55192544
chr1	55194197	55194958
chr1	55195767	55195914
chr1	55198691	55199451
chr1	55210293	55210591
chr1	55226030	55227083
chr1	55235251	55235600
chr1	55362573	55362648
chr1	55362799	55362880
chr1	55362931	55363028
chr1	55383119	55383726
chr1	55437255	55437430
chr1	55441361	55441547
chr1	55450631	55451040
chr1	55489080	55489718
chr1	55629470	55630176
chr1	55665795	55666862
chr1	55681355	55682030
chr1	55685913	55686720
chr1	55693643	55694000
chr1	55700753	55701584
chr1	55705335	55706006
chr1	55726391	55726749
chr1	55755799	55756042
chr1	55761472	55761766
chr1	55874067	55874840
chr1	55886417	55887108
chr1	55890859	55891102
chr1	55891281	55891456
chr1	55913977	55914988
chr1	55916087	55916233
chr1	55955903	55956158
chr1	55960345	55960598
chr1	56008504	56008543
chr1	56131074	56131208
chr1	56233869	56234221
chr1	56286388	56286992
chr1	56387143	56387416
chr1	56627040	56627551
chr1	56670698	56671710
chr1	56779755	56780160
chr1	56800523	56801111
chr1	56833227	56833554
chr1	57011474	57012000
chr1	57058923	57059756
chr1	57083210	57083406
chr1	57086375	57086532
chr1	57095567	57096508
chr1	57205345	57206131
chr1	57255149	57255828
chr1	57265295	57265716
chr1	57269857	57270068
chr1	57332266	57332486
chr1	57333644	57333943
chr1	57339213	57339614
chr1	57428851	57430419
chr1	57528816	57529320
chr1	57595180	57595731
chr1	57613069	57613852
chr1	57666007	57666494
chr1	57673763	57674784
chr1	57802707	57803436
chr1	57825017	57825252
chr1	57835226	57835452
chr1	57872101	57872474
chr1	57875625	57875836
chr1	57940075	57940320
chr1	57952963	57953966
chr1	58029816	58030113
chr1	58054721	58055054
chr1	58112823	58113306
chr1	58195460	58195976
chr1	58211783	58211958
chr1	58238267	58238510
chr1	58275961	58276246
chr1	58278494	58278682
chr1	58290274	58290622
chr1	58292051	58292235
chr1	58296241	58296866
chr1	58307235	58307906
chr1	58332957	58333428
chr1	58341363	58341938
chr1	58344995	58345220
chr1	58352054	58352445
chr1	58420162	58420250
chr1	58421107	58421790
chr1	58495694	58495942
chr1	58723926	58724935
chr1	58734019	58734367
chr1	58737299	58737630
chr1	58742189	58743336
chr1	58766331	58768145
chr1	58769917	58770435
chr1	58880161	58881170
chr1	58897679	58898307
chr1	58946609	58947008
chr1	58950613	58953018
chr1	58954096	58956640
chr1	58957515	58959502
chr1	58960806	58963094
chr1	59067414	59068486
chr1	59070532	59071230
chr1	59115495	59116475
chr1	59144239	59144822
chr1	59172713	59173442
chr1	59175057	59175261
chr1	59207613	59208140
chr1	59229355	59230740
chr1	59247601	59248082
chr1	59252773	59253874
chr1	59256698	59257152
chr1	59316019	59317162
chr1	59340973	59341910
chr1	59353908	59354542
chr1	59371261	59371680
chr1	59409657	59409868
chr1	59423081	59423604
chr1	59449007	59449291
chr1	59451721	59451920
chr1	59458945	59459080
chr1	59464373	59464884
chr1	59472515	59473410
chr1	59480537	59480989
chr1	59487416	59487888
chr1	59508564	59508945
chr1	59516011	59516796
chr1	59520565	59520670
chr1	59536135	59536478
chr1	59550919	59551163
chr1	59574495	59575483
chr1	59584222	59585184
chr1	59603965	59604312
chr1	59623242	59623875
chr1	59739735	59739939
chr1	59789167	59789370
chr1	59889015	59889348
chr1	59985609	59985983
chr1	60137479	60137646
chr1	60569354	60570018
chr1	60626134	60626310
chr1	60809739	60810190
chr1	60853121	60853837
chr1	60860464	60861091
chr1	60868416	60868820
chr1	60899137	60899478
chr1	60936337	60936640
chr1	60973815	60974248
chr1	60979163	60979430
chr1	61001947	61002424
chr1	61004696	61005478
chr1	61020949	61021197
chr1	61055174	61055586
chr1	61090635	61091470
chr1	61102534	61102902
chr1	61117641	61117952
chr1	61139149	61140656
chr1	61180933	61181638
chr1	61228818	61229572
chr1	61233845	61234164
chr1	61263614	61263750
chr1	61264723	61266730
chr1	61298075	61299644
chr1	61331864	61332692
chr1	61374159	61374494
chr1	61376746	61377454
chr1	61380581	61380878
chr1	61397811	61398214
chr1	61407295	61407486
chr1	61415639	61415806
chr1	61461825	61462660
chr1	61531466	61531852
chr1	61879490	61880246
chr1	61912387	61913330
chr1	62010286	62010418
chr1	62017933	62018616
chr1	62053285	62053699
chr1	62075807	62076354
chr1	62128538	62128642
chr1	62140653	62141131
chr1	62177664	62178030
chr1	62181737	62182074
chr1	62325161	62325954
chr1	62370413	62370858
chr1	62382448	62382966
chr1	62429456	62430385
chr1	62505333	62505568
chr1	62510409	62512256
chr1	62549631	62550022
chr1	62563899	62565306
chr1	62579144	62580375
chr1	62636329	62636806
chr1	62639031	62639176
chr1	62648021	62648245
chr1	62655101	62655773
chr1	62660819	62660904
chr1	62682444	62683338
chr1	62688010	62688248
chr1	62696972	62697825
chr1	62700767	62701619
chr1	62743175	62743896
chr1	62754323	62754830
chr1	62780032	62780415
chr1	62786147	62786614
chr1	62794343	62794916
chr1	62795611	62796066
chr1	62825837	62826254
chr1	62840259	62840622
chr1	62880862	62881346
chr1	62886261	62886708
chr1	62900650	62901022
chr1	62905756	62906056
chr1	62929393	62929894
chr1	62955223	62955774
chr1	62964247	62964649
chr1	62966919	62967383
chr1	62984452	62985168
chr1	62986055	62986650
chr1	63180763	63181383
chr1	63204332	63204916
chr1	63205293	63206141
chr1	63213599	63214541
chr1	63226055	63226210
chr1	63237377	63237820
chr1	63252170	63252452
chr1	63252565	63253769
chr1	63259490	63260140
chr1	63260357	63261440
chr1	63262203	63262696
chr1	63263459	63264129
chr1	63264253	63264741
chr1	63265792	63266488
chr1	63266753	63267351
chr1	63268131	63268225
chr1	63268425	63269769
chr1	63277321	63279337
chr1	63293783	63294462
chr1	63414723	63415782
chr1	63417815	63418626
chr1	63508241	63509272
chr1	63539792	63540184
chr1	63566355	63566712
chr1	63573475	63573799
chr1	63576593	63577274
chr1	63579250	63579458
chr1	63657922	63658380
chr1	63659620	63660012
chr1	63667071	63669376
chr1	63754284	63754589
chr1	63819629	63820454
chr1	63899785	63900472
chr1	63932641	63932729
chr1	63987705	63988077
chr1	63994299	63994966
chr1	64003937	64004348
chr1	64020751	64021146
chr1	64041168	64041792
chr1	64078763	64079231
chr1	64106126	64106564
chr1	64118033	64118439
chr1	64195951	64196559
chr1	64214497	64214766
chr1	64223886	64224066
chr1	64226132	64226991
chr1	64254009	64254350
chr1	64255334	64255628
chr1	64256341	64256780
chr1	64298869	64299792
chr1	64302747	64303362
chr1	64311431	64311994
chr1	64319033	64319792
chr1	64337995	64338444
chr1	64338695	64338842
chr1	64357711	64358671
chr1	64374531	64374910
chr1	64379901	64380431
chr1	64380816	64381996
chr1	64411317	64411814
chr1	64412603	64412932
chr1	64445907	64446750
chr1	64447955	64448603
chr1	64553575	64554228
chr1	64570746	64571012
chr1	64578067	64578134
chr1	64705305	64705814
chr1	64719977	64720925
chr1	64731419	64731888
chr1	64731896	64732391
chr1	64733729	64734054
chr1	64778970	64779701
chr1	64790947	64792218
chr1	64802856	64803078
chr1	64803635	64804638
chr1	64820563	64820883
chr1	64849025	64850357
chr1	64852997	64854693
chr1	64875699	64876002
chr1	64884125	64885403
chr1	64888302	64888852
chr1	64895881	64896449
chr1	64915724	64916152
chr1	64916625	64917396
chr1	64918747	64919302
chr1	64924565	64924906
chr1	64945353	64946455
chr1	64946951	64947538
chr1	64975043	64976027
chr1	64986075	64986500
chr1	65010045	65010532
chr1	65029952	65030219
chr1	65034693	65036000
chr1	65046385	65046900
chr1	65048738	65049122
chr1	65064280	65064596
chr1	65075641	65076004
chr1	65081967	65082156
chr1	65111876	65113108
chr1	65122693	65123494
chr1	65281917	65283702
chr1	65388429	65388594
chr1	65394443	65394850
chr1	65925755	65926556
chr1	65951189	65951632
chr1	66228064	66228519
chr1	66235742	66236218
chr1	66251544	66252542
chr1	66329011	66329658
chr1	66338592	66340454
chr1	66342355	66343292
chr1	66348221	66350613
chr1	66363365	66363660
chr1	66364400	66367214
chr1	66369126	66369701
chr1	66373643	66375138
chr1	66380581	66380896
chr1	66388469	66388744
chr1	66401789	66402047
chr1	66402523	66403449
chr1	66494763	66495940
chr1	66686427	66687446
chr1	66703599	66703939
chr1	66804391	66805342
chr1	66813609	66815186
chr1	66819431	66820862
chr1	66829351	66829934
chr1	66831154	66831743
chr1	66838453	66838911
chr1	66895635	66895993
chr1	66898073	66898424
chr1	66940174	66940732
chr1	67022071	67022396
chr1	67061105	67062071
chr1	67143895	67145184
chr1	67181224	67181890
chr1	67218683	67219804
chr1	67253555	67254178
chr1	67640382	67640725
chr1	67802507	67803044
chr1	67959999	67960547
chr1	68046259	68047536
chr1	68142463	68143159
chr1	68178523	68179062
chr1	68362796	68364064
chr1	68401034	68401788
chr1	68666900	68667296
chr1	68787239	68788100
chr1	68874889	68876014
chr1	68891997	68893026
chr1	69023450	69024174
chr1	69046545	69046910
chr1	69093269	69093512
chr1	69116243	69117092
chr1	69139014	69139608
chr1	69241353	69242806
chr1	69331471	69332094
chr1	69430488	69431398
chr1	69466810	69467388
chr1	69489072	69489438
chr1	69498929	69499304
chr1	69633681	69634154
chr1	69672191	69672500
chr1	69729239	69730118
chr1	69768247	69769414
chr1	69784955	69785567
chr1	69790181	69790807
chr1	70264825	70265210
chr1	70270177	70270455
chr1	70402870	70403874
chr1	70442101	70442549
chr1	70551908	70552616
chr1	70624757	70625394
chr1	70713615	70713808
chr1	70725405	70726056
chr1	70788984	70789506
chr1	70851830	70852252
chr1	70911224	70913744
chr1	71037081	71037258
chr1	71075724	71076082
chr1	71206335	71206640
chr1	71289565	71290047
chr1	71341461	71341876
chr1	71393585	71394134
chr1	71421833	71422171
chr1	71505724	71506355
chr1	71507259	71507646
chr1	71531693	71534131
chr1	71615021	71615112
chr1	71641333	71641920
chr1	71644065	71644322
chr1	71673405	71674188
chr1	71736527	71736756
chr1	71790863	71791390
chr1	71837795	71838128
chr1	71849696	71849952
chr1	71891697	71892044
chr1	71952899	71953266
chr1	72123460	72124205
chr1	72136108	72136674
chr1	72141743	72142500
chr1	72171069	72171548
chr1	72174282	72174541
chr1	72182521	72183862
chr1	72219296	72220426
chr1	72286947	72287314
chr1	72308624	72309306
chr1	72316569	72316788
chr1	72391660	72392116
chr1	72454621	72455228
chr1	72455971	72456814
chr1	72464992	72465374
chr1	72481761	72481844
chr1	72487404	72487831
chr1	72489795	72490476
chr1	72504327	72505240
chr1	72566979	72567498
chr1	72574793	72575229
chr1	72577456	72578048
chr1	72635207	72635544
chr1	72640987	72641344
chr1	72716878	72717284
chr1	72746283	72746611
chr1	72764400	72764708
chr1	72765065	72765183
chr1	72806279	72806585
chr1	72843123	72843175
chr1	72854809	72855490
chr1	72865327	72866203
chr1	72877537	72878344
chr1	72878822	72879106
chr1	72960252	72960663
chr1	72969315	72969720
chr1	73039077	73039613
chr1	73046032	73046287
chr1	73053695	73054442
chr1	73055060	73055541
chr1	73153547	73153736
chr1	73169262	73170000
chr1	73363249	73364387
chr1	73368241	73368585
chr1	73398899	73399471
chr1	73507043	73507376
chr1	73513683	73514153
chr1	73595141	73595318
chr1	73642669	73642992
chr1	73758480	73759075
chr1	73799043	73799494
chr1	73826017	73826685
chr1	73854037	73854134
chr1	73862821	73863120
chr1	73901487	73902738
chr1	73914102	73914421
chr1	73938015	73938242
chr1	73962723	73963530
chr1	73986769	73987232
chr1	73990535	73990829
chr1	73991317	73991526
chr1	74054172	74054308
chr1	74082871	74083296
chr1	74090462	74090862
chr1	74091145	74091490
chr1	74110462	74111678
chr1	74204807	74205189
chr1	74239357	74239559
chr1	74240406	74241114
chr1	74257057	74257594
chr1	74275311	74275436
chr1	74287195	74287527
chr1	74295210	74297580
chr1	74298767	74299202
chr1	74313033	74313799
chr1	74368061	74368578
chr1	74375264	74375766
chr1	74429073	74429822
chr1	74437770	74438564
chr1	74527627	74527748
chr1	74542422	74543340
chr1	74551100	74551414
chr1	74628097	74628308
chr1	74748605	74749160
chr1	74763082	74763391
chr1	74769670	74769861
chr1	74770649	74770800
chr1	74775903	74776090
chr1	74787359	74788190
chr1	74825006	74825306
chr1	74842130	74842683
chr1	74845629	74846575
chr1	74863503	74865958
chr1	74880629	74881444
chr1	74897779	74899218
chr1	74901757	74902566
chr1	74915733	74916052
chr1	74926867	74927044
chr1	74954221	74954792
chr1	74964436	74965176
chr1	75016834	75017248
chr1	75051537	75052530
chr1	75139406	75139838
chr1	75153907	75155392
chr1	75234607	75235264
chr1	75239637	75240298
chr1	75244773	75245184
chr1	75248218	75248622
chr1	75251255	75251990
chr1	75254145	75254588
chr1	75289353	75289722
chr1	75342625	75343537
chr1	75344080	75345245
chr1	75370331	75370668
chr1	75371508	75371750
chr1	75375473	75375572
chr1	75401624	75401715
chr1	75405409	75406314
chr1	75413452	75413678
chr1	75422239	75422392
chr1	75429841	75430440
chr1	75439013	75439252
chr1	75467371	75468522
chr1	75495139	75495562
chr1	75504040	75504164
chr1	75508358	75508508
chr1	75559091	75560161
chr1	75574941	75575191
chr1	75594469	75594796
chr1	75601633	75602224
chr1	75610658	75610962
chr1	75612177	75612813
chr1	75639315	75639774
chr1	75647525	75647828
chr1	75652283	75652865
chr1	75653523	75653888
chr1	75662457	75663357
chr1	75667529	75669034
chr1	75671201	75671430
chr1	75678238	75679058
chr1	75693419	75693662
chr1	75704777	75705280
chr1	75706313	75706376
chr1	75785860	75786585
chr1	75841699	75842832
chr1	75888555	75889633
chr1	75901869	75902570
chr1	75905923	75906666
chr1	75915367	75917152
chr1	75925771	75926276
chr1	76027124	76027382
chr1	76104241	76104833
chr1	76112963	76113176
chr1	76118607	76119612
chr1	76120837	76121232
chr1	76166550	76166899
chr1	76246367	76246630
chr1	76362167	76362326
chr1	76452916	76453517
chr1	76489903	76490981
chr1	76491193	76491610
chr1	76637365	76637699
chr1	76638167	76638724
chr1	76836886	76837460
chr1	76849363	76850129
chr1	76897246	76897995
chr1	76973595	76973790
chr1	77010632	77011114
chr1	77101555	77102261
chr1	77140775	77141192
chr1	77161519	77162176
chr1	77226638	77227490
chr1	77259819	77259999
chr1	77383623	77383906
chr1	77406625	77406967
chr1	77413029	77413389
chr1	77428937	77429364
chr1	77434858	77435446
chr1	77437577	77438446
chr1	77440589	77441362
chr1	77456365	77457811
chr1	77493822	77494126
chr1	77495838	77496038
chr1	77496853	77497094
chr1	77502339	77502702
chr1	77505970	77506714
chr1	77521307	77522378
chr1	77532518	77532714
chr1	77629521	77630416
chr1	77660575	77661450
chr1	77708074	77709054
chr1	77824263	77824580
chr1	77943131	77943841
chr1	77972021	77972710
chr1	77978621	77979095
chr1	77981969	77982325
chr1	78008730	78009068
chr1	78060911	78061356
chr1	78087801	78088206
chr1	78119625	78120954
chr1	78142821	78143752
chr1	78146734	78147542
chr1	78157563	78158154
chr1	78159481	78159646
chr1	78167341	78167822
chr1	78168084	78168385
chr1	78181831	78182422
chr1	78284631	78285309
chr1	78293183	78293796
chr1	78338275	78338599
chr1	78363883	78364580
chr1	78367807	78368121
chr1	78413283	78413576
chr1	78451647	78452014
chr1	78454728	78454961
chr1	78491897	78492083
chr1	78499502	78499720
chr1	78511635	78512068
chr1	78524918	78525590
chr1	78526040	78526214
chr1	78529731	78529876
chr1	78536789	78537250
chr1	78537665	78538026
chr1	78549059	78549818
chr1	78567071	78568480
chr1	78575237	78575653
chr1	78587193	78587962
chr1	78593789	78594474
chr1	78595617	78596074
chr1	78601755	78602348
chr1	78609221	78610338
chr1	78647335	78647548
chr1	78685693	78686152
chr1	78706463	78706630
chr1	78724185	78724840
chr1	78730300	78730556
chr1	78852396	78852905
chr1	79228553	79228914
chr1	79401251	79402012
chr1	79406487	79406776
chr1	79418231	79418510
chr1	79439824	79440390
chr1	79450067	79450828
chr1	79454205	79454660
chr1	79458504	79458904
chr1	79571011	79571830
chr1	79580835	79581924
chr1	79618789	79619382
chr1	79682927	79683490
chr1	79697069	79698027
chr1	79832781	79833114
chr1	80021517	80022072
chr1	80114713	80115082
chr1	80181002	80181712
chr1	80240007	80240498
chr1	80294318	80295048
chr1	80315353	80316159
chr1	80326131	80326564
chr1	80328399	80331550
chr1	80408515	80409082
chr1	80421629	80421924
chr1	80426886	80428422
chr1	80466841	80467298
chr1	80510118	80510637
chr1	80515921	80516318
chr1	80606293	80606588
chr1	80710503	80711100
chr1	81076397	81078102
chr1	81098701	81099866
chr1	81126563	81127356
chr1	81163505	81164034
chr1	81316645	81317188
chr1	81577336	81578219
chr1	81587605	81588428
chr1	81717067	81717427
chr1	81744610	81745020
chr1	81972523	81973066
chr1	82041965	82043100
chr1	82066227	82066664
chr1	82132285	82133276
chr1	82191379	82192253
chr1	82261121	82261872
chr1	82286037	82287110
chr1	82354623	82354784
chr1	82410774	82411234
chr1	82433301	82433622
chr1	82449330	82449622
chr1	82476435	82476544
chr1	82545179	82545768
chr1	82641527	82642152
chr1	82653975	82654872
chr1	82737083	82737448
chr1	82741743	82741952
chr1	82746057	82747698
chr1	82786941	82787876
chr1	82815744	82816272
chr1	82819461	82819642
chr1	82832861	82833028
chr1	82867669	82868219
chr1	82880314	82880454
chr1	83037862	83038792
chr1	83075793	83076528
chr1	83159225	83160153
chr1	83213326	83213839
chr1	83237083	83237690
chr1	83285617	83286587
chr1	83296612	83297016
chr1	83326649	83327575
chr1	83342451	83343246
chr1	83344611	83346000
chr1	83347907	83348896
chr1	83366441	83367304
chr1	83388847	83390608
chr1	83394299	83398492
chr1	83713951	83714624
chr1	83746072	83746386
chr1	83752633	83753325
chr1	84221741	84222712
chr1	84286447	84287499
chr1	84387605	84387993
chr1	84414123	84414421
chr1	84417955	84418278
chr1	84585440	84585914
chr1	84613041	84613676
chr1	84623126	84623718
chr1	84637149	84637915
chr1	84649541	84650474
chr1	84850005	84850208
chr1	84850606	84850850
chr1	84890093	84890410
chr1	84961043	84962089
chr1	85215803	85217282
chr1	85703455	85703976
chr1	85736187	85736776
chr1	85742367	85743420
chr1	85751373	85751830
chr1	85758328	85759296
chr1	85900685	85901437
chr1	85908690	85909360
chr1	85933456	85934782
chr1	85958269	85958560
chr1	86007527	86008431
chr1	86059072	86059904
chr1	86111615	86112050
chr1	86140915	86141768
chr1	86156490	86157086
chr1	86161086	86161400
chr1	86178729	86179550
chr1	86210571	86211638
chr1	86217987	86218226
chr1	86234061	86234564
chr1	86269607	86270157
chr1	86308495	86308966
chr1	86313583	86314036
chr1	86339241	86340056
chr1	86363713	86364100
chr1	86372011	86372314
chr1	86381141	86381303
chr1	86389139	86389618
chr1	86437739	86438030
chr1	86501083	86502744
chr1	86509347	86509648
chr1	86520425	86520673
chr1	86530785	86532766
chr1	86533389	86533701
chr1	86535579	86536319
chr1	86546759	86547206
chr1	86550199	86552506
chr1	86571517	86572100
chr1	86618387	86618828
chr1	86650056	86650609
chr1	86700670	86701114
chr1	86916731	86916996
chr1	87032657	87032896
chr1	87055896	87056193
chr1	87070855	87070947
chr1	87098582	87098968
chr1	87103189	87103360
chr1	87111815	87111996
chr1	87126877	87127045
chr1	87149520	87149826
chr1	87157180	87157400
chr1	87164013	87164514
chr1	87170143	87170868
chr1	87174133	87174622
chr1	87183587	87183729
chr1	87206126	87206574
chr1	87209106	87209206
chr1	87230226	87230712
chr1	87246149	87246816
chr1	87257711	87257888
chr1	87258486	87258750
chr1	87292863	87293304
chr1	87393767	87394943
chr1	87432782	87433416
chr1	87493830	87494077
chr1	87511603	87512183
chr1	87520614	87521026
chr1	87541716	87542086
chr1	87574293	87574726
chr1	87582992	87583462
chr1	87585985	87586411
chr1	87608455	87608640
chr1	87652745	87653188
chr1	87670937	87671752
chr1	87710533	87711576
chr1	87761597	87762174
chr1	87779189	87779869
chr1	87812269	87812392
chr1	87813915	87814220
chr1	87824422	87824694
chr1	87836847	87837370
chr1	87845195	87846476
chr1	87848494	87849880
chr1	87861187	87864376
chr1	88120599	88121748
chr1	88143995	88145208
chr1	88287909	88288434
chr1	88386161	88386680
chr1	88397687	88398357
chr1	88398763	88399628
chr1	88406111	88406741
chr1	88424670	88425136
chr1	88446521	88446863
chr1	88447508	88447728
chr1	88456719	88457026
chr1	88504535	88505062
chr1	88559319	88559530
chr1	88577427	88578594
chr1	88705624	88706492
chr1	88721441	88722008
chr1	88744838	88745630
chr1	88752201	88752806
chr1	88813181	88813574
chr1	88847617	88847954
chr1	88968815	88969393
chr1	89015375	89015666
chr1	89045819	89046422
chr1	89088534	89089066
chr1	89090754	89091043
chr1	89092424	89092642
chr1	89093959	89094519
chr1	89096444	89096773
chr1	89107635	89108100
chr1	89117145	89117614
chr1	89139151	89139271
chr1	89151200	89151606
chr1	89164764	89165180
chr1	89178621	89179351
chr1	89182245	89182508
chr1	89183307	89183626
chr1	89183870	89185740
chr1	89188017	89188416
chr1	89190019	89191950
chr1	89196011	89196587
chr1	89332262	89333016
chr1	89339983	89340338
chr1	89364527	89364853
chr1	89449175	89449332
chr1	89460877	89461492
chr1	89461939	89462834
chr1	89463214	89463486
chr1	89464828	89466020
chr1	89471049	89471540
chr1	89472075	89472385
chr1	89486568	89486838
chr1	89488883	89489370
chr1	89495251	89495378
chr1	89499329	89499478
chr1	89499952	89500046
chr1	89503871	89504491
chr1	89510627	89511094
chr1	89512748	89512944
chr1	89521583	89521784
chr1	89524169	89524786
chr1	89525923	89526180
chr1	89538045	89538542
chr1	89547283	89547475
chr1	89550133	89550581
chr1	89566616	89567586
chr1	89575802	89577792
chr1	89586257	89587616
chr1	89588123	89588514
chr1	89590984	89591220
chr1	89594110	89594514
chr1	89597503	89597826
chr1	89603520	89603924
chr1	89606537	89606862
chr1	89650718	89651096
chr1	89671575	89671740
chr1	89703129	89703600
chr1	89703889	89704313
chr1	89714005	89714627
chr1	89724835	89725091
chr1	89755897	89756868
chr1	89801141	89801600
chr1	89829674	89830034
chr1	89849393	89849865
chr1	89885604	89886262
chr1	89891907	89892103
chr1	89898410	89898767
chr1	89913049	89913645
chr1	89918087	89918564
chr1	89961997	89962686
chr1	89964409	89964614
chr1	89970733	89971053
chr1	89992972	89993100
chr1	90003970	90004348
chr1	90007510	90007714
chr1	90014384	90014705
chr1	90015677	90015859
chr1	90050103	90050582
chr1	90051427	90051717
chr1	90060342	90061070
chr1	90126881	90127882
chr1	90132435	90132834
chr1	90153039	90153990
chr1	90160068	90160292
chr1	90162201	90163046
chr1	90184060	90184415
chr1	90220479	90220654
chr1	90221973	90222508
chr1	90227863	90227998
chr1	90253742	90253789
chr1	90268272	90268845
chr1	90283223	90283820
chr1	90290813	90291282
chr1	90320350	90320606
chr1	90335135	90335289
chr1	90343542	90344118
chr1	90353275	90353744
chr1	90397385	90397808
chr1	90412213	90413018
chr1	90417849	90418380
chr1	90424011	90424820
chr1	90440601	90441935
chr1	90457297	90457893
chr1	90476283	90477398
chr1	90504511	90504821
chr1	90566281	90566972
chr1	90584002	90584219
chr1	90588349	90588758
chr1	90592691	90593240
chr1	90601421	90601746
chr1	90638475	90638702
chr1	90650592	90651356
chr1	90733709	90734914
chr1	90743702	90744296
chr1	90769425	90769696
chr1	90775493	90776476
chr1	90811379	90811516
chr1	90811598	90811830
chr1	90813307	90813596
chr1	90840257	90840604
chr1	90849908	90850226
chr1	90909771	90910132
chr1	90914661	90915268
chr1	90917444	90917814
chr1	90956569	90957010
chr1	90969337	90969586
chr1	90972710	90973620
chr1	90974881	90975163
chr1	91012226	91012620
chr1	91017025	91017844
chr1	91098949	91099249
chr1	91102139	91102643
chr1	91239004	91239534
chr1	91251913	91252254
chr1	91342695	91342880
chr1	91446125	91446310
chr1	91455877	91456116
chr1	91463907	91465216
chr1	91479820	91480188
chr1	91483355	91484128
chr1	91492397	91492574
chr1	91523805	91524246
chr1	91600876	91601205
chr1	91671034	91671391
chr1	91747416	91748008
chr1	91754994	91755658
chr1	91757529	91757569
chr1	91758731	91758970
chr1	91770619	91771108
chr1	91778345	91778543
chr1	92064145	92064710
chr1	92115987	92116698
chr1	92187943	92188884
chr1	92224273	92224866
chr1	92316201	92316557
chr1	92348320	92348553
chr1	92360297	92360756
chr1	92397623	92398582
chr1	92521297	92521744
chr1	92522550	92522798
chr1	92593109	92593216
chr1	92610989	92611918
chr1	92647671	92648450
chr1	92648749	92649062
chr1	92680639	92681211
chr1	92699051	92699916
chr1	92714325	92715044
chr1	92737547	92738288
chr1	92774677	92774983
chr1	92790894	92791630
chr1	92815257	92815345
chr1	92874006	92874286
chr1	92877571	92877897
chr1	92899636	92899780
chr1	92902567	92903374
chr1	92956587	92957416
chr1	92978951	92979254
chr1	93051467	93051719
chr1	93114791	93115699
chr1	93118991	93119392
chr1	93128723	93129546
chr1	93168145	93168921
chr1	93174448	93174768
chr1	93190646	93191288
chr1	93206803	93207084
chr1	93214589	93214978
chr1	93223805	93224405
chr1	93227997	93228262
chr1	93272547	93272949
chr1	93372825	93373114
chr1	93430661	93431566
chr1	93507045	93507334
chr1	93513636	93513826
chr1	93519925	93520852
chr1	93522923	93523879
chr1	93667771	93668156
chr1	93668642	93669439
chr1	93683896	93684104
chr1	93721593	93721868
chr1	93731496	93732532
chr1	93776578	93777143
chr1	94034961	94035862
chr1	94078769	94079648
chr1	94080745	94080868
chr1	94081147	94081300
chr1	94138229	94139366
chr1	94269843	94270316
chr1	94548063	94548714
chr1	94712765	94713370
chr1	94790033	94790914
chr1	95263155	95264516
chr1	95267895	95268333
chr1	95444689	95445842
chr1	95528240	95529122
chr1	96300595	96301826
chr1	96363783	96364078
chr1	96768141	96768452
chr1	96794986	96795296
chr1	96846590	96847177
chr1	96912751	96913494
chr1	97540423	97541074
chr1	97570936	97571109
chr1	97628065	97628294
chr1	97644509	97644841
chr1	97654633	97655226
chr1	97698726	97699434
chr1	97737039	97737560
chr1	97848235	97848970
chr1	97872573	97872899
chr1	98015957	98016442
chr1	98047670	98048774
chr1	98054081	98054770
chr1	98082477	98083280
chr1	98086618	98087084
chr1	98180461	98180701
chr1	98189912	98190948
chr1	98192066	98192276
chr1	98349748	98350706
chr1	99774035	99774773
chr1	99954875	99955560
chr1	99969917	99970868
chr1	100325909	100326678
chr1	102028176	102028761
chr1	102688328	102689310
chr1	102824804	102825387
chr1	104586791	104587482
chr1	104763271	104764048
chr1	104838139	104838666
chr1	104917323	104918453
chr1	104933105	104933282
chr1	104956845	104959195
chr1	104986230	104986654
chr1	105092327	105092728
chr1	105147065	105147964
chr1	105178645	105179405
chr1	105246115	105246784
chr1	105357949	105358144
chr1	105361959	105362261
chr1	105440269	105440728
chr1	105765619	105765846
chr1	105814727	105815000
chr1	105867542	105867728
chr1	105880639	105881430
chr1	105890933	105891374
chr1	105908384	105908778
chr1	105971531	105971910
chr1	105999524	105999690
chr1	106007317	106008658
chr1	106037072	106037316
chr1	106065399	106065948
chr1	106070985	106072463
chr1	106148553	106148674
chr1	106191904	106192173
chr1	106194311	106194836
chr1	106272151	106273550
chr1	106314369	106314880
chr1	106389621	106390188
chr1	106402996	106403508
chr1	106424884	106425467
chr1	106428135	106428952
chr1	106465814	106466710
chr1	106511612	106511836
chr1	106583369	106583809
chr1	106629453	106629796
chr1	106702775	106703386
chr1	106717267	106717644
chr1	106743598	106744364
chr1	106744853	106745775
chr1	107000659	107001258
chr1	107366148	107366712
chr1	107445469	107445876
chr1	107481524	107481810
chr1	107748633	107749158
chr1	107898130	107898662
chr1	107914583	107916648
chr1	107975807	107976174
chr1	107978152	107979024
chr1	108024372	108024691
chr1	108572179	108572832
chr1	108649574	108650502
chr1	108799106	108800702
chr1	109972265	109973016
chr1	111753696	111754901
chr1	112456000	112456388
chr1	113357813	113358941
chr1	114469983	114470069
chr1	114528366	114529376
chr1	115684263	115685420
chr1	116325926	116326941
chr1	116365112	116367942
chr1	116455096	116455702
chr1	116896406	116897132
chr1	117084818	117086086
chr1	117086789	117087891
chr1	117519417	117520064
chr1	117639077	117640532
chr1	118012825	118013061
chr1	118343651	118344315
chr1	118421768	118422756
chr1	118434959	118435300
chr1	118444903	118446112
chr1	118461179	118461472
chr1	118476933	118477312
chr1	118494858	118496186
chr1	118510972	118511468
chr1	118525381	118525520
chr1	118589467	118590235
chr1	118759187	118760030
chr1	118768029	118768385
chr1	118772379	118772690
chr1	118776671	118777094
chr1	118890377	118890659
chr1	118904619	118905036
chr1	118912875	118913438
chr1	118916829	118917058
chr1	118954887	118955220
chr1	119001638	119002150
chr1	119077407	119077505
chr1	119082636	119082944
chr1	119083588	119084050
chr1	119093577	119094080
chr1	119097954	119098476
chr1	119189443	119190010
chr1	119194525	119194867
chr1	119197001	119197439
chr1	119238265	119239052
chr1	119256921	119257465
chr1	119298747	119299140
chr1	119305061	119306108
chr1	119308969	119309154
chr1	119329173	119329810
chr1	119334559	119335369
chr1	119388443	119390265
chr1	119390691	119391126
chr1	119457263	119457376
chr1	119458221	119458661
chr1	119520423	119520734
chr1	119642322	119643538
[truncated: 63,810 more rows]
