# Supplementary material for: Epigenomic landscapes of retinal rods and cones
Source: eLife. 2016 Mar 7;5:e11613. doi: 10.7554/eLife.11613 (PMC4798964; doi:10.7554/eLife.11613)
Supplement: Supplementary file 3. — (A-J) ATAC-seq peaks for each sample (narrowPeak files from MACS2). DOI: http://dx.doi.org/10.7554/eLife.11613.030 [file elife-11613-supp3.xlsx]

## Sheet: A) Rod rep1 ATAC-seq peaks
chr1	4335244	4335438	rod_ATAC_rep3_s50_e100_p5_peak_1	72	.	4.87805	7.29092	4.83265	101
chr1	4352361	4352563	rod_ATAC_rep3_s50_e100_p5_peak_2	111	.	5.18868	11.16042	8.58624	75
chr1	4357677	4357970	rod_ATAC_rep3_s50_e100_p5_peak_3	737	.	12.92985	73.78662	70.37294	165
chr1	4358604	4358704	rod_ATAC_rep3_s50_e100_p5_peak_4	93	.	3.78151	9.31663	6.79679	44
chr1	4360224	4360469	rod_ATAC_rep3_s50_e100_p5_peak_5	373	.	8.96227	37.33113	34.34620	127
chr1	4360744	4360884	rod_ATAC_rep3_s50_e100_p5_peak_6	68	.	3.40357	6.85569	4.42236	81
chr1	4383667	4384001	rod_ATAC_rep3_s50_e100_p5_peak_7	1109	.	29.50820	110.99450	106.87594	167
chr1	4403206	4403365	rod_ATAC_rep3_s50_e100_p5_peak_8	152	.	9.35252	15.26757	12.60503	89
chr1	4416812	4417017	rod_ATAC_rep3_s50_e100_p5_peak_9	269	.	14.38356	26.98104	24.12668	100
chr1	4557267	4557392	rod_ATAC_rep3_s50_e100_p5_peak_10	82	.	5.88171	8.29241	5.79790	50
chr1	4567412	4567589	rod_ATAC_rep3_s50_e100_p5_peak_11	154	.	9.39597	15.47607	12.80970	92
chr1	4571733	4571968	rod_ATAC_rep3_s50_e100_p5_peak_12	140	.	8.72483	14.01910	11.38287	148
chr1	4777757	4777940	rod_ATAC_rep3_s50_e100_p5_peak_13	167	.	9.60452	16.79619	14.10386	82
chr1	4780189	4780368	rod_ATAC_rep3_s50_e100_p5_peak_14	246	.	12.56831	24.61890	21.79761	83
chr1	4785459	4785882	rod_ATAC_rep3_s50_e100_p5_peak_15a	90	.	5.39568	9.08241	6.56854	56
chr1	4785459	4785882	rod_ATAC_rep3_s50_e100_p5_peak_15b	913	.	26.97842	91.37587	87.69094	289
chr1	4800915	4801023	rod_ATAC_rep3_s50_e100_p5_peak_16	83	.	5.37190	8.38514	5.88836	48
chr1	4802552	4802807	rod_ATAC_rep3_s50_e100_p5_peak_17	788	.	25.29183	78.85425	75.36971	121
chr1	4807655	4808127	rod_ATAC_rep3_s50_e100_p5_peak_18a	903	.	23.95210	90.32098	86.65461	144
chr1	4807655	4808127	rod_ATAC_rep3_s50_e100_p5_peak_18b	75	.	4.51807	7.57442	5.10850	422
chr1	4820147	4820329	rod_ATAC_rep3_s50_e100_p5_peak_19	272	.	14.11043	27.28973	24.43129	84
chr1	4827271	4827445	rod_ATAC_rep3_s50_e100_p5_peak_20	157	.	9.55777	15.70512	13.03185	82
chr1	4832908	4833018	rod_ATAC_rep3_s50_e100_p5_peak_21	79	.	5.71429	7.94311	5.46697	59
chr1	4857467	4857890	rod_ATAC_rep3_s50_e100_p5_peak_22	835	.	20.30075	83.51627	79.96174	244
chr1	4880630	4880783	rod_ATAC_rep3_s50_e100_p5_peak_23	225	.	12.58741	22.58073	19.79002	76
chr1	4914478	4914669	rod_ATAC_rep3_s50_e100_p5_peak_24	475	.	20.43011	47.57140	44.47018	84
chr1	4970586	4970923	rod_ATAC_rep3_s50_e100_p5_peak_25	1056	.	26.78572	105.62338	101.64191	187
chr1	4987751	4987851	rod_ATAC_rep3_s50_e100_p5_peak_26	111	.	7.35213	11.13693	8.56307	53
chr1	5018033	5018149	rod_ATAC_rep3_s50_e100_p5_peak_27	79	.	5.73248	7.97909	5.50197	56
chr1	5027621	5027800	rod_ATAC_rep3_s50_e100_p5_peak_28	172	.	9.62567	17.25253	14.55220	80
chr1	5031720	5031939	rod_ATAC_rep3_s50_e100_p5_peak_29	253	.	12.99435	25.34347	22.51224	109
chr1	5068852	5068959	rod_ATAC_rep3_s50_e100_p5_peak_30	121	.	6.06061	12.10036	9.50687	49
chr1	5070226	5070522	rod_ATAC_rep3_s50_e100_p5_peak_31	816	.	22.35649	81.60191	78.07648	142
chr1	5082957	5083377	rod_ATAC_rep3_s50_e100_p5_peak_32	1042	.	30.79848	104.27520	100.32614	142
chr1	6214466	6214763	rod_ATAC_rep3_s50_e100_p5_peak_33	786	.	26.25000	78.68958	75.20744	163
chr1	6214902	6215014	rod_ATAC_rep3_s50_e100_p5_peak_34	84	.	5.41667	8.45722	5.95869	50
chr1	7088674	7089216	rod_ATAC_rep3_s50_e100_p5_peak_35	1083	.	23.21839	108.38519	104.33516	212
chr1	7397607	7397741	rod_ATAC_rep3_s50_e100_p5_peak_36	163	.	6.93333	16.33082	13.64685	64
chr1	7397850	7398348	rod_ATAC_rep3_s50_e100_p5_peak_37	719	.	18.93333	71.91445	68.52544	169
chr1	8410708	8410931	rod_ATAC_rep3_s50_e100_p5_peak_38	82	.	5.88171	8.29241	5.79790	22
chr1	9541389	9541489	rod_ATAC_rep3_s50_e100_p5_peak_39	104	.	5.36723	10.43780	7.88520	55
chr1	9545133	9545512	rod_ATAC_rep3_s50_e100_p5_peak_40	880	.	22.37569	88.00456	84.37749	138
chr1	9700264	9700827	rod_ATAC_rep3_s50_e100_p5_peak_41a	597	.	14.02806	59.71804	56.47929	167
chr1	9700264	9700827	rod_ATAC_rep3_s50_e100_p5_peak_41b	790	.	17.03407	79.07932	75.59148	373
chr1	9703208	9703327	rod_ATAC_rep3_s50_e100_p5_peak_42	87	.	4.22535	8.77235	6.26616	56
chr1	9748315	9748721	rod_ATAC_rep3_s50_e100_p5_peak_43	1276	.	26.92308	127.69057	123.03063	205
chr1	9772865	9773030	rod_ATAC_rep3_s50_e100_p5_peak_44	172	.	10.29299	17.29552	14.59245	80
chr1	9797888	9798246	rod_ATAC_rep3_s50_e100_p5_peak_45a	96	.	6.62252	9.68502	7.15606	65
chr1	9797888	9798246	rod_ATAC_rep3_s50_e100_p5_peak_45b	110	.	7.28477	11.02058	8.45493	293
chr1	9798358	9798458	rod_ATAC_rep3_s50_e100_p5_peak_46	83	.	5.96027	8.39050	5.89340	46
chr1	9848120	9848371	rod_ATAC_rep3_s50_e100_p5_peak_47	339	.	16.99346	33.99602	31.05101	163
chr1	9880369	9880588	rod_ATAC_rep3_s50_e100_p5_peak_48	372	.	17.90123	37.22738	34.24350	97
chr1	9917773	9918202	rod_ATAC_rep3_s50_e100_p5_peak_49a	142	.	8.75000	14.28919	11.64480	93
chr1	9917773	9918202	rod_ATAC_rep3_s50_e100_p5_peak_49b	115	.	7.50000	11.58265	8.99971	342
chr1	9943977	9944311	rod_ATAC_rep3_s50_e100_p5_peak_50	925	.	24.62006	92.59878	88.89165	163
chr1	9967655	9967804	rod_ATAC_rep3_s50_e100_p5_peak_51	139	.	8.12183	13.92811	11.29381	68
chr1	9967902	9968076	rod_ATAC_rep3_s50_e100_p5_peak_52	217	.	11.16751	21.74438	18.96727	85
chr1	9968202	9968302	rod_ATAC_rep3_s50_e100_p5_peak_53	70	.	5.07614	7.07355	4.62169	95
chr1	9981793	9981959	rod_ATAC_rep3_s50_e100_p5_peak_54	93	.	5.73771	9.30518	6.78548	90
chr1	9982186	9982379	rod_ATAC_rep3_s50_e100_p5_peak_55	216	.	10.12146	21.62091	18.84568	106
chr1	9990092	9990268	rod_ATAC_rep3_s50_e100_p5_peak_56	185	.	10.62500	18.56838	15.84404	79
chr1	10007324	10007513	rod_ATAC_rep3_s50_e100_p5_peak_57	372	.	12.88344	37.23321	34.24925	97
chr1	10008871	10009307	rod_ATAC_rep3_s50_e100_p5_peak_58a	86	.	4.95356	8.65568	6.15240	42
chr1	10008871	10009307	rod_ATAC_rep3_s50_e100_p5_peak_58b	637	.	19.06250	63.75749	60.47091	317
chr1	10024825	10025107	rod_ATAC_rep3_s50_e100_p5_peak_59	541	.	20.17167	54.15706	50.98207	135
chr1	10037841	10038023	rod_ATAC_rep3_s50_e100_p5_peak_60	461	.	12.55605	46.13910	43.05373	92
chr1	10038105	10038277	rod_ATAC_rep3_s50_e100_p5_peak_61	332	.	10.08969	33.28815	30.35189	81
chr1	10039591	10039879	rod_ATAC_rep3_s50_e100_p5_peak_62	716	.	17.00224	71.69737	68.31109	136
chr1	10040141	10040277	rod_ATAC_rep3_s50_e100_p5_peak_63	149	.	6.06742	14.95737	12.30079	76
chr1	10077947	10078141	rod_ATAC_rep3_s50_e100_p5_peak_64	88	.	6.20690	8.85637	6.34796	104
chr1	10089630	10089834	rod_ATAC_rep3_s50_e100_p5_peak_65	477	.	22.07792	47.79655	44.69290	99
chr1	10155954	10156207	rod_ATAC_rep3_s50_e100_p5_peak_66	423	.	19.41176	42.34543	39.30286	151
chr1	10229045	10229297	rod_ATAC_rep3_s50_e100_p5_peak_67	391	.	11.01512	39.18052	36.17409	138
chr1	10232892	10233249	rod_ATAC_rep3_s50_e100_p5_peak_68	687	.	16.44444	68.75780	65.40919	190
chr1	10806098	10806198	rod_ATAC_rep3_s50_e100_p5_peak_69	56	.	4.41128	5.65206	3.25649	45
chr1	13188564	13188758	rod_ATAC_rep3_s50_e100_p5_peak_70	88	.	6.20690	8.85637	6.34796	118
chr1	13203761	13204090	rod_ATAC_rep3_s50_e100_p5_peak_71	563	.	16.57143	56.35760	53.15779	172
chr1	13263071	13263239	rod_ATAC_rep3_s50_e100_p5_peak_72	146	.	9.02778	14.60665	11.95624	78
chr1	13276326	13276434	rod_ATAC_rep3_s50_e100_p5_peak_73	92	.	6.42857	9.29728	6.77792	87
chr1	13297431	13297567	rod_ATAC_rep3_s50_e100_p5_peak_74	96	.	6.61692	9.69196	7.15606	82
chr1	13332381	13332596	rod_ATAC_rep3_s50_e100_p5_peak_75	224	.	11.27451	22.45319	19.66442	113
chr1	13343604	13343770	rod_ATAC_rep3_s50_e100_p5_peak_76	105	.	7.00637	10.51303	7.95866	81
chr1	13354608	13354749	rod_ATAC_rep3_s50_e100_p5_peak_77	82	.	5.78035	8.21393	5.73032	75
chr1	13360749	13360898	rod_ATAC_rep3_s50_e100_p5_peak_78	115	.	7.50000	11.58265	8.99971	72
chr1	13372402	13373192	rod_ATAC_rep3_s50_e100_p5_peak_79a	1040	.	14.75410	104.07437	100.13049	154
chr1	13372402	13373192	rod_ATAC_rep3_s50_e100_p5_peak_79b	334	.	7.15123	33.43515	30.49707	458
chr1	13372402	13373192	rod_ATAC_rep3_s50_e100_p5_peak_79c	175	.	4.92380	17.50936	14.80260	702
chr1	13373574	13373790	rod_ATAC_rep3_s50_e100_p5_peak_80	152	.	4.57210	15.29480	12.63168	129
chr1	13373967	13374210	rod_ATAC_rep3_s50_e100_p5_peak_81	343	.	7.26846	34.35169	31.40228	119
chr1	13589404	13589562	rod_ATAC_rep3_s50_e100_p5_peak_82	223	.	9.89011	22.33343	19.54651	78
chr1	13589726	13590136	rod_ATAC_rep3_s50_e100_p5_peak_83a	235	.	10.25641	23.54352	20.73855	100
chr1	13589726	13590136	rod_ATAC_rep3_s50_e100_p5_peak_83b	475	.	16.84982	47.52551	44.42478	298
chr1	13608163	13608388	rod_ATAC_rep3_s50_e100_p5_peak_84	172	.	10.29299	17.29552	14.59245	121
chr1	13660249	13660772	rod_ATAC_rep3_s50_e100_p5_peak_85a	80	.	4.45026	8.04830	5.56919	45
chr1	13660249	13660772	rod_ATAC_rep3_s50_e100_p5_peak_85b	1251	.	28.01047	125.12524	120.56432	349
chr1	15805351	15805751	rod_ATAC_rep3_s50_e100_p5_peak_86	1133	.	29.15360	113.34281	109.15978	243
chr1	15835272	15835384	rod_ATAC_rep3_s50_e100_p5_peak_87	72	.	5.32544	7.27895	4.82099	60
chr1	15838872	15839044	rod_ATAC_rep3_s50_e100_p5_peak_88	143	.	8.62069	14.37890	11.73275	87
chr1	15839716	15839837	rod_ATAC_rep3_s50_e100_p5_peak_89	106	.	6.97674	10.68040	8.12243	68
chr1	16053633	16053851	rod_ATAC_rep3_s50_e100_p5_peak_90	189	.	11.02820	18.91580	16.18407	124
chr1	16093315	16093417	rod_ATAC_rep3_s50_e100_p5_peak_91	69	.	5.14649	6.94356	4.49517	49
chr1	16104333	16104508	rod_ATAC_rep3_s50_e100_p5_peak_92	341	.	9.04255	34.17284	31.22577	89
chr1	16104634	16105127	rod_ATAC_rep3_s50_e100_p5_peak_93a	270	.	7.78761	27.02889	24.17386	120
chr1	16104634	16105127	rod_ATAC_rep3_s50_e100_p5_peak_93b	177	.	6.00707	17.70708	14.99713	344
chr1	16105301	16105435	rod_ATAC_rep3_s50_e100_p5_peak_94	83	.	3.90764	8.32225	5.82693	53
chr1	16105707	16105909	rod_ATAC_rep3_s50_e100_p5_peak_95	195	.	6.39432	19.56257	16.82054	116
chr1	16108979	16109126	rod_ATAC_rep3_s50_e100_p5_peak_96	76	.	3.73002	7.64058	5.17285	90
chr1	16124123	16124353	rod_ATAC_rep3_s50_e100_p5_peak_97	282	.	14.86487	28.26277	25.39095	120
chr1	16255799	16255933	rod_ATAC_rep3_s50_e100_p5_peak_98	96	.	6.61692	9.69196	7.15606	65
chr1	16518994	16519448	rod_ATAC_rep3_s50_e100_p5_peak_99a	233	.	10.46512	23.33426	20.53250	196
chr1	16518994	16519448	rod_ATAC_rep3_s50_e100_p5_peak_99b	151	.	7.78210	15.11635	12.45676	371
chr1	16519705	16519992	rod_ATAC_rep3_s50_e100_p5_peak_100a	173	.	8.56031	17.39221	14.68752	77
chr1	16519705	16519992	rod_ATAC_rep3_s50_e100_p5_peak_100b	140	.	7.39300	14.00949	11.37385	223
chr1	16619167	16619539	rod_ATAC_rep3_s50_e100_p5_peak_101	1336	.	29.12371	133.67685	128.75906	162
chr1	16656580	16656732	rod_ATAC_rep3_s50_e100_p5_peak_102	97	.	5.00000	9.74015	7.20331	81
chr1	16656819	16657304	rod_ATAC_rep3_s50_e100_p5_peak_103a	603	.	16.57895	60.32289	57.07703	113
chr1	16656819	16657304	rod_ATAC_rep3_s50_e100_p5_peak_103b	699	.	18.42105	69.97591	66.61163	356
chr1	16665045	16665292	rod_ATAC_rep3_s50_e100_p5_peak_104	836	.	27.50000	83.69027	80.13293	126
chr1	16688658	16688846	rod_ATAC_rep3_s50_e100_p5_peak_105	340	.	17.39130	34.03628	31.09079	93
chr1	17097723	17098071	rod_ATAC_rep3_s50_e100_p5_peak_106	359	.	14.83051	35.91430	32.94604	141
chr1	17123562	17123667	rod_ATAC_rep3_s50_e100_p5_peak_107	111	.	7.35213	11.13693	8.56307	75
chr1	17145238	17145487	rod_ATAC_rep3_s50_e100_p5_peak_108	262	.	14.18440	26.29995	23.45507	116
chr1	17956807	17956922	rod_ATAC_rep3_s50_e100_p5_peak_109	82	.	5.88171	8.29241	5.79790	59
chr1	20820210	20820569	rod_ATAC_rep3_s50_e100_p5_peak_110	825	.	26.82927	82.51309	78.97409	191
chr1	20890425	20890665	rod_ATAC_rep3_s50_e100_p5_peak_111	269	.	14.38356	26.98104	24.12668	106
chr1	20939177	20939311	rod_ATAC_rep3_s50_e100_p5_peak_112	96	.	6.61692	9.69196	7.15606	63
chr1	20951386	20951705	rod_ATAC_rep3_s50_e100_p5_peak_113	663	.	26.34409	66.35964	63.04131	165
chr1	21079161	21079534	rod_ATAC_rep3_s50_e100_p5_peak_114	788	.	24.27536	78.86558	75.38087	204
chr1	21166359	21166536	rod_ATAC_rep3_s50_e100_p5_peak_115	111	.	7.35213	11.13693	8.56307	76
chr1	21218524	21218643	rod_ATAC_rep3_s50_e100_p5_peak_116	96	.	6.61692	9.69196	7.15606	56
chr1	21281773	21281967	rod_ATAC_rep3_s50_e100_p5_peak_117	96	.	6.61692	9.69196	7.15606	89
chr1	21581653	21581792	rod_ATAC_rep3_s50_e100_p5_peak_118	111	.	7.35213	11.13693	8.56307	79
chr1	23255932	23256617	rod_ATAC_rep3_s50_e100_p5_peak_119a	1141	.	20.49911	114.12502	109.91943	212
chr1	23255932	23256617	rod_ATAC_rep3_s50_e100_p5_peak_119b	83	.	3.92157	8.35539	5.85939	576
chr1	23256704	23257016	rod_ATAC_rep3_s50_e100_p5_peak_120	128	.	4.99109	12.82793	10.21533	108
chr1	23302187	23302347	rod_ATAC_rep3_s50_e100_p5_peak_121	172	.	10.29299	17.29552	14.59245	71
chr1	23383090	23383568	rod_ATAC_rep3_s50_e100_p5_peak_122	1224	.	25.52204	122.44421	117.97974	289
chr1	23762872	23763095	rod_ATAC_rep3_s50_e100_p5_peak_123	172	.	10.29299	17.29552	14.59245	140
chr1	23792892	23792992	rod_ATAC_rep3_s50_e100_p5_peak_124	69	.	5.14649	6.94356	4.49517	80
chr1	23825556	23825732	rod_ATAC_rep3_s50_e100_p5_peak_125	133	.	8.45070	13.36952	10.74626	85
chr1	23827184	23827360	rod_ATAC_rep3_s50_e100_p5_peak_126	161	.	9.72222	16.11025	13.42989	88
chr1	23840891	23841085	rod_ATAC_rep3_s50_e100_p5_peak_127	157	.	9.55777	15.70512	13.03185	96
chr1	23894259	23894495	rod_ATAC_rep3_s50_e100_p5_peak_128	225	.	12.58741	22.58073	19.79002	103
chr1	23921848	23922573	rod_ATAC_rep3_s50_e100_p5_peak_129a	143	.	6.60920	14.37001	11.72405	96
chr1	23921848	23922573	rod_ATAC_rep3_s50_e100_p5_peak_129b	708	.	19.65318	70.86348	67.48785	609
chr1	23934787	23934948	rod_ATAC_rep3_s50_e100_p5_peak_130	113	.	7.18232	11.30998	8.73270	76
chr1	23935191	23935413	rod_ATAC_rep3_s50_e100_p5_peak_131	369	.	17.03297	36.93165	33.95132	108
chr1	23956781	23956885	rod_ATAC_rep3_s50_e100_p5_peak_132	96	.	6.61692	9.69196	7.15606	86
chr1	24005404	24005859	rod_ATAC_rep3_s50_e100_p5_peak_133a	83	.	4.60705	8.34391	5.84808	51
chr1	24005404	24005859	rod_ATAC_rep3_s50_e100_p5_peak_133b	1320	.	29.81030	132.08577	127.24120	298
chr1	24063828	24063994	rod_ATAC_rep3_s50_e100_p5_peak_134	126	.	8.08735	12.62306	10.01423	71
chr1	24100035	24100616	rod_ATAC_rep3_s50_e100_p5_peak_135	1184	.	23.86117	118.42857	114.09519	323
chr1	24135010	24135172	rod_ATAC_rep3_s50_e100_p5_peak_136	96	.	6.61692	9.69196	7.15606	83
chr1	24137241	24137411	rod_ATAC_rep3_s50_e100_p5_peak_137	111	.	7.35213	11.13693	8.56307	74
chr1	24171615	24171732	rod_ATAC_rep3_s50_e100_p5_peak_138	69	.	5.14649	6.94356	4.49517	57
chr1	24245794	24245971	rod_ATAC_rep3_s50_e100_p5_peak_139	263	.	12.95337	26.36667	23.52092	84
chr1	24248806	24249012	rod_ATAC_rep3_s50_e100_p5_peak_140	140	.	8.20513	14.06473	11.42778	75
chr1	24249236	24249374	rod_ATAC_rep3_s50_e100_p5_peak_141	82	.	5.64103	8.22320	5.73940	70
chr1	24261287	24261484	rod_ATAC_rep3_s50_e100_p5_peak_142	237	.	13.13869	23.73087	20.92331	104
chr1	24279995	24280273	rod_ATAC_rep3_s50_e100_p5_peak_143	440	.	17.46725	44.03442	40.97281	158
chr1	24302760	24302960	rod_ATAC_rep3_s50_e100_p5_peak_144	398	.	19.33333	39.88626	36.87164	89
chr1	24492185	24492431	rod_ATAC_rep3_s50_e100_p5_peak_145	205	.	11.76341	20.56402	17.80496	150
chr1	24611597	24612004	rod_ATAC_rep3_s50_e100_p5_peak_146a	172	.	2.76128	17.24350	14.54335	143
chr1	24611597	24612004	rod_ATAC_rep3_s50_e100_p5_peak_146b	137	.	2.52375	13.72277	11.09279	325
chr1	24612329	24612705	rod_ATAC_rep3_s50_e100_p5_peak_147	177	.	2.79097	17.70472	14.99481	199
chr1	24613257	24614627	rod_ATAC_rep3_s50_e100_p5_peak_148a	267	.	3.32542	26.74098	23.88998	347
chr1	24613257	24614627	rod_ATAC_rep3_s50_e100_p5_peak_148b	200	.	2.93943	20.07796	17.32778	535
chr1	24613257	24614627	rod_ATAC_rep3_s50_e100_p5_peak_148c	200	.	2.93943	20.07796	17.32778	682
chr1	24613257	24614627	rod_ATAC_rep3_s50_e100_p5_peak_148d	205	.	2.96912	20.56572	17.80663	1065
chr1	24613257	24614627	rod_ATAC_rep3_s50_e100_p5_peak_148e	67	.	1.95962	6.70082	4.27234	1298
chr1	24614941	24615539	rod_ATAC_rep3_s50_e100_p5_peak_149a	272	.	3.35511	27.28130	24.42311	128
chr1	24614941	24615539	rod_ATAC_rep3_s50_e100_p5_peak_149b	235	.	3.14727	23.58062	20.77533	330
chr1	24614941	24615539	rod_ATAC_rep3_s50_e100_p5_peak_149c	76	.	2.04869	7.67181	5.20319	533
chr1	24615691	24616149	rod_ATAC_rep3_s50_e100_p5_peak_150a	154	.	2.64252	15.44490	12.77927	69
chr1	24615691	24616149	rod_ATAC_rep3_s50_e100_p5_peak_150b	311	.	3.56295	31.16805	28.25822	296
chr1	24678414	24678833	rod_ATAC_rep3_s50_e100_p5_peak_151	945	.	23.30623	94.58022	90.83600	142
chr1	24684098	24684233	rod_ATAC_rep3_s50_e100_p5_peak_152	101	.	6.84932	10.11348	7.56810	66
chr1	24699466	24699575	rod_ATAC_rep3_s50_e100_p5_peak_153	96	.	6.61692	9.69196	7.15606	63
chr1	25751485	25751599	rod_ATAC_rep3_s50_e100_p5_peak_154	96	.	6.61692	9.69196	7.15606	62
chr1	25829979	25830401	rod_ATAC_rep3_s50_e100_p5_peak_155a	425	.	14.96599	42.58474	39.53942	142
chr1	25829979	25830401	rod_ATAC_rep3_s50_e100_p5_peak_155b	398	.	14.28571	39.88251	36.86794	263
chr1	26353168	26353268	rod_ATAC_rep3_s50_e100_p5_peak_156	82	.	5.88171	8.29241	5.79790	52
chr1	30873288	30873399	rod_ATAC_rep3_s50_e100_p5_peak_157	70	.	4.20168	7.00849	4.55835	46
chr1	30873520	30874069	rod_ATAC_rep3_s50_e100_p5_peak_158a	412	.	13.16527	41.23808	38.20807	119
chr1	30873520	30874069	rod_ATAC_rep3_s50_e100_p5_peak_158b	739	.	19.88795	73.92477	70.50938	418
chr1	30880609	30880718	rod_ATAC_rep3_s50_e100_p5_peak_159	96	.	6.61692	9.69196	7.15606	69
chr1	30920931	30921036	rod_ATAC_rep3_s50_e100_p5_peak_160	56	.	4.41128	5.65206	3.25649	45
chr1	30949294	30949442	rod_ATAC_rep3_s50_e100_p5_peak_161	101	.	5.03778	10.15515	7.60899	67
chr1	30949649	30950212	rod_ATAC_rep3_s50_e100_p5_peak_162a	794	.	19.64735	79.45222	75.95893	153
chr1	30949649	30950212	rod_ATAC_rep3_s50_e100_p5_peak_162b	269	.	9.31990	26.90134	24.04814	459
chr1	33669677	33669922	rod_ATAC_rep3_s50_e100_p5_peak_163	734	.	24.30279	73.43299	70.02397	141
chr1	33670332	33670530	rod_ATAC_rep3_s50_e100_p5_peak_164	145	.	7.69231	14.51145	11.86282	84
chr1	33684561	33684741	rod_ATAC_rep3_s50_e100_p5_peak_165	96	.	6.61692	9.69196	7.15606	100
chr1	33719735	33720256	rod_ATAC_rep3_s50_e100_p5_peak_166a	762	.	19.78610	76.29982	72.85202	131
chr1	33719735	33720256	rod_ATAC_rep3_s50_e100_p5_peak_166b	500	.	14.62766	50.03040	46.90199	383
chr1	33739421	33739626	rod_ATAC_rep3_s50_e100_p5_peak_167	159	.	9.49367	15.90097	13.22424	100
chr1	33742945	33743103	rod_ATAC_rep3_s50_e100_p5_peak_168	111	.	7.27273	11.18548	8.61068	74
chr1	33757488	33757892	rod_ATAC_rep3_s50_e100_p5_peak_169a	200	.	10.13825	20.03618	17.28663	75
chr1	33757488	33757892	rod_ATAC_rep3_s50_e100_p5_peak_169b	265	.	12.38532	26.58997	23.74113	279
chr1	33792735	33792925	rod_ATAC_rep3_s50_e100_p5_peak_170	189	.	11.02820	18.91580	16.18407	83
chr1	33814327	33814694	rod_ATAC_rep3_s50_e100_p5_peak_171	1120	.	27.53623	112.09612	107.94736	201
chr1	34001254	34001429	rod_ATAC_rep3_s50_e100_p5_peak_172	126	.	8.08735	12.62306	10.01423	87
chr1	34011085	34011232	rod_ATAC_rep3_s50_e100_p5_peak_173	111	.	7.35213	11.13693	8.56307	82
chr1	34061224	34061428	rod_ATAC_rep3_s50_e100_p5_peak_174	274	.	14.70427	27.40538	24.54498	96
chr1	34120784	34120951	rod_ATAC_rep3_s50_e100_p5_peak_175	127	.	7.65306	12.77258	10.16089	79
chr1	34124457	34124706	rod_ATAC_rep3_s50_e100_p5_peak_176	522	.	21.42857	52.29941	49.14548	128
chr1	34178479	34178587	rod_ATAC_rep3_s50_e100_p5_peak_177	96	.	6.61692	9.69196	7.15606	53
chr1	34218419	34218618	rod_ATAC_rep3_s50_e100_p5_peak_178	444	.	20.91503	44.46649	41.40002	111
chr1	34236392	34236688	rod_ATAC_rep3_s50_e100_p5_peak_179	115	.	7.58621	11.59470	9.01138	174
chr1	34270996	34271357	rod_ATAC_rep3_s50_e100_p5_peak_180	1075	.	26.27119	107.50493	103.47765	193
chr1	34409983	34410150	rod_ATAC_rep3_s50_e100_p5_peak_181	126	.	8.08735	12.62306	10.01423	81
chr1	34433245	34433381	rod_ATAC_rep3_s50_e100_p5_peak_182	116	.	6.27178	11.68058	9.09568	64
chr1	34434768	34434990	rod_ATAC_rep3_s50_e100_p5_peak_183	426	.	9.39794	42.67879	39.63229	93
chr1	34439279	34439957	rod_ATAC_rep3_s50_e100_p5_peak_184a	869	.	14.88439	86.99221	83.38206	126
chr1	34439279	34439957	rod_ATAC_rep3_s50_e100_p5_peak_184b	1069	.	17.30205	106.91558	102.90260	524
chr1	34451001	34451171	rod_ATAC_rep3_s50_e100_p5_peak_185	111	.	7.35213	11.13693	8.56307	69
chr1	34459544	34459948	rod_ATAC_rep3_s50_e100_p5_peak_186	1159	.	24.42396	115.97894	111.71905	161
chr1	34462837	34463030	rod_ATAC_rep3_s50_e100_p5_peak_187	231	.	8.10185	23.17436	20.37487	82
chr1	34602466	34602657	rod_ATAC_rep3_s50_e100_p5_peak_188	157	.	9.55777	15.70512	13.03185	74
chr1	34642549	34642677	rod_ATAC_rep3_s50_e100_p5_peak_189	82	.	5.88171	8.29241	5.79790	95
chr1	34706485	34706725	rod_ATAC_rep3_s50_e100_p5_peak_190	189	.	11.02820	18.91580	16.18407	148
chr1	34738464	34738564	rod_ATAC_rep3_s50_e100_p5_peak_191	82	.	5.88171	8.29241	5.79790	83
chr1	34755482	34755596	rod_ATAC_rep3_s50_e100_p5_peak_192	96	.	6.61692	9.69196	7.15606	70
chr1	34801605	34801795	rod_ATAC_rep3_s50_e100_p5_peak_193	323	.	15.78947	32.35021	29.42558	91
chr1	34842642	34842811	rod_ATAC_rep3_s50_e100_p5_peak_194	234	.	9.01408	23.48350	20.67970	89
chr1	34842896	34843214	rod_ATAC_rep3_s50_e100_p5_peak_195	1092	.	26.62889	109.23009	105.15810	179
chr1	34849442	34849593	rod_ATAC_rep3_s50_e100_p5_peak_196	173	.	6.56455	17.34114	14.63751	78
chr1	34849834	34850084	rod_ATAC_rep3_s50_e100_p5_peak_197	734	.	17.06783	73.47625	70.06656	125
chr1	34851054	34851310	rod_ATAC_rep3_s50_e100_p5_peak_198	549	.	13.88286	54.96597	51.78181	143
chr1	34859865	34860065	rod_ATAC_rep3_s50_e100_p5_peak_199	191	.	10.71429	19.10070	16.36600	99
chr1	34866803	34867145	rod_ATAC_rep3_s50_e100_p5_peak_200	893	.	23.01136	89.33064	85.68122	150
chr1	34867324	34867474	rod_ATAC_rep3_s50_e100_p5_peak_201	134	.	6.34006	13.43506	10.81058	69
chr1	34891680	34891907	rod_ATAC_rep3_s50_e100_p5_peak_202	621	.	24.86773	62.16973	58.90210	121
chr1	34897027	34897202	rod_ATAC_rep3_s50_e100_p5_peak_203	220	.	12.40876	22.04332	19.26164	93
chr1	36065007	36065215	rod_ATAC_rep3_s50_e100_p5_peak_204	737	.	15.32847	73.73517	70.32225	99
chr1	36068140	36068658	rod_ATAC_rep3_s50_e100_p5_peak_205	827	.	16.60584	82.78865	79.24545	147
chr1	36078051	36078276	rod_ATAC_rep3_s50_e100_p5_peak_206	271	.	13.44086	27.18709	24.32995	115
chr1	36134714	36134891	rod_ATAC_rep3_s50_e100_p5_peak_207	136	.	8.55263	13.69567	11.06607	72
chr1	36145182	36145331	rod_ATAC_rep3_s50_e100_p5_peak_208	122	.	7.84314	12.20118	9.60541	77
chr1	36149532	36149687	rod_ATAC_rep3_s50_e100_p5_peak_209	120	.	7.80142	12.02354	9.43132	72
chr1	36207714	36207882	rod_ATAC_rep3_s50_e100_p5_peak_210	141	.	8.82256	14.14678	11.50484	74
chr1	36228526	36228728	rod_ATAC_rep3_s50_e100_p5_peak_211	172	.	10.29299	17.29552	14.59245	105
chr1	36244048	36244534	rod_ATAC_rep3_s50_e100_p5_peak_212a	95	.	5.24691	9.51240	6.98805	45
chr1	36244048	36244534	rod_ATAC_rep3_s50_e100_p5_peak_212b	886	.	24.07407	88.69500	85.05651	296
chr1	36252919	36253101	rod_ATAC_rep3_s50_e100_p5_peak_213	442	.	20.49689	44.27986	41.21552	78
chr1	36277378	36277560	rod_ATAC_rep3_s50_e100_p5_peak_214	184	.	10.73826	18.47761	15.75463	91
chr1	36279370	36279483	rod_ATAC_rep3_s50_e100_p5_peak_215	92	.	6.41026	9.29850	6.77893	49
chr1	36303444	36303781	rod_ATAC_rep3_s50_e100_p5_peak_216	172	.	6.72854	17.25848	14.55809	81
chr1	36307534	36307847	rod_ATAC_rep3_s50_e100_p5_peak_217	929	.	20.93023	92.92282	89.20943	162
chr1	36315093	36315221	rod_ATAC_rep3_s50_e100_p5_peak_218	89	.	6.25000	8.94032	6.42976	56
chr1	36324120	36324310	rod_ATAC_rep3_s50_e100_p5_peak_219	239	.	12.72727	23.90645	21.09637	98
chr1	36333303	36333563	rod_ATAC_rep3_s50_e100_p5_peak_220	226	.	12.00000	22.64274	19.85124	172
chr1	36368769	36369332	rod_ATAC_rep3_s50_e100_p5_peak_221a	343	.	10.83744	34.35126	31.40186	109
chr1	36368769	36369332	rod_ATAC_rep3_s50_e100_p5_peak_221b	1137	.	25.12315	113.75519	109.56063	415
chr1	36439905	36440031	rod_ATAC_rep3_s50_e100_p5_peak_222	82	.	5.88235	8.24793	5.76345	64
chr1	36445163	36445506	rod_ATAC_rep3_s50_e100_p5_peak_223	1537	.	30.64133	153.74083	147.78688	180
chr1	36454546	36454646	rod_ATAC_rep3_s50_e100_p5_peak_224	96	.	6.61692	9.69196	7.15606	49
chr1	36471299	36471907	rod_ATAC_rep3_s50_e100_p5_peak_225a	610	.	11.80758	61.07630	57.82165	177
chr1	36471299	36471907	rod_ATAC_rep3_s50_e100_p5_peak_225b	518	.	10.54913	51.80569	48.65719	317
chr1	36471299	36471907	rod_ATAC_rep3_s50_e100_p5_peak_225c	283	.	7.21501	28.35217	25.47924	479
chr1	36476284	36476468	rod_ATAC_rep3_s50_e100_p5_peak_226	248	.	6.82853	24.81589	21.99206	83
chr1	36484390	36484490	rod_ATAC_rep3_s50_e100_p5_peak_227	61	.	4.70588	6.11388	3.70410	48
chr1	36491530	36491678	rod_ATAC_rep3_s50_e100_p5_peak_228	182	.	6.76856	18.24810	15.52918	76
chr1	36492455	36492798	rod_ATAC_rep3_s50_e100_p5_peak_229	967	.	19.95885	96.74311	92.95718	189
chr1	36501360	36501584	rod_ATAC_rep3_s50_e100_p5_peak_230	337	.	13.99177	33.79169	30.84919	99
chr1	36511628	36511997	rod_ATAC_rep3_s50_e100_p5_peak_231	1133	.	18.23617	113.32142	109.13911	200
chr1	36512166	36512323	rod_ATAC_rep3_s50_e100_p5_peak_232	100	.	4.03587	10.02237	7.47935	79
chr1	36512675	36512803	rod_ATAC_rep3_s50_e100_p5_peak_233	87	.	3.77644	8.78337	6.27678	51
chr1	36523702	36523914	rod_ATAC_rep3_s50_e100_p5_peak_234	207	.	10.88083	20.75537	17.99347	115
chr1	36533293	36533453	rod_ATAC_rep3_s50_e100_p5_peak_235	136	.	8.19672	13.66773	11.03864	78
chr1	36547088	36547530	rod_ATAC_rep3_s50_e100_p5_peak_236	1151	.	18.01153	115.11021	110.87689	216
chr1	36550914	36551099	rod_ATAC_rep3_s50_e100_p5_peak_237	168	.	5.27066	16.83360	14.14071	91
chr1	36557118	36557621	rod_ATAC_rep3_s50_e100_p5_peak_238	366	.	10.47009	36.62262	33.64595	105
chr1	36557764	36558134	rod_ATAC_rep3_s50_e100_p5_peak_239a	357	.	10.34483	35.70841	32.74255	101
chr1	36557764	36558134	rod_ATAC_rep3_s50_e100_p5_peak_239b	144	.	5.83153	14.43602	11.78885	283
chr1	36578872	36579068	rod_ATAC_rep3_s50_e100_p5_peak_240	105	.	6.89655	10.54559	7.99050	64
chr1	36635046	36635268	rod_ATAC_rep3_s50_e100_p5_peak_241	581	.	22.01835	58.14546	54.92490	119
chr1	36664564	36664724	rod_ATAC_rep3_s50_e100_p5_peak_242	123	.	7.94702	12.39366	9.79390	93
chr1	36670488	36670645	rod_ATAC_rep3_s50_e100_p5_peak_243	101	.	6.79012	10.13117	7.58541	79
chr1	36674913	36675033	rod_ATAC_rep3_s50_e100_p5_peak_244	72	.	5.29412	7.22659	4.77022	63
chr1	36680956	36681244	rod_ATAC_rep3_s50_e100_p5_peak_245	791	.	18.40909	79.17164	75.68261	115
chr1	36684185	36684425	rod_ATAC_rep3_s50_e100_p5_peak_246	779	.	18.26484	77.99081	74.51912	124
chr1	36691255	36691647	rod_ATAC_rep3_s50_e100_p5_peak_247	1260	.	24.22360	126.01355	121.42005	201
chr1	36709863	36710238	rod_ATAC_rep3_s50_e100_p5_peak_248	1650	.	28.91566	165.07756	158.49017	182
chr1	36737410	36737608	rod_ATAC_rep3_s50_e100_p5_peak_249	500	.	22.64151	50.06912	46.94023	98
chr1	36744725	36744900	rod_ATAC_rep3_s50_e100_p5_peak_250	261	.	13.45029	26.12888	23.28633	86
chr1	36784728	36784917	rod_ATAC_rep3_s50_e100_p5_peak_251	317	.	15.42857	31.72427	28.80751	92
chr1	36822083	36822203	rod_ATAC_rep3_s50_e100_p5_peak_252	126	.	8.08735	12.62306	10.01423	52
chr1	36830940	36831188	rod_ATAC_rep3_s50_e100_p5_peak_253	465	.	19.40298	46.56859	43.47854	122
chr1	36839174	36839381	rod_ATAC_rep3_s50_e100_p5_peak_254	111	.	7.35213	11.13693	8.56307	96
chr1	36892507	36892610	rod_ATAC_rep3_s50_e100_p5_peak_255	92	.	6.38298	9.20466	6.68758	29
chr1	36939466	36940106	rod_ATAC_rep3_s50_e100_p5_peak_256a	552	.	13.41463	55.25527	52.06802	161
chr1	36939466	36940106	rod_ATAC_rep3_s50_e100_p5_peak_256b	1191	.	23.01426	119.11550	114.76163	471
chr1	37029213	37029342	rod_ATAC_rep3_s50_e100_p5_peak_257	111	.	7.35213	11.13693	8.56307	51
chr1	37214271	37214501	rod_ATAC_rep3_s50_e100_p5_peak_258	370	.	17.12707	37.09264	34.11029	111
chr1	37219103	37219255	rod_ATAC_rep3_s50_e100_p5_peak_259	128	.	7.90960	12.84114	10.22795	76
chr1	37272578	37272763	rod_ATAC_rep3_s50_e100_p5_peak_260	126	.	8.08735	12.62306	10.01423	105
chr1	37299678	37300341	rod_ATAC_rep3_s50_e100_p5_peak_261a	1119	.	26.06383	111.95165	107.80676	157
chr1	37299678	37300341	rod_ATAC_rep3_s50_e100_p5_peak_261b	134	.	6.14973	13.48183	10.85655	552
chr1	37314336	37314572	rod_ATAC_rep3_s50_e100_p5_peak_262	401	.	18.49711	40.10117	37.08414	119
chr1	37326851	37326989	rod_ATAC_rep3_s50_e100_p5_peak_263	115	.	7.58621	11.59470	9.01138	67
chr1	37341994	37342154	rod_ATAC_rep3_s50_e100_p5_peak_264	157	.	9.55777	15.70512	13.03185	86
chr1	37419477	37419735	rod_ATAC_rep3_s50_e100_p5_peak_265	800	.	27.55556	80.02364	76.52171	123
chr1	37429828	37430291	rod_ATAC_rep3_s50_e100_p5_peak_266	1410	.	29.19708	141.03349	135.75253	280
chr1	37541001	37541212	rod_ATAC_rep3_s50_e100_p5_peak_267	291	.	15.13158	29.16075	26.27716	101
chr1	37634802	37634902	rod_ATAC_rep3_s50_e100_p5_peak_268	86	.	6.12245	8.69419	6.18981	53
chr1	37639274	37639441	rod_ATAC_rep3_s50_e100_p5_peak_269	267	.	14.28571	26.78904	23.93738	81
chr1	37678507	37678654	rod_ATAC_rep3_s50_e100_p5_peak_270	111	.	7.35213	11.13693	8.56307	63
chr1	37864692	37865465	rod_ATAC_rep3_s50_e100_p5_peak_271a	960	.	13.68778	96.07198	92.29911	229
chr1	37864692	37865465	rod_ATAC_rep3_s50_e100_p5_peak_271b	948	.	13.57466	94.88326	91.13356	389
chr1	37864692	37865465	rod_ATAC_rep3_s50_e100_p5_peak_271c	843	.	12.55656	84.35053	80.78284	547
chr1	37872089	37872519	rod_ATAC_rep3_s50_e100_p5_peak_272a	660	.	19.80831	66.04848	62.73383	105
chr1	37872089	37872519	rod_ATAC_rep3_s50_e100_p5_peak_272b	493	.	17.02128	49.38447	46.26332	322
chr1	37881733	37881907	rod_ATAC_rep3_s50_e100_p5_peak_273	194	.	10.67416	19.45680	16.71631	88
chr1	37884543	37884704	rod_ATAC_rep3_s50_e100_p5_peak_274	180	.	10.11236	18.06922	15.35337	77
chr1	37890204	37890635	rod_ATAC_rep3_s50_e100_p5_peak_275a	714	.	20.82019	71.45766	68.07430	180
chr1	37890204	37890635	rod_ATAC_rep3_s50_e100_p5_peak_275b	658	.	19.68254	65.80537	62.49390	311
chr1	37996887	37997486	rod_ATAC_rep3_s50_e100_p5_peak_276a	251	.	6.36364	25.15393	22.32563	97
chr1	37996887	37997486	rod_ATAC_rep3_s50_e100_p5_peak_276b	1127	.	16.62338	112.73521	108.56872	418
chr1	37997887	37998206	rod_ATAC_rep3_s50_e100_p5_peak_277	899	.	14.21189	89.94829	86.28838	183
chr1	38003187	38003335	rod_ATAC_rep3_s50_e100_p5_peak_278	157	.	9.52381	15.72136	13.04755	71
chr1	38012132	38012232	rod_ATAC_rep3_s50_e100_p5_peak_279	56	.	4.41128	5.65206	3.25649	29
chr1	38103247	38103381	rod_ATAC_rep3_s50_e100_p5_peak_280	111	.	7.35213	11.13693	8.56307	61
chr1	38122303	38122466	rod_ATAC_rep3_s50_e100_p5_peak_281	155	.	9.48905	15.55674	12.88888	73
chr1	38129170	38129340	rod_ATAC_rep3_s50_e100_p5_peak_282	172	.	5.70033	17.29621	14.59312	92
chr1	38129583	38130258	rod_ATAC_rep3_s50_e100_p5_peak_283a	851	.	15.77236	85.15102	81.57069	247
chr1	38129583	38130258	rod_ATAC_rep3_s50_e100_p5_peak_283b	446	.	10.22727	44.60481	41.53679	499
chr1	38185669	38185788	rod_ATAC_rep3_s50_e100_p5_peak_284	111	.	7.35213	11.13693	8.56307	54
chr1	38705948	38706056	rod_ATAC_rep3_s50_e100_p5_peak_285	82	.	5.88171	8.29241	5.79790	48
chr1	38969280	38969407	rod_ATAC_rep3_s50_e100_p5_peak_286	126	.	8.08735	12.62306	10.01423	58
chr1	38987498	38988095	rod_ATAC_rep3_s50_e100_p5_peak_287a	1461	.	28.34822	146.19777	140.65132	173
chr1	38987498	38988095	rod_ATAC_rep3_s50_e100_p5_peak_287b	225	.	7.81250	22.52629	19.73668	506
chr1	39001236	39001421	rod_ATAC_rep3_s50_e100_p5_peak_288	141	.	8.82256	14.14678	11.50484	91
chr1	39010793	39010988	rod_ATAC_rep3_s50_e100_p5_peak_289	289	.	15.32847	28.92944	26.04879	85
chr1	39025234	39025404	rod_ATAC_rep3_s50_e100_p5_peak_290	170	.	9.77011	17.07732	14.38027	89
chr1	39025840	39025948	rod_ATAC_rep3_s50_e100_p5_peak_291	59	.	4.59770	5.93612	3.53189	48
chr1	39253844	39253994	rod_ATAC_rep3_s50_e100_p5_peak_292	157	.	9.55777	15.70512	13.03185	80
chr1	39340767	39340971	rod_ATAC_rep3_s50_e100_p5_peak_293	195	.	10.97561	19.55820	16.81642	114
chr1	39341523	39341688	rod_ATAC_rep3_s50_e100_p5_peak_294	112	.	7.31707	11.26228	8.68600	82
chr1	39362230	39362405	rod_ATAC_rep3_s50_e100_p5_peak_295	134	.	8.51064	13.49111	10.86532	86
chr1	39367600	39368000	rod_ATAC_rep3_s50_e100_p5_peak_296	1276	.	22.04585	127.62193	122.96529	240
chr1	39370325	39370530	rod_ATAC_rep3_s50_e100_p5_peak_297	314	.	8.46287	31.48429	28.57053	101
chr1	39392296	39392489	rod_ATAC_rep3_s50_e100_p5_peak_298	350	.	16.66667	35.04936	32.09164	103
chr1	39429146	39429246	rod_ATAC_rep3_s50_e100_p5_peak_299	96	.	5.15759	9.69562	7.15967	53
chr1	39433955	39434215	rod_ATAC_rep3_s50_e100_p5_peak_300	484	.	12.39669	48.49979	45.38834	134
chr1	39434661	39434769	rod_ATAC_rep3_s50_e100_p5_peak_301	70	.	3.82979	7.09275	4.64010	84
chr1	39438690	39438912	rod_ATAC_rep3_s50_e100_p5_peak_302	419	.	11.89931	41.90497	38.86749	117
chr1	39446220	39446495	rod_ATAC_rep3_s50_e100_p5_peak_303	600	.	12.13064	60.06695	56.82412	153
chr1	39449929	39450157	rod_ATAC_rep3_s50_e100_p5_peak_304	401	.	8.78661	40.14492	37.12733	115
chr1	39450404	39450585	rod_ATAC_rep3_s50_e100_p5_peak_305	314	.	7.73723	31.46260	28.54906	84
chr1	39452112	39452267	rod_ATAC_rep3_s50_e100_p5_peak_306	209	.	6.92308	20.90545	18.14125	83
chr1	39474205	39474393	rod_ATAC_rep3_s50_e100_p5_peak_307	178	.	5.74163	17.80766	15.09605	77
chr1	39477075	39477177	rod_ATAC_rep3_s50_e100_p5_peak_308	97	.	4.13223	9.70866	7.17229	50
chr1	39478064	39478200	rod_ATAC_rep3_s50_e100_p5_peak_309	97	.	4.15973	9.77844	7.24058	55
chr1	39478354	39478924	rod_ATAC_rep3_s50_e100_p5_peak_310a	377	.	9.31780	37.79689	34.80636	111
chr1	39478354	39478924	rod_ATAC_rep3_s50_e100_p5_peak_310b	1020	.	18.13644	102.03279	98.13522	441
chr1	39499757	39500103	rod_ATAC_rep3_s50_e100_p5_peak_311	214	.	11.00000	21.46579	18.69283	205
chr1	39504427	39504527	rod_ATAC_rep3_s50_e100_p5_peak_312	61	.	4.63918	6.16739	3.75580	43
chr1	39522665	39522844	rod_ATAC_rep3_s50_e100_p5_peak_313	248	.	12.70718	24.85423	22.02993	87
chr1	39527546	39527740	rod_ATAC_rep3_s50_e100_p5_peak_314	281	.	12.96296	28.16540	25.29488	84
chr1	39530385	39530554	rod_ATAC_rep3_s50_e100_p5_peak_315	201	.	10.81081	20.14899	17.39775	86
chr1	39535502	39536082	rod_ATAC_rep3_s50_e100_p5_peak_316a	1313	.	26.78984	131.36073	126.54785	158
chr1	39535502	39536082	rod_ATAC_rep3_s50_e100_p5_peak_316b	135	.	5.78704	13.54506	10.91850	508
chr1	39576728	39577016	rod_ATAC_rep3_s50_e100_p5_peak_317a	91	.	4.70297	9.15979	6.64384	54
chr1	39576728	39577016	rod_ATAC_rep3_s50_e100_p5_peak_317b	91	.	4.70297	9.15979	6.64384	212
chr1	39577119	39577606	rod_ATAC_rep3_s50_e100_p5_peak_318a	83	.	4.45545	8.35991	5.86385	46
chr1	39577119	39577606	rod_ATAC_rep3_s50_e100_p5_peak_318b	1217	.	26.48515	121.72906	117.28901	332
chr1	39608942	39609144	rod_ATAC_rep3_s50_e100_p5_peak_319	378	.	18.54305	37.88597	34.89447	91
chr1	39756100	39756200	rod_ATAC_rep3_s50_e100_p5_peak_320	69	.	5.14649	6.94356	4.49517	22
chr1	39900648	39901073	rod_ATAC_rep3_s50_e100_p5_peak_321	535	.	15.22310	53.54540	50.37725	169
chr1	39901264	39901378	rod_ATAC_rep3_s50_e100_p5_peak_322	88	.	4.72441	8.88112	6.37196	55
chr1	39902100	39902347	rod_ATAC_rep3_s50_e100_p5_peak_323	114	.	5.49738	11.41865	8.83919	93
chr1	39911653	39911797	rod_ATAC_rep3_s50_e100_p5_peak_324	141	.	8.47458	14.13219	11.49394	73
chr1	39915706	39915886	rod_ATAC_rep3_s50_e100_p5_peak_325	230	.	12.20930	23.00262	20.20574	88
chr1	39932145	39932310	rod_ATAC_rep3_s50_e100_p5_peak_326	114	.	5.69801	11.42780	8.84805	79
chr1	39936035	39936315	rod_ATAC_rep3_s50_e100_p5_peak_327	72	.	4.36047	7.29426	4.83595	213
chr1	39936553	39936814	rod_ATAC_rep3_s50_e100_p5_peak_328	581	.	17.46988	58.16302	54.94224	132
chr1	39950147	39950395	rod_ATAC_rep3_s50_e100_p5_peak_329	385	.	14.71698	38.52602	35.52703	114
chr1	39951202	39951339	rod_ATAC_rep3_s50_e100_p5_peak_330	92	.	5.51471	9.28153	6.76275	53
chr1	39953598	39953747	rod_ATAC_rep3_s50_e100_p5_peak_331	76	.	4.92424	7.65994	5.19178	54
chr1	39963029	39963183	rod_ATAC_rep3_s50_e100_p5_peak_332	163	.	8.54701	16.39744	13.71204	76
chr1	39963879	39964137	rod_ATAC_rep3_s50_e100_p5_peak_333	263	.	11.86441	26.31487	23.46978	122
chr1	40085830	40085982	rod_ATAC_rep3_s50_e100_p5_peak_334	96	.	6.61692	9.69196	7.15606	65
chr1	40154866	40155077	rod_ATAC_rep3_s50_e100_p5_peak_335	126	.	8.08735	12.62306	10.01423	106
chr1	40790638	40790748	rod_ATAC_rep3_s50_e100_p5_peak_336	96	.	6.61692	9.69196	7.15606	57
chr1	42851017	42851391	rod_ATAC_rep3_s50_e100_p5_peak_337	1083	.	24.87180	108.37695	104.32698	174
chr1	42883587	42883687	rod_ATAC_rep3_s50_e100_p5_peak_338	56	.	4.41128	5.65206	3.25649	49
chr1	43082636	43082736	rod_ATAC_rep3_s50_e100_p5_peak_339	56	.	4.41128	5.65206	3.25649	90
chr1	43092305	43092835	rod_ATAC_rep3_s50_e100_p5_peak_340a	416	.	14.82759	41.60075	38.56666	186
chr1	43092305	43092835	rod_ATAC_rep3_s50_e100_p5_peak_340b	224	.	9.62199	22.41519	19.62689	440
chr1	43098374	43098817	rod_ATAC_rep3_s50_e100_p5_peak_341a	317	.	11.11111	31.78429	28.86672	91
chr1	43098374	43098817	rod_ATAC_rep3_s50_e100_p5_peak_341b	970	.	24.50142	97.08973	93.29670	318
chr1	43098903	43099026	rod_ATAC_rep3_s50_e100_p5_peak_342	142	.	6.57143	14.29807	11.65326	56
chr1	43110679	43110785	rod_ATAC_rep3_s50_e100_p5_peak_343	96	.	6.61692	9.69196	7.15606	65
chr1	43139709	43139874	rod_ATAC_rep3_s50_e100_p5_peak_344	69	.	5.14649	6.94356	4.49517	56
chr1	43171898	43172180	rod_ATAC_rep3_s50_e100_p5_peak_345	543	.	22.16495	54.33551	51.15854	135
chr1	43445636	43445810	rod_ATAC_rep3_s50_e100_p5_peak_346	239	.	13.23384	23.93776	21.12674	87
chr1	43754817	43754940	rod_ATAC_rep3_s50_e100_p5_peak_347	82	.	5.88171	8.29241	5.79790	61
chr1	43827659	43828144	rod_ATAC_rep3_s50_e100_p5_peak_348	1147	.	23.12634	114.71716	110.49538	280
chr1	43899089	43899266	rod_ATAC_rep3_s50_e100_p5_peak_349	205	.	11.76341	20.56402	17.80496	101
chr1	43921997	43922175	rod_ATAC_rep3_s50_e100_p5_peak_350	111	.	7.35213	11.13693	8.56307	85
chr1	43933573	43934100	rod_ATAC_rep3_s50_e100_p5_peak_351	1250	.	24.21712	125.04013	120.48280	357
chr1	44041944	44042061	rod_ATAC_rep3_s50_e100_p5_peak_352	126	.	8.08735	12.62306	10.01423	54
chr1	44102296	44102691	rod_ATAC_rep3_s50_e100_p5_peak_353	1027	.	24.03101	102.71320	98.80058	185
chr1	44118738	44119073	rod_ATAC_rep3_s50_e100_p5_peak_354	987	.	19.72387	98.76029	94.93289	177
chr1	44119846	44120096	rod_ATAC_rep3_s50_e100_p5_peak_355	616	.	14.20118	61.63889	58.37752	127
chr1	44147684	44148180	rod_ATAC_rep3_s50_e100_p5_peak_356a	679	.	22.74510	67.99353	64.65456	178
chr1	44147684	44148180	rod_ATAC_rep3_s50_e100_p5_peak_356b	98	.	5.88235	9.89072	7.35042	420
chr1	44551524	44552071	rod_ATAC_rep3_s50_e100_p5_peak_357a	610	.	17.31844	61.07981	57.82509	120
chr1	44551524	44552071	rod_ATAC_rep3_s50_e100_p5_peak_357b	149	.	6.70391	14.98723	12.33028	335
chr1	44552334	44552598	rod_ATAC_rep3_s50_e100_p5_peak_358	231	.	8.83978	23.13655	20.33757	122
chr1	44584117	44584341	rod_ATAC_rep3_s50_e100_p5_peak_359	379	.	15.22634	37.99570	35.00301	107
chr1	44584863	44585097	rod_ATAC_rep3_s50_e100_p5_peak_360	509	.	18.77551	50.93377	47.79520	111
chr1	44591794	44592010	rod_ATAC_rep3_s50_e100_p5_peak_361	442	.	18.05556	44.28674	41.22225	104
chr1	44600092	44600192	rod_ATAC_rep3_s50_e100_p5_peak_362	82	.	5.88171	8.29241	5.79790	72
chr1	44622923	44623096	rod_ATAC_rep3_s50_e100_p5_peak_363	112	.	7.43243	11.29829	8.72125	77
chr1	44634408	44634557	rod_ATAC_rep3_s50_e100_p5_peak_364	82	.	5.88171	8.29241	5.79790	92
chr1	44700743	44700854	rod_ATAC_rep3_s50_e100_p5_peak_365	82	.	5.88171	8.29241	5.79790	57
chr1	44733577	44733791	rod_ATAC_rep3_s50_e100_p5_peak_366	369	.	18.06452	36.98454	34.00357	108
chr1	45735199	45735333	rod_ATAC_rep3_s50_e100_p5_peak_367	151	.	9.21053	15.12691	12.46698	65
chr1	45739033	45739152	rod_ATAC_rep3_s50_e100_p5_peak_368	71	.	5.29801	7.14127	4.68720	78
chr1	45795020	45795604	rod_ATAC_rep3_s50_e100_p5_peak_369a	394	.	13.29305	39.40603	36.39691	105
chr1	45795020	45795604	rod_ATAC_rep3_s50_e100_p5_peak_369b	844	.	22.89157	84.49262	80.92293	449
chr1	45816993	45817147	rod_ATAC_rep3_s50_e100_p5_peak_370	126	.	8.08735	12.62306	10.01423	69
chr1	45822095	45822336	rod_ATAC_rep3_s50_e100_p5_peak_371	437	.	18.59297	43.71873	40.66069	118
chr1	45825269	45825375	rod_ATAC_rep3_s50_e100_p5_peak_372	122	.	7.31707	12.22532	9.62912	56
chr1	45905154	45905254	rod_ATAC_rep3_s50_e100_p5_peak_373	82	.	5.88171	8.29241	5.79790	74
chr1	45925526	45925789	rod_ATAC_rep3_s50_e100_p5_peak_374	760	.	27.94118	76.08066	72.63573	135
chr1	46065922	46066028	rod_ATAC_rep3_s50_e100_p5_peak_375	89	.	5.94059	8.98485	6.47333	38
chr1	46066705	46067158	rod_ATAC_rep3_s50_e100_p5_peak_376a	311	.	14.35644	31.12511	28.21597	142
chr1	46066705	46067158	rod_ATAC_rep3_s50_e100_p5_peak_376b	79	.	5.44554	7.91124	5.43622	359
chr1	46153075	46153260	rod_ATAC_rep3_s50_e100_p5_peak_377	126	.	8.08735	12.62306	10.01423	96
chr1	46852766	46852866	rod_ATAC_rep3_s50_e100_p5_peak_378	63	.	3.58650	6.33684	3.91985	49
chr1	46853353	46854018	rod_ATAC_rep3_s50_e100_p5_peak_379	590	.	14.34599	59.03927	55.80848	274
chr1	48090153	48090297	rod_ATAC_rep3_s50_e100_p5_peak_380	141	.	8.82256	14.14678	11.50484	78
chr1	48462232	48462332	rod_ATAC_rep3_s50_e100_p5_peak_381	111	.	7.35213	11.13693	8.56307	39
chr1	50927367	50927548	rod_ATAC_rep3_s50_e100_p5_peak_382	157	.	9.55777	15.70512	13.03185	102
chr1	51478262	51478701	rod_ATAC_rep3_s50_e100_p5_peak_383	1210	.	25.77566	121.08521	116.66615	254
chr1	51628178	51628446	rod_ATAC_rep3_s50_e100_p5_peak_384	141	.	8.82256	14.14678	11.50484	163
chr1	51644554	51644654	rod_ATAC_rep3_s50_e100_p5_peak_385	82	.	5.88171	8.29241	5.79790	81
chr1	52113652	52114047	rod_ATAC_rep3_s50_e100_p5_peak_386	929	.	24.33235	92.96436	89.25018	159
chr1	52119181	52119566	rod_ATAC_rep3_s50_e100_p5_peak_387	1309	.	31.26844	130.97726	126.18099	228
chr1	52146672	52146835	rod_ATAC_rep3_s50_e100_p5_peak_388	163	.	8.23529	16.35291	13.66838	84
chr1	52150019	52150327	rod_ATAC_rep3_s50_e100_p5_peak_389	629	.	21.40078	62.99870	59.72115	160
chr1	52170142	52170334	rod_ATAC_rep3_s50_e100_p5_peak_390	256	.	12.83422	25.60672	22.77172	112
chr1	52209213	52209313	rod_ATAC_rep3_s50_e100_p5_peak_391	70	.	5.22876	7.01530	4.56467	47
chr1	52231945	52232211	rod_ATAC_rep3_s50_e100_p5_peak_392	356	.	7.77070	35.65256	32.68753	103
chr1	52233102	52233566	rod_ATAC_rep3_s50_e100_p5_peak_393	1289	.	18.12339	128.99821	124.28570	183
chr1	52243141	52243405	rod_ATAC_rep3_s50_e100_p5_peak_394	536	.	22.22222	53.65074	50.48147	131
chr1	52252555	52252808	rod_ATAC_rep3_s50_e100_p5_peak_395	333	.	14.90385	33.33303	30.39622	103
chr1	52253486	52253586	rod_ATAC_rep3_s50_e100_p5_peak_396	97	.	6.25000	9.79414	7.25585	47
chr1	52267681	52267872	rod_ATAC_rep3_s50_e100_p5_peak_397	239	.	13.23384	23.93776	21.12674	105
chr1	52296435	52296646	rod_ATAC_rep3_s50_e100_p5_peak_398	207	.	11.17318	20.76005	17.99801	110
chr1	52299723	52299832	rod_ATAC_rep3_s50_e100_p5_peak_399	117	.	6.80851	11.78582	9.19883	49
chr1	52302645	52302854	rod_ATAC_rep3_s50_e100_p5_peak_400	539	.	21.93878	53.95083	50.77824	91
chr1	52330593	52330865	rod_ATAC_rep3_s50_e100_p5_peak_401	991	.	30.19608	99.17081	95.33547	142
chr1	52435810	52436031	rod_ATAC_rep3_s50_e100_p5_peak_402	236	.	12.82051	23.65384	20.84728	99
chr1	52489899	52489999	rod_ATAC_rep3_s50_e100_p5_peak_403	96	.	6.61692	9.69196	7.15606	63
chr1	52500252	52500854	rod_ATAC_rep3_s50_e100_p5_peak_404	704	.	17.16937	70.47021	67.09964	271
chr1	52630502	52630962	rod_ATAC_rep3_s50_e100_p5_peak_405a	1080	.	22.29437	108.00555	103.96523	146
chr1	52630502	52630962	rod_ATAC_rep3_s50_e100_p5_peak_405b	152	.	6.00858	15.23789	12.57616	382
chr1	52631092	52631243	rod_ATAC_rep3_s50_e100_p5_peak_406	258	.	8.36910	25.88177	23.04266	73
chr1	52634360	52634508	rod_ATAC_rep3_s50_e100_p5_peak_407	117	.	5.15021	11.79041	9.20338	69
chr1	52648228	52648426	rod_ATAC_rep3_s50_e100_p5_peak_408	312	.	16.00000	31.22581	28.31540	97
chr1	52669750	52669893	rod_ATAC_rep3_s50_e100_p5_peak_409	141	.	8.82256	14.14678	11.50484	63
chr1	52718185	52718372	rod_ATAC_rep3_s50_e100_p5_peak_410	314	.	15.25424	31.42404	28.51098	93
chr1	52726337	52726570	rod_ATAC_rep3_s50_e100_p5_peak_411	409	.	11.77829	40.96349	37.93665	89
chr1	52726772	52727457	rod_ATAC_rep3_s50_e100_p5_peak_412a	153	.	6.23557	15.32247	12.65899	137
chr1	52726772	52727457	rod_ATAC_rep3_s50_e100_p5_peak_412b	284	.	9.23787	28.42337	25.54951	304
chr1	52726772	52727457	rod_ATAC_rep3_s50_e100_p5_peak_412c	362	.	10.85450	36.27281	33.30022	579
chr1	52748372	52748555	rod_ATAC_rep3_s50_e100_p5_peak_413	309	.	16.17470	30.95771	28.05079	99
chr1	52797316	52797528	rod_ATAC_rep3_s50_e100_p5_peak_414	348	.	16.57143	34.88450	31.92864	112
chr1	52816994	52817857	rod_ATAC_rep3_s50_e100_p5_peak_415a	409	.	11.22881	40.97677	37.94975	108
chr1	52816994	52817857	rod_ATAC_rep3_s50_e100_p5_peak_415b	141	.	5.72034	14.18633	11.54386	288
chr1	52816994	52817857	rod_ATAC_rep3_s50_e100_p5_peak_415c	968	.	20.33898	96.82285	93.03523	496
chr1	52816994	52817857	rod_ATAC_rep3_s50_e100_p5_peak_415d	159	.	6.14407	15.95915	13.28167	733
chr1	52844724	52845284	rod_ATAC_rep3_s50_e100_p5_peak_416	1283	.	25.16129	128.38205	123.69446	269
chr1	52854177	52854295	rod_ATAC_rep3_s50_e100_p5_peak_417	111	.	7.35213	11.13693	8.56307	58
chr1	52953154	52953254	rod_ATAC_rep3_s50_e100_p5_peak_418	69	.	5.14649	6.94356	4.49517	32
chr1	53053163	53053334	rod_ATAC_rep3_s50_e100_p5_peak_419	222	.	12.49863	22.23851	19.45299	83
chr1	53209530	53209697	rod_ATAC_rep3_s50_e100_p5_peak_420	166	.	10.00000	16.67357	13.98354	78
chr1	53225019	53225124	rod_ATAC_rep3_s50_e100_p5_peak_421	57	.	3.81232	5.79385	3.39397	49
chr1	53225642	53225912	rod_ATAC_rep3_s50_e100_p5_peak_422	488	.	15.16035	48.89009	45.77427	137
chr1	53226164	53226409	rod_ATAC_rep3_s50_e100_p5_peak_423	421	.	13.62319	42.16315	39.12265	119
chr1	53272199	53272344	rod_ATAC_rep3_s50_e100_p5_peak_424	97	.	6.54762	9.71366	7.17711	75
chr1	53272763	53272947	rod_ATAC_rep3_s50_e100_p5_peak_425	379	.	17.96407	37.92291	34.93094	86
chr1	53296738	53297307	rod_ATAC_rep3_s50_e100_p5_peak_426	1284	.	23.67906	128.40338	123.71516	339
chr1	53313501	53313768	rod_ATAC_rep3_s50_e100_p5_peak_427	948	.	31.14035	94.86587	91.11642	137
chr1	53352565	53352912	rod_ATAC_rep3_s50_e100_p5_peak_428	1237	.	30.76923	123.71913	119.20942	167
chr1	53777955	53778147	rod_ATAC_rep3_s50_e100_p5_peak_429	316	.	12.73408	31.60187	28.68661	100
chr1	53778581	53778782	rod_ATAC_rep3_s50_e100_p5_peak_430	582	.	19.70260	58.27309	55.05112	102
chr1	53784821	53785440	rod_ATAC_rep3_s50_e100_p5_peak_431	1127	.	23.48993	112.79194	108.62381	429
chr1	54250494	54250859	rod_ATAC_rep3_s50_e100_p5_peak_432	1416	.	30.87071	141.66438	136.34984	180
chr1	54438493	54438607	rod_ATAC_rep3_s50_e100_p5_peak_433	80	.	5.13834	8.00792	5.53009	56
chr1	54438842	54439118	rod_ATAC_rep3_s50_e100_p5_peak_434	828	.	26.48221	82.84222	79.29788	140
chr1	54510744	54510986	rod_ATAC_rep3_s50_e100_p5_peak_435	532	.	21.50000	53.20546	50.04126	126
chr1	54557330	54557838	rod_ATAC_rep3_s50_e100_p5_peak_436a	156	.	6.83060	15.67716	13.00731	73
chr1	54557330	54557838	rod_ATAC_rep3_s50_e100_p5_peak_436b	1041	.	25.13661	104.14828	100.20235	371
chr1	54666081	54666271	rod_ATAC_rep3_s50_e100_p5_peak_437	419	.	19.87180	41.95673	38.91849	101
chr1	54743199	54743452	rod_ATAC_rep3_s50_e100_p5_peak_438	366	.	17.57576	36.64484	33.66792	125
chr1	54755813	54755913	rod_ATAC_rep3_s50_e100_p5_peak_439	82	.	5.88171	8.29241	5.79790	89
chr1	54827035	54827287	rod_ATAC_rep3_s50_e100_p5_peak_440	451	.	18.09955	45.11273	42.03890	147
chr1	54832827	54833017	rod_ATAC_rep3_s50_e100_p5_peak_441	293	.	14.70588	29.35536	26.46892	89
chr1	54841800	54841992	rod_ATAC_rep3_s50_e100_p5_peak_442	151	.	9.21053	15.12691	12.46698	107
chr1	54859938	54860209	rod_ATAC_rep3_s50_e100_p5_peak_443	1314	.	29.05759	131.48222	126.66393	144
chr1	54868287	54868387	rod_ATAC_rep3_s50_e100_p5_peak_444	53	.	4.25532	5.38764	3.02105	49
chr1	54912992	54913222	rod_ATAC_rep3_s50_e100_p5_peak_445	253	.	13.69863	25.32113	22.49032	146
chr1	54926138	54926812	rod_ATAC_rep3_s50_e100_p5_peak_446a	109	.	5.44959	10.95682	8.39260	71
chr1	54926138	54926812	rod_ATAC_rep3_s50_e100_p5_peak_446b	629	.	17.43869	62.94806	59.67125	295
chr1	54926138	54926812	rod_ATAC_rep3_s50_e100_p5_peak_446c	156	.	6.81199	15.64058	12.97116	585
chr1	54955042	54955153	rod_ATAC_rep3_s50_e100_p5_peak_447	126	.	8.08735	12.62306	10.01423	53
chr1	54968444	54968544	rod_ATAC_rep3_s50_e100_p5_peak_448	56	.	4.41128	5.65206	3.25649	41
chr1	55002399	55002627	rod_ATAC_rep3_s50_e100_p5_peak_449	295	.	14.79290	29.50741	26.61911	123
chr1	55008442	55008598	rod_ATAC_rep3_s50_e100_p5_peak_450	193	.	10.84337	19.32586	16.58760	79
chr1	55012604	55012760	rod_ATAC_rep3_s50_e100_p5_peak_451	184	.	10.55901	18.45044	15.72810	80
chr1	55027273	55027876	rod_ATAC_rep3_s50_e100_p5_peak_452a	1119	.	22.38494	111.92322	107.77912	203
chr1	55027273	55027876	rod_ATAC_rep3_s50_e100_p5_peak_452b	99	.	4.62185	9.95273	7.41099	549
chr1	55052407	55052969	rod_ATAC_rep3_s50_e100_p5_peak_453	1312	.	22.33857	131.24193	126.43475	322
chr1	55082226	55082326	rod_ATAC_rep3_s50_e100_p5_peak_454	128	.	8.16327	12.80333	10.19107	68
chr1	55087547	55087665	rod_ATAC_rep3_s50_e100_p5_peak_455	59	.	2.95699	5.91202	3.50862	51
chr1	55087777	55088419	rod_ATAC_rep3_s50_e100_p5_peak_456a	902	.	14.49468	90.21162	86.54704	301
chr1	55087777	55088419	rod_ATAC_rep3_s50_e100_p5_peak_456b	889	.	14.36170	88.98819	85.34471	484
chr1	55130950	55131389	rod_ATAC_rep3_s50_e100_p5_peak_457a	1178	.	22.90389	117.89530	113.57838	161
chr1	55130950	55131389	rod_ATAC_rep3_s50_e100_p5_peak_457b	949	.	19.59184	94.93011	91.17931	302
chr1	55162034	55162202	rod_ATAC_rep3_s50_e100_p5_peak_458	187	.	10.88435	18.75902	16.03150	85
chr1	55236990	55237465	rod_ATAC_rep3_s50_e100_p5_peak_459	1116	.	24.63415	111.67971	107.54285	193
chr1	55239411	55239511	rod_ATAC_rep3_s50_e100_p5_peak_460	115	.	5.36585	11.52468	8.94292	58
chr1	55363319	55363560	rod_ATAC_rep3_s50_e100_p5_peak_461	372	.	17.22222	37.25568	34.27152	122
chr1	55363759	55363924	rod_ATAC_rep3_s50_e100_p5_peak_462	192	.	10.55556	19.25613	16.51900	73
chr1	55383229	55383403	rod_ATAC_rep3_s50_e100_p5_peak_463	222	.	12.49863	22.23851	19.45299	86
chr1	55405663	55406005	rod_ATAC_rep3_s50_e100_p5_peak_464	1150	.	27.04918	115.05024	110.81853	167
chr1	55406094	55406237	rod_ATAC_rep3_s50_e100_p5_peak_465	84	.	4.64481	8.41452	5.91685	66
chr1	55874283	55874454	rod_ATAC_rep3_s50_e100_p5_peak_466	141	.	8.82256	14.14678	11.50484	98
chr1	55886540	55886650	rod_ATAC_rep3_s50_e100_p5_peak_467	109	.	6.73077	10.90922	8.34624	49
chr1	55888702	55888960	rod_ATAC_rep3_s50_e100_p5_peak_468	543	.	21.22642	54.33871	51.16159	138
chr1	55897721	55897854	rod_ATAC_rep3_s50_e100_p5_peak_469	96	.	6.61692	9.69196	7.15606	76
chr1	56973381	56973568	rod_ATAC_rep3_s50_e100_p5_peak_470	141	.	8.82256	14.14678	11.50484	107
chr1	57377419	57377729	rod_ATAC_rep3_s50_e100_p5_peak_471	1365	.	32.44048	136.52763	131.47424	147
chr1	57406330	57406849	rod_ATAC_rep3_s50_e100_p5_peak_472a	469	.	18.26087	46.91332	43.81939	144
chr1	57406330	57406849	rod_ATAC_rep3_s50_e100_p5_peak_472b	241	.	11.30435	24.18628	21.37145	428
chr1	57941619	57941737	rod_ATAC_rep3_s50_e100_p5_peak_473	126	.	8.08735	12.62306	10.01423	59
chr1	57969962	57970249	rod_ATAC_rep3_s50_e100_p5_peak_474	961	.	28.51852	96.14609	92.37172	146
chr1	57995785	57996117	rod_ATAC_rep3_s50_e100_p5_peak_475	1382	.	34.40515	138.29825	133.15858	151
chr1	58020446	58020621	rod_ATAC_rep3_s50_e100_p5_peak_476	157	.	9.55777	15.70512	13.03185	81
chr1	58031304	58031445	rod_ATAC_rep3_s50_e100_p5_peak_477	157	.	9.55777	15.70512	13.03185	73
chr1	58296466	58296595	rod_ATAC_rep3_s50_e100_p5_peak_478	111	.	7.35213	11.13693	8.56307	57
chr1	58392730	58393239	rod_ATAC_rep3_s50_e100_p5_peak_479a	219	.	7.55940	21.94798	19.16785	79
chr1	58392730	58393239	rod_ATAC_rep3_s50_e100_p5_peak_479b	993	.	20.99567	99.34422	95.50507	359
chr1	58393346	58393457	rod_ATAC_rep3_s50_e100_p5_peak_480	80	.	4.13943	8.01244	5.53452	54
chr1	58394747	58394858	rod_ATAC_rep3_s50_e100_p5_peak_481	128	.	5.44662	12.80827	10.19591	52
chr1	58423006	58423189	rod_ATAC_rep3_s50_e100_p5_peak_482	182	.	7.19603	18.25455	15.53530	84
chr1	58423596	58423780	rod_ATAC_rep3_s50_e100_p5_peak_483	145	.	6.26566	14.54462	11.89561	81
chr1	58423953	58424205	rod_ATAC_rep3_s50_e100_p5_peak_484	780	.	19.39547	78.03267	74.56036	126
chr1	58445105	58445692	rod_ATAC_rep3_s50_e100_p5_peak_485a	280	.	10.14085	28.01159	25.14312	117
chr1	58445105	58445692	rod_ATAC_rep3_s50_e100_p5_peak_485b	555	.	16.20112	55.59830	52.40701	395
chr1	58446491	58446634	rod_ATAC_rep3_s50_e100_p5_peak_486	101	.	5.23416	10.18736	7.64060	74
chr1	58495709	58495995	rod_ATAC_rep3_s50_e100_p5_peak_487	645	.	22.26721	64.52809	61.23211	123
chr1	58504841	58505234	rod_ATAC_rep3_s50_e100_p5_peak_488	1236	.	23.67347	123.64613	119.13925	194
chr1	58554164	58554322	rod_ATAC_rep3_s50_e100_p5_peak_489	140	.	8.75912	14.01009	11.37418	88
chr1	58560485	58560648	rod_ATAC_rep3_s50_e100_p5_peak_490	156	.	9.37500	15.68825	13.01813	85
chr1	58562565	58562740	rod_ATAC_rep3_s50_e100_p5_peak_491	244	.	13.04348	24.46914	21.65029	90
chr1	58579303	58579466	rod_ATAC_rep3_s50_e100_p5_peak_492	189	.	11.02820	18.91580	16.18407	81
chr1	58586005	58586693	rod_ATAC_rep3_s50_e100_p5_peak_493a	128	.	5.80808	12.80147	10.18946	72
chr1	58586005	58586693	rod_ATAC_rep3_s50_e100_p5_peak_493b	1031	.	23.79747	103.14058	99.21784	297
chr1	58586005	58586693	rod_ATAC_rep3_s50_e100_p5_peak_493c	236	.	8.56423	23.64789	20.84147	591
chr1	58602603	58602848	rod_ATAC_rep3_s50_e100_p5_peak_494	362	.	15.02146	36.24071	33.26863	136
chr1	58621241	58621511	rod_ATAC_rep3_s50_e100_p5_peak_495	465	.	19.40298	46.56859	43.47854	164
chr1	58652529	58652968	rod_ATAC_rep3_s50_e100_p5_peak_496	167	.	9.93377	16.71040	14.01932	122
chr1	58677688	58677885	rod_ATAC_rep3_s50_e100_p5_peak_497	348	.	16.86747	34.81356	31.85862	107
chr1	58697712	58697904	rod_ATAC_rep3_s50_e100_p5_peak_498	268	.	14.10256	26.82314	23.97104	87
chr1	58711435	58711928	rod_ATAC_rep3_s50_e100_p5_peak_499	427	.	11.15538	42.72935	39.68246	186
chr1	58712521	58712792	rod_ATAC_rep3_s50_e100_p5_peak_500	434	.	11.17647	43.42788	40.37308	104
chr1	58723129	58723436	rod_ATAC_rep3_s50_e100_p5_peak_501	759	.	21.34146	75.99899	72.55513	142
chr1	58724329	58724481	rod_ATAC_rep3_s50_e100_p5_peak_502	88	.	5.04732	8.82088	6.31337	97
chr1	58737348	58737643	rod_ATAC_rep3_s50_e100_p5_peak_503	435	.	16.73469	43.52282	40.46696	179
chr1	58746942	58747195	rod_ATAC_rep3_s50_e100_p5_peak_504	413	.	16.74009	41.31117	38.28036	137
chr1	58751958	58752108	rod_ATAC_rep3_s50_e100_p5_peak_505	105	.	6.73575	10.57819	8.02262	63
chr1	58770221	58770322	rod_ATAC_rep3_s50_e100_p5_peak_506	84	.	6.00000	8.46401	5.96504	50
chr1	58778345	58778546	rod_ATAC_rep3_s50_e100_p5_peak_507	189	.	11.02820	18.91580	16.18407	110
chr1	58880213	58880385	rod_ATAC_rep3_s50_e100_p5_peak_508	285	.	14.54545	28.55365	25.67806	85
chr1	58880939	58881084	rod_ATAC_rep3_s50_e100_p5_peak_509	104	.	6.96203	10.43391	7.88143	72
chr1	58897673	58897849	rod_ATAC_rep3_s50_e100_p5_peak_510	174	.	10.19108	17.45939	14.75365	85
chr1	58937848	58937948	rod_ATAC_rep3_s50_e100_p5_peak_511	63	.	4.82759	6.30040	3.88445	13
chr1	58954150	58954376	rod_ATAC_rep3_s50_e100_p5_peak_512	295	.	11.91336	29.50109	26.61293	114
chr1	58958011	58958207	rod_ATAC_rep3_s50_e100_p5_peak_513	186	.	8.12500	18.62129	15.89595	76
chr1	58961592	58961805	rod_ATAC_rep3_s50_e100_p5_peak_514	253	.	10.94340	25.33157	22.50057	102
chr1	58962616	58962716	rod_ATAC_rep3_s50_e100_p5_peak_515	101	.	5.83942	10.18092	7.63427	51
chr1	58972898	58974123	rod_ATAC_rep3_s50_e100_p5_peak_516a	111	.	4.14365	11.18134	8.60675	93
chr1	58972898	58974123	rod_ATAC_rep3_s50_e100_p5_peak_516b	896	.	14.77901	89.68810	86.03280	590
chr1	58972898	58974123	rod_ATAC_rep3_s50_e100_p5_peak_516c	85	.	3.61111	8.58408	6.08243	925
chr1	58972898	58974123	rod_ATAC_rep3_s50_e100_p5_peak_516d	213	.	5.98886	21.38711	18.61551	1137
chr1	59057077	59057231	rod_ATAC_rep3_s50_e100_p5_peak_517	111	.	7.35213	11.13693	8.56307	83
chr1	59063835	59063978	rod_ATAC_rep3_s50_e100_p5_peak_518	61	.	4.76190	6.17575	3.76361	77
chr1	59068125	59068225	rod_ATAC_rep3_s50_e100_p5_peak_519	119	.	7.17703	11.99798	9.40667	60
chr1	59070942	59071136	rod_ATAC_rep3_s50_e100_p5_peak_520	563	.	22.38806	56.31235	53.11292	91
chr1	59117567	59117782	rod_ATAC_rep3_s50_e100_p5_peak_521	412	.	9.89933	41.22529	38.19546	116
chr1	59119676	59119953	rod_ATAC_rep3_s50_e100_p5_peak_522	584	.	12.52115	58.48253	55.25823	162
chr1	59120043	59120195	rod_ATAC_rep3_s50_e100_p5_peak_523	161	.	5.57432	16.17303	13.49178	75
chr1	59120394	59120513	rod_ATAC_rep3_s50_e100_p5_peak_524	71	.	3.52349	7.14789	4.69369	67
chr1	59142930	59143098	rod_ATAC_rep3_s50_e100_p5_peak_525	145	.	7.16724	14.51013	11.86154	96
chr1	59144590	59144809	rod_ATAC_rep3_s50_e100_p5_peak_526	312	.	12.19512	31.28878	28.37736	111
chr1	59149885	59150079	rod_ATAC_rep3_s50_e100_p5_peak_527	305	.	13.63636	30.55225	27.65050	106
chr1	59161508	59161822	rod_ATAC_rep3_s50_e100_p5_peak_528	961	.	14.66498	96.12569	92.35181	141
chr1	59163286	59163521	rod_ATAC_rep3_s50_e100_p5_peak_529	698	.	12.01550	69.89274	66.52953	118
chr1	59164053	59164231	rod_ATAC_rep3_s50_e100_p5_peak_530	375	.	8.16864	37.54111	34.55370	90
chr1	59173045	59173297	rod_ATAC_rep3_s50_e100_p5_peak_531	402	.	15.72581	40.29578	37.27648	134
chr1	59176645	59176764	rod_ATAC_rep3_s50_e100_p5_peak_532	96	.	5.95745	9.66133	7.13320	62
chr1	59207658	59207894	rod_ATAC_rep3_s50_e100_p5_peak_533	376	.	14.23358	37.66454	34.67559	116
chr1	59208004	59208239	rod_ATAC_rep3_s50_e100_p5_peak_534	324	.	12.82051	32.41259	29.48726	131
chr1	59229612	59229811	rod_ATAC_rep3_s50_e100_p5_peak_535	347	.	14.93213	34.71655	31.76272	100
chr1	59237048	59237444	rod_ATAC_rep3_s50_e100_p5_peak_536	638	.	14.20455	63.86996	60.58210	186
chr1	59238033	59238236	rod_ATAC_rep3_s50_e100_p5_peak_537	350	.	9.57854	35.01273	32.05548	111
chr1	59247799	59247925	rod_ATAC_rep3_s50_e100_p5_peak_538	81	.	5.79710	8.11363	5.63260	66
chr1	59316851	59316993	rod_ATAC_rep3_s50_e100_p5_peak_539	111	.	7.35213	11.13693	8.56307	80
chr1	59334398	59334632	rod_ATAC_rep3_s50_e100_p5_peak_540	448	.	19.27083	44.86750	41.79642	104
chr1	59339776	59339955	rod_ATAC_rep3_s50_e100_p5_peak_541	287	.	14.93507	28.79208	25.91340	82
chr1	59354135	59354266	rod_ATAC_rep3_s50_e100_p5_peak_542	126	.	8.08735	12.62306	10.01423	68
chr1	59424431	59424570	rod_ATAC_rep3_s50_e100_p5_peak_543	64	.	4.87805	6.40224	3.98294	69
chr1	59425226	59425504	rod_ATAC_rep3_s50_e100_p5_peak_544	184	.	10.55901	18.45044	15.72810	154
chr1	59481891	59482208	rod_ATAC_rep3_s50_e100_p5_peak_545	737	.	22.00000	73.72333	70.31049	142
chr1	59516472	59516600	rod_ATAC_rep3_s50_e100_p5_peak_546	126	.	8.08735	12.62306	10.01423	60
chr1	59584748	59584922	rod_ATAC_rep3_s50_e100_p5_peak_547	240	.	13.19444	24.04093	21.22831	87
chr1	59592967	59593067	rod_ATAC_rep3_s50_e100_p5_peak_548	69	.	5.14649	6.94356	4.49517	53
chr1	59604080	59604203	rod_ATAC_rep3_s50_e100_p5_peak_549	126	.	8.08735	12.62306	10.01423	65
chr1	59613845	59614104	rod_ATAC_rep3_s50_e100_p5_peak_550	87	.	6.16438	8.77436	6.26786	78
chr1	59623412	59623621	rod_ATAC_rep3_s50_e100_p5_peak_551	333	.	16.66667	33.38684	30.44928	82
chr1	59651594	59651780	rod_ATAC_rep3_s50_e100_p5_peak_552	185	.	10.40462	18.56658	15.84241	110
chr1	59670586	59670954	rod_ATAC_rep3_s50_e100_p5_peak_553	1095	.	28.26087	109.56638	105.48603	231
chr1	59684812	59685326	rod_ATAC_rep3_s50_e100_p5_peak_554a	1051	.	26.54867	105.14253	101.17274	136
chr1	59684812	59685326	rod_ATAC_rep3_s50_e100_p5_peak_554b	177	.	7.64706	17.72215	15.01198	419
chr1	59690612	59690765	rod_ATAC_rep3_s50_e100_p5_peak_555	126	.	8.08735	12.62306	10.01423	79
chr1	59716270	59716423	rod_ATAC_rep3_s50_e100_p5_peak_556	124	.	8.02920	12.49806	9.89584	75
chr1	59763223	59763766	rod_ATAC_rep3_s50_e100_p5_peak_557a	766	.	14.75410	76.68049	73.22749	118
chr1	59763223	59763766	rod_ATAC_rep3_s50_e100_p5_peak_557b	704	.	13.93443	70.49471	67.12388	235
chr1	59763223	59763766	rod_ATAC_rep3_s50_e100_p5_peak_557c	69	.	3.45395	6.97901	4.52953	486
chr1	59764141	59764268	rod_ATAC_rep3_s50_e100_p5_peak_558	141	.	5.09868	14.16485	11.52266	62
chr1	59764668	59764877	rod_ATAC_rep3_s50_e100_p5_peak_559	193	.	6.16667	19.38730	16.64809	115
chr1	59789101	59789272	rod_ATAC_rep3_s50_e100_p5_peak_560	143	.	8.90411	14.36373	11.71780	91
chr1	59790140	59790251	rod_ATAC_rep3_s50_e100_p5_peak_561	114	.	7.53425	11.49367	8.91274	58
chr1	59804556	59804815	rod_ATAC_rep3_s50_e100_p5_peak_562	82	.	5.88171	8.29241	5.79790	47
chr1	59883833	59884019	rod_ATAC_rep3_s50_e100_p5_peak_563	282	.	14.86487	28.26277	25.39095	79
chr1	59912574	59913131	rod_ATAC_rep3_s50_e100_p5_peak_564a	379	.	8.46047	37.97813	34.98555	112
chr1	59912574	59913131	rod_ATAC_rep3_s50_e100_p5_peak_564b	1050	.	16.50485	105.04221	101.07494	379
chr1	59913215	59913613	rod_ATAC_rep3_s50_e100_p5_peak_565a	56	.	2.91262	5.60906	3.23349	51
chr1	59913215	59913613	rod_ATAC_rep3_s50_e100_p5_peak_565b	350	.	8.06676	35.09336	32.13501	268
chr1	59967432	59967567	rod_ATAC_rep3_s50_e100_p5_peak_566	111	.	7.35213	11.13693	8.56307	64
chr1	60000565	60000714	rod_ATAC_rep3_s50_e100_p5_peak_567	96	.	6.61692	9.69196	7.15606	57
chr1	60042909	60043009	rod_ATAC_rep3_s50_e100_p5_peak_568	83	.	5.96027	8.39050	5.89340	53
chr1	60043093	60043296	rod_ATAC_rep3_s50_e100_p5_peak_569	123	.	7.94702	12.39366	9.79390	105
chr1	60073574	60073793	rod_ATAC_rep3_s50_e100_p5_peak_570	241	.	13.07190	24.11970	21.30581	122
chr1	60097598	60097766	rod_ATAC_rep3_s50_e100_p5_peak_571	297	.	7.84000	29.72828	26.83716	87
chr1	60097852	60098010	rod_ATAC_rep3_s50_e100_p5_peak_572	277	.	7.52000	27.79505	24.92951	74
chr1	60098091	60098699	rod_ATAC_rep3_s50_e100_p5_peak_573a	922	.	16.53291	92.23905	88.53844	141
chr1	60098091	60098699	rod_ATAC_rep3_s50_e100_p5_peak_573b	496	.	10.88000	49.66935	46.54486	395
chr1	60104689	60104854	rod_ATAC_rep3_s50_e100_p5_peak_574	166	.	9.75610	16.68306	13.99269	81
chr1	60128013	60128113	rod_ATAC_rep3_s50_e100_p5_peak_575	78	.	5.67376	7.86116	5.38723	48
chr1	60152808	60152980	rod_ATAC_rep3_s50_e100_p5_peak_576	146	.	9.02778	14.60665	11.95624	87
chr1	60180201	60180698	rod_ATAC_rep3_s50_e100_p5_peak_577	1329	.	20.80123	132.95395	128.07181	269
chr1	60222243	60222405	rod_ATAC_rep3_s50_e100_p5_peak_578	126	.	8.08735	12.62306	10.01423	81
chr1	60272585	60272774	rod_ATAC_rep3_s50_e100_p5_peak_579	339	.	15.27094	33.95020	31.00572	95
chr1	60273937	60274164	rod_ATAC_rep3_s50_e100_p5_peak_580	297	.	13.93035	29.78640	26.89433	125
chr1	60343133	60343651	rod_ATAC_rep3_s50_e100_p5_peak_581a	659	.	16.95332	65.93458	62.62160	110
chr1	60343133	60343651	rod_ATAC_rep3_s50_e100_p5_peak_581b	741	.	18.42752	74.17462	70.75592	409
chr1	60409259	60409915	rod_ATAC_rep3_s50_e100_p5_peak_582a	958	.	17.44967	95.81580	92.04768	240
chr1	60409259	60409915	rod_ATAC_rep3_s50_e100_p5_peak_582b	827	.	15.77181	82.79192	79.24864	346
chr1	60429003	60429231	rod_ATAC_rep3_s50_e100_p5_peak_583	772	.	25.94142	77.22496	73.76396	116
chr1	60441523	60441698	rod_ATAC_rep3_s50_e100_p5_peak_584	157	.	9.55777	15.70512	13.03185	99
chr1	60535051	60535156	rod_ATAC_rep3_s50_e100_p5_peak_585	78	.	5.67376	7.86116	5.38723	53
chr1	60558728	60558828	rod_ATAC_rep3_s50_e100_p5_peak_586	56	.	4.41128	5.65206	3.25649	46
chr1	60566431	60567031	rod_ATAC_rep3_s50_e100_p5_peak_587a	79	.	3.55556	7.94578	5.46951	67
chr1	60566431	60567031	rod_ATAC_rep3_s50_e100_p5_peak_587b	795	.	14.22222	79.53893	76.04433	373
chr1	60569804	60570084	rod_ATAC_rep3_s50_e100_p5_peak_588	402	.	9.17293	40.24289	37.22428	150
chr1	61181216	61181381	rod_ATAC_rep3_s50_e100_p5_peak_589	96	.	6.61692	9.69196	7.15606	80
chr1	62539999	62540116	rod_ATAC_rep3_s50_e100_p5_peak_590	96	.	6.61692	9.69196	7.15606	62
chr1	62703183	62703461	rod_ATAC_rep3_s50_e100_p5_peak_591	161	.	9.72222	16.11025	13.42989	110
chr1	62984726	62984950	rod_ATAC_rep3_s50_e100_p5_peak_592	345	.	17.48252	34.53344	31.58190	102
chr1	63088769	63088881	rod_ATAC_rep3_s50_e100_p5_peak_593	70	.	4.91071	7.06510	4.61341	53
chr1	63089021	63089232	rod_ATAC_rep3_s50_e100_p5_peak_594	524	.	20.08928	52.40050	49.24535	103
chr1	63113716	63113884	rod_ATAC_rep3_s50_e100_p5_peak_595	183	.	6.82819	18.38261	15.66143	87
chr1	63113965	63114294	rod_ATAC_rep3_s50_e100_p5_peak_596a	212	.	7.48899	21.29530	18.52511	81
chr1	63113965	63114294	rod_ATAC_rep3_s50_e100_p5_peak_596b	138	.	5.72687	13.80825	11.17638	264
chr1	63114587	63114811	rod_ATAC_rep3_s50_e100_p5_peak_597	620	.	15.26549	62.02819	58.76228	112
chr1	63129937	63130150	rod_ATAC_rep3_s50_e100_p5_peak_598	209	.	11.88811	20.95836	18.19321	101
chr1	63171237	63171417	rod_ATAC_rep3_s50_e100_p5_peak_599	116	.	7.54717	11.66624	9.08161	89
chr1	63176622	63177156	rod_ATAC_rep3_s50_e100_p5_peak_600a	529	.	12.27106	52.96404	49.80254	124
chr1	63176622	63177156	rod_ATAC_rep3_s50_e100_p5_peak_600b	460	.	11.17216	46.00065	42.91682	432
chr1	63181115	63181347	rod_ATAC_rep3_s50_e100_p5_peak_601	797	.	16.38734	79.78195	76.28374	121
chr1	63273127	63273276	rod_ATAC_rep3_s50_e100_p5_peak_602	111	.	7.35213	11.13693	8.56307	70
chr1	63659694	63659830	rod_ATAC_rep3_s50_e100_p5_peak_603	96	.	6.61692	9.69196	7.15606	64
chr1	63730305	63730405	rod_ATAC_rep3_s50_e100_p5_peak_604	88	.	5.65217	8.83557	6.32775	49
chr1	63730511	63730758	rod_ATAC_rep3_s50_e100_p5_peak_605	948	.	31.14035	94.86587	91.11642	121
chr1	63754300	63754519	rod_ATAC_rep3_s50_e100_p5_peak_606	622	.	26.70807	62.27082	59.00216	99
chr1	64078919	64079088	rod_ATAC_rep3_s50_e100_p5_peak_607	172	.	10.29299	17.29552	14.59245	94
chr1	64121575	64122127	rod_ATAC_rep3_s50_e100_p5_peak_608a	842	.	16.54804	84.23611	80.67007	147
chr1	64121575	64122127	rod_ATAC_rep3_s50_e100_p5_peak_608b	169	.	5.87189	16.94882	14.25404	469
chr1	64122226	64122484	rod_ATAC_rep3_s50_e100_p5_peak_609	508	.	11.74377	50.84495	47.70737	111
chr1	64446149	64446293	rod_ATAC_rep3_s50_e100_p5_peak_610	111	.	7.35213	11.13693	8.56307	65
chr1	64532582	64533378	rod_ATAC_rep3_s50_e100_p5_peak_611a	1066	.	16.05744	106.66555	102.65899	189
chr1	64532582	64533378	rod_ATAC_rep3_s50_e100_p5_peak_611b	117	.	4.13972	11.74825	9.16201	685
chr1	64533466	64533582	rod_ATAC_rep3_s50_e100_p5_peak_612	146	.	4.66321	14.61720	11.96672	56
chr1	64543867	64544029	rod_ATAC_rep3_s50_e100_p5_peak_613	172	.	9.04977	17.23021	14.53018	75
chr1	64547502	64547711	rod_ATAC_rep3_s50_e100_p5_peak_614	362	.	15.02146	36.24071	33.26863	88
chr1	64553523	64553722	rod_ATAC_rep3_s50_e100_p5_peak_615	167	.	9.60452	16.79619	14.10386	108
chr1	64568232	64568482	rod_ATAC_rep3_s50_e100_p5_peak_616	553	.	19.45525	55.35637	52.16794	153
chr1	64570735	64570911	rod_ATAC_rep3_s50_e100_p5_peak_617	259	.	11.28405	25.92399	23.08423	88
chr1	64607195	64607303	rod_ATAC_rep3_s50_e100_p5_peak_618	97	.	6.66667	9.76709	7.22935	59
chr1	64617077	64617400	rod_ATAC_rep3_s50_e100_p5_peak_619	1115	.	24.17062	111.56626	107.43218	138
chr1	64617679	64617888	rod_ATAC_rep3_s50_e100_p5_peak_620	405	.	11.87648	40.52371	37.50180	116
chr1	64690544	64691235	rod_ATAC_rep3_s50_e100_p5_peak_621	1247	.	18.61111	124.79123	120.24268	203
chr1	64691400	64691508	rod_ATAC_rep3_s50_e100_p5_peak_622	67	.	3.19444	6.75230	4.32212	54
chr1	64705328	64705546	rod_ATAC_rep3_s50_e100_p5_peak_623	434	.	19.65318	43.42508	40.37030	109
chr1	64710019	64710119	rod_ATAC_rep3_s50_e100_p5_peak_624	61	.	4.70588	6.11388	3.70410	52
chr1	64717613	64717806	rod_ATAC_rep3_s50_e100_p5_peak_625	431	.	19.87952	43.17186	40.12002	89
chr1	64735873	64736204	rod_ATAC_rep3_s50_e100_p5_peak_626a	88	.	3.31197	8.82740	6.31982	54
chr1	64735873	64736204	rod_ATAC_rep3_s50_e100_p5_peak_626b	71	.	2.99465	7.15803	4.70361	272
chr1	64737526	64738323	rod_ATAC_rep3_s50_e100_p5_peak_627a	248	.	5.79235	24.80826	21.98465	186
chr1	64737526	64738323	rod_ATAC_rep3_s50_e100_p5_peak_627b	895	.	12.78689	89.50179	85.84946	394
chr1	64737526	64738323	rod_ATAC_rep3_s50_e100_p5_peak_627c	128	.	4.03490	12.83039	10.21778	729
chr1	64738946	64739088	rod_ATAC_rep3_s50_e100_p5_peak_628	208	.	5.25739	20.86192	18.09827	71
chr1	64763341	64763564	rod_ATAC_rep3_s50_e100_p5_peak_629	226	.	12.50000	22.69544	19.90316	108
chr1	64804217	64804551	rod_ATAC_rep3_s50_e100_p5_peak_630	188	.	10.58823	18.88231	16.15282	103
chr1	64833740	64833915	rod_ATAC_rep3_s50_e100_p5_peak_631	124	.	8.02920	12.49806	9.89584	90
chr1	64845047	64845245	rod_ATAC_rep3_s50_e100_p5_peak_632	216	.	11.11111	21.65053	18.87487	103
chr1	64845592	64845692	rod_ATAC_rep3_s50_e100_p5_peak_633	54	.	4.20561	5.49077	3.11966	36
chr1	64850101	64850214	rod_ATAC_rep3_s50_e100_p5_peak_634	101	.	6.02410	10.12362	7.57806	51
chr1	64853088	64853244	rod_ATAC_rep3_s50_e100_p5_peak_635	187	.	9.67742	18.76089	16.03331	83
chr1	64858838	64858990	rod_ATAC_rep3_s50_e100_p5_peak_636	113	.	7.48299	11.39490	8.81585	71
chr1	64860043	64860143	rod_ATAC_rep3_s50_e100_p5_peak_637	66	.	5.00000	6.63958	4.21277	48
chr1	64875760	64875943	rod_ATAC_rep3_s50_e100_p5_peak_638	88	.	6.13497	8.81448	6.30716	99
chr1	64884681	64884887	rod_ATAC_rep3_s50_e100_p5_peak_639	145	.	8.00000	14.57538	11.92570	115
chr1	64888344	64888596	rod_ATAC_rep3_s50_e100_p5_peak_640	255	.	11.73913	25.50448	22.67111	130
chr1	64895676	64895839	rod_ATAC_rep3_s50_e100_p5_peak_641	135	.	8.10811	13.52074	10.89454	71
chr1	64930612	64930726	rod_ATAC_rep3_s50_e100_p5_peak_642	111	.	7.35213	11.13693	8.56307	56
chr1	64945513	64945659	rod_ATAC_rep3_s50_e100_p5_peak_643	203	.	8.23864	20.36236	17.60773	79
chr1	64946189	64946392	rod_ATAC_rep3_s50_e100_p5_peak_644	433	.	13.49862	43.32503	40.27139	95
chr1	64947290	64947404	rod_ATAC_rep3_s50_e100_p5_peak_645	71	.	4.29799	7.18227	4.72722	63
chr1	64956587	64956970	rod_ATAC_rep3_s50_e100_p5_peak_646	1113	.	28.66044	111.36002	107.23122	232
chr1	64975335	64975534	rod_ATAC_rep3_s50_e100_p5_peak_647	221	.	11.39896	22.13014	19.34713	82
chr1	64986249	64986462	rod_ATAC_rep3_s50_e100_p5_peak_648	378	.	18.75000	37.84798	34.85695	113
chr1	65010213	65010470	rod_ATAC_rep3_s50_e100_p5_peak_649	524	.	22.80702	52.41108	49.25578	118
chr1	65035497	65035713	rod_ATAC_rep3_s50_e100_p5_peak_650	258	.	13.98601	25.89453	23.05506	95
chr1	65046520	65046700	rod_ATAC_rep3_s50_e100_p5_peak_651	211	.	11.97183	21.12799	18.36037	91
chr1	65111355	65111511	rod_ATAC_rep3_s50_e100_p5_peak_652	162	.	8.43882	16.21749	13.53545	81
chr1	65112122	65112303	rod_ATAC_rep3_s50_e100_p5_peak_653	186	.	9.28270	18.61130	15.88630	106
chr1	65113554	65113716	rod_ATAC_rep3_s50_e100_p5_peak_654	209	.	10.04184	20.93923	18.17445	81
chr1	65123109	65123301	rod_ATAC_rep3_s50_e100_p5_peak_655	157	.	9.55777	15.70512	13.03185	94
chr1	65172710	65172819	rod_ATAC_rep3_s50_e100_p5_peak_656	82	.	5.88171	8.29241	5.79790	53
chr1	65178297	65178522	rod_ATAC_rep3_s50_e100_p5_peak_657	366	.	7.91826	36.68031	33.70292	122
chr1	65178890	65179416	rod_ATAC_rep3_s50_e100_p5_peak_658	955	.	14.72471	95.58551	91.82195	305
chr1	65180034	65180144	rod_ATAC_rep3_s50_e100_p5_peak_659	77	.	3.32907	7.77679	5.30576	59
chr1	65186347	65186936	rod_ATAC_rep3_s50_e100_p5_peak_660	1205	.	22.86282	120.59092	116.18808	295
chr1	65337481	65337583	rod_ATAC_rep3_s50_e100_p5_peak_661	56	.	4.41128	5.65206	3.25649	46
chr1	66017777	66017973	rod_ATAC_rep3_s50_e100_p5_peak_662	141	.	8.82256	14.14678	11.50484	108
chr1	66024653	66024840	rod_ATAC_rep3_s50_e100_p5_peak_663	189	.	11.02820	18.91580	16.18407	81
chr1	66104699	66104839	rod_ATAC_rep3_s50_e100_p5_peak_664	126	.	8.08735	12.62306	10.01423	66
chr1	66174989	66175743	rod_ATAC_rep3_s50_e100_p5_peak_665a	1041	.	21.11801	104.14355	100.19775	178
chr1	66174989	66175743	rod_ATAC_rep3_s50_e100_p5_peak_665b	222	.	7.46888	22.22808	19.44389	536
chr1	66307913	66308027	rod_ATAC_rep3_s50_e100_p5_peak_666	96	.	6.61692	9.69196	7.15606	55
chr1	66308284	66308412	rod_ATAC_rep3_s50_e100_p5_peak_667	96	.	6.61692	9.69196	7.15606	62
chr1	66313640	66313740	rod_ATAC_rep3_s50_e100_p5_peak_668	56	.	4.41128	5.65206	3.25649	47
chr1	66321663	66321856	rod_ATAC_rep3_s50_e100_p5_peak_669	79	.	5.64972	7.99795	5.52032	61
chr1	66323544	66323678	rod_ATAC_rep3_s50_e100_p5_peak_670	138	.	8.28729	13.81851	11.18632	66
chr1	66329660	66329781	rod_ATAC_rep3_s50_e100_p5_peak_671	113	.	7.00000	11.34488	8.76687	83
chr1	66333609	66333825	rod_ATAC_rep3_s50_e100_p5_peak_672	277	.	12.34043	27.73319	24.86841	102
chr1	66336045	66336214	rod_ATAC_rep3_s50_e100_p5_peak_673	132	.	6.93431	13.23099	10.61037	84
chr1	66339806	66339997	rod_ATAC_rep3_s50_e100_p5_peak_674	222	.	10.81081	22.22822	19.44397	86
chr1	66349577	66349751	rod_ATAC_rep3_s50_e100_p5_peak_675	138	.	8.69565	13.87511	11.24183	90
chr1	66364453	66364914	rod_ATAC_rep3_s50_e100_p5_peak_676a	809	.	19.55990	80.98314	77.46708	137
chr1	66364453	66364914	rod_ATAC_rep3_s50_e100_p5_peak_676b	141	.	6.05327	14.10597	11.46843	386
chr1	66376110	66376264	rod_ATAC_rep3_s50_e100_p5_peak_677	89	.	6.21118	8.94673	6.43593	64
chr1	66403190	66403345	rod_ATAC_rep3_s50_e100_p5_peak_678	80	.	5.38117	8.09282	5.61283	87
chr1	66407679	66407886	rod_ATAC_rep3_s50_e100_p5_peak_679	256	.	12.14953	25.60248	22.76759	103
chr1	66450122	66450354	rod_ATAC_rep3_s50_e100_p5_peak_680	306	.	15.11628	30.61594	27.71351	122
chr1	66467842	66468526	rod_ATAC_rep3_s50_e100_p5_peak_681a	245	.	8.75000	24.58018	21.75993	104
chr1	66467842	66468526	rod_ATAC_rep3_s50_e100_p5_peak_681b	532	.	14.75000	53.27250	50.10743	399
chr1	66468772	66468946	rod_ATAC_rep3_s50_e100_p5_peak_682	255	.	8.95522	25.56497	22.73073	88
chr1	66500536	66500768	rod_ATAC_rep3_s50_e100_p5_peak_683	168	.	10.00000	16.83533	14.14219	128
chr1	66633494	66633738	rod_ATAC_rep3_s50_e100_p5_peak_684	771	.	28.01933	77.12366	73.66408	110
chr1	66644508	66644669	rod_ATAC_rep3_s50_e100_p5_peak_685	111	.	7.35213	11.13693	8.56307	84
chr1	66674009	66674109	rod_ATAC_rep3_s50_e100_p5_peak_686	56	.	4.41128	5.65206	3.25649	45
chr1	66686410	66686648	rod_ATAC_rep3_s50_e100_p5_peak_687	538	.	20.93023	53.83486	50.66355	117
chr1	66700649	66701184	rod_ATAC_rep3_s50_e100_p5_peak_688a	1475	.	29.76191	147.50960	141.89406	159
chr1	66700649	66701184	rod_ATAC_rep3_s50_e100_p5_peak_688b	195	.	7.38095	19.59952	16.85692	460
chr1	66747059	66747233	rod_ATAC_rep3_s50_e100_p5_peak_689	465	.	21.71053	46.52972	43.44011	89
chr1	66782452	66782702	rod_ATAC_rep3_s50_e100_p5_peak_690	301	.	14.51613	30.16549	27.26874	140
chr1	66788386	66788514	rod_ATAC_rep3_s50_e100_p5_peak_691	96	.	6.61692	9.69196	7.15606	62
chr1	66804835	66805008	rod_ATAC_rep3_s50_e100_p5_peak_692	151	.	9.21053	15.12691	12.46698	90
chr1	66805571	66805671	rod_ATAC_rep3_s50_e100_p5_peak_693	100	.	6.80272	10.02401	7.48069	54
chr1	66816847	66817161	rod_ATAC_rep3_s50_e100_p5_peak_694	809	.	13.13776	80.92603	77.41083	162
chr1	66817365	66817831	rod_ATAC_rep3_s50_e100_p5_peak_695	978	.	14.92347	97.84187	94.03388	288
chr1	66831283	66831550	rod_ATAC_rep3_s50_e100_p5_peak_696	681	.	23.82979	68.12907	64.78851	126
chr1	66838593	66838774	rod_ATAC_rep3_s50_e100_p5_peak_697	222	.	12.49863	22.23851	19.45299	99
chr1	66863091	66863385	rod_ATAC_rep3_s50_e100_p5_peak_698	165	.	9.92908	16.52748	13.83963	104
chr1	67026264	67026461	rod_ATAC_rep3_s50_e100_p5_peak_699	141	.	8.82256	14.14678	11.50484	112
chr1	67038695	67039038	rod_ATAC_rep3_s50_e100_p5_peak_700	1008	.	30.03802	100.88778	97.01575	202
chr1	67061567	67061697	rod_ATAC_rep3_s50_e100_p5_peak_701	82	.	5.88171	8.29241	5.79790	59
chr1	69633781	69634020	rod_ATAC_rep3_s50_e100_p5_peak_702	172	.	10.29299	17.29552	14.59245	96
chr1	69687130	69687784	rod_ATAC_rep3_s50_e100_p5_peak_703a	572	.	14.22414	57.25978	54.04972	146
chr1	69687130	69687784	rod_ATAC_rep3_s50_e100_p5_peak_703b	475	.	12.55411	47.51075	44.41024	445
chr1	69689099	69689297	rod_ATAC_rep3_s50_e100_p5_peak_704	392	.	11.03896	39.23736	36.23018	93
chr1	71102433	71102539	rod_ATAC_rep3_s50_e100_p5_peak_705	88	.	6.13497	8.81448	6.30716	50
chr1	71102898	71103154	rod_ATAC_rep3_s50_e100_p5_peak_706	353	.	17.17791	35.36668	32.40502	121
chr1	71556966	71557287	rod_ATAC_rep3_s50_e100_p5_peak_707	1166	.	33.08550	116.66151	112.38200	169
chr1	71566209	71566366	rod_ATAC_rep3_s50_e100_p5_peak_708	69	.	5.14649	6.94356	4.49517	88
chr1	72123767	72123950	rod_ATAC_rep3_s50_e100_p5_peak_709	205	.	11.76341	20.56402	17.80496	110
chr1	72136132	72136496	rod_ATAC_rep3_s50_e100_p5_peak_710	931	.	28.46154	93.10018	89.38377	161
chr1	72141961	72142154	rod_ATAC_rep3_s50_e100_p5_peak_711	379	.	18.97810	37.98707	34.99446	92
chr1	72167209	72167309	rod_ATAC_rep3_s50_e100_p5_peak_712	85	.	5.98802	8.56285	6.06156	42
chr1	72173513	72173733	rod_ATAC_rep3_s50_e100_p5_peak_713	201	.	10.81081	20.14899	17.39775	107
chr1	72174333	72174455	rod_ATAC_rep3_s50_e100_p5_peak_714	124	.	7.69231	12.47881	9.87754	52
chr1	72182579	72182803	rod_ATAC_rep3_s50_e100_p5_peak_715	391	.	14.28571	39.17130	36.16499	103
chr1	72183384	72183598	rod_ATAC_rep3_s50_e100_p5_peak_716	309	.	12.02749	30.98393	28.07667	110
chr1	72210589	72210770	rod_ATAC_rep3_s50_e100_p5_peak_717	176	.	6.31164	17.62381	14.91540	96
chr1	72211856	72212442	rod_ATAC_rep3_s50_e100_p5_peak_718a	166	.	6.06654	16.61145	13.92228	92
chr1	72211856	72212442	rod_ATAC_rep3_s50_e100_p5_peak_718b	861	.	17.84314	86.12846	82.53254	436
chr1	72220048	72220358	rod_ATAC_rep3_s50_e100_p5_peak_719	1186	.	29.25373	118.61988	114.28053	150
chr1	72225878	72226384	rod_ATAC_rep3_s50_e100_p5_peak_720a	599	.	19.71326	59.96005	56.71841	118
chr1	72225878	72226384	rod_ATAC_rep3_s50_e100_p5_peak_720b	219	.	9.67742	21.95872	19.17830	378
chr1	72236349	72236780	rod_ATAC_rep3_s50_e100_p5_peak_721a	451	.	14.04494	45.16053	42.08619	125
chr1	72236349	72236780	rod_ATAC_rep3_s50_e100_p5_peak_721b	160	.	7.02247	16.05161	13.37236	356
chr1	72236876	72237171	rod_ATAC_rep3_s50_e100_p5_peak_722a	150	.	6.74157	15.06004	12.40139	74
chr1	72236876	72237171	rod_ATAC_rep3_s50_e100_p5_peak_722b	169	.	7.26257	16.98054	14.28500	213
chr1	72243772	72244396	rod_ATAC_rep3_s50_e100_p5_peak_723a	1107	.	24.63054	110.71345	106.60199	177
chr1	72243772	72244396	rod_ATAC_rep3_s50_e100_p5_peak_723b	116	.	5.43210	11.65940	9.07496	437
chr1	72254651	72255254	rod_ATAC_rep3_s50_e100_p5_peak_724a	780	.	21.91358	78.02116	74.54899	113
chr1	72254651	72255254	rod_ATAC_rep3_s50_e100_p5_peak_724b	164	.	7.45342	16.40414	13.71867	502
chr1	72284150	72284500	rod_ATAC_rep3_s50_e100_p5_peak_725	805	.	24.21053	80.59028	77.08015	194
chr1	72301920	72302149	rod_ATAC_rep3_s50_e100_p5_peak_726	406	.	19.13580	40.61165	37.58879	117
chr1	72307268	72307628	rod_ATAC_rep3_s50_e100_p5_peak_727	963	.	26.55738	96.39046	92.61141	159
chr1	72321060	72321160	rod_ATAC_rep3_s50_e100_p5_peak_728	82	.	5.88171	8.29241	5.79790	85
chr1	72391725	72391879	rod_ATAC_rep3_s50_e100_p5_peak_729	111	.	7.35213	11.13693	8.56307	71
chr1	72490084	72490281	rod_ATAC_rep3_s50_e100_p5_peak_730	222	.	12.49863	22.23851	19.45299	88
chr1	72504597	72504748	rod_ATAC_rep3_s50_e100_p5_peak_731	111	.	7.35213	11.13693	8.56307	83
chr1	72583019	72583336	rod_ATAC_rep3_s50_e100_p5_peak_732	1216	.	26.02410	121.65986	117.22243	159
chr1	72583425	72583605	rod_ATAC_rep3_s50_e100_p5_peak_733	336	.	10.52632	33.66709	30.72615	91
chr1	72641026	72641283	rod_ATAC_rep3_s50_e100_p5_peak_734	732	.	26.79426	73.22099	69.81460	122
chr1	72711082	72711398	rod_ATAC_rep3_s50_e100_p5_peak_735	957	.	27.24138	95.74483	91.97829	160
chr1	72717082	72717246	rod_ATAC_rep3_s50_e100_p5_peak_736	110	.	7.18563	11.03553	8.46919	66
chr1	72718912	72719121	rod_ATAC_rep3_s50_e100_p5_peak_737	239	.	12.72727	23.90645	21.09637	119
chr1	72746277	72746546	rod_ATAC_rep3_s50_e100_p5_peak_738	216	.	9.50704	21.65656	18.88070	119
chr1	72748546	72748803	rod_ATAC_rep3_s50_e100_p5_peak_739	286	.	11.45833	28.68329	25.80598	127
chr1	72824709	72824915	rod_ATAC_rep3_s50_e100_p5_peak_740	116	.	6.94444	11.62088	9.03716	127
chr1	72825517	72825625	rod_ATAC_rep3_s50_e100_p5_peak_741	83	.	5.55556	8.37032	5.87394	47
chr1	72855046	72855146	rod_ATAC_rep3_s50_e100_p5_peak_742	69	.	5.14649	6.94356	4.49517	48
chr1	72865912	72866092	rod_ATAC_rep3_s50_e100_p5_peak_743	157	.	9.55777	15.70512	13.03185	81
chr1	72872596	72872738	rod_ATAC_rep3_s50_e100_p5_peak_744	136	.	8.57143	13.61579	10.98767	68
chr1	73055264	73055463	rod_ATAC_rep3_s50_e100_p5_peak_745	182	.	10.59603	18.20778	15.48950	91
chr1	73826290	73826592	rod_ATAC_rep3_s50_e100_p5_peak_746	410	.	18.64407	41.00896	37.98157	138
chr1	73868676	73868836	rod_ATAC_rep3_s50_e100_p5_peak_747	111	.	7.35213	11.13693	8.56307	76
chr1	74110575	74110747	rod_ATAC_rep3_s50_e100_p5_peak_748	165	.	9.92908	16.52748	13.83963	80
chr1	74236244	74236616	rod_ATAC_rep3_s50_e100_p5_peak_749	1307	.	26.11607	130.73236	125.94662	179
chr1	74284219	74284319	rod_ATAC_rep3_s50_e100_p5_peak_750	66	.	3.17241	6.69261	4.26445	75
chr1	74284602	74285132	rod_ATAC_rep3_s50_e100_p5_peak_751a	1062	.	16.62050	106.24895	102.25225	147
chr1	74284602	74285132	rod_ATAC_rep3_s50_e100_p5_peak_751b	1024	.	16.22746	102.48057	98.57317	295
chr1	74284602	74285132	rod_ATAC_rep3_s50_e100_p5_peak_751c	1012	.	16.08877	101.20527	97.32607	367
chr1	74287274	74287408	rod_ATAC_rep3_s50_e100_p5_peak_752	165	.	5.17483	16.54500	13.85691	65
chr1	74295471	74295752	rod_ATAC_rep3_s50_e100_p5_peak_753	700	.	20.98361	70.02757	66.66276	152
chr1	74313408	74313598	rod_ATAC_rep3_s50_e100_p5_peak_754	447	.	20.00000	44.70367	41.63443	98
chr1	74332311	74332747	rod_ATAC_rep3_s50_e100_p5_peak_755	1241	.	22.12066	124.14606	119.62074	186
chr1	74332995	74333196	rod_ATAC_rep3_s50_e100_p5_peak_756	200	.	6.58135	20.04506	17.29546	115
chr1	74361929	74362117	rod_ATAC_rep3_s50_e100_p5_peak_757	344	.	17.21854	34.42201	31.47184	95
chr1	74386680	74387302	rod_ATAC_rep3_s50_e100_p5_peak_758a	206	.	5.87413	20.61907	17.85925	90
chr1	74386680	74387302	rod_ATAC_rep3_s50_e100_p5_peak_758b	631	.	11.43617	63.15681	59.87732	280
chr1	74386680	74387302	rod_ATAC_rep3_s50_e100_p5_peak_758c	90	.	3.58974	9.01235	6.50041	568
chr1	74391344	74391885	rod_ATAC_rep3_s50_e100_p5_peak_759	554	.	9.68858	55.48759	52.29764	205
chr1	74392224	74392350	rod_ATAC_rep3_s50_e100_p5_peak_760	128	.	4.84950	12.81138	10.19897	63
chr1	74397284	74397705	rod_ATAC_rep3_s50_e100_p5_peak_761	1027	.	18.65285	102.70663	98.79427	172
chr1	74398313	74398467	rod_ATAC_rep3_s50_e100_p5_peak_762	218	.	6.92168	21.83020	19.05199	71
chr1	74415183	74415539	rod_ATAC_rep3_s50_e100_p5_peak_763	1788	.	33.10811	178.84703	171.19740	171
chr1	74429154	74429328	rod_ATAC_rep3_s50_e100_p5_peak_764	76	.	5.26316	7.62181	5.15473	59
chr1	74429469	74429659	rod_ATAC_rep3_s50_e100_p5_peak_765	206	.	10.52632	20.67972	17.91875	82
chr1	74437781	74437992	rod_ATAC_rep3_s50_e100_p5_peak_766	342	.	12.38095	34.25426	31.30615	102
chr1	74438101	74438341	rod_ATAC_rep3_s50_e100_p5_peak_767	774	.	22.08202	77.45517	73.99082	106
chr1	74452887	74452987	rod_ATAC_rep3_s50_e100_p5_peak_768	82	.	5.88171	8.29241	5.79790	51
chr1	74460441	74460541	rod_ATAC_rep3_s50_e100_p5_peak_769	69	.	5.14649	6.94356	4.49517	42
chr1	74505728	74506427	rod_ATAC_rep3_s50_e100_p5_peak_770a	1115	.	19.30116	111.50624	107.37378	151
chr1	74505728	74506427	rod_ATAC_rep3_s50_e100_p5_peak_770b	415	.	9.80392	41.54955	38.51605	596
chr1	74587844	74588434	rod_ATAC_rep3_s50_e100_p5_peak_771	1177	.	19.07692	117.74197	113.43034	266
chr1	74601276	74601568	rod_ATAC_rep3_s50_e100_p5_peak_772	1050	.	29.01024	105.00577	101.03939	142
chr1	74644019	74644211	rod_ATAC_rep3_s50_e100_p5_peak_773	335	.	17.00680	33.58440	30.64457	104
chr1	74661422	74662136	rod_ATAC_rep3_s50_e100_p5_peak_774a	673	.	14.95146	67.35081	64.02015	114
chr1	74661422	74662136	rod_ATAC_rep3_s50_e100_p5_peak_774b	1134	.	21.55340	113.42883	109.24319	307
chr1	74674664	74674764	rod_ATAC_rep3_s50_e100_p5_peak_775	56	.	4.41128	5.65206	3.25649	67
chr1	74712110	74712248	rod_ATAC_rep3_s50_e100_p5_peak_776	94	.	6.52174	9.48998	6.96593	67
chr1	74723837	74724001	rod_ATAC_rep3_s50_e100_p5_peak_777	126	.	8.08735	12.62306	10.01423	80
chr1	74759918	74760132	rod_ATAC_rep3_s50_e100_p5_peak_778	593	.	24.19355	59.39068	56.15578	111
chr1	74771950	74772067	rod_ATAC_rep3_s50_e100_p5_peak_779	77	.	4.64396	7.79586	5.32371	76
chr1	74773134	74773461	rod_ATAC_rep3_s50_e100_p5_peak_780	943	.	25.00000	94.30447	90.56553	164
chr1	74787917	74788117	rod_ATAC_rep3_s50_e100_p5_peak_781	319	.	15.85366	31.91248	28.99330	108
chr1	74794606	74794805	rod_ATAC_rep3_s50_e100_p5_peak_782	176	.	10.32258	17.69942	14.98954	109
chr1	74803021	74803359	rod_ATAC_rep3_s50_e100_p5_peak_783	760	.	22.29508	76.07241	72.62768	195
chr1	74808212	74808440	rod_ATAC_rep3_s50_e100_p5_peak_784	448	.	17.93722	44.83640	41.76580	117
chr1	74816707	74817187	rod_ATAC_rep3_s50_e100_p5_peak_785a	198	.	7.27273	19.84239	17.09617	94
chr1	74816707	74817187	rod_ATAC_rep3_s50_e100_p5_peak_785b	1048	.	22.50000	104.81518	100.85311	286
chr1	74831422	74831535	rod_ATAC_rep3_s50_e100_p5_peak_786	66	.	5.00000	6.63958	4.21277	57
chr1	74833307	74833442	rod_ATAC_rep3_s50_e100_p5_peak_787	79	.	5.71429	7.94311	5.46697	93
chr1	74848661	74848945	rod_ATAC_rep3_s50_e100_p5_peak_788	645	.	12.26277	64.58897	61.29230	147
chr1	74850332	74850535	rod_ATAC_rep3_s50_e100_p5_peak_789	294	.	6.03113	29.47117	26.58326	102
chr1	74851045	74851260	rod_ATAC_rep3_s50_e100_p5_peak_790	522	.	8.24074	52.20466	49.05175	105
chr1	74854712	74855009	rod_ATAC_rep3_s50_e100_p5_peak_791	755	.	8.28625	75.50500	72.06841	157
chr1	74856927	74857031	rod_ATAC_rep3_s50_e100_p5_peak_792	98	.	3.03254	9.80804	7.26957	51
chr1	74858385	74858739	rod_ATAC_rep3_s50_e100_p5_peak_793	810	.	9.45748	81.01648	77.49995	212
chr1	74858961	74859139	rod_ATAC_rep3_s50_e100_p5_peak_794	124	.	3.38484	12.47291	9.87183	90
chr1	74860855	74860974	rod_ATAC_rep3_s50_e100_p5_peak_795	129	.	3.92749	12.99576	10.37986	55
chr1	74875432	74875629	rod_ATAC_rep3_s50_e100_p5_peak_796	152	.	9.27152	15.24093	12.57899	79
chr1	74880856	74881097	rod_ATAC_rep3_s50_e100_p5_peak_797	565	.	20.58824	56.51721	53.31542	117
chr1	74893566	74893747	rod_ATAC_rep3_s50_e100_p5_peak_798	241	.	12.29947	24.16538	21.35095	80
chr1	74895072	74895258	rod_ATAC_rep3_s50_e100_p5_peak_799	211	.	11.11111	21.13977	18.37181	96
chr1	74901823	74901963	rod_ATAC_rep3_s50_e100_p5_peak_800	96	.	6.62252	9.68502	7.15606	69
chr1	74926793	74926975	rod_ATAC_rep3_s50_e100_p5_peak_801	205	.	11.76341	20.56402	17.80496	95
chr1	74948905	74949113	rod_ATAC_rep3_s50_e100_p5_peak_802	576	.	23.19588	57.68633	54.47135	99
chr1	74964575	74964753	rod_ATAC_rep3_s50_e100_p5_peak_803	96	.	6.61692	9.69196	7.15606	71
chr1	75016962	75017143	rod_ATAC_rep3_s50_e100_p5_peak_804	237	.	13.13869	23.73087	20.92331	97
chr1	75124574	75125357	rod_ATAC_rep3_s50_e100_p5_peak_805a	549	.	12.75797	54.96566	51.78152	123
chr1	75124574	75125357	rod_ATAC_rep3_s50_e100_p5_peak_805b	573	.	13.10861	57.31160	54.10082	405
chr1	75124574	75125357	rod_ATAC_rep3_s50_e100_p5_peak_805c	573	.	13.10861	57.31160	54.10082	673
chr1	75141676	75141820	rod_ATAC_rep3_s50_e100_p5_peak_806	75	.	3.69718	7.56312	5.09731	96
chr1	75142366	75143253	rod_ATAC_rep3_s50_e100_p5_peak_807a	126	.	4.92958	12.67384	10.06413	70
chr1	75142366	75143253	rod_ATAC_rep3_s50_e100_p5_peak_807b	996	.	18.48592	99.67107	95.82552	351
chr1	75142366	75143253	rod_ATAC_rep3_s50_e100_p5_peak_807c	141	.	5.24476	14.18396	11.54151	810
chr1	75154301	75154412	rod_ATAC_rep3_s50_e100_p5_peak_808	99	.	6.75676	9.93651	7.39501	58
chr1	75168514	75169109	rod_ATAC_rep3_s50_e100_p5_peak_809a	1045	.	20.23121	104.50370	100.54935	126
chr1	75168514	75169109	rod_ATAC_rep3_s50_e100_p5_peak_809b	854	.	17.60155	85.48947	81.90341	461
chr1	75173197	75173304	rod_ATAC_rep3_s50_e100_p5_peak_810	96	.	4.35606	9.66355	7.13538	52
chr1	75180196	75180572	rod_ATAC_rep3_s50_e100_p5_peak_811	1006	.	24.86034	100.69139	96.82343	243
chr1	75191672	75192241	rod_ATAC_rep3_s50_e100_p5_peak_812a	134	.	5.56745	13.45509	10.83032	61
chr1	75191672	75192241	rod_ATAC_rep3_s50_e100_p5_peak_812b	1282	.	25.10730	128.24733	123.56496	394
chr1	75210659	75210943	rod_ATAC_rep3_s50_e100_p5_peak_813	1338	.	33.22785	133.84547	128.92165	142
chr1	75217608	75217765	rod_ATAC_rep3_s50_e100_p5_peak_814	111	.	4.44811	11.11760	8.54969	79
chr1	75218539	75218758	rod_ATAC_rep3_s50_e100_p5_peak_815	89	.	3.94089	8.94422	6.43364	63
chr1	75219170	75219489	rod_ATAC_rep3_s50_e100_p5_peak_816	946	.	17.04918	94.61879	90.87392	163
chr1	75219594	75219885	rod_ATAC_rep3_s50_e100_p5_peak_817	175	.	5.78512	17.52689	14.81997	188
chr1	75234720	75234922	rod_ATAC_rep3_s50_e100_p5_peak_818	515	.	11.31148	51.59305	48.44698	101
chr1	75236079	75236885	rod_ATAC_rep3_s50_e100_p5_peak_819a	739	.	13.84615	73.90086	70.48572	371
chr1	75236079	75236885	rod_ATAC_rep3_s50_e100_p5_peak_819b	103	.	4.14747	10.32455	7.77468	620
chr1	75244920	75245181	rod_ATAC_rep3_s50_e100_p5_peak_820	1016	.	26.28399	101.68125	97.79144	130
chr1	75251663	75251910	rod_ATAC_rep3_s50_e100_p5_peak_821	661	.	21.72285	66.16643	62.85040	114
chr1	75254399	75254513	rod_ATAC_rep3_s50_e100_p5_peak_822	99	.	5.92885	9.96723	7.42527	49
chr1	75263331	75263521	rod_ATAC_rep3_s50_e100_p5_peak_823	107	.	6.84211	10.75127	8.19177	79
chr1	75264095	75264387	rod_ATAC_rep3_s50_e100_p5_peak_824	144	.	8.42105	14.42006	11.77315	162
chr1	75316961	75317147	rod_ATAC_rep3_s50_e100_p5_peak_825	286	.	5.83804	28.64721	25.77052	95
chr1	75317299	75318130	rod_ATAC_rep3_s50_e100_p5_peak_826a	818	.	11.03774	81.80546	78.27703	231
chr1	75317299	75318130	rod_ATAC_rep3_s50_e100_p5_peak_826b	996	.	12.54717	99.66728	95.82186	509
chr1	75317299	75318130	rod_ATAC_rep3_s50_e100_p5_peak_826c	753	.	10.47170	75.34448	71.90997	683
chr1	75342966	75343145	rod_ATAC_rep3_s50_e100_p5_peak_827	350	.	15.53398	35.05657	32.09874	96
chr1	75344349	75344525	rod_ATAC_rep3_s50_e100_p5_peak_828	185	.	9.85222	18.55491	15.83102	79
chr1	75371499	75371689	rod_ATAC_rep3_s50_e100_p5_peak_829	180	.	10.63830	18.09155	15.37506	94
chr1	75398732	75398996	rod_ATAC_rep3_s50_e100_p5_peak_830	578	.	23.78378	57.89104	54.67364	128
chr1	75405600	75405888	rod_ATAC_rep3_s50_e100_p5_peak_831	628	.	23.28767	62.84451	59.56892	129
chr1	75425925	75426032	rod_ATAC_rep3_s50_e100_p5_peak_832	136	.	8.55263	13.69567	11.06607	66
chr1	75435815	75436070	rod_ATAC_rep3_s50_e100_p5_peak_833	870	.	28.33333	87.05686	83.44565	135
chr1	75445825	75446009	rod_ATAC_rep3_s50_e100_p5_peak_834	234	.	11.85567	23.42147	20.61834	85
chr1	75446225	75446388	rod_ATAC_rep3_s50_e100_p5_peak_835	93	.	6.18557	9.37863	6.85743	84
chr1	75457923	75458150	rod_ATAC_rep3_s50_e100_p5_peak_836	249	.	11.76471	24.95882	22.13323	108
chr1	75463835	75464121	rod_ATAC_rep3_s50_e100_p5_peak_837	802	.	22.57053	80.21290	76.70821	147
chr1	75467709	75467894	rod_ATAC_rep3_s50_e100_p5_peak_838	210	.	9.18367	21.07777	18.31091	108
chr1	75477482	75477663	rod_ATAC_rep3_s50_e100_p5_peak_839	326	.	7.33249	32.62845	29.70033	92
chr1	75478688	75478788	rod_ATAC_rep3_s50_e100_p5_peak_840	70	.	3.14465	7.02631	4.57544	28
chr1	75479072	75479667	rod_ATAC_rep3_s50_e100_p5_peak_841a	441	.	8.81612	44.15265	41.08973	148
chr1	75479072	75479667	rod_ATAC_rep3_s50_e100_p5_peak_841b	1109	.	16.14124	110.95800	106.84044	404
chr1	75487450	75488158	rod_ATAC_rep3_s50_e100_p5_peak_842a	519	.	14.84375	51.98021	48.82968	97
chr1	75487450	75488158	rod_ATAC_rep3_s50_e100_p5_peak_842b	518	.	14.80519	51.89746	48.74809	360
chr1	75487450	75488158	rod_ATAC_rep3_s50_e100_p5_peak_842c	200	.	7.85340	20.09961	17.34907	601
chr1	75495261	75495476	rod_ATAC_rep3_s50_e100_p5_peak_843	625	.	25.55556	62.53841	59.26655	113
chr1	75505227	75505365	rod_ATAC_rep3_s50_e100_p5_peak_844	131	.	7.61905	13.10712	10.48888	73
chr1	75505514	75505816	rod_ATAC_rep3_s50_e100_p5_peak_845	205	.	10.47619	20.59661	17.83697	98
chr1	75521309	75521874	rod_ATAC_rep3_s50_e100_p5_peak_846a	1226	.	26.01432	122.61897	118.14762	168
chr1	75521309	75521874	rod_ATAC_rep3_s50_e100_p5_peak_846b	430	.	12.41050	43.06801	40.01724	468
chr1	75546373	75546531	rod_ATAC_rep3_s50_e100_p5_peak_847	157	.	9.55777	15.70512	13.03185	74
chr1	75559537	75559859	rod_ATAC_rep3_s50_e100_p5_peak_848	735	.	24.89627	73.56923	70.15844	123
chr1	75652654	75652787	rod_ATAC_rep3_s50_e100_p5_peak_849	56	.	4.41128	5.65206	3.25649	62
chr1	75901246	75901430	rod_ATAC_rep3_s50_e100_p5_peak_850	157	.	9.55777	15.70512	13.03185	90
chr1	75909424	75909666	rod_ATAC_rep3_s50_e100_p5_peak_851	316	.	16.21622	31.64297	28.72724	117
chr1	75925824	75926008	rod_ATAC_rep3_s50_e100_p5_peak_852	278	.	14.66667	27.88104	25.01434	100
chr1	76039755	76039944	rod_ATAC_rep3_s50_e100_p5_peak_853	328	.	15.73034	32.83241	29.90171	95
chr1	76104344	76104674	rod_ATAC_rep3_s50_e100_p5_peak_854	450	.	16.29630	45.00644	41.93382	125
chr1	76112981	76113135	rod_ATAC_rep3_s50_e100_p5_peak_855	167	.	8.77193	16.77059	14.07876	70
chr1	76114836	76115041	rod_ATAC_rep3_s50_e100_p5_peak_856	132	.	6.02094	13.22749	10.60714	88
chr1	76118852	76119157	rod_ATAC_rep3_s50_e100_p5_peak_857	841	.	22.25434	84.11436	80.55021	176
chr1	76131850	76131999	rod_ATAC_rep3_s50_e100_p5_peak_858	91	.	6.21469	9.15552	6.63963	90
chr1	76166566	76166919	rod_ATAC_rep3_s50_e100_p5_peak_859	857	.	23.52941	85.75997	82.16998	144
chr1	76217020	76217182	rod_ATAC_rep3_s50_e100_p5_peak_860	111	.	7.35213	11.13693	8.56307	76
chr1	76246307	76246485	rod_ATAC_rep3_s50_e100_p5_peak_861	85	.	6.04027	8.53909	6.03835	102
chr1	76401630	76401880	rod_ATAC_rep3_s50_e100_p5_peak_862	323	.	13.52459	32.31934	29.39514	103
chr1	76453233	76453543	rod_ATAC_rep3_s50_e100_p5_peak_863	887	.	22.75281	88.79380	85.15353	151
chr1	76489953	76490116	rod_ATAC_rep3_s50_e100_p5_peak_864	130	.	7.81250	13.03361	10.41676	83
chr1	76490826	76490926	rod_ATAC_rep3_s50_e100_p5_peak_865	62	.	4.71204	6.28255	3.86729	76
chr1	76519678	76519913	rod_ATAC_rep3_s50_e100_p5_peak_866	273	.	14.58333	27.37816	24.51845	115
chr1	76536107	76536344	rod_ATAC_rep3_s50_e100_p5_peak_867	342	.	16.20112	34.24687	31.29883	134
chr1	76897465	76897669	rod_ATAC_rep3_s50_e100_p5_peak_868	239	.	13.23384	23.93776	21.12674	94
chr1	77515092	77515269	rod_ATAC_rep3_s50_e100_p5_peak_869	233	.	12.65823	23.35731	20.55505	79
chr1	77516371	77516532	rod_ATAC_rep3_s50_e100_p5_peak_870	159	.	9.49367	15.90097	13.22424	77
chr1	77660505	77660786	rod_ATAC_rep3_s50_e100_p5_peak_871	649	.	22.97872	64.90080	61.60036	140
chr1	77663906	77664031	rod_ATAC_rep3_s50_e100_p5_peak_872	87	.	5.62771	8.79631	6.28955	74
chr1	77740906	77741075	rod_ATAC_rep3_s50_e100_p5_peak_873	96	.	6.61692	9.69196	7.15606	81
chr1	78488756	78488972	rod_ATAC_rep3_s50_e100_p5_peak_874	718	.	21.01911	71.84386	68.45551	109
chr1	78489055	78489254	rod_ATAC_rep3_s50_e100_p5_peak_875	617	.	18.91026	61.79330	58.53008	104
chr1	78499502	78499630	rod_ATAC_rep3_s50_e100_p5_peak_876	126	.	8.08735	12.62306	10.01423	61
chr1	78525315	78525475	rod_ATAC_rep3_s50_e100_p5_peak_877	111	.	7.35213	11.13693	8.56307	84
chr1	78567457	78567762	rod_ATAC_rep3_s50_e100_p5_peak_878	778	.	27.39726	77.89561	74.42535	158
chr1	78657575	78658016	rod_ATAC_rep3_s50_e100_p5_peak_879	1328	.	28.28784	132.82530	127.94937	251
chr1	78724547	78724731	rod_ATAC_rep3_s50_e100_p5_peak_880	239	.	13.23384	23.93776	21.12674	102
chr1	79671874	79672063	rod_ATAC_rep3_s50_e100_p5_peak_881	168	.	10.00000	16.83533	14.14219	85
chr1	79672149	79672300	rod_ATAC_rep3_s50_e100_p5_peak_882	214	.	12.00000	21.43046	18.65805	77
chr1	79761610	79761906	rod_ATAC_rep3_s50_e100_p5_peak_883	1063	.	29.72028	106.33950	102.34042	144
chr1	79775910	79776177	rod_ATAC_rep3_s50_e100_p5_peak_884	885	.	29.18455	88.54171	84.90575	113
chr1	80208945	80209122	rod_ATAC_rep3_s50_e100_p5_peak_885	239	.	13.23384	23.93776	21.12674	91
chr1	80230812	80230918	rod_ATAC_rep3_s50_e100_p5_peak_886	82	.	5.88171	8.29241	5.79790	73
chr1	80256779	80256980	rod_ATAC_rep3_s50_e100_p5_peak_887	213	.	10.94527	21.37487	18.60338	94
chr1	80292731	80292831	rod_ATAC_rep3_s50_e100_p5_peak_888	73	.	5.35714	7.33212	4.87291	41
chr1	80293392	80293564	rod_ATAC_rep3_s50_e100_p5_peak_889	135	.	8.33333	13.56052	10.93359	90
chr1	80306218	80306327	rod_ATAC_rep3_s50_e100_p5_peak_890	69	.	5.14649	6.94356	4.49517	47
chr1	80316706	80316825	rod_ATAC_rep3_s50_e100_p5_peak_891	51	.	4.16667	5.15975	2.80142	109
chr1	80339638	80339866	rod_ATAC_rep3_s50_e100_p5_peak_892	415	.	8.11124	41.56607	38.53236	95
chr1	80340139	80340283	rod_ATAC_rep3_s50_e100_p5_peak_893	57	.	2.78100	5.77063	3.37165	28
chr1	80340557	80341202	rod_ATAC_rep3_s50_e100_p5_peak_894a	964	.	13.96973	96.46456	92.68419	143
chr1	80340557	80341202	rod_ATAC_rep3_s50_e100_p5_peak_894b	755	.	11.90198	75.56963	72.13194	368
chr1	80340557	80341202	rod_ATAC_rep3_s50_e100_p5_peak_894c	667	.	10.99415	66.75236	63.42905	472
chr1	80403239	80403428	rod_ATAC_rep3_s50_e100_p5_peak_895	231	.	10.38462	23.19512	20.39529	99
chr1	80404049	80404329	rod_ATAC_rep3_s50_e100_p5_peak_896	407	.	14.38127	40.77463	37.74998	134
chr1	80408630	80408806	rod_ATAC_rep3_s50_e100_p5_peak_897	220	.	9.74729	22.08211	19.29974	99
chr1	80413781	80413953	rod_ATAC_rep3_s50_e100_p5_peak_898	125	.	7.92683	12.57163	9.96823	65
chr1	80424738	80425026	rod_ATAC_rep3_s50_e100_p5_peak_899	811	.	19.23990	81.11305	77.59507	130
chr1	80427559	80427781	rod_ATAC_rep3_s50_e100_p5_peak_900	677	.	17.02638	67.71163	64.37629	108
chr1	80490765	80490865	rod_ATAC_rep3_s50_e100_p5_peak_901	96	.	6.61692	9.69196	7.15606	35
chr1	80504865	80505044	rod_ATAC_rep3_s50_e100_p5_peak_902	222	.	12.49863	22.23851	19.45299	88
chr1	80510265	80510388	rod_ATAC_rep3_s50_e100_p5_peak_903	97	.	6.54762	9.71366	7.17711	52
chr1	80512677	80512861	rod_ATAC_rep3_s50_e100_p5_peak_904	287	.	14.36782	28.76870	25.89028	87
chr1	82191718	82191948	rod_ATAC_rep3_s50_e100_p5_peak_905	239	.	13.23384	23.93776	21.12674	100
chr1	82283195	82283559	rod_ATAC_rep3_s50_e100_p5_peak_906	936	.	26.62116	93.60799	89.88239	195
chr1	82291204	82291304	rod_ATAC_rep3_s50_e100_p5_peak_907	58	.	3.97351	5.82105	3.42042	52
chr1	82291476	82291735	rod_ATAC_rep3_s50_e100_p5_peak_908	289	.	11.25828	28.93972	26.05900	95
chr1	82292861	82293100	rod_ATAC_rep3_s50_e100_p5_peak_909	304	.	11.74497	30.46633	27.56567	128
chr1	82316199	82316796	rod_ATAC_rep3_s50_e100_p5_peak_910a	139	.	6.18557	13.96518	11.33038	63
chr1	82316199	82316796	rod_ATAC_rep3_s50_e100_p5_peak_910b	1336	.	29.12371	133.67685	128.75906	359
chr1	82689540	82689815	rod_ATAC_rep3_s50_e100_p5_peak_911	612	.	20.44610	61.29057	58.03335	126
chr1	82723087	82723222	rod_ATAC_rep3_s50_e100_p5_peak_912	82	.	4.58221	8.29736	5.80278	74
chr1	82724724	82725204	rod_ATAC_rep3_s50_e100_p5_peak_913a	1330	.	29.75871	133.00710	128.12137	145
chr1	82724724	82725204	rod_ATAC_rep3_s50_e100_p5_peak_913b	173	.	7.21925	17.36313	14.65888	417
chr1	82746453	82746751	rod_ATAC_rep3_s50_e100_p5_peak_914	941	.	25.88997	94.13935	90.40365	132
chr1	82787450	82787604	rod_ATAC_rep3_s50_e100_p5_peak_915	126	.	8.08735	12.62306	10.01423	72
chr1	82839260	82839776	rod_ATAC_rep3_s50_e100_p5_peak_916a	795	.	24.63235	79.51741	76.02323	192
chr1	82839260	82839776	rod_ATAC_rep3_s50_e100_p5_peak_916b	154	.	7.72059	15.47401	12.80781	430
chr1	83662266	83662372	rod_ATAC_rep3_s50_e100_p5_peak_917	56	.	4.41128	5.65206	3.25649	58
chr1	84205844	84205965	rod_ATAC_rep3_s50_e100_p5_peak_918	82	.	5.88171	8.29241	5.79790	62
chr1	84284510	84284733	rod_ATAC_rep3_s50_e100_p5_peak_919	372	.	17.22222	37.25568	34.27152	105
chr1	84286938	84287094	rod_ATAC_rep3_s50_e100_p5_peak_920	151	.	8.88889	15.19774	12.53646	93
chr1	84387623	84387749	rod_ATAC_rep3_s50_e100_p5_peak_921	82	.	5.88171	8.29241	5.79790	64
chr1	84414235	84414385	rod_ATAC_rep3_s50_e100_p5_peak_922	141	.	8.01887	14.17297	11.53064	75
chr1	84416200	84416393	rod_ATAC_rep3_s50_e100_p5_peak_923	240	.	11.20690	24.02224	21.20992	105
chr1	84419722	84419867	rod_ATAC_rep3_s50_e100_p5_peak_924	123	.	7.38916	12.34249	9.74380	72
chr1	84838228	84838496	rod_ATAC_rep3_s50_e100_p5_peak_925	361	.	10.04016	36.18219	33.21057	132
chr1	84838650	84838877	rod_ATAC_rep3_s50_e100_p5_peak_926	330	.	9.51417	33.09834	30.16447	115
chr1	84839272	84839626	rod_ATAC_rep3_s50_e100_p5_peak_927	432	.	11.38211	43.29938	40.24603	92
chr1	84839778	84839940	rod_ATAC_rep3_s50_e100_p5_peak_928	398	.	10.75051	39.80213	36.78849	79
chr1	84849952	84850257	rod_ATAC_rep3_s50_e100_p5_peak_929	684	.	22.51908	68.47231	65.12750	122
chr1	84885311	84885458	rod_ATAC_rep3_s50_e100_p5_peak_930	124	.	8.02920	12.49806	9.89584	73
chr1	84995050	84995165	rod_ATAC_rep3_s50_e100_p5_peak_931	82	.	5.88171	8.29241	5.79790	57
chr1	85751563	85751692	rod_ATAC_rep3_s50_e100_p5_peak_932	126	.	8.08735	12.62306	10.01423	61
chr1	85793265	85793540	rod_ATAC_rep3_s50_e100_p5_peak_933	739	.	25.65217	73.97444	70.55845	138
chr1	85894431	85894613	rod_ATAC_rep3_s50_e100_p5_peak_934	126	.	8.08735	12.62306	10.01423	106
chr1	86015878	86016029	rod_ATAC_rep3_s50_e100_p5_peak_935	205	.	11.76341	20.56402	17.80496	77
chr1	86059437	86059738	rod_ATAC_rep3_s50_e100_p5_peak_936	807	.	22.39264	80.76844	77.25553	139
chr1	86064260	86064464	rod_ATAC_rep3_s50_e100_p5_peak_937	572	.	15.18072	57.24980	54.03978	104
chr1	86064565	86064767	rod_ATAC_rep3_s50_e100_p5_peak_938	499	.	16.08833	49.95512	46.82747	89
chr1	86070176	86070403	rod_ATAC_rep3_s50_e100_p5_peak_939	475	.	20.43011	47.57140	44.47018	102
chr1	86141163	86141403	rod_ATAC_rep3_s50_e100_p5_peak_940	246	.	13.12500	24.61575	21.79472	106
chr1	86154577	86154893	rod_ATAC_rep3_s50_e100_p5_peak_941	1395	.	26.48305	139.55948	134.35240	150
chr1	86156661	86156893	rod_ATAC_rep3_s50_e100_p5_peak_942	434	.	11.70213	43.42983	40.37494	130
chr1	86178918	86179146	rod_ATAC_rep3_s50_e100_p5_peak_943	738	.	27.18447	73.88695	70.47192	116
chr1	86211126	86211376	rod_ATAC_rep3_s50_e100_p5_peak_944	298	.	13.21586	29.84296	26.95024	126
chr1	86214235	86214482	rod_ATAC_rep3_s50_e100_p5_peak_945	271	.	12.33480	27.10977	24.25381	93
chr1	86339526	86339714	rod_ATAC_rep3_s50_e100_p5_peak_946	267	.	14.28571	26.78904	23.93738	107
chr1	86358951	86359178	rod_ATAC_rep3_s50_e100_p5_peak_947	501	.	10.24182	50.18555	47.05537	115
chr1	86359265	86359768	rod_ATAC_rep3_s50_e100_p5_peak_948a	1002	.	16.26248	100.20056	96.34299	180
chr1	86359265	86359768	rod_ATAC_rep3_s50_e100_p5_peak_948b	900	.	15.12126	90.08362	86.42126	307
chr1	86372057	86372255	rod_ATAC_rep3_s50_e100_p5_peak_949	500	.	22.28916	50.09464	46.96547	101
chr1	86389364	86389549	rod_ATAC_rep3_s50_e100_p5_peak_950	288	.	15.17241	28.86695	25.98727	69
chr1	86416362	86416513	rod_ATAC_rep3_s50_e100_p5_peak_951	134	.	8.44156	13.49064	10.86510	72
chr1	86418328	86418449	rod_ATAC_rep3_s50_e100_p5_peak_952	78	.	5.66038	7.85207	5.37862	82
chr1	86430093	86430213	rod_ATAC_rep3_s50_e100_p5_peak_953	130	.	5.91260	13.01155	10.39534	54
chr1	86434397	86434854	rod_ATAC_rep3_s50_e100_p5_peak_954	1130	.	24.40758	113.07138	108.89554	141
chr1	86440571	86440794	rod_ATAC_rep3_s50_e100_p5_peak_955	331	.	14.41441	33.17015	30.23535	127
chr1	86472274	86472460	rod_ATAC_rep3_s50_e100_p5_peak_956	197	.	11.11111	19.79817	17.05238	96
chr1	86487230	86487922	rod_ATAC_rep3_s50_e100_p5_peak_957a	935	.	15.94635	93.58485	89.85960	238
chr1	86487230	86487922	rod_ATAC_rep3_s50_e100_p5_peak_957b	1065	.	17.43666	106.53065	102.52728	408
chr1	86501695	86501795	rod_ATAC_rep3_s50_e100_p5_peak_958	65	.	3.79147	6.50340	4.08101	49
chr1	86503880	86504427	rod_ATAC_rep3_s50_e100_p5_peak_959	583	.	15.31101	58.30737	55.08509	288
chr1	86509461	86509649	rod_ATAC_rep3_s50_e100_p5_peak_960	268	.	14.10256	26.82314	23.97104	92
chr1	86520517	86520638	rod_ATAC_rep3_s50_e100_p5_peak_961	134	.	5.92593	13.43792	10.81341	63
chr1	86525239	86525544	rod_ATAC_rep3_s50_e100_p5_peak_962	459	.	7.05128	45.91925	42.83661	135
chr1	86526194	86526787	rod_ATAC_rep3_s50_e100_p5_peak_963a	755	.	9.64841	75.55997	72.12254	159
chr1	86526194	86526787	rod_ATAC_rep3_s50_e100_p5_peak_963b	735	.	9.49264	73.56047	70.14995	453
chr1	86528246	86528421	rod_ATAC_rep3_s50_e100_p5_peak_964	286	.	5.19288	28.67970	25.80248	95
chr1	86532048	86532185	rod_ATAC_rep3_s50_e100_p5_peak_965	142	.	5.42056	14.25189	11.60809	75
chr1	86532479	86532683	rod_ATAC_rep3_s50_e100_p5_peak_966	269	.	8.17121	26.98779	24.13330	114
chr1	86535805	86535963	rod_ATAC_rep3_s50_e100_p5_peak_967	142	.	6.76923	14.23541	11.59195	71
chr1	86538534	86538663	rod_ATAC_rep3_s50_e100_p5_peak_968	127	.	7.61421	12.70913	10.09855	73
chr1	86550496	86550630	rod_ATAC_rep3_s50_e100_p5_peak_969	104	.	5.78231	10.45177	7.89898	60
chr1	86551945	86552213	rod_ATAC_rep3_s50_e100_p5_peak_970	649	.	20.13423	64.96584	61.66456	146
chr1	86558506	86558620	rod_ATAC_rep3_s50_e100_p5_peak_971	103	.	6.17284	10.36708	7.81610	57
chr1	86561873	86562078	rod_ATAC_rep3_s50_e100_p5_peak_972	437	.	16.87243	43.76166	40.70301	109
chr1	86576794	86577036	rod_ATAC_rep3_s50_e100_p5_peak_973	169	.	9.17874	16.96768	14.27249	140
chr1	86582217	86582964	rod_ATAC_rep3_s50_e100_p5_peak_974a	123	.	4.66238	12.31870	9.72060	74
chr1	86582217	86582964	rod_ATAC_rep3_s50_e100_p5_peak_974b	1017	.	17.77060	101.76571	97.87408	339
chr1	86582217	86582964	rod_ATAC_rep3_s50_e100_p5_peak_974c	524	.	11.36364	52.40115	49.24598	648
chr1	86587015	86587224	rod_ATAC_rep3_s50_e100_p5_peak_975	453	.	10.70812	45.36307	42.28645	102
chr1	86598614	86598755	rod_ATAC_rep3_s50_e100_p5_peak_976	69	.	5.14649	6.94356	4.49517	67
chr1	86634840	86635031	rod_ATAC_rep3_s50_e100_p5_peak_977	252	.	13.76812	25.22592	22.39651	88
chr1	86641990	86642114	rod_ATAC_rep3_s50_e100_p5_peak_978	96	.	6.61692	9.69196	7.15606	56
chr1	86650365	86650557	rod_ATAC_rep3_s50_e100_p5_peak_979	282	.	14.64968	28.26449	25.39258	98
chr1	86669544	86669754	rod_ATAC_rep3_s50_e100_p5_peak_980	383	.	16.27907	38.37516	35.37781	110
chr1	86670487	86670698	rod_ATAC_rep3_s50_e100_p5_peak_981	356	.	15.49296	35.66319	32.69801	96
chr1	86697134	86697234	rod_ATAC_rep3_s50_e100_p5_peak_982	69	.	5.14649	6.94356	4.49517	47
chr1	86703681	86703986	rod_ATAC_rep3_s50_e100_p5_peak_983	661	.	18.99110	66.13268	62.81709	144
chr1	86705267	86705376	rod_ATAC_rep3_s50_e100_p5_peak_984	92	.	5.07463	9.20325	6.68656	52
chr1	86727238	86727365	rod_ATAC_rep3_s50_e100_p5_peak_985	87	.	6.16438	8.77436	6.26786	57
chr1	86741625	86741785	rod_ATAC_rep3_s50_e100_p5_peak_986	89	.	6.25000	8.94032	6.42976	76
chr1	87041216	87041390	rod_ATAC_rep3_s50_e100_p5_peak_987	285	.	13.20755	28.57536	25.69949	93
chr1	87042166	87042374	rod_ATAC_rep3_s50_e100_p5_peak_988	448	.	18.39623	44.86417	41.79321	98
chr1	87070830	87070985	rod_ATAC_rep3_s50_e100_p5_peak_989	172	.	10.29299	17.29552	14.59245	83
chr1	87098684	87098883	rod_ATAC_rep3_s50_e100_p5_peak_990	321	.	15.69767	32.19040	29.26775	98
chr1	87111835	87112010	rod_ATAC_rep3_s50_e100_p5_peak_991	216	.	12.23022	21.66284	18.88682	85
chr1	87168975	87169144	rod_ATAC_rep3_s50_e100_p5_peak_992	166	.	9.27835	16.67630	13.98618	76
chr1	87174397	87174558	rod_ATAC_rep3_s50_e100_p5_peak_993	153	.	8.98876	15.36551	12.70127	78
chr1	87184945	87185125	rod_ATAC_rep3_s50_e100_p5_peak_994	176	.	9.01288	17.65807	14.94892	73
chr1	87187126	87187312	rod_ATAC_rep3_s50_e100_p5_peak_995	372	.	15.18987	37.22721	34.24340	81
chr1	87213727	87214089	rod_ATAC_rep3_s50_e100_p5_peak_996	1273	.	26.34033	127.32152	122.67681	188
chr1	87214229	87214346	rod_ATAC_rep3_s50_e100_p5_peak_997	94	.	4.69484	9.46495	6.94169	60
chr1	87230198	87230413	rod_ATAC_rep3_s50_e100_p5_peak_998	118	.	7.64331	11.83798	9.24962	94
chr1	87246278	87246452	rod_ATAC_rep3_s50_e100_p5_peak_999	233	.	12.42604	23.37836	20.57585	77
chr1	87292989	87293105	rod_ATAC_rep3_s50_e100_p5_peak_1000	82	.	5.88171	8.29241	5.79790	83
chr1	87326726	87327155	rod_ATAC_rep3_s50_e100_p5_peak_1001	1255	.	24.02464	125.50285	120.92762	169
chr1	87327605	87327736	rod_ATAC_rep3_s50_e100_p5_peak_1002	111	.	4.85830	11.13800	8.56411	68
chr1	87339299	87339456	rod_ATAC_rep3_s50_e100_p5_peak_1003	82	.	5.88171	8.29241	5.79790	83
chr1	87348331	87348501	rod_ATAC_rep3_s50_e100_p5_peak_1004	168	.	10.00000	16.83533	14.14219	81
chr1	87380010	87380221	rod_ATAC_rep3_s50_e100_p5_peak_1005	394	.	19.07895	39.40068	36.39163	95
chr1	87385541	87385692	rod_ATAC_rep3_s50_e100_p5_peak_1006	111	.	7.35213	11.13693	8.56307	74
chr1	87418785	87418938	rod_ATAC_rep3_s50_e100_p5_peak_1007	136	.	8.57143	13.61579	10.98767	74
chr1	87420696	87420822	rod_ATAC_rep3_s50_e100_p5_peak_1008	88	.	6.20690	8.85637	6.34796	54
chr1	87432931	87433189	rod_ATAC_rep3_s50_e100_p5_peak_1009	788	.	24.27536	78.86558	75.38087	142
chr1	87447596	87447770	rod_ATAC_rep3_s50_e100_p5_peak_1010	272	.	14.11043	27.28973	24.43129	98
chr1	87460107	87460207	rod_ATAC_rep3_s50_e100_p5_peak_1011	69	.	5.14649	6.94356	4.49517	72
chr1	87466892	87467050	rod_ATAC_rep3_s50_e100_p5_peak_1012	64	.	4.92958	6.49881	4.07650	78
chr1	87510295	87510424	rod_ATAC_rep3_s50_e100_p5_peak_1013	96	.	6.61692	9.69196	7.15606	72
chr1	87541700	87541878	rod_ATAC_rep3_s50_e100_p5_peak_1014	157	.	9.55777	15.70512	13.03185	93
chr1	87568501	87568672	rod_ATAC_rep3_s50_e100_p5_peak_1015	210	.	11.36364	21.08393	18.31685	93
chr1	87569873	87570055	rod_ATAC_rep3_s50_e100_p5_peak_1016	114	.	7.07071	11.45964	8.87936	85
chr1	87574480	87574667	rod_ATAC_rep3_s50_e100_p5_peak_1017	155	.	9.31677	15.58463	12.91625	98
chr1	87585999	87586152	rod_ATAC_rep3_s50_e100_p5_peak_1018	120	.	7.74194	12.01613	9.42426	68
chr1	87607526	87607627	rod_ATAC_rep3_s50_e100_p5_peak_1019	85	.	5.98802	8.56285	6.06156	53
chr1	87608524	87608701	rod_ATAC_rep3_s50_e100_p5_peak_1020	161	.	9.46746	16.18075	13.49934	102
chr1	87652751	87652894	rod_ATAC_rep3_s50_e100_p5_peak_1021	136	.	8.57143	13.61579	10.98767	69
chr1	87660623	87660812	rod_ATAC_rep3_s50_e100_p5_peak_1022	186	.	10.69182	18.68837	15.96192	102
chr1	87671117	87671341	rod_ATAC_rep3_s50_e100_p5_peak_1023	391	.	15.51020	39.19983	36.19319	114
chr1	87696496	87696651	rod_ATAC_rep3_s50_e100_p5_peak_1024	102	.	6.89655	10.20500	7.65753	79
chr1	87710840	87711354	rod_ATAC_rep3_s50_e100_p5_peak_1025	887	.	19.18977	88.72414	85.08505	230
chr1	87721522	87721687	rod_ATAC_rep3_s50_e100_p5_peak_1026	148	.	8.45771	14.89124	12.23584	83
chr1	87725381	87725534	rod_ATAC_rep3_s50_e100_p5_peak_1027	148	.	8.69565	14.87502	12.21981	83
chr1	87755781	87756177	rod_ATAC_rep3_s50_e100_p5_peak_1028	1203	.	26.30273	120.32981	115.93666	155
chr1	87761694	87761897	rod_ATAC_rep3_s50_e100_p5_peak_1029	107	.	5.96491	10.76579	8.20579	87
chr1	87766331	87766542	rod_ATAC_rep3_s50_e100_p5_peak_1030	677	.	20.25723	67.76926	64.43330	97
chr1	87772751	87772941	rod_ATAC_rep3_s50_e100_p5_peak_1031	116	.	6.75105	11.69177	9.10669	112
chr1	87776005	87776105	rod_ATAC_rep3_s50_e100_p5_peak_1032	94	.	5.21472	9.45492	6.93192	54
chr1	87779637	87779803	rod_ATAC_rep3_s50_e100_p5_peak_1033	220	.	8.84956	22.07494	19.29262	77
chr1	87780647	87780761	rod_ATAC_rep3_s50_e100_p5_peak_1034	73	.	4.37318	7.31699	4.85832	71
chr1	87797810	87797957	rod_ATAC_rep3_s50_e100_p5_peak_1035	134	.	7.08955	13.49590	10.87007	77
chr1	87803335	87804016	rod_ATAC_rep3_s50_e100_p5_peak_1036a	474	.	6.89400	47.44547	44.34571	149
chr1	87803335	87804016	rod_ATAC_rep3_s50_e100_p5_peak_1036b	527	.	7.24113	52.71959	49.56097	422
chr1	87803335	87804016	rod_ATAC_rep3_s50_e100_p5_peak_1036c	585	.	7.65927	58.58141	55.35600	527
chr1	87805837	87805988	rod_ATAC_rep3_s50_e100_p5_peak_1037	198	.	3.98734	19.88469	17.13742	80
chr1	87821003	87821332	rod_ATAC_rep3_s50_e100_p5_peak_1038	310	.	5.74043	31.03452	28.12635	127
chr1	87836532	87836856	rod_ATAC_rep3_s50_e100_p5_peak_1039	412	.	7.40375	41.26893	38.23854	162
chr1	87846849	87847039	rod_ATAC_rep3_s50_e100_p5_peak_1040	104	.	3.22581	10.44639	7.89373	83
chr1	87848692	87848880	rod_ATAC_rep3_s50_e100_p5_peak_1041	78	.	2.72011	7.88655	5.41216	114
chr1	87849633	87849822	rod_ATAC_rep3_s50_e100_p5_peak_1042	129	.	3.39463	12.97350	10.35803	104
chr1	87853134	87853610	rod_ATAC_rep3_s50_e100_p5_peak_1043a	402	.	7.05664	40.22769	37.20920	84
chr1	87853134	87853610	rod_ATAC_rep3_s50_e100_p5_peak_1043b	94	.	3.29138	9.41304	6.89100	411
chr1	87855128	87855286	rod_ATAC_rep3_s50_e100_p5_peak_1044	177	.	5.46763	17.79938	15.08781	72
chr1	87862009	87862568	rod_ATAC_rep3_s50_e100_p5_peak_1045a	126	.	6.81818	12.61238	10.00816	117
chr1	87862009	87862568	rod_ATAC_rep3_s50_e100_p5_peak_1045b	442	.	16.28788	44.23862	41.17478	386
chr1	87906657	87906887	rod_ATAC_rep3_s50_e100_p5_peak_1046	589	.	23.93617	58.94989	55.72025	120
chr1	87922778	87922911	rod_ATAC_rep3_s50_e100_p5_peak_1047	96	.	6.61692	9.69196	7.15606	62
chr1	87936630	87936780	rod_ATAC_rep3_s50_e100_p5_peak_1048	157	.	9.55777	15.70512	13.03185	72
chr1	87990284	87990470	rod_ATAC_rep3_s50_e100_p5_peak_1049	172	.	10.29299	17.29552	14.59245	90
chr1	88008244	88008672	rod_ATAC_rep3_s50_e100_p5_peak_1050a	198	.	10.34483	19.86531	17.11858	96
chr1	88008244	88008672	rod_ATAC_rep3_s50_e100_p5_peak_1050b	462	.	19.21182	46.24493	43.15841	329
chr1	88120680	88120780	rod_ATAC_rep3_s50_e100_p5_peak_1051	82	.	5.88171	8.29241	5.79790	72
chr1	88205610	88205866	rod_ATAC_rep3_s50_e100_p5_peak_1052	291	.	15.43948	29.17146	26.28760	150
chr1	88277445	88277791	rod_ATAC_rep3_s50_e100_p5_peak_1053	1162	.	29.59501	116.24651	111.97927	189
chr1	88702142	88702254	rod_ATAC_rep3_s50_e100_p5_peak_1054	109	.	7.14286	10.96231	8.39781	83
chr1	88705876	88706050	rod_ATAC_rep3_s50_e100_p5_peak_1055	178	.	10.24096	17.88927	15.17635	89
chr1	88745361	88745520	rod_ATAC_rep3_s50_e100_p5_peak_1056	96	.	6.61692	9.69196	7.15606	85
chr1	89069919	89070471	rod_ATAC_rep3_s50_e100_p5_peak_1057	965	.	19.56088	96.58979	92.80711	227
chr1	89088750	89089078	rod_ATAC_rep3_s50_e100_p5_peak_1058	96	.	6.61692	9.69196	7.15606	71
chr1	89184491	89184699	rod_ATAC_rep3_s50_e100_p5_peak_1059	149	.	8.74317	14.95416	12.29762	110
chr1	89189263	89189443	rod_ATAC_rep3_s50_e100_p5_peak_1060	80	.	5.52764	8.04199	5.56324	70
chr1	89196180	89196290	rod_ATAC_rep3_s50_e100_p5_peak_1061	108	.	7.19424	10.80286	8.24215	89
chr1	89448600	89448791	rod_ATAC_rep3_s50_e100_p5_peak_1062	138	.	8.69565	13.87511	11.24183	95
chr1	89454491	89455088	rod_ATAC_rep3_s50_e100_p5_peak_1063	992	.	18.63799	99.25249	95.41524	190
chr1	89465059	89465191	rod_ATAC_rep3_s50_e100_p5_peak_1064	84	.	6.00000	8.46401	5.96504	58
chr1	89489128	89489379	rod_ATAC_rep3_s50_e100_p5_peak_1065	785	.	27.77778	78.54814	75.06812	134
chr1	89504219	89504462	rod_ATAC_rep3_s50_e100_p5_peak_1066	378	.	17.20430	37.87826	34.88688	124
chr1	89524505	89524694	rod_ATAC_rep3_s50_e100_p5_peak_1067	333	.	16.89189	33.35999	30.42283	99
chr1	89576944	89577396	rod_ATAC_rep3_s50_e100_p5_peak_1068a	398	.	9.23077	39.84607	36.83195	103
chr1	89576944	89577396	rod_ATAC_rep3_s50_e100_p5_peak_1068b	308	.	7.87037	30.84452	27.93912	350
chr1	89580014	89580342	rod_ATAC_rep3_s50_e100_p5_peak_1069	755	.	14.15241	75.59601	72.15800	131
chr1	89580516	89580675	rod_ATAC_rep3_s50_e100_p5_peak_1070	151	.	5.18053	15.10747	12.44816	78
chr1	89581031	89581166	rod_ATAC_rep3_s50_e100_p5_peak_1071	72	.	3.47551	7.26463	4.80745	71
chr1	89606678	89606850	rod_ATAC_rep3_s50_e100_p5_peak_1072	222	.	12.25806	22.24497	19.45924	72
chr1	89646717	89646919	rod_ATAC_rep3_s50_e100_p5_peak_1073	381	.	18.07229	38.11464	35.12045	90
chr1	89751008	89751313	rod_ATAC_rep3_s50_e100_p5_peak_1074	340	.	15.70681	34.03470	31.08930	133
chr1	89849668	89849796	rod_ATAC_rep3_s50_e100_p5_peak_1075	56	.	4.41128	5.65206	3.25649	67
chr1	89885747	89886051	rod_ATAC_rep3_s50_e100_p5_peak_1076	611	.	20.37037	61.15391	57.89835	153
chr1	89893387	89893628	rod_ATAC_rep3_s50_e100_p5_peak_1077	578	.	20.40000	57.84873	54.63170	133
chr1	89918254	89918474	rod_ATAC_rep3_s50_e100_p5_peak_1078	453	.	16.07143	45.35496	42.27840	98
chr1	89922933	89923190	rod_ATAC_rep3_s50_e100_p5_peak_1079	525	.	17.46575	52.55980	49.40291	127
chr1	89931181	89931371	rod_ATAC_rep3_s50_e100_p5_peak_1080	227	.	12.34568	22.79456	20.00081	89
chr1	89940501	89940681	rod_ATAC_rep3_s50_e100_p5_peak_1081	228	.	11.50000	22.82834	20.03411	90
chr1	89943309	89943518	rod_ATAC_rep3_s50_e100_p5_peak_1082	292	.	13.98964	29.27719	26.39182	97
chr1	90590930	90591035	rod_ATAC_rep3_s50_e100_p5_peak_1083	111	.	7.35213	11.13693	8.56307	57
chr1	90592954	90593117	rod_ATAC_rep3_s50_e100_p5_peak_1084	111	.	7.35213	11.13693	8.56307	74
chr1	90603244	90603584	rod_ATAC_rep3_s50_e100_p5_peak_1085	1339	.	32.22892	133.97960	129.04921	187
chr1	90733994	90734247	rod_ATAC_rep3_s50_e100_p5_peak_1086	325	.	16.66667	32.53323	29.60608	129
chr1	90973357	90973541	rod_ATAC_rep3_s50_e100_p5_peak_1087	239	.	13.23384	23.93776	21.12674	91
chr1	91249982	91250416	rod_ATAC_rep3_s50_e100_p5_peak_1088	1359	.	26.23656	135.96690	130.94154	199
chr1	91298086	91298477	rod_ATAC_rep3_s50_e100_p5_peak_1089	1495	.	29.74239	149.54030	143.81332	180
chr1	91347006	91347226	rod_ATAC_rep3_s50_e100_p5_peak_1090	379	.	16.05505	37.99637	35.00363	119
chr1	91350947	91351074	rod_ATAC_rep3_s50_e100_p5_peak_1091	108	.	6.66667	10.80573	8.24491	62
chr1	91380588	91380778	rod_ATAC_rep3_s50_e100_p5_peak_1092	265	.	14.28571	26.51030	23.66239	102
chr1	91398514	91399001	rod_ATAC_rep3_s50_e100_p5_peak_1093a	256	.	9.52381	25.61553	22.78035	98
chr1	91398514	91399001	rod_ATAC_rep3_s50_e100_p5_peak_1093b	1054	.	25.77031	105.48489	101.50713	303
chr1	91412725	91412861	rod_ATAC_rep3_s50_e100_p5_peak_1094	68	.	3.59168	6.82814	4.39573	63
chr1	91413107	91413509	rod_ATAC_rep3_s50_e100_p5_peak_1095	1044	.	19.88743	104.45414	100.50084	229
chr1	91414367	91414495	rod_ATAC_rep3_s50_e100_p5_peak_1096	80	.	3.92523	8.09467	5.61462	47
chr1	91428696	91428915	rod_ATAC_rep3_s50_e100_p5_peak_1097	408	.	19.25466	40.82636	37.80110	112
chr1	91459194	91459846	rod_ATAC_rep3_s50_e100_p5_peak_1098a	1329	.	19.47149	132.96121	128.07816	272
chr1	91459194	91459846	rod_ATAC_rep3_s50_e100_p5_peak_1098b	862	.	14.42441	86.20177	82.60466	482
chr1	91483399	91483609	rod_ATAC_rep3_s50_e100_p5_peak_1099	327	.	16.78322	32.76868	29.83874	111
chr1	91494444	91494770	rod_ATAC_rep3_s50_e100_p5_peak_1100	1520	.	32.71276	152.04150	146.17592	153
chr1	91523853	91524044	rod_ATAC_rep3_s50_e100_p5_peak_1101	203	.	11.67883	20.38054	17.62559	84
chr1	91540297	91540863	rod_ATAC_rep3_s50_e100_p5_peak_1102a	876	.	18.11024	87.66648	84.04522	150
chr1	91540297	91540863	rod_ATAC_rep3_s50_e100_p5_peak_1102b	890	.	18.30709	89.02451	85.38040	221
chr1	91540297	91540863	rod_ATAC_rep3_s50_e100_p5_peak_1102c	541	.	12.99213	54.17697	51.00177	422
chr1	91564150	91564252	rod_ATAC_rep3_s50_e100_p5_peak_1103	56	.	4.41128	5.65206	3.25649	65
chr1	91574337	91574461	rod_ATAC_rep3_s50_e100_p5_peak_1104	96	.	6.61692	9.69196	7.15606	59
chr1	91874759	91874935	rod_ATAC_rep3_s50_e100_p5_peak_1105	172	.	10.29299	17.29552	14.59245	82
chr1	91962372	91962558	rod_ATAC_rep3_s50_e100_p5_peak_1106	386	.	18.91892	38.61060	35.61084	95
chr1	92064467	92064686	rod_ATAC_rep3_s50_e100_p5_peak_1107	238	.	12.90323	23.80622	20.99753	113
chr1	92111488	92111649	rod_ATAC_rep3_s50_e100_p5_peak_1108	96	.	6.61692	9.69196	7.15606	88
chr1	92166475	92166576	rod_ATAC_rep3_s50_e100_p5_peak_1109	82	.	5.88171	8.29241	5.79790	49
chr1	92180108	92180691	rod_ATAC_rep3_s50_e100_p5_peak_1110	894	.	14.69780	89.40836	85.75757	293
chr1	92180803	92181028	rod_ATAC_rep3_s50_e100_p5_peak_1111	501	.	10.05510	50.18074	47.05059	89
chr1	92472927	92473190	rod_ATAC_rep3_s50_e100_p5_peak_1112	727	.	17.43119	72.71351	69.31397	131
chr1	92473669	92474022	rod_ATAC_rep3_s50_e100_p5_peak_1113	592	.	15.06849	59.27283	56.03923	228
chr1	92611133	92611291	rod_ATAC_rep3_s50_e100_p5_peak_1114	157	.	9.55777	15.70512	13.03185	70
chr1	92641204	92641333	rod_ATAC_rep3_s50_e100_p5_peak_1115	83	.	4.31818	8.38351	5.88699	78
chr1	92641857	92642200	rod_ATAC_rep3_s50_e100_p5_peak_1116	1301	.	26.30386	130.19919	125.43648	172
chr1	92647885	92648070	rod_ATAC_rep3_s50_e100_p5_peak_1117	320	.	15.30055	32.09782	29.17634	92
chr1	92648876	92649042	rod_ATAC_rep3_s50_e100_p5_peak_1118	177	.	9.94475	17.78651	15.07541	86
chr1	92677455	92678013	rod_ATAC_rep3_s50_e100_p5_peak_1119	762	.	18.59904	76.24419	72.79702	414
chr1	92696948	92697131	rod_ATAC_rep3_s50_e100_p5_peak_1120	327	.	16.90991	32.76324	29.83338	89
chr1	92714571	92714840	rod_ATAC_rep3_s50_e100_p5_peak_1121	244	.	13.04348	24.46914	21.65029	117
chr1	92737625	92737816	rod_ATAC_rep3_s50_e100_p5_peak_1122	96	.	6.61692	9.69196	7.15606	60
chr1	92831166	92831450	rod_ATAC_rep3_s50_e100_p5_peak_1123	798	.	18.00434	79.87174	76.37217	126
chr1	92831543	92831923	rod_ATAC_rep3_s50_e100_p5_peak_1124a	260	.	8.44156	26.05100	23.20962	104
chr1	92831543	92831923	rod_ATAC_rep3_s50_e100_p5_peak_1124b	94	.	4.53564	9.44919	6.92632	306
chr1	92834103	92834268	rod_ATAC_rep3_s50_e100_p5_peak_1125	314	.	9.54447	31.42584	28.51274	81
chr1	92895164	92895386	rod_ATAC_rep3_s50_e100_p5_peak_1126	470	.	21.34146	47.06810	43.97252	104
chr1	92902890	92903115	rod_ATAC_rep3_s50_e100_p5_peak_1127	158	.	5.60420	15.86250	13.18655	81
chr1	92906824	92907092	rod_ATAC_rep3_s50_e100_p5_peak_1128	746	.	11.82670	74.60107	71.17638	144
chr1	92907323	92907586	rod_ATAC_rep3_s50_e100_p5_peak_1129	557	.	9.75610	55.74837	52.55543	133
chr1	92910620	92910875	rod_ATAC_rep3_s50_e100_p5_peak_1130	561	.	10.19901	56.19505	52.99707	120
chr1	92934214	92934866	rod_ATAC_rep3_s50_e100_p5_peak_1131a	894	.	16.69477	89.49728	85.84519	143
chr1	92934214	92934866	rod_ATAC_rep3_s50_e100_p5_peak_1131b	1054	.	18.71838	105.46176	101.48433	496
chr1	92956705	92956958	rod_ATAC_rep3_s50_e100_p5_peak_1132	397	.	16.66667	39.74001	36.72705	142
chr1	93014546	93014769	rod_ATAC_rep3_s50_e100_p5_peak_1133	521	.	19.02834	52.17367	49.02105	106
chr1	93030341	93030504	rod_ATAC_rep3_s50_e100_p5_peak_1134	85	.	5.95238	8.50244	6.00262	83
chr1	93072607	93072734	rod_ATAC_rep3_s50_e100_p5_peak_1135	88	.	6.17284	8.88004	6.37090	63
chr1	93074134	93074296	rod_ATAC_rep3_s50_e100_p5_peak_1136	91	.	6.32911	9.15396	6.63826	97
chr1	93081039	93081222	rod_ATAC_rep3_s50_e100_p5_peak_1137	383	.	16.66667	38.32961	35.33299	87
chr1	93091245	93091365	rod_ATAC_rep3_s50_e100_p5_peak_1138	98	.	6.45161	9.81028	7.27166	52
chr1	93092743	93092856	rod_ATAC_rep3_s50_e100_p5_peak_1139	101	.	6.66667	10.16324	7.61687	59
chr1	93100396	93100823	rod_ATAC_rep3_s50_e100_p5_peak_1140a	644	.	12.89809	64.49406	61.19854	152
chr1	93100396	93100823	rod_ATAC_rep3_s50_e100_p5_peak_1140b	145	.	5.09554	14.51369	11.86501	362
chr1	93101145	93101325	rod_ATAC_rep3_s50_e100_p5_peak_1141	145	.	5.12000	14.58032	11.93057	104
chr1	93101807	93102104	rod_ATAC_rep3_s50_e100_p5_peak_1142	496	.	10.88000	49.66935	46.54486	159
chr1	93107637	93107793	rod_ATAC_rep3_s50_e100_p5_peak_1143	130	.	8.27586	13.02196	10.40532	76
chr1	93115047	93115388	rod_ATAC_rep3_s50_e100_p5_peak_1144	725	.	22.29965	72.50501	69.10814	158
chr1	93128731	93128999	rod_ATAC_rep3_s50_e100_p5_peak_1145	362	.	16.24365	36.25180	33.27951	145
chr1	93174488	93174690	rod_ATAC_rep3_s50_e100_p5_peak_1146	200	.	11.25000	20.04628	17.29650	128
chr1	93224063	93224268	rod_ATAC_rep3_s50_e100_p5_peak_1147	336	.	14.67890	33.61662	30.67641	97
chr1	93228033	93228284	rod_ATAC_rep3_s50_e100_p5_peak_1148	155	.	8.33333	15.57537	12.90726	101
chr1	93235606	93236160	rod_ATAC_rep3_s50_e100_p5_peak_1149a	351	.	12.50000	35.14627	32.18735	214
chr1	93235606	93236160	rod_ATAC_rep3_s50_e100_p5_peak_1149b	154	.	7.18750	15.45064	12.78490	431
chr1	93245768	93245907	rod_ATAC_rep3_s50_e100_p5_peak_1150	56	.	4.41128	5.65206	3.25649	68
chr1	93300283	93300526	rod_ATAC_rep3_s50_e100_p5_peak_1151	689	.	22.30483	68.96873	65.61749	118
chr1	93300639	93300784	rod_ATAC_rep3_s50_e100_p5_peak_1152	110	.	6.11511	11.02202	8.45633	74
chr1	93305653	93306068	rod_ATAC_rep3_s50_e100_p5_peak_1153	1138	.	29.43038	113.88703	109.68829	261
chr1	93342683	93343041	rod_ATAC_rep3_s50_e100_p5_peak_1154	1141	.	17.73050	114.16148	109.95495	179
chr1	93343438	93343767	rod_ATAC_rep3_s50_e100_p5_peak_1155	1059	.	16.78420	105.99900	102.00829	154
chr1	93444822	93445812	rod_ATAC_rep3_s50_e100_p5_peak_1156a	450	.	13.96648	45.00005	41.92751	95
chr1	93444822	93445812	rod_ATAC_rep3_s50_e100_p5_peak_1156b	253	.	9.39227	25.35206	22.52068	446
chr1	93444822	93445812	rod_ATAC_rep3_s50_e100_p5_peak_1156c	207	.	8.19672	20.79359	18.03087	603
chr1	93444822	93445812	rod_ATAC_rep3_s50_e100_p5_peak_1156d	167	.	7.14286	16.74595	14.05452	867
chr1	93478255	93479121	rod_ATAC_rep3_s50_e100_p5_peak_1157a	618	.	11.42857	61.81147	58.54806	123
chr1	93478255	93479121	rod_ATAC_rep3_s50_e100_p5_peak_1157b	744	.	12.92517	74.47867	71.05566	286
chr1	93478255	93479121	rod_ATAC_rep3_s50_e100_p5_peak_1157c	926	.	14.96599	92.62801	88.92043	664
chr1	93511829	93512415	rod_ATAC_rep3_s50_e100_p5_peak_1158a	1084	.	20.07299	108.48809	104.43534	186
chr1	93511829	93512415	rod_ATAC_rep3_s50_e100_p5_peak_1158b	96	.	4.35606	9.66355	7.13538	525
chr1	93523048	93523377	rod_ATAC_rep3_s50_e100_p5_peak_1159	184	.	10.05291	18.41348	15.69171	253
chr1	93545941	93546162	rod_ATAC_rep3_s50_e100_p5_peak_1160	196	.	10.79545	19.66291	16.91945	116
chr1	93620977	93621126	rod_ATAC_rep3_s50_e100_p5_peak_1161	111	.	7.10383	11.18030	8.60573	78
chr1	93634664	93634821	rod_ATAC_rep3_s50_e100_p5_peak_1162	148	.	5.08475	14.84104	12.18654	71
chr1	93635110	93635359	rod_ATAC_rep3_s50_e100_p5_peak_1163	70	.	3.40031	7.07436	4.62233	215
chr1	93635557	93636008	rod_ATAC_rep3_s50_e100_p5_peak_1164	1180	.	19.16538	118.02361	113.70345	248
chr1	93667846	93668025	rod_ATAC_rep3_s50_e100_p5_peak_1165	376	.	12.75964	37.67223	34.68321	84
chr1	93668776	93668902	rod_ATAC_rep3_s50_e100_p5_peak_1166	100	.	5.34125	10.03272	7.48926	62
chr1	93669991	93670259	rod_ATAC_rep3_s50_e100_p5_peak_1167	629	.	18.23529	62.95025	59.67337	144
chr1	93685581	93685756	rod_ATAC_rep3_s50_e100_p5_peak_1168	54	.	3.75000	5.44741	3.07820	10
chr1	93685837	93685942	rod_ATAC_rep3_s50_e100_p5_peak_1169	114	.	5.91900	11.45089	8.87078	55
chr1	93686459	93686743	rod_ATAC_rep3_s50_e100_p5_peak_1170	652	.	19.37500	65.20771	61.90356	127
chr1	93727093	93727264	rod_ATAC_rep3_s50_e100_p5_peak_1171	221	.	8.35509	22.15323	19.36983	92
chr1	93731877	93732259	rod_ATAC_rep3_s50_e100_p5_peak_1172	999	.	22.79412	99.95119	96.09898	160
chr1	93743015	93743185	rod_ATAC_rep3_s50_e100_p5_peak_1173	273	.	14.58333	27.37816	24.51845	82
chr1	93754532	93755132	rod_ATAC_rep3_s50_e100_p5_peak_1174a	646	.	13.68421	64.64494	61.34753	171
chr1	93754532	93755132	rod_ATAC_rep3_s50_e100_p5_peak_1174b	813	.	16.07774	81.30911	77.78829	445
chr1	93760241	93760465	rod_ATAC_rep3_s50_e100_p5_peak_1175	390	.	17.87710	39.02868	36.02388	118
chr1	93776835	93777075	rod_ATAC_rep3_s50_e100_p5_peak_1176	360	.	17.26190	36.08915	33.11886	108
chr1	93801826	93802120	rod_ATAC_rep3_s50_e100_p5_peak_1177	698	.	12.00000	69.83715	66.47472	149
chr1	93803721	93804080	rod_ATAC_rep3_s50_e100_p5_peak_1178	731	.	12.35521	73.16864	69.76307	154
chr1	93804175	93804487	rod_ATAC_rep3_s50_e100_p5_peak_1179	607	.	10.93951	60.75437	57.50352	140
chr1	93825069	93825687	rod_ATAC_rep3_s50_e100_p5_peak_1180a	943	.	20.04264	94.32125	90.58154	129
chr1	93825069	93825687	rod_ATAC_rep3_s50_e100_p5_peak_1180b	750	.	17.05757	75.07493	71.64415	452
chr1	93832837	93832939	rod_ATAC_rep3_s50_e100_p5_peak_1181	111	.	7.35213	11.13693	8.56307	82
chr1	93846079	93846242	rod_ATAC_rep3_s50_e100_p5_peak_1182	239	.	13.23384	23.93776	21.12674	77
chr1	93909344	93909477	rod_ATAC_rep3_s50_e100_p5_peak_1183	111	.	7.35213	11.13693	8.56307	69
chr1	93911971	93912140	rod_ATAC_rep3_s50_e100_p5_peak_1184	141	.	8.82256	14.14678	11.50484	80
chr1	93978436	93978578	rod_ATAC_rep3_s50_e100_p5_peak_1185	140	.	8.75912	14.01009	11.37418	71
chr1	93981038	93981207	rod_ATAC_rep3_s50_e100_p5_peak_1186	200	.	11.51079	20.02290	17.27361	87
chr1	94034977	94035167	rod_ATAC_rep3_s50_e100_p5_peak_1187	258	.	13.81579	25.88773	23.04848	107
chr1	94035267	94035444	rod_ATAC_rep3_s50_e100_p5_peak_1188	151	.	9.21053	15.12691	12.46698	78
chr1	94079168	94079403	rod_ATAC_rep3_s50_e100_p5_peak_1189	559	.	23.97661	55.92379	52.72893	122
chr1	94089243	94089496	rod_ATAC_rep3_s50_e100_p5_peak_1190	189	.	11.02820	18.91580	16.18407	158
chr1	94469864	94470072	rod_ATAC_rep3_s50_e100_p5_peak_1191	943	.	34.78261	94.30870	90.56948	105
chr1	95313459	95313733	rod_ATAC_rep3_s50_e100_p5_peak_1192	830	.	28.76712	83.04644	79.49912	128
chr1	97599091	97599288	rod_ATAC_rep3_s50_e100_p5_peak_1193	274	.	14.70427	27.40538	24.54498	90
chr1	97638290	97638527	rod_ATAC_rep3_s50_e100_p5_peak_1194	421	.	16.39344	42.18702	39.14624	110
chr1	97644540	97644781	rod_ATAC_rep3_s50_e100_p5_peak_1195	524	.	18.75000	52.48738	49.33116	122
chr1	97655872	97656093	rod_ATAC_rep3_s50_e100_p5_peak_1196	295	.	11.60410	29.57481	26.68543	119
chr1	97660726	97660891	rod_ATAC_rep3_s50_e100_p5_peak_1197	90	.	3.98671	9.05964	6.54626	76
chr1	97661099	97661247	rod_ATAC_rep3_s50_e100_p5_peak_1198	72	.	3.67647	7.26492	4.80773	97
chr1	97661354	97662218	rod_ATAC_rep3_s50_e100_p5_peak_1199a	165	.	5.88235	16.56973	13.88145	82
chr1	97661354	97662218	rod_ATAC_rep3_s50_e100_p5_peak_1199b	93	.	4.22794	9.36297	6.84229	274
chr1	97661354	97662218	rod_ATAC_rep3_s50_e100_p5_peak_1199c	615	.	13.60294	61.51500	58.25527	714
chr1	97674266	97674409	rod_ATAC_rep3_s50_e100_p5_peak_1200	126	.	8.08735	12.62306	10.01423	73
chr1	97676892	97677082	rod_ATAC_rep3_s50_e100_p5_peak_1201	205	.	11.76341	20.56402	17.80496	87
chr1	97688887	97689062	rod_ATAC_rep3_s50_e100_p5_peak_1202	157	.	9.55777	15.70512	13.03185	94
chr1	97698996	97699212	rod_ATAC_rep3_s50_e100_p5_peak_1203	406	.	19.72789	40.65297	37.62964	102
chr1	97769933	97770549	rod_ATAC_rep3_s50_e100_p5_peak_1204a	786	.	19.69310	78.68945	75.20735	149
chr1	97769933	97770549	rod_ATAC_rep3_s50_e100_p5_peak_1204b	388	.	12.02046	38.84637	35.84377	509
chr1	100224015	100224191	rod_ATAC_rep3_s50_e100_p5_peak_1205	189	.	11.02820	18.91580	16.18407	91
chr1	100231552	100231803	rod_ATAC_rep3_s50_e100_p5_peak_1206	176	.	10.41667	17.64371	14.93486	138
chr1	100231988	100232132	rod_ATAC_rep3_s50_e100_p5_peak_1207	176	.	10.41667	17.64371	14.93486	77
chr1	102628164	102628355	rod_ATAC_rep3_s50_e100_p5_peak_1208	345	.	17.64512	34.58724	31.63509	92
chr1	103589925	103590036	rod_ATAC_rep3_s50_e100_p5_peak_1209	82	.	5.88171	8.29241	5.79790	51
chr1	104293550	104293706	rod_ATAC_rep3_s50_e100_p5_peak_1210	189	.	11.02820	18.91580	16.18407	87
chr1	104944869	104945031	rod_ATAC_rep3_s50_e100_p5_peak_1211	141	.	8.82256	14.14678	11.50484	86
chr1	104957072	104957314	rod_ATAC_rep3_s50_e100_p5_peak_1212	623	.	25.00000	62.39613	59.12592	119
chr1	105455902	105456054	rod_ATAC_rep3_s50_e100_p5_peak_1213	256	.	13.96906	25.66045	22.82441	76
chr1	105615732	105615914	rod_ATAC_rep3_s50_e100_p5_peak_1214	157	.	9.55777	15.70512	13.03185	80
chr1	105663592	105663988	rod_ATAC_rep3_s50_e100_p5_peak_1215	1270	.	23.89558	127.07397	122.43851	161
chr1	105679422	105679589	rod_ATAC_rep3_s50_e100_p5_peak_1216	158	.	9.30233	15.89724	13.22077	76
chr1	105680717	105680892	rod_ATAC_rep3_s50_e100_p5_peak_1217	215	.	11.62791	21.53704	18.76315	99
chr1	105735390	105735490	rod_ATAC_rep3_s50_e100_p5_peak_1218	96	.	6.61692	9.69196	7.15606	58
chr1	105891158	105891258	rod_ATAC_rep3_s50_e100_p5_peak_1219	82	.	5.88171	8.29241	5.79790	80
chr1	105990170	105990817	rod_ATAC_rep3_s50_e100_p5_peak_1220a	886	.	12.74725	88.63299	84.99576	140
chr1	105990170	105990817	rod_ATAC_rep3_s50_e100_p5_peak_1220b	217	.	5.38462	21.70968	18.93307	482
chr1	105991312	105991442	rod_ATAC_rep3_s50_e100_p5_peak_1221	96	.	3.49345	9.66789	7.13962	65
chr1	105993894	105994136	rod_ATAC_rep3_s50_e100_p5_peak_1222	596	.	9.83607	59.66655	56.42856	127
chr1	106008198	106008478	rod_ATAC_rep3_s50_e100_p5_peak_1223	388	.	18.12865	38.82462	35.82242	118
chr1	106037107	106037262	rod_ATAC_rep3_s50_e100_p5_peak_1224	111	.	7.35213	11.13693	8.56307	90
chr1	106071426	106071526	rod_ATAC_rep3_s50_e100_p5_peak_1225	56	.	4.41128	5.65206	3.25649	43
chr1	106075102	106075233	rod_ATAC_rep3_s50_e100_p5_peak_1226	92	.	6.42857	9.29728	6.77792	57
chr1	106171252	106171916	rod_ATAC_rep3_s50_e100_p5_peak_1227	921	.	13.61502	92.12639	88.42781	262
chr1	106191997	106192097	rod_ATAC_rep3_s50_e100_p5_peak_1228	75	.	5.51724	7.55309	5.08776	68
chr1	106208689	106208814	rod_ATAC_rep3_s50_e100_p5_peak_1229	97	.	6.58683	9.78047	7.24240	62
chr1	106209222	106209418	rod_ATAC_rep3_s50_e100_p5_peak_1230	193	.	10.84337	19.32586	16.58760	105
chr1	106220601	106220745	rod_ATAC_rep3_s50_e100_p5_peak_1231	111	.	7.35213	11.13693	8.56307	73
chr1	106272478	106272592	rod_ATAC_rep3_s50_e100_p5_peak_1232	96	.	6.61692	9.69196	7.15606	17
chr1	106314832	106314943	rod_ATAC_rep3_s50_e100_p5_peak_1233	56	.	4.41128	5.65206	3.25649	49
chr1	106346855	106347023	rod_ATAC_rep3_s50_e100_p5_peak_1234	111	.	7.35213	11.13693	8.56307	76
chr1	106389886	106390010	rod_ATAC_rep3_s50_e100_p5_peak_1235	111	.	7.35213	11.13693	8.56307	56
chr1	106395581	106395800	rod_ATAC_rep3_s50_e100_p5_peak_1236	198	.	11.33333	19.87351	17.12654	95
chr1	106425303	106425403	rod_ATAC_rep3_s50_e100_p5_peak_1237	82	.	5.88171	8.29241	5.79790	43
chr1	106478610	106478850	rod_ATAC_rep3_s50_e100_p5_peak_1238	227	.	12.67606	22.76056	19.96733	114
chr1	106511646	106511858	rod_ATAC_rep3_s50_e100_p5_peak_1239	291	.	15.43948	29.17146	26.28760	94
chr1	106608878	106608990	rod_ATAC_rep3_s50_e100_p5_peak_1240	69	.	5.14649	6.94356	4.49517	52
chr1	106628829	106628994	rod_ATAC_rep3_s50_e100_p5_peak_1241	169	.	10.14493	16.97734	14.28192	63
chr1	106663491	106663638	rod_ATAC_rep3_s50_e100_p5_peak_1242	141	.	8.82256	14.14678	11.50484	68
chr1	106665250	106665350	rod_ATAC_rep3_s50_e100_p5_peak_1243	96	.	6.61692	9.69196	7.15606	40
chr1	106689100	106689239	rod_ATAC_rep3_s50_e100_p5_peak_1244	96	.	6.61692	9.69196	7.15606	64
chr1	106696474	106696782	rod_ATAC_rep3_s50_e100_p5_peak_1245	668	.	20.67797	66.84640	63.52194	149
chr1	106699700	106699884	rod_ATAC_rep3_s50_e100_p5_peak_1246	141	.	6.97674	14.17274	11.53046	106
chr1	106713953	106714669	rod_ATAC_rep3_s50_e100_p5_peak_1247a	451	.	13.05419	45.19132	42.11662	217
chr1	106713953	106714669	rod_ATAC_rep3_s50_e100_p5_peak_1247b	213	.	7.96020	21.32997	18.55914	561
chr1	106735722	106735871	rod_ATAC_rep3_s50_e100_p5_peak_1248	185	.	10.10638	18.50260	15.77931	72
chr1	106738164	106738358	rod_ATAC_rep3_s50_e100_p5_peak_1249	318	.	15.13514	31.81666	28.89879	102
chr1	106744984	106745084	rod_ATAC_rep3_s50_e100_p5_peak_1250	96	.	5.15759	9.69562	7.15967	48
chr1	106745193	106745653	rod_ATAC_rep3_s50_e100_p5_peak_1251a	567	.	16.76301	56.74682	53.54231	136
chr1	106745193	106745653	rod_ATAC_rep3_s50_e100_p5_peak_1251b	175	.	7.53623	17.51016	14.80339	348
chr1	106759553	106760001	rod_ATAC_rep3_s50_e100_p5_peak_1252	1164	.	21.98444	116.40942	112.13737	214
chr1	106774975	106775117	rod_ATAC_rep3_s50_e100_p5_peak_1253	157	.	9.55777	15.70512	13.03185	69
chr1	106796568	106796883	rod_ATAC_rep3_s50_e100_p5_peak_1254	1272	.	33.11037	127.23907	122.59687	168
chr1	108415870	108415970	rod_ATAC_rep3_s50_e100_p5_peak_1255	69	.	5.14649	6.94356	4.49517	49
chr1	109132631	109132745	rod_ATAC_rep3_s50_e100_p5_peak_1256	111	.	7.35213	11.13693	8.56307	53
chr1	110330183	110330308	rod_ATAC_rep3_s50_e100_p5_peak_1257	96	.	6.61692	9.69196	7.15606	58
chr1	110613078	110613178	rod_ATAC_rep3_s50_e100_p5_peak_1258	82	.	5.88171	8.29241	5.79790	59
chr1	114186397	114186518	rod_ATAC_rep3_s50_e100_p5_peak_1259	82	.	5.88171	8.29241	5.79790	61
chr1	114644199	114644349	rod_ATAC_rep3_s50_e100_p5_peak_1260	189	.	11.02820	18.91580	16.18407	69
chr1	116746804	116746934	rod_ATAC_rep3_s50_e100_p5_peak_1261	126	.	8.08735	12.62306	10.01423	63
chr1	118012844	118012944	rod_ATAC_rep3_s50_e100_p5_peak_1262	96	.	6.61692	9.69196	7.15606	76
chr1	118311099	118311605	rod_ATAC_rep3_s50_e100_p5_peak_1263a	661	.	19.87180	66.17092	62.85483	115
chr1	118311099	118311605	rod_ATAC_rep3_s50_e100_p5_peak_1263b	476	.	15.70513	47.69555	44.59293	389
chr1	118321610	118321958	rod_ATAC_rep3_s50_e100_p5_peak_1264	855	.	28.03347	85.57466	81.98736	215
chr1	118388811	118389053	rod_ATAC_rep3_s50_e100_p5_peak_1265	263	.	9.35065	26.39913	23.55300	101
chr1	118389206	118389567	rod_ATAC_rep3_s50_e100_p5_peak_1266a	612	.	16.62338	61.21163	57.95548	115
chr1	118389206	118389567	rod_ATAC_rep3_s50_e100_p5_peak_1266b	210	.	8.05195	21.01218	18.24623	274
chr1	118389723	118389823	rod_ATAC_rep3_s50_e100_p5_peak_1267	71	.	4.13437	7.16158	4.70707	47
chr1	118421746	118421950	rod_ATAC_rep3_s50_e100_p5_peak_1268	129	.	8.21918	12.91141	10.29714	113
chr1	118422241	118422390	rod_ATAC_rep3_s50_e100_p5_peak_1269	102	.	6.94444	10.29866	7.74915	69
chr1	118434747	118434905	rod_ATAC_rep3_s50_e100_p5_peak_1270	118	.	7.69231	11.80395	9.21636	79
chr1	118445130	118445334	rod_ATAC_rep3_s50_e100_p5_peak_1271	308	.	15.52795	30.81202	27.90690	106
chr1	118458955	118459305	rod_ATAC_rep3_s50_e100_p5_peak_1272a	242	.	9.14127	24.28846	21.47218	78
chr1	118458955	118459305	rod_ATAC_rep3_s50_e100_p5_peak_1272b	158	.	6.92521	15.86240	13.18646	264
chr1	118459408	118459799	rod_ATAC_rep3_s50_e100_p5_peak_1273	896	.	22.71468	89.63214	85.97762	140
chr1	118466168	118466270	rod_ATAC_rep3_s50_e100_p5_peak_1274	96	.	6.61692	9.69196	7.15606	61
chr1	118476965	118477177	rod_ATAC_rep3_s50_e100_p5_peak_1275	256	.	12.14953	25.60248	22.76759	108
chr1	118481906	118482108	rod_ATAC_rep3_s50_e100_p5_peak_1276	240	.	9.59752	24.05475	21.24192	101
chr1	118482537	118482781	rod_ATAC_rep3_s50_e100_p5_peak_1277	528	.	17.64706	52.89584	49.73508	126
chr1	118498415	118498620	rod_ATAC_rep3_s50_e100_p5_peak_1278	289	.	15.03268	28.97464	26.09351	122
chr1	118627738	118628060	rod_ATAC_rep3_s50_e100_p5_peak_1279	424	.	18.71658	42.49828	39.45393	158
chr1	119053623	119053733	rod_ATAC_rep3_s50_e100_p5_peak_1280	82	.	5.88171	8.29241	5.79790	65
chr1	119421189	119421289	rod_ATAC_rep3_s50_e100_p5_peak_1281	64	.	4.92958	6.49881	4.07650	42
chr1	119458371	119458519	rod_ATAC_rep3_s50_e100_p5_peak_1282	96	.	6.61692	9.69196	7.15606	71
chr1	119463486	119463648	rod_ATAC_rep3_s50_e100_p5_peak_1283	172	.	10.29299	17.29552	14.59245	83
chr1	119484565	119484724	rod_ATAC_rep3_s50_e100_p5_peak_1284	133	.	8.45070	13.36952	10.74626	76
chr1	119504658	119505021	rod_ATAC_rep3_s50_e100_p5_peak_1285	1498	.	29.42529	149.82388	144.07637	215
chr1	119520433	119520668	rod_ATAC_rep3_s50_e100_p5_peak_1286	282	.	13.36634	28.23166	25.36032	122
chr1	119526010	119526516	rod_ATAC_rep3_s50_e100_p5_peak_1287a	784	.	20.78652	78.40651	74.92858	125
chr1	119526010	119526516	rod_ATAC_rep3_s50_e100_p5_peak_1287b	388	.	12.67606	38.86622	35.86337	395
chr1	119548761	119548951	rod_ATAC_rep3_s50_e100_p5_peak_1288	222	.	12.41379	22.23355	19.44903	110
chr1	119597025	119597177	rod_ATAC_rep3_s50_e100_p5_peak_1289	124	.	8.02920	12.49806	9.89584	77
chr1	119618340	119618493	rod_ATAC_rep3_s50_e100_p5_peak_1290	124	.	7.65027	12.40915	9.80886	77
chr1	119621602	119621777	rod_ATAC_rep3_s50_e100_p5_peak_1291	193	.	10.04785	19.37375	16.63466	79
chr1	119641127	119641278	rod_ATAC_rep3_s50_e100_p5_peak_1292	138	.	7.79817	13.81221	11.18022	76
chr1	119642506	119642613	rod_ATAC_rep3_s50_e100_p5_peak_1293	87	.	4.63918	8.71733	6.21239	49
chr1	119646425	119646650	rod_ATAC_rep3_s50_e100_p5_peak_1294	630	.	12.88744	63.05154	59.77335	103
chr1	119647130	119647261	rod_ATAC_rep3_s50_e100_p5_peak_1295	117	.	4.56770	11.74489	9.15866	54
chr1	119648322	119648439	rod_ATAC_rep3_s50_e100_p5_peak_1296	115	.	4.63122	11.58645	9.00347	51
chr1	119648609	119648793	rod_ATAC_rep3_s50_e100_p5_peak_1297	81	.	3.81944	8.11113	5.63051	125
chr1	119648889	119649189	rod_ATAC_rep3_s50_e100_p5_peak_1298	666	.	13.88889	66.68713	63.36464	123
chr1	119654491	119654627	rod_ATAC_rep3_s50_e100_p5_peak_1299	110	.	7.29927	11.02362	8.45764	65
chr1	119675083	119675273	rod_ATAC_rep3_s50_e100_p5_peak_1300	431	.	20.52980	43.19486	40.14271	92
chr1	119681782	119681882	rod_ATAC_rep3_s50_e100_p5_peak_1301	82	.	5.88171	8.29241	5.79790	32
chr1	119761581	119761810	rod_ATAC_rep3_s50_e100_p5_peak_1302	335	.	16.46342	33.53804	30.59867	92
chr1	119787317	119787475	rod_ATAC_rep3_s50_e100_p5_peak_1303	126	.	8.08735	12.62306	10.01423	86
chr1	119837077	119837222	rod_ATAC_rep3_s50_e100_p5_peak_1304	139	.	4.90798	13.99643	11.36112	77
chr1	119837357	119837855	rod_ATAC_rep3_s50_e100_p5_peak_1305	1229	.	19.63190	122.99628	118.51289	250
chr1	119895100	119895326	rod_ATAC_rep3_s50_e100_p5_peak_1306	290	.	14.81481	29.03367	26.15181	102
chr1	119904919	119905139	rod_ATAC_rep3_s50_e100_p5_peak_1307	494	.	20.19704	49.43465	46.31273	117
chr1	119913028	119913391	rod_ATAC_rep3_s50_e100_p5_peak_1308	1234	.	31.71521	123.49844	118.99755	182
chr1	119937139	119937239	rod_ATAC_rep3_s50_e100_p5_peak_1309	82	.	5.88171	8.29241	5.79790	46
chr1	120013249	120013356	rod_ATAC_rep3_s50_e100_p5_peak_1310	111	.	7.35213	11.13693	8.56307	72
chr1	120033118	120033323	rod_ATAC_rep3_s50_e100_p5_peak_1311	157	.	9.55777	15.70512	13.03185	110
chr1	120073758	120073858	rod_ATAC_rep3_s50_e100_p5_peak_1312	69	.	5.14649	6.94356	4.49517	28
chr1	120093625	120093811	rod_ATAC_rep3_s50_e100_p5_peak_1313	284	.	14.96599	28.45977	25.58536	85
chr1	120093923	120094023	rod_ATAC_rep3_s50_e100_p5_peak_1314	51	.	4.13793	5.10488	2.74870	40
chr1	120120378	120120523	rod_ATAC_rep3_s50_e100_p5_peak_1315	145	.	6.28141	14.57683	11.92713	71
chr1	120120951	120121308	rod_ATAC_rep3_s50_e100_p5_peak_1316	1282	.	27.61194	128.26517	123.58250	181
chr1	120197259	120197455	rod_ATAC_rep3_s50_e100_p5_peak_1317	222	.	12.49863	22.23851	19.45299	86
chr1	120247530	120247736	rod_ATAC_rep3_s50_e100_p5_peak_1318	419	.	20.13423	41.92367	38.88589	108
chr1	120265207	120265405	rod_ATAC_rep3_s50_e100_p5_peak_1319	205	.	11.76341	20.56402	17.80496	95
chr1	120574879	120574984	rod_ATAC_rep3_s50_e100_p5_peak_1320	96	.	6.61692	9.69196	7.15606	47
chr1	121327680	121328170	rod_ATAC_rep3_s50_e100_p5_peak_1321a	998	.	23.17380	99.87694	96.02655	140
chr1	121327680	121328170	rod_ATAC_rep3_s50_e100_p5_peak_1321b	509	.	14.35768	50.92767	47.78919	380
chr1	121339229	121339467	rod_ATAC_rep3_s50_e100_p5_peak_1322	378	.	18.23899	37.83944	34.84853	122
chr1	121419201	121419357	rod_ATAC_rep3_s50_e100_p5_peak_1323	126	.	8.08735	12.62306	10.01423	89
chr1	121430935	121431189	rod_ATAC_rep3_s50_e100_p5_peak_1324	807	.	26.89076	80.74117	77.22890	120
chr1	121567855	121568142	rod_ATAC_rep3_s50_e100_p5_peak_1325	828	.	29.75610	82.86155	79.31698	117
chr1	121777592	121777725	rod_ATAC_rep3_s50_e100_p5_peak_1326	82	.	5.88171	8.29241	5.79790	53
chr1	122357127	122357272	rod_ATAC_rep3_s50_e100_p5_peak_1327	172	.	10.29299	17.29552	14.59245	71
chr1	124931567	124931807	rod_ATAC_rep3_s50_e100_p5_peak_1328	289	.	15.03268	28.97464	26.09351	133
chr1	125028756	125028990	rod_ATAC_rep3_s50_e100_p5_peak_1329	213	.	12.05674	21.30181	18.53137	147
chr1	125100617	125100973	rod_ATAC_rep3_s50_e100_p5_peak_1330	1076	.	26.82216	107.66283	103.63126	190
chr1	125112947	125113097	rod_ATAC_rep3_s50_e100_p5_peak_1331	157	.	9.55777	15.70512	13.03185	80
chr1	125149768	125149896	rod_ATAC_rep3_s50_e100_p5_peak_1332	78	.	5.67376	7.86116	5.38723	59
chr1	125370893	125371099	rod_ATAC_rep3_s50_e100_p5_peak_1333	388	.	19.04762	38.86243	35.85962	100
chr1	125399311	125399536	rod_ATAC_rep3_s50_e100_p5_peak_1334	267	.	14.28571	26.78904	23.93738	94
chr1	125426065	125426173	rod_ATAC_rep3_s50_e100_p5_peak_1335	80	.	5.75540	8.02723	5.54876	52
chr1	125435388	125436049	rod_ATAC_rep3_s50_e100_p5_peak_1336a	244	.	7.38739	24.47235	21.65346	99
chr1	125435388	125436049	rod_ATAC_rep3_s50_e100_p5_peak_1336b	1204	.	21.44144	120.40211	116.00636	387
chr1	125495600	125495772	rod_ATAC_rep3_s50_e100_p5_peak_1337	157	.	9.55777	15.70512	13.03185	83
chr1	125560384	125560649	rod_ATAC_rep3_s50_e100_p5_peak_1338	775	.	15.84700	77.50565	74.04049	124
chr1	125560776	125561163	rod_ATAC_rep3_s50_e100_p5_peak_1339	919	.	17.85064	91.98406	88.28792	188
chr1	125574400	125574500	rod_ATAC_rep3_s50_e100_p5_peak_1340	96	.	6.61692	9.69196	7.15606	51
chr1	126571614	126571751	rod_ATAC_rep3_s50_e100_p5_peak_1341	74	.	5.44218	7.40969	4.94821	83
chr1	126626565	126626665	rod_ATAC_rep3_s50_e100_p5_peak_1342	69	.	5.14649	6.94356	4.49517	11
chr1	126677947	126678146	rod_ATAC_rep3_s50_e100_p5_peak_1343	346	.	11.25655	34.61642	31.66379	102
chr1	126681791	126682049	rod_ATAC_rep3_s50_e100_p5_peak_1344	799	.	19.09308	79.91943	76.41914	133
chr1	126683650	126683806	rod_ATAC_rep3_s50_e100_p5_peak_1345	142	.	6.55271	14.26234	11.61837	76
chr1	126726564	126726695	rod_ATAC_rep3_s50_e100_p5_peak_1346	82	.	5.88171	8.29241	5.79790	61
chr1	126738135	126738291	rod_ATAC_rep3_s50_e100_p5_peak_1347	96	.	6.61692	9.69196	7.15606	76
chr1	126765427	126765665	rod_ATAC_rep3_s50_e100_p5_peak_1348	614	.	18.29268	61.41774	58.15909	131
chr1	126766357	126766523	rod_ATAC_rep3_s50_e100_p5_peak_1349	226	.	9.14634	22.64271	19.85124	76
chr1	126767076	126767273	rod_ATAC_rep3_s50_e100_p5_peak_1350	204	.	8.53659	20.41670	17.66129	96
chr1	126798923	126799141	rod_ATAC_rep3_s50_e100_p5_peak_1351	196	.	11.34752	19.68355	16.93953	110
chr1	126931834	126932013	rod_ATAC_rep3_s50_e100_p5_peak_1352	189	.	11.02820	18.91580	16.18407	92
chr1	126940238	126940440	rod_ATAC_rep3_s50_e100_p5_peak_1353	538	.	22.77778	53.83683	50.66549	103
chr1	126944076	126944182	rod_ATAC_rep3_s50_e100_p5_peak_1354	101	.	6.66667	10.16324	7.61687	77
chr1	127204802	127205513	rod_ATAC_rep3_s50_e100_p5_peak_1355a	770	.	15.98513	77.09731	73.63818	141
chr1	127204802	127205513	rod_ATAC_rep3_s50_e100_p5_peak_1355b	594	.	13.38290	59.47622	56.24046	468
chr1	127206044	127206151	rod_ATAC_rep3_s50_e100_p5_peak_1356	139	.	5.30165	13.95927	11.32458	55
chr1	127217069	127217347	rod_ATAC_rep3_s50_e100_p5_peak_1357	839	.	26.56250	83.92956	80.36839	138
chr1	127233617	127233754	rod_ATAC_rep3_s50_e100_p5_peak_1358	74	.	5.44218	7.40969	4.94821	74
chr1	127238845	127239032	rod_ATAC_rep3_s50_e100_p5_peak_1359	188	.	10.75949	18.81048	16.08200	84
chr1	127261552	127261652	rod_ATAC_rep3_s50_e100_p5_peak_1360	56	.	4.41128	5.65206	3.25649	21
chr1	127299807	127300036	rod_ATAC_rep3_s50_e100_p5_peak_1361	109	.	7.24638	10.91174	8.34839	83
chr1	127328568	127328804	rod_ATAC_rep3_s50_e100_p5_peak_1362	434	.	19.65318	43.42508	40.37030	108
chr1	127420498	127420679	rod_ATAC_rep3_s50_e100_p5_peak_1363	252	.	13.46154	25.22841	22.39889	76
chr1	127459020	127459286	rod_ATAC_rep3_s50_e100_p5_peak_1364	190	.	11.03448	19.05302	16.31919	151
chr1	127473351	127473510	rod_ATAC_rep3_s50_e100_p5_peak_1365	111	.	7.35213	11.13693	8.56307	81
chr1	127487287	127487452	rod_ATAC_rep3_s50_e100_p5_peak_1366	176	.	10.32258	17.69942	14.98954	79
chr1	127496819	127497034	rod_ATAC_rep3_s50_e100_p5_peak_1367	182	.	10.59603	18.20778	15.48950	101
chr1	127500341	127500504	rod_ATAC_rep3_s50_e100_p5_peak_1368	164	.	9.80392	16.46794	13.78131	94
chr1	127679977	127680077	rod_ATAC_rep3_s50_e100_p5_peak_1369	69	.	5.14649	6.94356	4.49517	47
chr1	127773797	127774327	rod_ATAC_rep3_s50_e100_p5_peak_1370	1323	.	20.32885	132.32082	127.46692	205
chr1	127795098	127795209	rod_ATAC_rep3_s50_e100_p5_peak_1371	96	.	6.61692	9.69196	7.15606	62
chr1	127827332	127827595	rod_ATAC_rep3_s50_e100_p5_peak_1372	317	.	15.75758	31.74159	28.82449	132
chr1	127868639	127869084	rod_ATAC_rep3_s50_e100_p5_peak_1373a	1222	.	29.05983	122.29557	117.83569	125
chr1	127868639	127869084	rod_ATAC_rep3_s50_e100_p5_peak_1373b	153	.	6.87679	15.31995	12.65651	380
chr1	127958890	127959047	rod_ATAC_rep3_s50_e100_p5_peak_1374	113	.	7.48299	11.39490	8.81585	66
chr1	127973419	127973619	rod_ATAC_rep3_s50_e100_p5_peak_1375	282	.	14.64968	28.26449	25.39258	101
chr1	127990625	127990822	rod_ATAC_rep3_s50_e100_p5_peak_1376	304	.	15.02890	30.46437	27.56376	102
chr1	128008683	128008882	rod_ATAC_rep3_s50_e100_p5_peak_1377	183	.	10.49383	18.33448	15.61400	87
chr1	128102650	128102900	rod_ATAC_rep3_s50_e100_p5_peak_1378	768	.	12.79070	76.82954	73.37444	132
chr1	128102983	128103761	rod_ATAC_rep3_s50_e100_p5_peak_1379a	962	.	14.89637	96.21123	92.43570	210
chr1	128102983	128103761	rod_ATAC_rep3_s50_e100_p5_peak_1379b	67	.	3.11688	6.74330	4.31334	708
chr1	128223459	128223566	rod_ATAC_rep3_s50_e100_p5_peak_1380	96	.	6.61692	9.69196	7.15606	52
chr1	128243970	128244666	rod_ATAC_rep3_s50_e100_p5_peak_1381a	1107	.	20.25317	110.76205	106.64943	152
chr1	128243970	128244666	rod_ATAC_rep3_s50_e100_p5_peak_1381b	489	.	11.55235	48.99213	45.87510	424
chr1	128254852	128255042	rod_ATAC_rep3_s50_e100_p5_peak_1382	241	.	13.07190	24.11970	21.30581	97
chr1	128359575	128359881	rod_ATAC_rep3_s50_e100_p5_peak_1383	1153	.	32.36364	115.33880	111.09788	163
chr1	128416790	128417553	rod_ATAC_rep3_s50_e100_p5_peak_1384a	427	.	11.17765	42.78567	39.73804	100
chr1	128416790	128417553	rod_ATAC_rep3_s50_e100_p5_peak_1384b	187	.	6.58683	18.72216	15.99535	323
chr1	128416790	128417553	rod_ATAC_rep3_s50_e100_p5_peak_1384c	1281	.	23.95210	128.17496	123.49563	617
chr1	128973152	128973306	rod_ATAC_rep3_s50_e100_p5_peak_1385	126	.	8.08735	12.62306	10.01423	78
chr1	130634118	130634271	rod_ATAC_rep3_s50_e100_p5_peak_1386	141	.	8.82256	14.14678	11.50484	87
chr1	130691988	130692177	rod_ATAC_rep3_s50_e100_p5_peak_1387	369	.	16.25616	36.94903	33.96845	91
chr1	130701974	130702314	rod_ATAC_rep3_s50_e100_p5_peak_1388	918	.	21.25604	91.88659	88.19244	170
chr1	130712424	130712648	rod_ATAC_rep3_s50_e100_p5_peak_1389	234	.	5.44707	23.47227	20.66862	111
chr1	130715698	130716192	rod_ATAC_rep3_s50_e100_p5_peak_1390	988	.	12.99094	98.88428	95.05448	195
chr1	130717343	130717599	rod_ATAC_rep3_s50_e100_p5_peak_1391	613	.	9.95671	61.36780	58.10985	141
chr1	130731750	130731930	rod_ATAC_rep3_s50_e100_p5_peak_1392	111	.	7.35213	11.13693	8.56307	97
chr1	130771257	130771423	rod_ATAC_rep3_s50_e100_p5_peak_1393	126	.	8.08735	12.62306	10.01423	81
chr1	130784226	130784415	rod_ATAC_rep3_s50_e100_p5_peak_1394	187	.	10.00000	18.79928	16.07111	102
chr1	130787111	130787305	rod_ATAC_rep3_s50_e100_p5_peak_1395	342	.	15.42289	34.20578	31.25809	90
chr1	130797069	130797252	rod_ATAC_rep3_s50_e100_p5_peak_1396	229	.	10.22727	22.92229	20.12670	89
chr1	130798754	130798954	rod_ATAC_rep3_s50_e100_p5_peak_1397	317	.	12.08054	31.72664	28.80985	113
chr1	130803753	130803931	rod_ATAC_rep3_s50_e100_p5_peak_1398	225	.	9.72222	22.59516	19.80422	94
chr1	130804299	130804558	rod_ATAC_rep3_s50_e100_p5_peak_1399	327	.	13.38583	32.74376	29.81414	115
chr1	130810980	130811120	rod_ATAC_rep3_s50_e100_p5_peak_1400	111	.	7.35213	11.13693	8.56307	70
chr1	130838420	130838591	rod_ATAC_rep3_s50_e100_p5_peak_1401	172	.	10.29299	17.29552	14.59245	93
chr1	130875238	130875407	rod_ATAC_rep3_s50_e100_p5_peak_1402	173	.	10.27397	17.36226	14.65803	76
chr1	130894729	130894942	rod_ATAC_rep3_s50_e100_p5_peak_1403	253	.	13.54839	25.38861	22.55683	101
chr1	130979626	130979754	rod_ATAC_rep3_s50_e100_p5_peak_1404	111	.	7.35213	11.13693	8.56307	65
chr1	131031555	131031803	rod_ATAC_rep3_s50_e100_p5_peak_1405	644	.	24.75248	64.48727	61.19186	134
chr1	131053352	131053540	rod_ATAC_rep3_s50_e100_p5_peak_1406	216	.	11.94969	21.68216	18.90576	81
chr1	131060390	131060577	rod_ATAC_rep3_s50_e100_p5_peak_1407	413	.	18.85714	41.37770	38.34619	86
chr1	131078789	131079058	rod_ATAC_rep3_s50_e100_p5_peak_1408	591	.	17.95666	59.12124	55.88944	132
chr1	131079865	131080023	rod_ATAC_rep3_s50_e100_p5_peak_1409	188	.	8.22785	18.81180	16.08329	77
chr1	131087400	131087506	rod_ATAC_rep3_s50_e100_p5_peak_1410	92	.	5.88235	9.20456	6.68758	51
chr1	131091539	131091738	rod_ATAC_rep3_s50_e100_p5_peak_1411	367	.	14.93776	36.79415	33.81546	101
chr1	131097096	131097280	rod_ATAC_rep3_s50_e100_p5_peak_1412	148	.	5.67515	14.86643	12.21151	109
chr1	131097695	131098039	rod_ATAC_rep3_s50_e100_p5_peak_1413	1305	.	24.11067	130.50302	125.72581	185
chr1	131116043	131116217	rod_ATAC_rep3_s50_e100_p5_peak_1414	271	.	13.06533	27.13285	24.27660	78
chr1	131119146	131119299	rod_ATAC_rep3_s50_e100_p5_peak_1415	153	.	8.45070	15.31514	12.65183	77
chr1	131137888	131138439	rod_ATAC_rep3_s50_e100_p5_peak_1416a	168	.	7.18232	16.82348	14.13064	152
chr1	131137888	131138439	rod_ATAC_rep3_s50_e100_p5_peak_1416b	1034	.	25.27778	103.48512	99.55447	424
chr1	131153040	131153320	rod_ATAC_rep3_s50_e100_p5_peak_1417	1130	.	32.22222	113.00459	108.83079	128
chr1	131181736	131181925	rod_ATAC_rep3_s50_e100_p5_peak_1418	339	.	14.10788	33.99123	31.04639	93
chr1	131185397	131185572	rod_ATAC_rep3_s50_e100_p5_peak_1419	140	.	7.65957	14.01475	11.37878	84
chr1	131244951	131245425	rod_ATAC_rep3_s50_e100_p5_peak_1420a	82	.	5.26316	8.20978	5.72639	53
chr1	131244951	131245425	rod_ATAC_rep3_s50_e100_p5_peak_1420b	168	.	8.50202	16.80316	14.11073	288
chr1	131245545	131245717	rod_ATAC_rep3_s50_e100_p5_peak_1421	168	.	8.50202	16.80316	14.11073	81
chr1	131260482	131260661	rod_ATAC_rep3_s50_e100_p5_peak_1422	149	.	8.92857	14.90537	12.24967	99
chr1	131270325	131270522	rod_ATAC_rep3_s50_e100_p5_peak_1423	359	.	17.50000	35.94741	32.97875	94
chr1	131278453	131278553	rod_ATAC_rep3_s50_e100_p5_peak_1424	65	.	4.96454	6.56829	4.14363	92
chr1	131290736	131290897	rod_ATAC_rep3_s50_e100_p5_peak_1425	247	.	13.42282	24.78477	21.96142	80
chr1	131319667	131319874	rod_ATAC_rep3_s50_e100_p5_peak_1426	426	.	20.26144	42.68540	39.63885	93
chr1	131329218	131329318	rod_ATAC_rep3_s50_e100_p5_peak_1427	82	.	5.88171	8.29241	5.79790	79
chr1	131339529	131339725	rod_ATAC_rep3_s50_e100_p5_peak_1428	273	.	14.58333	27.37816	24.51845	106
chr1	131350392	131350578	rod_ATAC_rep3_s50_e100_p5_peak_1429	214	.	12.00000	21.43046	18.65805	90
chr1	131526986	131527185	rod_ATAC_rep3_s50_e100_p5_peak_1430	139	.	4.02355	13.91319	11.27911	111
chr1	131527284	131527978	rod_ATAC_rep3_s50_e100_p5_peak_1431a	644	.	9.69638	64.46623	61.17118	133
chr1	131527284	131527978	rod_ATAC_rep3_s50_e100_p5_peak_1431b	881	.	11.83953	88.14583	84.51657	458
chr1	131555234	131555462	rod_ATAC_rep3_s50_e100_p5_peak_1432	357	.	17.39130	35.75060	32.78429	103
chr1	131613480	131613621	rod_ATAC_rep3_s50_e100_p5_peak_1433	157	.	9.55777	15.70512	13.03185	73
chr1	131658144	131658398	rod_ATAC_rep3_s50_e100_p5_peak_1434	926	.	30.43478	92.65893	88.95076	121
chr1	131708448	131708631	rod_ATAC_rep3_s50_e100_p5_peak_1435	386	.	16.83168	38.60791	35.60822	96
chr1	131712532	131712700	rod_ATAC_rep3_s50_e100_p5_peak_1436	210	.	10.73171	21.02036	18.25423	74
chr1	131765680	131765904	rod_ATAC_rep3_s50_e100_p5_peak_1437	433	.	19.23077	43.37687	40.32276	108
chr1	131797221	131797385	rod_ATAC_rep3_s50_e100_p5_peak_1438	155	.	9.48905	15.55674	12.88888	76
chr1	131827629	131828166	rod_ATAC_rep3_s50_e100_p5_peak_1439	1010	.	18.98734	101.09207	97.21553	344
chr1	131828372	131828478	rod_ATAC_rep3_s50_e100_p5_peak_1440	71	.	3.62319	7.14251	4.68839	52
chr1	131837185	131837301	rod_ATAC_rep3_s50_e100_p5_peak_1441	113	.	7.48299	11.39490	8.81585	48
chr1	131846406	131846617	rod_ATAC_rep3_s50_e100_p5_peak_1442	479	.	20.65217	47.95126	44.84587	107
chr1	131867068	131867342	rod_ATAC_rep3_s50_e100_p5_peak_1443	1099	.	32.80632	109.92320	105.83311	123
chr1	131882918	131883022	rod_ATAC_rep3_s50_e100_p5_peak_1444	111	.	7.35213	11.13693	8.56307	61
chr1	131905631	131905761	rod_ATAC_rep3_s50_e100_p5_peak_1445	160	.	6.37813	16.05707	13.37777	65
chr1	131910218	131910563	rod_ATAC_rep3_s50_e100_p5_peak_1446	1206	.	20.89810	120.65047	116.24557	155
chr1	131910817	131911193	rod_ATAC_rep3_s50_e100_p5_peak_1447a	278	.	8.08823	27.82301	24.95690	92
chr1	131910817	131911193	rod_ATAC_rep3_s50_e100_p5_peak_1447b	59	.	3.29670	5.94099	3.53668	325
chr1	131937794	131937978	rod_ATAC_rep3_s50_e100_p5_peak_1448	174	.	10.19108	17.45939	14.75365	96
chr1	131948127	131948266	rod_ATAC_rep3_s50_e100_p5_peak_1449	141	.	8.82256	14.14678	11.50484	74
chr1	131962891	131963000	rod_ATAC_rep3_s50_e100_p5_peak_1450	109	.	6.98925	10.99188	8.42684	52
chr1	131963126	131963283	rod_ATAC_rep3_s50_e100_p5_peak_1451	122	.	7.52688	12.20538	9.60943	73
chr1	131981745	131981947	rod_ATAC_rep3_s50_e100_p5_peak_1452	398	.	15.47619	39.86100	36.84673	102
chr1	131982979	131983181	rod_ATAC_rep3_s50_e100_p5_peak_1453	554	.	19.53125	55.49086	52.30087	100
chr1	131995178	131995354	rod_ATAC_rep3_s50_e100_p5_peak_1454	361	.	17.61006	36.14760	33.17653	91
chr1	132000596	132000768	rod_ATAC_rep3_s50_e100_p5_peak_1455	122	.	7.91367	12.25451	9.65754	97
chr1	132007432	132007759	rod_ATAC_rep3_s50_e100_p5_peak_1456	948	.	18.57411	94.81898	91.07065	142
chr1	132007934	132008211	rod_ATAC_rep3_s50_e100_p5_peak_1457	712	.	15.25424	71.21893	67.83852	139
chr1	132014906	132015075	rod_ATAC_rep3_s50_e100_p5_peak_1458	189	.	10.95890	18.90438	16.17453	87
chr1	132030694	132030860	rod_ATAC_rep3_s50_e100_p5_peak_1459	157	.	9.52381	15.72136	13.04755	81
chr1	132032884	132033010	rod_ATAC_rep3_s50_e100_p5_peak_1460	95	.	6.53595	9.52583	7.00087	50
chr1	132046483	132046680	rod_ATAC_rep3_s50_e100_p5_peak_1461	496	.	20.29703	49.60413	46.48048	92
chr1	132065160	132065275	rod_ATAC_rep3_s50_e100_p5_peak_1462	75	.	5.48780	7.55355	5.08793	61
chr1	132067900	132068055	rod_ATAC_rep3_s50_e100_p5_peak_1463	98	.	6.62651	9.84835	7.30895	72
chr1	132090381	132090651	rod_ATAC_rep3_s50_e100_p5_peak_1464	628	.	23.28767	62.84451	59.56892	158
chr1	132099950	132100064	rod_ATAC_rep3_s50_e100_p5_peak_1465	82	.	5.88171	8.29241	5.79790	52
chr1	132116797	132116939	rod_ATAC_rep3_s50_e100_p5_peak_1466	124	.	7.65027	12.40915	9.80886	69
chr1	132121269	132121468	rod_ATAC_rep3_s50_e100_p5_peak_1467	203	.	10.65990	20.38786	17.63276	116
chr1	132139353	132139517	rod_ATAC_rep3_s50_e100_p5_peak_1468	170	.	9.93789	17.00443	14.30829	84
chr1	132140292	132140454	rod_ATAC_rep3_s50_e100_p5_peak_1469	147	.	8.82353	14.72466	12.07221	89
chr1	132155860	132156014	rod_ATAC_rep3_s50_e100_p5_peak_1470	205	.	10.42654	20.51429	17.75722	78
chr1	132157459	132157650	rod_ATAC_rep3_s50_e100_p5_peak_1471	311	.	14.01869	31.19536	28.28530	103
chr1	132233666	132233870	rod_ATAC_rep3_s50_e100_p5_peak_1472	490	.	20.40816	49.02744	45.91011	102
chr1	132237650	132237834	rod_ATAC_rep3_s50_e100_p5_peak_1473	187	.	10.00000	18.79928	16.07111	85
chr1	132292898	132293133	rod_ATAC_rep3_s50_e100_p5_peak_1474	210	.	11.58537	21.03152	18.26512	113
chr1	132298721	132298989	rod_ATAC_rep3_s50_e100_p5_peak_1475	139	.	6.84039	13.92924	11.29491	150
chr1	132302206	132302376	rod_ATAC_rep3_s50_e100_p5_peak_1476	269	.	10.21021	26.96211	24.10822	87
chr1	132303597	132303751	rod_ATAC_rep3_s50_e100_p5_peak_1477	144	.	6.89655	14.46884	11.82118	62
chr1	132315915	132316345	rod_ATAC_rep3_s50_e100_p5_peak_1478a	940	.	27.40214	94.09655	90.36179	123
chr1	132315915	132316345	rod_ATAC_rep3_s50_e100_p5_peak_1478b	140	.	7.14286	14.02366	11.38736	366
chr1	132325367	132325470	rod_ATAC_rep3_s50_e100_p5_peak_1479	82	.	5.88171	8.29241	5.79790	44
chr1	132331421	132331521	rod_ATAC_rep3_s50_e100_p5_peak_1480	62	.	4.79452	6.23736	3.82339	79
chr1	132355909	132356148	rod_ATAC_rep3_s50_e100_p5_peak_1481	505	.	19.46903	50.54318	47.40887	101
chr1	132366264	132366417	rod_ATAC_rep3_s50_e100_p5_peak_1482	92	.	4.18944	9.27174	6.75330	72
chr1	132366976	132367257	rod_ATAC_rep3_s50_e100_p5_peak_1483	647	.	13.97459	64.72314	61.42480	141
chr1	132367650	132367873	rod_ATAC_rep3_s50_e100_p5_peak_1484	663	.	14.31193	66.38938	63.07071	116
chr1	132390321	132390479	rod_ATAC_rep3_s50_e100_p5_peak_1485	187	.	8.20189	18.76381	16.03618	77
chr1	132391044	132391181	rod_ATAC_rep3_s50_e100_p5_peak_1486	79	.	4.73186	7.94933	5.47290	83
chr1	132391552	132391945	rod_ATAC_rep3_s50_e100_p5_peak_1487	405	.	13.88013	40.54135	37.51929	276
chr1	132414067	132414277	rod_ATAC_rep3_s50_e100_p5_peak_1488	393	.	9.07716	39.37697	36.36821	105
chr1	132417258	132418051	rod_ATAC_rep3_s50_e100_p5_peak_1489a	954	.	16.26506	95.41032	91.65034	166
chr1	132417258	132418051	rod_ATAC_rep3_s50_e100_p5_peak_1489b	153	.	5.12048	15.30022	12.63705	720
chr1	132424832	132424932	rod_ATAC_rep3_s50_e100_p5_peak_1490	83	.	5.88235	8.38440	5.88767	49
chr1	132426499	132426608	rod_ATAC_rep3_s50_e100_p5_peak_1491	104	.	6.66667	10.46609	7.91301	55
chr1	132441046	132441217	rod_ATAC_rep3_s50_e100_p5_peak_1492	104	.	7.04225	10.49282	7.93900	80
chr1	132469653	132469753	rod_ATAC_rep3_s50_e100_p5_peak_1493	82	.	5.88171	8.29241	5.79790	54
chr1	132476975	132477668	rod_ATAC_rep3_s50_e100_p5_peak_1494a	511	.	15.91592	51.15383	48.01281	107
chr1	132476975	132477668	rod_ATAC_rep3_s50_e100_p5_peak_1494b	525	.	16.21622	52.51922	49.36279	403
chr1	132476975	132477668	rod_ATAC_rep3_s50_e100_p5_peak_1494c	129	.	6.30631	12.95742	10.34223	630
chr1	132483679	132483862	rod_ATAC_rep3_s50_e100_p5_peak_1495	149	.	9.21986	14.99327	12.33608	95
chr1	132520799	132521153	rod_ATAC_rep3_s50_e100_p5_peak_1496	1040	.	26.48810	104.04192	100.09869	140
chr1	132525939	132526039	rod_ATAC_rep3_s50_e100_p5_peak_1497	86	.	5.53191	8.64252	6.13942	45
chr1	132558139	132558351	rod_ATAC_rep3_s50_e100_p5_peak_1498	296	.	14.21053	29.64913	26.75890	111
chr1	132582041	132582262	rod_ATAC_rep3_s50_e100_p5_peak_1499	492	.	17.82946	49.27369	46.15364	104
chr1	132583351	132583490	rod_ATAC_rep3_s50_e100_p5_peak_1500	124	.	6.96721	12.44825	9.84747	72
chr1	132594753	132594913	rod_ATAC_rep3_s50_e100_p5_peak_1501	183	.	10.28571	18.36350	15.64249	82
chr1	132601106	132601351	rod_ATAC_rep3_s50_e100_p5_peak_1502	302	.	12.69841	30.24085	27.34328	132
chr1	132609157	132609325	rod_ATAC_rep3_s50_e100_p5_peak_1503	246	.	12.24490	24.61814	21.79695	77
chr1	132609406	132609564	rod_ATAC_rep3_s50_e100_p5_peak_1504	127	.	7.61421	12.70913	10.09855	69
chr1	132665741	132665841	rod_ATAC_rep3_s50_e100_p5_peak_1505	100	.	6.74847	10.05870	7.51449	73
chr1	132679672	132679819	rod_ATAC_rep3_s50_e100_p5_peak_1506	182	.	10.22727	18.26407	15.54460	67
chr1	132707647	132707889	rod_ATAC_rep3_s50_e100_p5_peak_1507	344	.	13.21429	34.45434	31.50381	123
chr1	132717379	132717527	rod_ATAC_rep3_s50_e100_p5_peak_1508	158	.	6.11814	15.89998	13.22339	72
chr1	132721320	132721594	rod_ATAC_rep3_s50_e100_p5_peak_1509	1055	.	20.96774	105.55562	101.57587	136
chr1	132727405	132727528	rod_ATAC_rep3_s50_e100_p5_peak_1510	92	.	5.69106	9.22937	6.71150	96
chr1	132736134	132736326	rod_ATAC_rep3_s50_e100_p5_peak_1511	194	.	7.32861	19.48647	16.74573	91
chr1	132739264	132739482	rod_ATAC_rep3_s50_e100_p5_peak_1512	254	.	7.05329	25.47526	22.64233	90
chr1	132741677	132741966	rod_ATAC_rep3_s50_e100_p5_peak_1513	963	.	18.21429	96.35955	92.58132	142
chr1	132758682	132758877	rod_ATAC_rep3_s50_e100_p5_peak_1514	254	.	12.37624	25.40127	22.56933	82
chr1	132759088	132759243	rod_ATAC_rep3_s50_e100_p5_peak_1515	137	.	8.00000	13.72868	11.09854	68
chr1	132771524	132771735	rod_ATAC_rep3_s50_e100_p5_peak_1516	461	.	20.00000	46.10957	43.02469	104
chr1	132876735	132876871	rod_ATAC_rep3_s50_e100_p5_peak_1517	83	.	5.72917	8.36462	5.86844	73
chr1	132880568	132880668	rod_ATAC_rep3_s50_e100_p5_peak_1518	64	.	4.83871	6.48406	4.06245	56
chr1	132928800	132928991	rod_ATAC_rep3_s50_e100_p5_peak_1519	115	.	7.58621	11.59470	9.01138	82
chr1	132935000	132935188	rod_ATAC_rep3_s50_e100_p5_peak_1520	231	.	12.28070	23.12604	20.32733	83
chr1	132968809	132968968	rod_ATAC_rep3_s50_e100_p5_peak_1521	203	.	10.92896	20.34755	17.59312	80
chr1	132982830	132982983	rod_ATAC_rep3_s50_e100_p5_peak_1522	152	.	9.27152	15.24093	12.57899	79
chr1	133025088	133025566	rod_ATAC_rep3_s50_e100_p5_peak_1523a	124	.	6.01719	12.41769	9.81727	58
chr1	133025088	133025566	rod_ATAC_rep3_s50_e100_p5_peak_1523b	1120	.	27.53623	112.09612	107.94736	337
chr1	133033845	133034072	rod_ATAC_rep3_s50_e100_p5_peak_1524	282	.	14.37126	28.24610	25.37452	120
chr1	133039512	133039682	rod_ATAC_rep3_s50_e100_p5_peak_1525	116	.	7.17949	11.63657	9.05262	91
chr1	133042656	133042869	rod_ATAC_rep3_s50_e100_p5_peak_1526	236	.	9.70874	23.69670	20.88962	95
chr1	133045956	133046289	rod_ATAC_rep3_s50_e100_p5_peak_1527	358	.	13.22034	35.82343	32.85628	157
chr1	133087741	133087932	rod_ATAC_rep3_s50_e100_p5_peak_1528	448	.	19.67213	44.83434	41.76377	98
chr1	133101515	133101688	rod_ATAC_rep3_s50_e100_p5_peak_1529	183	.	10.66667	18.34130	15.62062	88
chr1	133130835	133131463	rod_ATAC_rep3_s50_e100_p5_peak_1530a	86	.	3.71471	8.61840	6.11588	60
chr1	133130835	133131463	rod_ATAC_rep3_s50_e100_p5_peak_1530b	1242	.	19.49026	124.28813	119.75798	384
chr1	133146052	133146253	rod_ATAC_rep3_s50_e100_p5_peak_1531	383	.	18.18182	38.30935	35.31297	106
chr1	133177537	133177709	rod_ATAC_rep3_s50_e100_p5_peak_1532	307	.	8.01282	30.74524	27.84116	94
chr1	133181073	133181452	rod_ATAC_rep3_s50_e100_p5_peak_1533	855	.	14.44600	85.52319	81.93662	235
chr1	133181702	133181803	rod_ATAC_rep3_s50_e100_p5_peak_1534	51	.	2.80505	5.15232	2.79470	45
chr1	133182402	133182631	rod_ATAC_rep3_s50_e100_p5_peak_1535	392	.	8.68347	39.25357	36.24623	117
chr1	133185176	133185309	rod_ATAC_rep3_s50_e100_p5_peak_1536	133	.	4.79134	13.33214	10.70958	61
chr1	133191456	133191687	rod_ATAC_rep3_s50_e100_p5_peak_1537	205	.	10.42654	20.51429	17.75722	108
chr1	133204511	133204642	rod_ATAC_rep3_s50_e100_p5_peak_1538	76	.	5.46448	7.69561	5.22655	70
chr1	133206296	133206443	rod_ATAC_rep3_s50_e100_p5_peak_1539	122	.	7.56757	12.27246	9.67516	72
chr1	133215547	133215659	rod_ATAC_rep3_s50_e100_p5_peak_1540	72	.	5.29412	7.22659	4.77022	61
chr1	133226096	133226219	rod_ATAC_rep3_s50_e100_p5_peak_1541	54	.	4.31655	5.45561	3.08579	67
chr1	133238955	133239175	rod_ATAC_rep3_s50_e100_p5_peak_1542	300	.	14.07035	30.02124	27.12640	119
chr1	133268715	133268815	rod_ATAC_rep3_s50_e100_p5_peak_1543	54	.	4.37500	5.48240	3.11160	50
chr1	133306893	133307095	rod_ATAC_rep3_s50_e100_p5_peak_1544	212	.	10.89109	21.28488	18.51493	100
chr1	133307496	133307650	rod_ATAC_rep3_s50_e100_p5_peak_1545	149	.	8.50000	14.96062	12.30393	69
chr1	133314517	133314617	rod_ATAC_rep3_s50_e100_p5_peak_1546	53	.	4.28571	5.39333	3.02561	50
chr1	133347944	133348062	rod_ATAC_rep3_s50_e100_p5_peak_1547	100	.	6.80272	10.02401	7.48069	59
chr1	133353626	133353824	rod_ATAC_rep3_s50_e100_p5_peak_1548	492	.	20.09804	49.26685	46.14684	94
chr1	133363335	133363758	rod_ATAC_rep3_s50_e100_p5_peak_1549	829	.	24.48276	82.95171	79.40575	125
chr1	133382121	133382319	rod_ATAC_rep3_s50_e100_p5_peak_1550	288	.	13.70558	28.80012	25.92122	88
chr1	133424224	133424518	rod_ATAC_rep3_s50_e100_p5_peak_1551	152	.	9.27152	15.24093	12.57899	218
chr1	133578031	133578131	rod_ATAC_rep3_s50_e100_p5_peak_1552	69	.	5.14649	6.94356	4.49517	48
chr1	133596709	133596941	rod_ATAC_rep3_s50_e100_p5_peak_1553	93	.	6.45161	9.37282	6.85185	46
chr1	133609952	133610532	rod_ATAC_rep3_s50_e100_p5_peak_1554a	260	.	8.44156	26.05100	23.20962	90
chr1	133609952	133610532	rod_ATAC_rep3_s50_e100_p5_peak_1554b	1287	.	25.32468	128.78850	124.08498	397
chr1	133617166	133617266	rod_ATAC_rep3_s50_e100_p5_peak_1555	64	.	4.89510	6.43106	4.01087	43
chr1	133648220	133648323	rod_ATAC_rep3_s50_e100_p5_peak_1556	56	.	4.41128	5.65206	3.25649	50
chr1	133653153	133653289	rod_ATAC_rep3_s50_e100_p5_peak_1557	93	.	6.47482	9.39234	6.87065	38
chr1	133660963	133661152	rod_ATAC_rep3_s50_e100_p5_peak_1558	55	.	3.56234	5.58387	3.20928	27
chr1	133661280	133661592	rod_ATAC_rep3_s50_e100_p5_peak_1559	1249	.	27.48092	124.96105	120.40751	157
chr1	133686298	133686411	rod_ATAC_rep3_s50_e100_p5_peak_1560	96	.	6.61692	9.69196	7.15606	55
chr1	133715663	133715789	rod_ATAC_rep3_s50_e100_p5_peak_1561	119	.	7.69231	11.92622	9.33620	68
chr1	133800983	133801193	rod_ATAC_rep3_s50_e100_p5_peak_1562	425	.	19.87578	42.54644	39.50153	102
chr1	133896398	133896588	rod_ATAC_rep3_s50_e100_p5_peak_1563	225	.	12.19512	22.52705	19.73730	88
chr1	133908477	133908645	rod_ATAC_rep3_s50_e100_p5_peak_1564	252	.	12.63158	25.26585	22.43575	83
chr1	133911515	133911728	rod_ATAC_rep3_s50_e100_p5_peak_1565	269	.	13.29787	26.94582	24.09213	98
chr1	133924263	133924458	rod_ATAC_rep3_s50_e100_p5_peak_1566	258	.	13.81579	25.88773	23.04848	101
chr1	134046041	134046270	rod_ATAC_rep3_s50_e100_p5_peak_1567	360	.	15.31532	36.04838	33.07851	99
chr1	134048848	134049030	rod_ATAC_rep3_s50_e100_p5_peak_1568	293	.	11.82796	29.34847	26.46236	82
chr1	134053309	134053513	rod_ATAC_rep3_s50_e100_p5_peak_1569	413	.	15.93626	41.39207	38.36032	104
chr1	134060830	134061461	rod_ATAC_rep3_s50_e100_p5_peak_1570a	1003	.	13.32645	100.36739	96.50632	169
chr1	134060830	134061461	rod_ATAC_rep3_s50_e100_p5_peak_1570b	175	.	4.65357	17.54207	14.83499	565
chr1	134062613	134062843	rod_ATAC_rep3_s50_e100_p5_peak_1571	186	.	4.78128	18.69949	15.97294	88
chr1	134063581	134063759	rod_ATAC_rep3_s50_e100_p5_peak_1572	249	.	5.61224	24.90494	22.08004	83
chr1	134071149	134071306	rod_ATAC_rep3_s50_e100_p5_peak_1573	127	.	7.37327	12.70693	10.09643	77
chr1	134077438	134077668	rod_ATAC_rep3_s50_e100_p5_peak_1574	389	.	8.75179	38.91992	35.91640	116
chr1	134078221	134078352	rod_ATAC_rep3_s50_e100_p5_peak_1575	102	.	4.03458	10.29922	7.74970	69
chr1	134078998	134079416	rod_ATAC_rep3_s50_e100_p5_peak_1576	1096	.	17.38506	109.67004	105.58675	209
chr1	134086879	134087176	rod_ATAC_rep3_s50_e100_p5_peak_1577	790	.	25.39062	79.03035	75.54315	139
chr1	134092931	134093319	rod_ATAC_rep3_s50_e100_p5_peak_1578	795	.	22.68371	79.52673	76.03237	157
chr1	134099229	134099532	rod_ATAC_rep3_s50_e100_p5_peak_1579	568	.	20.76271	56.81937	53.61427	153
chr1	134106837	134107049	rod_ATAC_rep3_s50_e100_p5_peak_1580	394	.	16.08696	39.47231	36.46242	96
chr1	134110092	134110281	rod_ATAC_rep3_s50_e100_p5_peak_1581	353	.	14.91228	35.36476	32.40318	100
chr1	134120278	134120475	rod_ATAC_rep3_s50_e100_p5_peak_1582	332	.	15.59140	33.20696	30.27158	97
chr1	134122305	134122478	rod_ATAC_rep3_s50_e100_p5_peak_1583	214	.	11.29032	21.44008	18.66750	81
chr1	134151689	134151989	rod_ATAC_rep3_s50_e100_p5_peak_1584	388	.	16.58768	38.89640	35.89319	129
chr1	134161792	134161910	rod_ATAC_rep3_s50_e100_p5_peak_1585	96	.	6.61692	9.69196	7.15606	50
chr1	134167632	134167832	rod_ATAC_rep3_s50_e100_p5_peak_1586	153	.	9.33333	15.35728	12.69317	113
chr1	134195268	134195368	rod_ATAC_rep3_s50_e100_p5_peak_1587	64	.	4.89510	6.43106	4.01087	37
chr1	134202176	134202310	rod_ATAC_rep3_s50_e100_p5_peak_1588	126	.	8.08735	12.62306	10.01423	63
chr1	134244277	134244520	rod_ATAC_rep3_s50_e100_p5_peak_1589	819	.	30.85106	81.96683	78.43586	113
chr1	134272870	134273207	rod_ATAC_rep3_s50_e100_p5_peak_1590	719	.	21.08626	71.97385	68.58382	172
chr1	134291071	134291171	rod_ATAC_rep3_s50_e100_p5_peak_1591	82	.	5.88171	8.29241	5.79790	61
chr1	134322710	134322902	rod_ATAC_rep3_s50_e100_p5_peak_1592	201	.	11.48649	20.16671	17.41522	102
chr1	134331972	134332157	rod_ATAC_rep3_s50_e100_p5_peak_1593	248	.	12.70718	24.85423	22.02993	103
chr1	134344638	134344923	rod_ATAC_rep3_s50_e100_p5_peak_1594	511	.	19.81982	51.14268	48.00174	144
chr1	134353476	134353736	rod_ATAC_rep3_s50_e100_p5_peak_1595	271	.	14.02439	27.13658	24.28020	107
chr1	134361719	134362173	rod_ATAC_rep3_s50_e100_p5_peak_1596	1625	.	33.08271	162.54861	156.11278	299
chr1	134368880	134369076	rod_ATAC_rep3_s50_e100_p5_peak_1597	205	.	11.76341	20.56402	17.80496	109
chr1	134384612	134384832	rod_ATAC_rep3_s50_e100_p5_peak_1598	415	.	18.96552	41.56586	38.53218	124
chr1	134399825	134399961	rod_ATAC_rep3_s50_e100_p5_peak_1599	111	.	7.35213	11.13693	8.56307	68
chr1	134400068	134400233	rod_ATAC_rep3_s50_e100_p5_peak_1600	239	.	13.23384	23.93776	21.12674	81
chr1	134405825	134406130	rod_ATAC_rep3_s50_e100_p5_peak_1601	505	.	17.25352	50.59086	47.45613	132
chr1	134406297	134406432	rod_ATAC_rep3_s50_e100_p5_peak_1602	127	.	6.64336	12.72996	10.11915	74
chr1	134415176	134415808	rod_ATAC_rep3_s50_e100_p5_peak_1603a	929	.	15.28752	92.96367	89.24961	220
chr1	134415176	134415808	rod_ATAC_rep3_s50_e100_p5_peak_1603b	189	.	5.25031	18.98726	16.25446	528
chr1	134420490	134420718	rod_ATAC_rep3_s50_e100_p5_peak_1604	429	.	9.66258	42.91327	39.86434	112
chr1	134421047	134421327	rod_ATAC_rep3_s50_e100_p5_peak_1605	302	.	8.42294	30.29761	27.39930	96
chr1	134439324	134439513	rod_ATAC_rep3_s50_e100_p5_peak_1606	57	.	3.52113	5.73666	3.33850	46
chr1	134439611	134439987	rod_ATAC_rep3_s50_e100_p5_peak_1607	850	.	19.81132	85.02485	81.44661	230
chr1	134447124	134447380	rod_ATAC_rep3_s50_e100_p5_peak_1608	114	.	6.12245	11.42194	8.84227	71
chr1	134451076	134451277	rod_ATAC_rep3_s50_e100_p5_peak_1609	418	.	11.06640	41.86246	38.82527	93
chr1	134455319	134455821	rod_ATAC_rep3_s50_e100_p5_peak_1610a	880	.	20.00000	88.08296	84.45475	176
chr1	134455319	134455821	rod_ATAC_rep3_s50_e100_p5_peak_1610b	118	.	5.33643	11.82995	9.24198	451
chr1	134491428	134491575	rod_ATAC_rep3_s50_e100_p5_peak_1611	168	.	6.16302	16.84258	14.14924	72
chr1	134494420	134494977	rod_ATAC_rep3_s50_e100_p5_peak_1612a	1081	.	21.28514	108.18372	104.13885	161
chr1	134494420	134494977	rod_ATAC_rep3_s50_e100_p5_peak_1612b	170	.	6.26263	17.07902	14.38195	480
chr1	134503080	134503378	rod_ATAC_rep3_s50_e100_p5_peak_1613	693	.	24.56140	69.39415	66.03760	141
chr1	134518677	134518909	rod_ATAC_rep3_s50_e100_p5_peak_1614	681	.	25.87065	68.11222	64.77190	110
chr1	134524542	134524751	rod_ATAC_rep3_s50_e100_p5_peak_1615	359	.	17.15976	35.90948	32.94138	110
chr1	134556904	134557239	rod_ATAC_rep3_s50_e100_p5_peak_1616	679	.	10.95890	67.90359	64.56574	162
chr1	134558571	134558805	rod_ATAC_rep3_s50_e100_p5_peak_1617	412	.	8.02752	41.24805	38.21789	123
chr1	134560036	134560286	rod_ATAC_rep3_s50_e100_p5_peak_1618	364	.	7.31707	36.48816	33.51292	139
chr1	134567532	134567853	rod_ATAC_rep3_s50_e100_p5_peak_1619	775	.	19.58763	77.59582	74.12962	174
chr1	134591890	134592037	rod_ATAC_rep3_s50_e100_p5_peak_1620	98	.	6.45161	9.81028	7.27166	65
chr1	134609300	134609465	rod_ATAC_rep3_s50_e100_p5_peak_1621	183	.	10.66667	18.34130	15.62062	86
chr1	134617072	134617203	rod_ATAC_rep3_s50_e100_p5_peak_1622	82	.	5.81395	8.26990	5.78490	51
chr1	134622384	134622525	rod_ATAC_rep3_s50_e100_p5_peak_1623	131	.	8.28025	13.19745	10.57747	69
chr1	134646346	134646688	rod_ATAC_rep3_s50_e100_p5_peak_1624	78	.	5.66038	7.85207	5.37862	226
chr1	134705008	134705183	rod_ATAC_rep3_s50_e100_p5_peak_1625	208	.	11.23596	20.86657	18.10281	87
chr1	134725377	134725536	rod_ATAC_rep3_s50_e100_p5_peak_1626	134	.	8.51064	13.49111	10.86532	81
chr1	134736012	134736435	rod_ATAC_rep3_s50_e100_p5_peak_1627a	143	.	7.60000	14.35708	11.71148	79
chr1	134736012	134736435	rod_ATAC_rep3_s50_e100_p5_peak_1627b	292	.	12.50000	29.25913	26.37406	306
chr1	134745779	134745947	rod_ATAC_rep3_s50_e100_p5_peak_1628	332	.	15.59140	33.20696	30.27158	80
chr1	134747652	134747799	rod_ATAC_rep3_s50_e100_p5_peak_1629	183	.	10.00000	18.32540	15.60519	70
chr1	134778025	134778375	rod_ATAC_rep3_s50_e100_p5_peak_1630	966	.	26.19808	96.66366	92.87921	143
chr1	134796558	134796787	rod_ATAC_rep3_s50_e100_p5_peak_1631	517	.	19.73684	51.79701	48.64864	110
chr1	134829662	134829844	rod_ATAC_rep3_s50_e100_p5_peak_1632	189	.	11.02820	18.91580	16.18407	88
chr1	134838235	134838344	rod_ATAC_rep3_s50_e100_p5_peak_1633	96	.	6.61692	9.69196	7.15606	62
chr1	134854432	134854615	rod_ATAC_rep3_s50_e100_p5_peak_1634	342	.	16.87500	34.27808	31.32963	90
chr1	134860593	134860766	rod_ATAC_rep3_s50_e100_p5_peak_1635	177	.	9.64467	17.73616	15.02575	90
chr1	134861750	134861921	rod_ATAC_rep3_s50_e100_p5_peak_1636	189	.	10.10101	18.96650	16.23396	81
chr1	134910105	134910276	rod_ATAC_rep3_s50_e100_p5_peak_1637	147	.	9.03226	14.79801	12.14427	87
chr1	134950185	134950324	rod_ATAC_rep3_s50_e100_p5_peak_1638	74	.	5.47945	7.48057	5.01718	77
chr1	134955605	134956264	rod_ATAC_rep3_s50_e100_p5_peak_1639a	118	.	4.74517	11.87313	9.28423	58
chr1	134955605	134956264	rod_ATAC_rep3_s50_e100_p5_peak_1639b	1281	.	21.91304	128.15810	123.47951	420
chr1	134962361	134962687	rod_ATAC_rep3_s50_e100_p5_peak_1640	1296	.	29.14438	129.62373	124.88510	163
chr1	134971574	134971674	rod_ATAC_rep3_s50_e100_p5_peak_1641	82	.	5.88171	8.29241	5.79790	49
chr1	134987672	134987897	rod_ATAC_rep3_s50_e100_p5_peak_1642	267	.	12.50000	26.78205	23.93054	111
chr1	134989470	134989664	rod_ATAC_rep3_s50_e100_p5_peak_1643	279	.	12.84404	27.96590	25.09793	101
chr1	134996097	134996197	rod_ATAC_rep3_s50_e100_p5_peak_1644	82	.	5.88171	8.29241	5.79790	58
chr1	135030241	135030350	rod_ATAC_rep3_s50_e100_p5_peak_1645	111	.	7.35213	11.13693	8.56307	75
chr1	135032874	135032974	rod_ATAC_rep3_s50_e100_p5_peak_1646	56	.	4.41128	5.65206	3.25649	48
chr1	135052801	135052960	rod_ATAC_rep3_s50_e100_p5_peak_1647	106	.	7.14286	10.69685	8.13832	79
chr1	135106070	135106252	rod_ATAC_rep3_s50_e100_p5_peak_1648	271	.	10.61093	27.12596	24.26983	99
chr1	135108737	135108896	rod_ATAC_rep3_s50_e100_p5_peak_1649	245	.	8.99471	24.54413	21.72414	83
chr1	135110188	135110372	rod_ATAC_rep3_s50_e100_p5_peak_1650	374	.	12.00000	37.47541	34.48872	92
chr1	135112772	135112968	rod_ATAC_rep3_s50_e100_p5_peak_1651	474	.	15.55556	47.40928	44.30993	93
chr1	135132531	135132689	rod_ATAC_rep3_s50_e100_p5_peak_1652	172	.	9.04977	17.23021	14.53018	88
chr1	135136598	135136796	rod_ATAC_rep3_s50_e100_p5_peak_1653	352	.	14.06250	35.27686	32.31644	101
chr1	135140012	135140178	rod_ATAC_rep3_s50_e100_p5_peak_1654	255	.	11.73913	25.50448	22.67111	79
chr1	135146612	135146948	rod_ATAC_rep3_s50_e100_p5_peak_1655	1002	.	19.32458	100.29955	96.43977	155
chr1	135147137	135147629	rod_ATAC_rep3_s50_e100_p5_peak_1656a	119	.	4.90566	11.92811	9.33806	83
chr1	135147137	135147629	rod_ATAC_rep3_s50_e100_p5_peak_1656b	179	.	6.25000	17.90165	15.18853	347
chr1	135154450	135154674	rod_ATAC_rep3_s50_e100_p5_peak_1657	470	.	19.69697	47.06661	43.97107	123
chr1	135172028	135172251	rod_ATAC_rep3_s50_e100_p5_peak_1658	348	.	16.57143	34.88450	31.92864	111
chr1	135177438	135177639	rod_ATAC_rep3_s50_e100_p5_peak_1659	300	.	14.07035	30.02124	27.12640	88
chr1	135178719	135178865	rod_ATAC_rep3_s50_e100_p5_peak_1660	122	.	7.31707	12.22532	9.62912	77
chr1	135199300	135199460	rod_ATAC_rep3_s50_e100_p5_peak_1661	161	.	9.72222	16.11025	13.42989	82
chr1	135210411	135210589	rod_ATAC_rep3_s50_e100_p5_peak_1662	124	.	8.02920	12.49806	9.89584	85
chr1	135232011	135232111	rod_ATAC_rep3_s50_e100_p5_peak_1663	96	.	6.61692	9.69196	7.15606	82
chr1	135248498	135248784	rod_ATAC_rep3_s50_e100_p5_peak_1664	189	.	10.82803	18.93479	16.20278	94
chr1	135259167	135259380	rod_ATAC_rep3_s50_e100_p5_peak_1665	400	.	16.44444	40.08142	37.06466	103
chr1	135283481	135284255	rod_ATAC_rep3_s50_e100_p5_peak_1666a	129	.	7.00389	12.92471	10.30986	153
chr1	135283481	135284255	rod_ATAC_rep3_s50_e100_p5_peak_1666b	118	.	6.61479	11.86319	9.27452	406
chr1	135283481	135284255	rod_ATAC_rep3_s50_e100_p5_peak_1666c	249	.	11.06719	24.95376	22.12825	579
chr1	135313603	135313974	rod_ATAC_rep3_s50_e100_p5_peak_1667	1378	.	28.26603	137.85443	132.73755	202
chr1	135329038	135329294	rod_ATAC_rep3_s50_e100_p5_peak_1668	736	.	18.54637	73.60076	70.18954	131
chr1	135330609	135330829	rod_ATAC_rep3_s50_e100_p5_peak_1669	203	.	7.75000	20.38453	17.62954	112
chr1	135350927	135351158	rod_ATAC_rep3_s50_e100_p5_peak_1670	291	.	14.28571	29.18920	26.30504	91
chr1	135368279	135368504	rod_ATAC_rep3_s50_e100_p5_peak_1671	370	.	10.65217	37.05634	34.07452	93
chr1	135369236	135369347	rod_ATAC_rep3_s50_e100_p5_peak_1672	104	.	4.44840	10.49680	7.94283	54
chr1	135373143	135373556	rod_ATAC_rep3_s50_e100_p5_peak_1673a	301	.	7.81250	30.16009	27.26346	80
chr1	135373143	135373556	rod_ATAC_rep3_s50_e100_p5_peak_1673b	482	.	11.28748	48.26295	45.15412	299
chr1	135374871	135375129	rod_ATAC_rep3_s50_e100_p5_peak_1674	117	.	4.99002	11.78133	9.19439	198
chr1	135430155	135430853	rod_ATAC_rep3_s50_e100_p5_peak_1675a	84	.	4.34783	8.44438	5.94610	49
chr1	135430155	135430853	rod_ATAC_rep3_s50_e100_p5_peak_1675b	1142	.	24.08257	114.21361	110.00575	364
chr1	135430155	135430853	rod_ATAC_rep3_s50_e100_p5_peak_1675c	152	.	6.22120	15.29148	12.62838	628
chr1	135452386	135452582	rod_ATAC_rep3_s50_e100_p5_peak_1676	246	.	12.86550	24.61783	21.79670	103
chr1	135461236	135461435	rod_ATAC_rep3_s50_e100_p5_peak_1677	350	.	16.30435	35.04817	32.09053	84
chr1	135495540	135495674	rod_ATAC_rep3_s50_e100_p5_peak_1678	90	.	6.25000	9.01459	6.50242	60
chr1	135496506	135496614	rod_ATAC_rep3_s50_e100_p5_peak_1679	101	.	6.79012	10.13117	7.58541	48
chr1	135510352	135510596	rod_ATAC_rep3_s50_e100_p5_peak_1680	775	.	26.63755	77.51064	74.04534	137
chr1	135524374	135524533	rod_ATAC_rep3_s50_e100_p5_peak_1681	77	.	5.49451	7.74433	5.27383	93
chr1	135540398	135540626	rod_ATAC_rep3_s50_e100_p5_peak_1682	511	.	16.30094	51.13635	47.99556	110
chr1	135544848	135545065	rod_ATAC_rep3_s50_e100_p5_peak_1683	515	.	15.74344	51.57631	48.43047	104
chr1	135548191	135548393	rod_ATAC_rep3_s50_e100_p5_peak_1684	52	.	3.92157	5.26457	2.90257	100
chr1	135556773	135556990	rod_ATAC_rep3_s50_e100_p5_peak_1685	102	.	6.83230	10.20488	7.65753	113
chr1	135572637	135572811	rod_ATAC_rep3_s50_e100_p5_peak_1686	194	.	10.90909	19.44110	16.70113	97
chr1	135585227	135585394	rod_ATAC_rep3_s50_e100_p5_peak_1687	162	.	9.00000	16.21722	13.53522	99
chr1	135585647	135585869	rod_ATAC_rep3_s50_e100_p5_peak_1688	126	.	7.57576	12.64637	10.03720	73
chr1	135591468	135591665	rod_ATAC_rep3_s50_e100_p5_peak_1689	295	.	10.94225	29.58329	26.69383	91
chr1	135595290	135595582	rod_ATAC_rep3_s50_e100_p5_peak_1690	536	.	16.00000	53.63350	50.46437	135
chr1	135608590	135608695	rod_ATAC_rep3_s50_e100_p5_peak_1691	102	.	6.87500	10.27988	7.73105	86
chr1	135615753	135616054	rod_ATAC_rep3_s50_e100_p5_peak_1692	605	.	14.37372	60.59504	57.34601	140
chr1	135616330	135616507	rod_ATAC_rep3_s50_e100_p5_peak_1693	221	.	7.42268	22.11842	19.33561	99
chr1	135617890	135618025	rod_ATAC_rep3_s50_e100_p5_peak_1694	174	.	6.41822	17.44408	14.73870	65
chr1	135627794	135628060	rod_ATAC_rep3_s50_e100_p5_peak_1695	585	.	21.27660	58.54104	55.31607	130
chr1	135670466	135670718	rod_ATAC_rep3_s50_e100_p5_peak_1696	391	.	16.74641	39.16434	36.15814	119
chr1	135683419	135683659	rod_ATAC_rep3_s50_e100_p5_peak_1697	206	.	7.63723	20.64026	17.88005	109
chr1	135687322	135687449	rod_ATAC_rep3_s50_e100_p5_peak_1698	108	.	5.03433	10.83819	8.27673	61
chr1	135687773	135688412	rod_ATAC_rep3_s50_e100_p5_peak_1699a	125	.	5.50459	12.55750	9.95439	66
chr1	135687773	135688412	rod_ATAC_rep3_s50_e100_p5_peak_1699b	420	.	11.95402	42.03088	38.99191	390
chr1	135699377	135699631	rod_ATAC_rep3_s50_e100_p5_peak_1700	394	.	14.81482	39.41362	36.40437	128
chr1	135700718	135700926	rod_ATAC_rep3_s50_e100_p5_peak_1701	534	.	18.38235	53.43875	50.27175	98
chr1	135708502	135708645	rod_ATAC_rep3_s50_e100_p5_peak_1702	125	.	8.05369	12.59415	9.99019	72
chr1	135719551	135719754	rod_ATAC_rep3_s50_e100_p5_peak_1703	422	.	18.99441	42.28403	39.24228	97
chr1	135729089	135729249	rod_ATAC_rep3_s50_e100_p5_peak_1704	112	.	7.43243	11.29829	8.72125	71
chr1	135753013	135753300	rod_ATAC_rep3_s50_e100_p5_peak_1705	1082	.	30.17544	108.20164	104.15634	148
chr1	135766014	135766389	rod_ATAC_rep3_s50_e100_p5_peak_1706	130	.	8.04598	13.07064	10.45314	71
chr1	135766566	135766666	rod_ATAC_rep3_s50_e100_p5_peak_1707	85	.	5.95238	8.50244	6.00262	34
chr1	135781376	135781566	rod_ATAC_rep3_s50_e100_p5_peak_1708	331	.	16.26506	33.18558	30.25055	96
chr1	135787896	135788126	rod_ATAC_rep3_s50_e100_p5_peak_1709	255	.	11.42857	25.57333	22.73896	127
chr1	135789928	135790083	rod_ATAC_rep3_s50_e100_p5_peak_1710	150	.	5.94480	15.09376	12.43460	66
chr1	135793350	135793667	rod_ATAC_rep3_s50_e100_p5_peak_1711	774	.	18.01802	77.40519	73.94164	139
chr1	135811231	135811554	rod_ATAC_rep3_s50_e100_p5_peak_1712	705	.	22.22222	70.58588	67.21388	166
chr1	135818676	135819022	rod_ATAC_rep3_s50_e100_p5_peak_1713	653	.	20.77465	65.30335	61.99814	200
chr1	135829001	135829205	rod_ATAC_rep3_s50_e100_p5_peak_1714	366	.	16.84783	36.61563	33.63904	108
chr1	135847186	135847359	rod_ATAC_rep3_s50_e100_p5_peak_1715	150	.	9.03615	15.09173	12.43263	78
chr1	135865623	135865834	rod_ATAC_rep3_s50_e100_p5_peak_1716	679	.	26.28866	67.96144	64.62296	105
chr1	135882817	135883012	rod_ATAC_rep3_s50_e100_p5_peak_1717	487	.	21.51163	48.72182	45.60788	93
chr1	135944893	135945081	rod_ATAC_rep3_s50_e100_p5_peak_1718	362	.	15.02146	36.24071	33.26863	96
chr1	135945790	135945966	rod_ATAC_rep3_s50_e100_p5_peak_1719	290	.	12.76596	29.08064	26.19796	96
chr1	135958596	135958781	rod_ATAC_rep3_s50_e100_p5_peak_1720	323	.	15.78947	32.35021	29.42558	90
chr1	136001417	136001555	rod_ATAC_rep3_s50_e100_p5_peak_1721	98	.	6.71141	9.85089	7.31124	72
chr1	136007201	136007555	rod_ATAC_rep3_s50_e100_p5_peak_1722	328	.	9.40000	32.81531	29.88482	92
chr1	136007823	136008209	rod_ATAC_rep3_s50_e100_p5_peak_1723	923	.	18.92430	92.33992	88.63757	233
chr1	136015711	136015864	rod_ATAC_rep3_s50_e100_p5_peak_1724	101	.	4.69083	10.10343	7.55843	82
chr1	136017487	136017636	rod_ATAC_rep3_s50_e100_p5_peak_1725	175	.	6.44491	17.50619	14.79948	80
chr1	136017848	136018122	rod_ATAC_rep3_s50_e100_p5_peak_1726	1089	.	21.92067	108.90704	104.84389	128
chr1	136018609	136018757	rod_ATAC_rep3_s50_e100_p5_peak_1727	131	.	5.41667	13.11610	10.49770	82
chr1	136031039	136031153	rod_ATAC_rep3_s50_e100_p5_peak_1728	86	.	4.15842	8.62325	6.12063	52
chr1	136031630	136031780	rod_ATAC_rep3_s50_e100_p5_peak_1729	115	.	4.87329	11.51096	8.92954	88
chr1	136032902	136033300	rod_ATAC_rep3_s50_e100_p5_peak_1730	768	.	16.50295	76.89049	73.43443	253
chr1	136045854	136046077	rod_ATAC_rep3_s50_e100_p5_peak_1731	398	.	15.89958	39.87188	36.85739	112
chr1	136047566	136047716	rod_ATAC_rep3_s50_e100_p5_peak_1732	149	.	7.39437	14.90849	12.25257	77
chr1	136051540	136051756	rod_ATAC_rep3_s50_e100_p5_peak_1733	319	.	14.09091	31.96498	29.04515	100
chr1	136076192	136076402	rod_ATAC_rep3_s50_e100_p5_peak_1734	533	.	21.60804	53.38891	50.22260	106
chr1	136090146	136090293	rod_ATAC_rep3_s50_e100_p5_peak_1735	131	.	8.09249	13.14933	10.53027	73
chr1	136090663	136090770	rod_ATAC_rep3_s50_e100_p5_peak_1736	71	.	5.26316	7.17503	4.72011	94
chr1	136116254	136116439	rod_ATAC_rep3_s50_e100_p5_peak_1737	255	.	11.42857	25.57333	22.73896	84
chr1	136129049	136129287	rod_ATAC_rep3_s50_e100_p5_peak_1738	417	.	7.39300	41.71636	38.68098	124
chr1	136131117	136131544	rod_ATAC_rep3_s50_e100_p5_peak_1739	666	.	9.53254	66.68198	63.35964	260
chr1	136132832	136133065	rod_ATAC_rep3_s50_e100_p5_peak_1740	360	.	6.45447	36.09501	33.12467	132
chr1	136134408	136134511	rod_ATAC_rep3_s50_e100_p5_peak_1741	91	.	3.27056	9.12029	6.60527	49
chr1	136140072	136140544	rod_ATAC_rep3_s50_e100_p5_peak_1742a	72	.	3.48653	7.29234	4.83406	49
chr1	136140072	136140544	rod_ATAC_rep3_s50_e100_p5_peak_1742b	533	.	11.45161	53.31924	50.15370	265
chr1	136142402	136142574	rod_ATAC_rep3_s50_e100_p5_peak_1743	157	.	5.54593	15.71172	13.03835	89
chr1	136155584	136155730	rod_ATAC_rep3_s50_e100_p5_peak_1744	120	.	7.60234	12.01375	9.42209	70
chr1	136167803	136167949	rod_ATAC_rep3_s50_e100_p5_peak_1745	140	.	6.68693	14.08359	11.44642	77
chr1	136170185	136170418	rod_ATAC_rep3_s50_e100_p5_peak_1746	587	.	17.35294	58.73415	55.50685	119
chr1	136175298	136175477	rod_ATAC_rep3_s50_e100_p5_peak_1747	143	.	6.83230	14.35126	11.70581	72
chr1	136175647	136175802	rod_ATAC_rep3_s50_e100_p5_peak_1748	127	.	6.43087	12.77109	10.15949	84
chr1	136212923	136213117	rod_ATAC_rep3_s50_e100_p5_peak_1749	339	.	16.99346	33.99602	31.05101	85
chr1	136237930	136238228	rod_ATAC_rep3_s50_e100_p5_peak_1750	318	.	14.79592	31.86349	28.94493	120
chr1	136260367	136260696	rod_ATAC_rep3_s50_e100_p5_peak_1751	85	.	5.95238	8.50244	6.00262	72
chr1	136279385	136279567	rod_ATAC_rep3_s50_e100_p5_peak_1752	194	.	11.11111	19.45560	16.71522	90
chr1	136289745	136289845	rod_ATAC_rep3_s50_e100_p5_peak_1753	56	.	4.41128	5.65206	3.25649	45
chr1	136306526	136306696	rod_ATAC_rep3_s50_e100_p5_peak_1754	131	.	8.28025	13.19745	10.57747	79
chr1	136345484	136345783	rod_ATAC_rep3_s50_e100_p5_peak_1755a	99	.	4.77273	9.95159	7.40987	52
chr1	136345484	136345783	rod_ATAC_rep3_s50_e100_p5_peak_1755b	151	.	6.13636	15.10771	12.44837	212
chr1	136345987	136346340	rod_ATAC_rep3_s50_e100_p5_peak_1756	837	.	19.26606	83.74961	80.19131	191
chr1	136354783	136354915	rod_ATAC_rep3_s50_e100_p5_peak_1757	64	.	4.89510	6.43106	4.01087	66
chr1	136356733	136356896	rod_ATAC_rep3_s50_e100_p5_peak_1758	77	.	5.59441	7.70337	5.23381	75
chr1	136364850	136364950	rod_ATAC_rep3_s50_e100_p5_peak_1759	111	.	7.35213	11.13693	8.56307	72
chr1	136370442	136370632	rod_ATAC_rep3_s50_e100_p5_peak_1760	242	.	13.28671	24.22651	21.41117	101
chr1	136395917	136396035	rod_ATAC_rep3_s50_e100_p5_peak_1761	94	.	6.52174	9.48998	6.96593	23
chr1	136415132	136415711	rod_ATAC_rep3_s50_e100_p5_peak_1762a	969	.	19.37378	96.96639	93.17596	152
chr1	136415132	136415711	rod_ATAC_rep3_s50_e100_p5_peak_1762b	832	.	17.38281	83.26080	79.71045	428
chr1	136463610	136463744	rod_ATAC_rep3_s50_e100_p5_peak_1763	73	.	3.82294	7.33734	4.87805	75
chr1	136466092	136466456	rod_ATAC_rep3_s50_e100_p5_peak_1764	1619	.	29.28870	161.91010	155.50249	189
chr1	136521436	136521594	rod_ATAC_rep3_s50_e100_p5_peak_1765	225	.	7.19697	22.53212	19.74231	74
chr1	136521689	136521790	rod_ATAC_rep3_s50_e100_p5_peak_1766	111	.	4.71698	11.14350	8.56952	55
chr1	136524909	136525257	rod_ATAC_rep3_s50_e100_p5_peak_1767	1013	.	18.76106	101.30946	97.42805	166
chr1	136527274	136527392	rod_ATAC_rep3_s50_e100_p5_peak_1768	147	.	5.80913	14.78436	12.13095	57
chr1	136550989	136551175	rod_ATAC_rep3_s50_e100_p5_peak_1769	280	.	13.96648	28.07968	25.21026	85
chr1	136563154	136563456	rod_ATAC_rep3_s50_e100_p5_peak_1770	974	.	26.62338	97.48815	93.68690	171
chr1	136589121	136589287	rod_ATAC_rep3_s50_e100_p5_peak_1771	198	.	11.42857	19.85105	17.10452	83
chr1	136624247	136624347	rod_ATAC_rep3_s50_e100_p5_peak_1772	108	.	4.89362	10.87859	8.31618	49
chr1	136624614	136625097	rod_ATAC_rep3_s50_e100_p5_peak_1773a	133	.	5.53192	13.37564	10.75232	74
chr1	136624614	136625097	rod_ATAC_rep3_s50_e100_p5_peak_1773b	1027	.	21.27660	102.74052	98.82713	284
chr1	136625479	136625609	rod_ATAC_rep3_s50_e100_p5_peak_1774	142	.	5.74468	14.24121	11.59772	73
chr1	136633888	136633988	rod_ATAC_rep3_s50_e100_p5_peak_1775	68	.	5.10949	6.86525	4.43135	75
chr1	136643655	136643840	rod_ATAC_rep3_s50_e100_p5_peak_1776	133	.	8.02139	13.37735	10.75392	94
chr1	136691146	136691410	rod_ATAC_rep3_s50_e100_p5_peak_1777	141	.	8.82256	14.14678	11.50484	88
chr1	136707423	136707650	rod_ATAC_rep3_s50_e100_p5_peak_1778	260	.	13.90728	26.06068	23.21908	122
chr1	136726245	136726420	rod_ATAC_rep3_s50_e100_p5_peak_1779	157	.	9.55777	15.70512	13.03185	75
chr1	136739623	136739804	rod_ATAC_rep3_s50_e100_p5_peak_1780	260	.	13.90728	26.06068	23.21908	93
chr1	136749278	136749410	rod_ATAC_rep3_s50_e100_p5_peak_1781	126	.	8.08735	12.62306	10.01423	69
chr1	136953096	136953254	rod_ATAC_rep3_s50_e100_p5_peak_1782	157	.	9.55777	15.70512	13.03185	79
chr1	137898412	137898677	rod_ATAC_rep3_s50_e100_p5_peak_1783	864	.	21.65775	86.48063	82.87886	134
chr1	137900181	137900442	rod_ATAC_rep3_s50_e100_p5_peak_1784	312	.	10.52632	31.21068	28.30051	126
chr1	137905647	137905857	rod_ATAC_rep3_s50_e100_p5_peak_1785	379	.	16.42512	37.92234	34.93043	105
chr1	137926415	137926659	rod_ATAC_rep3_s50_e100_p5_peak_1786	506	.	16.45161	50.65159	47.51619	142
chr1	137926892	137926992	rod_ATAC_rep3_s50_e100_p5_peak_1787	72	.	4.51613	7.27655	4.81887	75
chr1	137927978	137928145	rod_ATAC_rep3_s50_e100_p5_peak_1788	202	.	8.70968	20.21532	17.46280	91
chr1	137973031	137973197	rod_ATAC_rep3_s50_e100_p5_peak_1789	111	.	7.35213	11.13693	8.56307	87
chr1	138044665	138044826	rod_ATAC_rep3_s50_e100_p5_peak_1790	126	.	8.08735	12.62306	10.01423	70
chr1	138535478	138535632	rod_ATAC_rep3_s50_e100_p5_peak_1791	189	.	11.02820	18.91580	16.18407	80
chr1	138547924	138548145	rod_ATAC_rep3_s50_e100_p5_peak_1792	126	.	8.08735	12.62306	10.01423	82
chr1	138558455	138558555	rod_ATAC_rep3_s50_e100_p5_peak_1793	82	.	5.88171	8.29241	5.79790	51
chr1	138594080	138594271	rod_ATAC_rep3_s50_e100_p5_peak_1794	165	.	9.92908	16.52748	13.83963	80
chr1	138600705	138600853	rod_ATAC_rep3_s50_e100_p5_peak_1795	97	.	6.66667	9.76709	7.22935	65
chr1	138606631	138606884	rod_ATAC_rep3_s50_e100_p5_peak_1796	51	.	4.16667	5.15975	2.80142	67
chr1	138618008	138618256	rod_ATAC_rep3_s50_e100_p5_peak_1797	859	.	16.03306	85.93410	82.34145	130
chr1	138619148	138619463	rod_ATAC_rep3_s50_e100_p5_peak_1798	940	.	17.13810	94.06686	90.33262	162
chr1	138619547	138619850	rod_ATAC_rep3_s50_e100_p5_peak_1799	464	.	10.64892	46.45483	43.36615	194
chr1	138711879	138712037	rod_ATAC_rep3_s50_e100_p5_peak_1800	56	.	4.41128	5.65206	3.25649	103
[truncated: 50,872 more rows]

## Sheet: B) Rod rep2 ATAC-seq peaks
chr1	4335351	4335497	rod_ATAC_rep4_s50_e100_p5_peak_1	110	.	6.37450	11.07260	8.51564	59
chr1	4352325	4352598	rod_ATAC_rep4_s50_e100_p5_peak_2	112	.	4.64286	11.29119	8.72989	116
chr1	4354557	4354693	rod_ATAC_rep4_s50_e100_p5_peak_3	85	.	3.36427	8.55346	6.06772	56
chr1	4357667	4357980	rod_ATAC_rep4_s50_e100_p5_peak_4	741	.	11.21899	74.14824	70.74140	183
chr1	4360227	4360479	rod_ATAC_rep4_s50_e100_p5_peak_5	582	.	10.94595	58.20687	54.99931	126
chr1	4383672	4384023	rod_ATAC_rep4_s50_e100_p5_peak_6	1210	.	27.51323	121.02782	116.59673	177
chr1	4403183	4403356	rod_ATAC_rep4_s50_e100_p5_peak_7	128	.	8.16327	12.80333	10.20679	100
chr1	4416810	4417013	rod_ATAC_rep4_s50_e100_p5_peak_8	427	.	20.00000	42.77195	39.73942	106
chr1	4567419	4567589	rod_ATAC_rep4_s50_e100_p5_peak_9	139	.	8.74418	13.97816	11.35525	89
chr1	4660324	4660447	rod_ATAC_rep4_s50_e100_p5_peak_10	139	.	8.74418	13.97816	11.35525	64
chr1	4777785	4777967	rod_ATAC_rep4_s50_e100_p5_peak_11	115	.	7.10660	11.51796	8.95190	79
chr1	4780154	4780371	rod_ATAC_rep4_s50_e100_p5_peak_12	243	.	12.06030	24.30989	21.50980	101
chr1	4785466	4785892	rod_ATAC_rep4_s50_e100_p5_peak_13a	86	.	5.15464	8.67575	6.18709	47
chr1	4785466	4785892	rod_ATAC_rep4_s50_e100_p5_peak_13b	1057	.	29.41176	105.76172	101.77419	284
chr1	4800913	4801014	rod_ATAC_rep4_s50_e100_p5_peak_14	106	.	6.35593	10.66569	8.12371	47
chr1	4802553	4802819	rod_ATAC_rep4_s50_e100_p5_peak_15	745	.	24.40945	74.52968	71.11747	126
chr1	4807621	4808177	rod_ATAC_rep4_s50_e100_p5_peak_16a	815	.	21.86589	81.51537	78.00137	191
chr1	4807621	4808177	rod_ATAC_rep4_s50_e100_p5_peak_16b	108	.	5.58824	10.84825	8.30186	497
chr1	4815106	4815247	rod_ATAC_rep4_s50_e100_p5_peak_17	188	.	10.75949	18.81048	16.09678	68
chr1	4820155	4820314	rod_ATAC_rep4_s50_e100_p5_peak_18	230	.	12.20930	23.00262	20.22241	81
chr1	4827286	4827454	rod_ATAC_rep4_s50_e100_p5_peak_19	124	.	8.01550	12.46886	9.87886	69
chr1	4857478	4857883	rod_ATAC_rep4_s50_e100_p5_peak_20	980	.	21.20536	98.05939	94.24761	266
chr1	4858133	4858237	rod_ATAC_rep4_s50_e100_p5_peak_21	67	.	3.77778	6.72930	4.31444	52
chr1	4865023	4865123	rod_ATAC_rep4_s50_e100_p5_peak_22	68	.	5.10077	6.84696	4.41590	50
chr1	4880637	4880758	rod_ATAC_rep4_s50_e100_p5_peak_23	139	.	8.74418	13.97816	11.35525	61
chr1	4888687	4888787	rod_ATAC_rep4_s50_e100_p5_peak_24	55	.	4.37209	5.56982	3.19209	45
chr1	4914472	4914694	rod_ATAC_rep4_s50_e100_p5_peak_25	500	.	19.63470	50.03754	46.92301	105
chr1	4970583	4970923	rod_ATAC_rep4_s50_e100_p5_peak_26	1062	.	25.20107	106.21005	102.21164	195
chr1	5017917	5018121	rod_ATAC_rep4_s50_e100_p5_peak_27	98	.	6.48649	9.86724	7.34259	116
chr1	5027623	5027797	rod_ATAC_rep4_s50_e100_p5_peak_28	195	.	9.86547	19.58322	16.85726	83
chr1	5031717	5031965	rod_ATAC_rep4_s50_e100_p5_peak_29	280	.	13.23529	28.01233	25.16000	99
chr1	5068815	5068970	rod_ATAC_rep4_s50_e100_p5_peak_30	194	.	7.53769	19.44763	16.72402	84
chr1	5069967	5070095	rod_ATAC_rep4_s50_e100_p5_peak_31	94	.	4.87180	9.49153	6.98255	68
chr1	5070221	5070522	rod_ATAC_rep4_s50_e100_p5_peak_32	1023	.	23.84616	102.30608	98.40045	139
chr1	5082960	5083453	rod_ATAC_rep4_s50_e100_p5_peak_33a	1036	.	30.45113	103.64651	99.70974	142
chr1	5082960	5083453	rod_ATAC_rep4_s50_e100_p5_peak_33b	67	.	4.51128	6.70128	4.28756	391
chr1	6214488	6214765	rod_ATAC_rep4_s50_e100_p5_peak_34	897	.	25.58923	89.74030	86.08978	141
chr1	6214886	6215031	rod_ATAC_rep4_s50_e100_p5_peak_35	144	.	7.11864	14.42436	11.79334	69
chr1	6272373	6272525	rod_ATAC_rep4_s50_e100_p5_peak_36	109	.	7.28682	10.99715	8.44183	64
chr1	7060730	7060847	rod_ATAC_rep4_s50_e100_p5_peak_37	109	.	7.28682	10.99715	8.44183	55
chr1	7088664	7089234	rod_ATAC_rep4_s50_e100_p5_peak_38	1166	.	22.07031	116.63847	112.34968	247
chr1	7107337	7107483	rod_ATAC_rep4_s50_e100_p5_peak_39	68	.	5.10077	6.84696	4.41590	99
chr1	7397596	7397752	rod_ATAC_rep4_s50_e100_p5_peak_40	220	.	7.60870	22.06149	19.29518	83
chr1	7397859	7398383	rod_ATAC_rep4_s50_e100_p5_peak_41	924	.	20.00000	92.46126	88.76138	175
chr1	8410793	8410961	rod_ATAC_rep4_s50_e100_p5_peak_42	124	.	8.01550	12.46886	9.87886	86
chr1	9541389	9541523	rod_ATAC_rep4_s50_e100_p5_peak_43	150	.	6.52742	15.07523	12.43240	68
chr1	9545113	9545514	rod_ATAC_rep4_s50_e100_p5_peak_44a	1006	.	23.52941	100.66661	96.79872	142
chr1	9545113	9545514	rod_ATAC_rep4_s50_e100_p5_peak_44b	744	.	18.92583	74.43809	71.02728	287
chr1	9700272	9700834	rod_ATAC_rep4_s50_e100_p5_peak_45a	552	.	13.41463	55.25527	52.08171	171
chr1	9700272	9700834	rod_ATAC_rep4_s50_e100_p5_peak_45b	864	.	18.29268	86.45951	82.86626	345
chr1	9748320	9748730	rod_ATAC_rep4_s50_e100_p5_peak_46	1411	.	28.37209	141.15720	135.82872	200
chr1	9772849	9773038	rod_ATAC_rep4_s50_e100_p5_peak_47	319	.	16.54676	31.98027	29.07585	84
chr1	9798303	9798416	rod_ATAC_rep4_s50_e100_p5_peak_48	95	.	6.55814	9.56658	7.04874	57
chr1	9848170	9848405	rod_ATAC_rep4_s50_e100_p5_peak_49	265	.	13.40782	26.57882	23.74646	128
chr1	9848639	9848742	rod_ATAC_rep4_s50_e100_p5_peak_50	90	.	6.14525	9.04094	6.54299	59
chr1	9878508	9878625	rod_ATAC_rep4_s50_e100_p5_peak_51	77	.	5.59441	7.70337	5.24872	65
chr1	9880373	9880585	rod_ATAC_rep4_s50_e100_p5_peak_52	292	.	15.38462	29.29302	26.42330	98
chr1	9917776	9918188	rod_ATAC_rep4_s50_e100_p5_peak_53a	94	.	6.49351	9.44858	6.94091	67
chr1	9917776	9918188	rod_ATAC_rep4_s50_e100_p5_peak_53b	134	.	8.44156	13.49064	10.88073	304
chr1	9943961	9944315	rod_ATAC_rep4_s50_e100_p5_peak_54	1037	.	25.86207	103.73634	99.79734	202
chr1	9967478	9967814	rod_ATAC_rep4_s50_e100_p5_peak_55a	159	.	8.29876	15.98401	13.32223	98
chr1	9967478	9967814	rod_ATAC_rep4_s50_e100_p5_peak_55b	171	.	8.71369	17.15842	14.47409	253
chr1	9967895	9968062	rod_ATAC_rep4_s50_e100_p5_peak_56	183	.	9.12863	18.35290	15.64863	88
chr1	9981732	9981960	rod_ATAC_rep4_s50_e100_p5_peak_57	191	.	8.98876	19.14284	16.42404	118
chr1	9982186	9982393	rod_ATAC_rep4_s50_e100_p5_peak_58	323	.	12.77372	32.32920	29.42034	106
chr1	9990097	9990267	rod_ATAC_rep4_s50_e100_p5_peak_59	129	.	7.95455	12.91658	10.31788	100
chr1	10007322	10007515	rod_ATAC_rep4_s50_e100_p5_peak_60	423	.	13.37047	42.35678	39.32883	98
chr1	10009025	10009305	rod_ATAC_rep4_s50_e100_p5_peak_61	753	.	20.16807	75.37239	71.94841	143
chr1	10024817	10025107	rod_ATAC_rep4_s50_e100_p5_peak_62	640	.	22.50000	64.06922	60.79227	151
chr1	10037851	10038286	rod_ATAC_rep4_s50_e100_p5_peak_63a	421	.	11.46497	42.19807	39.17203	84
chr1	10037851	10038286	rod_ATAC_rep4_s50_e100_p5_peak_63b	351	.	10.10526	35.13449	32.19104	332
chr1	10039584	10039900	rod_ATAC_rep4_s50_e100_p5_peak_64	532	.	13.16873	53.21164	50.06104	153
chr1	10040002	10040257	rod_ATAC_rep4_s50_e100_p5_peak_65	137	.	5.54415	13.78528	11.16974	166
chr1	10077807	10078126	rod_ATAC_rep4_s50_e100_p5_peak_66	172	.	10.20408	17.22622	14.54071	241
chr1	10089617	10089827	rod_ATAC_rep4_s50_e100_p5_peak_67	404	.	19.35484	40.44387	37.43813	103
chr1	10133827	10134024	rod_ATAC_rep4_s50_e100_p5_peak_68	51	.	4.13793	5.10488	2.76332	58
chr1	10155968	10156223	rod_ATAC_rep4_s50_e100_p5_peak_69	493	.	20.61856	49.38470	46.27752	145
chr1	10229016	10229285	rod_ATAC_rep4_s50_e100_p5_peak_70	358	.	9.92064	35.88277	32.93034	148
chr1	10232878	10233277	rod_ATAC_rep4_s50_e100_p5_peak_71	789	.	17.31959	78.99360	75.51749	220
chr1	10807463	10807573	rod_ATAC_rep4_s50_e100_p5_peak_72	95	.	6.55814	9.56658	7.04874	47
chr1	10895040	10895160	rod_ATAC_rep4_s50_e100_p5_peak_73	68	.	5.10077	6.84696	4.41590	72
chr1	13188600	13188713	rod_ATAC_rep4_s50_e100_p5_peak_74	86	.	6.12245	8.69419	6.20487	53
chr1	13197192	13197326	rod_ATAC_rep4_s50_e100_p5_peak_75	111	.	7.27273	11.18548	8.62622	60
chr1	13203787	13204079	rod_ATAC_rep4_s50_e100_p5_peak_76	748	.	21.23077	74.89569	71.47848	145
chr1	13227343	13227497	rod_ATAC_rep4_s50_e100_p5_peak_77	109	.	7.24638	10.91174	8.36376	76
chr1	13297414	13297567	rod_ATAC_rep4_s50_e100_p5_peak_78	94	.	6.49351	9.44858	6.94091	62
chr1	13332405	13332582	rod_ATAC_rep4_s50_e100_p5_peak_79	271	.	13.06533	27.13285	24.29248	85
chr1	13343612	13343743	rod_ATAC_rep4_s50_e100_p5_peak_80	97	.	6.66667	9.76709	7.24474	55
chr1	13352149	13352273	rod_ATAC_rep4_s50_e100_p5_peak_81	87	.	5.97826	8.76756	6.27656	56
chr1	13354586	13354732	rod_ATAC_rep4_s50_e100_p5_peak_82	83	.	5.72917	8.36462	5.88347	75
chr1	13355798	13355898	rod_ATAC_rep4_s50_e100_p5_peak_83	111	.	6.89655	11.17726	8.61835	75
chr1	13360778	13361016	rod_ATAC_rep4_s50_e100_p5_peak_84	108	.	7.10059	10.89022	8.34295	66
chr1	13372382	13373187	rod_ATAC_rep4_s50_e100_p5_peak_85a	1124	.	15.69560	112.42577	108.26277	182
chr1	13372382	13373187	rod_ATAC_rep4_s50_e100_p5_peak_85b	285	.	6.56325	28.50448	25.64550	480
chr1	13372382	13373187	rod_ATAC_rep4_s50_e100_p5_peak_85c	107	.	3.81406	10.72391	8.18039	727
chr1	13373596	13373776	rod_ATAC_rep4_s50_e100_p5_peak_86	171	.	4.92788	17.17578	14.49102	83
chr1	13373955	13374181	rod_ATAC_rep4_s50_e100_p5_peak_87	350	.	7.46089	35.05626	32.11378	126
chr1	13589414	13589534	rod_ATAC_rep4_s50_e100_p5_peak_88	77	.	4.98084	7.75217	5.29636	61
chr1	13589708	13590160	rod_ATAC_rep4_s50_e100_p5_peak_89a	219	.	9.96169	21.90072	19.13774	107
chr1	13589708	13590160	rod_ATAC_rep4_s50_e100_p5_peak_89b	375	.	14.55939	37.54006	34.56806	344
chr1	13608123	13608379	rod_ATAC_rep4_s50_e100_p5_peak_90	373	.	18.49315	37.33511	34.36547	131
chr1	13621609	13621745	rod_ATAC_rep4_s50_e100_p5_peak_91	95	.	6.55814	9.56658	7.04874	62
chr1	13660218	13660333	rod_ATAC_rep4_s50_e100_p5_peak_92	80	.	4.42708	8.00425	5.54169	57
chr1	13660410	13660785	rod_ATAC_rep4_s50_e100_p5_peak_93	1200	.	27.08333	120.08918	115.68972	199
chr1	15805309	15805760	rod_ATAC_rep4_s50_e100_p5_peak_94a	117	.	5.88235	11.77182	9.20079	59
chr1	15805309	15805760	rod_ATAC_rep4_s50_e100_p5_peak_94b	1193	.	29.11765	119.36086	114.98485	285
chr1	15838813	15839037	rod_ATAC_rep4_s50_e100_p5_peak_95	133	.	8.38710	13.39107	10.78299	137
chr1	16053633	16053863	rod_ATAC_rep4_s50_e100_p5_peak_96	236	.	13.11627	23.68252	20.89136	118
chr1	16093269	16093484	rod_ATAC_rep4_s50_e100_p5_peak_97	109	.	7.28682	10.99715	8.44183	72
chr1	16104331	16104507	rod_ATAC_rep4_s50_e100_p5_peak_98	424	.	9.91870	42.48428	39.45502	89
chr1	16104636	16105110	rod_ATAC_rep4_s50_e100_p5_peak_99a	290	.	7.76699	29.00732	26.14160	118
chr1	16104636	16105110	rod_ATAC_rep4_s50_e100_p5_peak_99b	289	.	7.75444	28.97136	26.10612	369
chr1	16105276	16105418	rod_ATAC_rep4_s50_e100_p5_peak_100	74	.	3.55987	7.47579	5.02783	64
chr1	16105708	16105922	rod_ATAC_rep4_s50_e100_p5_peak_101	252	.	7.13128	25.22347	22.41057	128
chr1	16108985	16109133	rod_ATAC_rep4_s50_e100_p5_peak_102	95	.	4.08497	9.58817	7.06988	84
chr1	16124159	16124370	rod_ATAC_rep4_s50_e100_p5_peak_103	209	.	11.76471	20.98728	18.23793	95
chr1	16435600	16435700	rod_ATAC_rep4_s50_e100_p5_peak_104	74	.	5.47945	7.48057	5.03223	64
chr1	16440347	16440454	rod_ATAC_rep4_s50_e100_p5_peak_105	95	.	6.55814	9.56658	7.04874	56
chr1	16519000	16519430	rod_ATAC_rep4_s50_e100_p5_peak_106	271	.	10.64516	27.18983	24.34858	203
chr1	16519688	16520009	rod_ATAC_rep4_s50_e100_p5_peak_107	259	.	10.32258	25.99268	23.16854	104
chr1	16606557	16606704	rod_ATAC_rep4_s50_e100_p5_peak_108	109	.	7.28682	10.99715	8.44183	69
chr1	16619162	16619541	rod_ATAC_rep4_s50_e100_p5_peak_109	1432	.	28.37529	143.20346	137.76222	165
chr1	16656818	16657306	rod_ATAC_rep4_s50_e100_p5_peak_110a	702	.	17.42244	70.23988	66.88538	118
chr1	16656818	16657306	rod_ATAC_rep4_s50_e100_p5_peak_110b	785	.	18.85442	78.51991	75.05126	343
chr1	16665055	16665471	rod_ATAC_rep4_s50_e100_p5_peak_111a	855	.	26.41509	85.56091	81.98276	122
chr1	16665055	16665471	rod_ATAC_rep4_s50_e100_p5_peak_111b	192	.	9.05660	19.26011	16.53939	317
chr1	16688645	16688842	rod_ATAC_rep4_s50_e100_p5_peak_112	404	.	19.01841	40.40044	37.39529	88
chr1	17096840	17096940	rod_ATAC_rep4_s50_e100_p5_peak_113	89	.	5.09554	8.90544	6.41104	15
chr1	17097706	17098114	rod_ATAC_rep4_s50_e100_p5_peak_114	586	.	18.15287	58.68723	55.47414	192
chr1	17123526	17123643	rod_ATAC_rep4_s50_e100_p5_peak_115	68	.	5.10077	6.84696	4.41590	55
chr1	17145238	17145477	rod_ATAC_rep4_s50_e100_p5_peak_116	510	.	22.03390	51.06242	47.93620	111
chr1	20820250	20820553	rod_ATAC_rep4_s50_e100_p5_peak_117	877	.	29.25764	87.70436	84.09023	153
chr1	20890426	20890653	rod_ATAC_rep4_s50_e100_p5_peak_118	282	.	15.00000	28.23084	25.37576	113
chr1	20939158	20939258	rod_ATAC_rep4_s50_e100_p5_peak_119	55	.	4.37209	5.56982	3.19209	48
chr1	20951413	20951650	rod_ATAC_rep4_s50_e100_p5_peak_120	666	.	26.96629	66.60515	63.29712	135
chr1	21079177	21079580	rod_ATAC_rep4_s50_e100_p5_peak_121	922	.	25.91362	92.26646	88.57013	193
chr1	21166383	21166530	rod_ATAC_rep4_s50_e100_p5_peak_122	109	.	7.28682	10.99715	8.44183	73
chr1	21203182	21203282	rod_ATAC_rep4_s50_e100_p5_peak_123	55	.	4.37209	5.56982	3.19209	11
chr1	21218487	21218673	rod_ATAC_rep4_s50_e100_p5_peak_124	227	.	12.67606	22.76056	19.98389	97
chr1	21218741	21218893	rod_ATAC_rep4_s50_e100_p5_peak_125	119	.	7.74648	11.91239	9.33831	77
chr1	21281840	21281977	rod_ATAC_rep4_s50_e100_p5_peak_126	95	.	6.55814	9.56658	7.04874	73
chr1	23255934	23256572	rod_ATAC_rep4_s50_e100_p5_peak_127a	1064	.	19.03945	106.40662	102.40365	242
chr1	23255934	23256572	rod_ATAC_rep4_s50_e100_p5_peak_127b	101	.	4.28816	10.10117	7.57169	572
chr1	23256728	23256971	rod_ATAC_rep4_s50_e100_p5_peak_128	123	.	4.78632	12.31079	9.72835	98
chr1	23302175	23302352	rod_ATAC_rep4_s50_e100_p5_peak_129	187	.	10.93023	18.70388	15.99194	75
chr1	23383075	23383577	rod_ATAC_rep4_s50_e100_p5_peak_130	1127	.	23.09368	112.76358	108.59138	317
chr1	23762880	23763077	rod_ATAC_rep4_s50_e100_p5_peak_131	155	.	9.47286	15.52207	12.86821	108
chr1	23827185	23827353	rod_ATAC_rep4_s50_e100_p5_peak_132	170	.	10.20155	17.09804	14.41457	87
chr1	23840865	23841031	rod_ATAC_rep4_s50_e100_p5_peak_133	68	.	5.10077	6.84696	4.41590	77
chr1	23894273	23894489	rod_ATAC_rep4_s50_e100_p5_peak_134	248	.	13.01775	24.88254	22.07433	91
chr1	23921807	23922567	rod_ATAC_rep4_s50_e100_p5_peak_135a	115	.	5.76369	11.55089	8.98445	134
chr1	23921807	23922567	rod_ATAC_rep4_s50_e100_p5_peak_135b	752	.	20.52023	75.22655	71.80468	648
chr1	23934772	23934927	rod_ATAC_rep4_s50_e100_p5_peak_136	113	.	7.18232	11.30998	8.74820	78
chr1	23935190	23935423	rod_ATAC_rep4_s50_e100_p5_peak_137	352	.	16.39344	35.20000	32.25565	104
chr1	23956750	23956876	rod_ATAC_rep4_s50_e100_p5_peak_138	81	.	5.82945	8.18143	5.70456	70
chr1	24005390	24005861	rod_ATAC_rep4_s50_e100_p5_peak_139a	110	.	5.31646	11.06116	8.50447	48
chr1	24005390	24005861	rod_ATAC_rep4_s50_e100_p5_peak_139b	1213	.	26.76768	121.37570	116.93219	297
chr1	24063817	24063992	rod_ATAC_rep4_s50_e100_p5_peak_140	109	.	7.28682	10.99715	8.44183	88
chr1	24074020	24074129	rod_ATAC_rep4_s50_e100_p5_peak_141	109	.	7.28682	10.99715	8.44183	49
chr1	24100010	24100607	rod_ATAC_rep4_s50_e100_p5_peak_142	1097	.	21.90083	109.77200	105.68254	357
chr1	24134991	24135159	rod_ATAC_rep4_s50_e100_p5_peak_143	253	.	13.84495	25.39077	22.57477	83
chr1	24137244	24137404	rod_ATAC_rep4_s50_e100_p5_peak_144	124	.	8.01550	12.46886	9.87886	72
chr1	24171571	24171737	rod_ATAC_rep4_s50_e100_p5_peak_145	187	.	10.93023	18.70388	15.99194	87
chr1	24245818	24245971	rod_ATAC_rep4_s50_e100_p5_peak_146	153	.	8.76289	15.39291	12.74413	80
chr1	24248802	24249027	rod_ATAC_rep4_s50_e100_p5_peak_147	265	.	13.08901	26.59437	23.76175	103
chr1	24249220	24249374	rod_ATAC_rep4_s50_e100_p5_peak_148	209	.	10.99476	20.94537	18.19682	72
chr1	24261300	24261463	rod_ATAC_rep4_s50_e100_p5_peak_149	187	.	10.93023	18.70388	15.99194	83
chr1	24280006	24280271	rod_ATAC_rep4_s50_e100_p5_peak_150	512	.	19.39655	51.21262	48.08470	133
chr1	24302758	24302968	rod_ATAC_rep4_s50_e100_p5_peak_151	414	.	19.86755	41.41084	38.39379	103
chr1	24375051	24375187	rod_ATAC_rep4_s50_e100_p5_peak_152	124	.	8.01550	12.46886	9.87886	70
chr1	24492232	24492415	rod_ATAC_rep4_s50_e100_p5_peak_153	219	.	12.38759	21.99771	19.23222	88
chr1	24611608	24611994	rod_ATAC_rep4_s50_e100_p5_peak_154a	154	.	2.63235	15.49999	12.84931	143
chr1	24611608	24611994	rod_ATAC_rep4_s50_e100_p5_peak_154b	129	.	2.45686	12.95700	10.35759	299
chr1	24612329	24612707	rod_ATAC_rep4_s50_e100_p5_peak_155	168	.	2.72009	16.83598	14.15917	209
chr1	24613209	24614629	rod_ATAC_rep4_s50_e100_p5_peak_156a	256	.	3.24656	25.67670	22.85701	388
chr1	24613209	24614629	rod_ATAC_rep4_s50_e100_p5_peak_156b	256	.	3.24656	25.67670	22.85701	577
chr1	24613209	24614629	rod_ATAC_rep4_s50_e100_p5_peak_156c	196	.	2.89558	19.63040	16.90375	1124
chr1	24614948	24615568	rod_ATAC_rep4_s50_e100_p5_peak_157a	283	.	3.39281	28.36367	25.50678	127
chr1	24614948	24615568	rod_ATAC_rep4_s50_e100_p5_peak_157b	71	.	1.98889	7.10030	4.66241	559
chr1	24615724	24616146	rod_ATAC_rep4_s50_e100_p5_peak_158	272	.	3.33431	27.27757	24.43537	282
chr1	24678417	24678863	rod_ATAC_rep4_s50_e100_p5_peak_159	910	.	22.07792	91.01110	87.33775	140
chr1	24679213	24679321	rod_ATAC_rep4_s50_e100_p5_peak_160	94	.	4.85934	9.46722	6.95912	50
chr1	24699457	24699638	rod_ATAC_rep4_s50_e100_p5_peak_161	271	.	14.57364	27.12125	24.28107	93
chr1	24751427	24751551	rod_ATAC_rep4_s50_e100_p5_peak_162	109	.	7.28682	10.99715	8.44183	54
chr1	24759146	24759356	rod_ATAC_rep4_s50_e100_p5_peak_163	139	.	8.74418	13.97816	11.35525	101
chr1	25751490	25751639	rod_ATAC_rep4_s50_e100_p5_peak_164	109	.	7.28682	10.99715	8.44183	75
chr1	25829975	25830412	rod_ATAC_rep4_s50_e100_p5_peak_165a	456	.	14.28571	45.65001	42.58454	136
chr1	25829975	25830412	rod_ATAC_rep4_s50_e100_p5_peak_165b	618	.	17.71428	61.89378	58.64280	288
chr1	25830619	25830721	rod_ATAC_rep4_s50_e100_p5_peak_166	96	.	5.14286	9.66837	7.14827	58
chr1	29644123	29644223	rod_ATAC_rep4_s50_e100_p5_peak_167	81	.	5.82945	8.18143	5.70456	50
chr1	30833760	30833917	rod_ATAC_rep4_s50_e100_p5_peak_168	124	.	8.01550	12.46886	9.87886	67
chr1	30873321	30874069	rod_ATAC_rep4_s50_e100_p5_peak_169a	559	.	15.28822	55.96666	52.78477	327
chr1	30873321	30874069	rod_ATAC_rep4_s50_e100_p5_peak_169b	880	.	21.15869	88.08326	84.46232	618
chr1	30880607	30880769	rod_ATAC_rep4_s50_e100_p5_peak_170	124	.	8.01550	12.46886	9.87886	85
chr1	30920938	30921066	rod_ATAC_rep4_s50_e100_p5_peak_171	81	.	5.82945	8.18143	5.70456	71
chr1	30949232	30949464	rod_ATAC_rep4_s50_e100_p5_peak_172	162	.	6.27706	16.26055	13.59394	88
chr1	30949651	30950204	rod_ATAC_rep4_s50_e100_p5_peak_173a	918	.	19.74249	91.82660	88.13875	148
chr1	30949651	30950204	rod_ATAC_rep4_s50_e100_p5_peak_173b	289	.	8.97436	28.94151	26.07650	467
chr1	32172547	32172705	rod_ATAC_rep4_s50_e100_p5_peak_174	139	.	8.74418	13.97816	11.35525	63
chr1	33669669	33669922	rod_ATAC_rep4_s50_e100_p5_peak_175	784	.	23.07692	78.46417	74.99635	142
chr1	33670324	33670585	rod_ATAC_rep4_s50_e100_p5_peak_176	165	.	7.79661	16.55190	13.88012	93
chr1	33672638	33672785	rod_ATAC_rep4_s50_e100_p5_peak_177	167	.	7.90378	16.74234	14.06731	74
chr1	33684580	33684684	rod_ATAC_rep4_s50_e100_p5_peak_178	81	.	5.82945	8.18143	5.70456	49
chr1	33719736	33720240	rod_ATAC_rep4_s50_e100_p5_peak_179a	633	.	17.63085	63.35052	60.08236	116
chr1	33719736	33720240	rod_ATAC_rep4_s50_e100_p5_peak_179b	564	.	16.25344	56.48738	53.29978	379
chr1	33739414	33739625	rod_ATAC_rep4_s50_e100_p5_peak_180	203	.	11.65891	20.33766	17.59832	115
chr1	33757500	33757906	rod_ATAC_rep4_s50_e100_p5_peak_181a	183	.	9.45946	18.39991	15.69497	90
chr1	33757500	33757906	rod_ATAC_rep4_s50_e100_p5_peak_181b	388	.	16.14350	38.85346	35.86610	285
chr1	33792730	33792920	rod_ATAC_rep4_s50_e100_p5_peak_182	182	.	10.59603	18.20778	15.50601	88
chr1	33814209	33814702	rod_ATAC_rep4_s50_e100_p5_peak_183	1065	.	25.83333	106.58772	102.57983	332
chr1	34001226	34001429	rod_ATAC_rep4_s50_e100_p5_peak_184	219	.	12.38759	21.99771	19.23222	93
chr1	34011085	34011272	rod_ATAC_rep4_s50_e100_p5_peak_185	124	.	8.01550	12.46886	9.87886	88
chr1	34011472	34011649	rod_ATAC_rep4_s50_e100_p5_peak_186	109	.	7.28682	10.99715	8.44183	106
chr1	34061243	34061375	rod_ATAC_rep4_s50_e100_p5_peak_187	81	.	5.82945	8.18143	5.70456	63
chr1	34120778	34120958	rod_ATAC_rep4_s50_e100_p5_peak_188	169	.	9.47368	16.99982	14.32012	93
chr1	34124473	34124702	rod_ATAC_rep4_s50_e100_p5_peak_189	347	.	16.12903	34.74999	31.81125	119
chr1	34211863	34211963	rod_ATAC_rep4_s50_e100_p5_peak_190	55	.	4.37209	5.56982	3.19209	42
chr1	34218406	34218628	rod_ATAC_rep4_s50_e100_p5_peak_191	375	.	18.62069	37.58865	34.61597	93
chr1	34236499	34236746	rod_ATAC_rep4_s50_e100_p5_peak_192	273	.	14.58333	27.37816	24.53441	93
chr1	34270986	34271358	rod_ATAC_rep4_s50_e100_p5_peak_193	1090	.	24.74747	109.06011	104.99001	209
chr1	34296902	34297026	rod_ATAC_rep4_s50_e100_p5_peak_194	67	.	5.07246	6.78796	4.37118	64
chr1	34299027	34299166	rod_ATAC_rep4_s50_e100_p5_peak_195	95	.	6.55814	9.56658	7.04874	67
chr1	34433273	34433416	rod_ATAC_rep4_s50_e100_p5_peak_196	146	.	7.26644	14.68462	12.04907	68
chr1	34434766	34434995	rod_ATAC_rep4_s50_e100_p5_peak_197	409	.	9.02579	40.91961	37.90840	99
chr1	34439274	34439567	rod_ATAC_rep4_s50_e100_p5_peak_198	829	.	13.91542	82.96130	79.42493	136
chr1	34439635	34439961	rod_ATAC_rep4_s50_e100_p5_peak_199	1086	.	16.85083	108.66942	104.60842	153
chr1	34451027	34451127	rod_ATAC_rep4_s50_e100_p5_peak_200	109	.	7.28682	10.99715	8.44183	66
chr1	34459552	34459989	rod_ATAC_rep4_s50_e100_p5_peak_201	1214	.	24.72160	121.49456	117.04768	156
chr1	34462872	34463055	rod_ATAC_rep4_s50_e100_p5_peak_202	147	.	5.97345	14.75100	12.11402	73
chr1	34602458	34602628	rod_ATAC_rep4_s50_e100_p5_peak_203	139	.	8.74418	13.97816	11.35525	78
chr1	34706468	34706736	rod_ATAC_rep4_s50_e100_p5_peak_204	295	.	15.33333	29.54420	26.67117	135
chr1	34801638	34801837	rod_ATAC_rep4_s50_e100_p5_peak_205	212	.	11.92053	21.27977	18.52624	79
chr1	34842646	34843218	rod_ATAC_rep4_s50_e100_p5_peak_206a	295	.	10.29810	29.52521	26.65244	90
chr1	34842646	34843218	rod_ATAC_rep4_s50_e100_p5_peak_206b	970	.	23.59249	97.05809	93.26775	426
chr1	34849443	34849569	rod_ATAC_rep4_s50_e100_p5_peak_207	110	.	4.80000	11.00531	8.44988	70
chr1	34849844	34850095	rod_ATAC_rep4_s50_e100_p5_peak_208	737	.	16.20000	73.71182	70.31087	120
chr1	34851049	34851314	rod_ATAC_rep4_s50_e100_p5_peak_209	427	.	11.15538	42.72935	39.69728	127
chr1	34859848	34860035	rod_ATAC_rep4_s50_e100_p5_peak_210	120	.	7.60234	12.01375	9.43773	113
chr1	34866807	34867143	rod_ATAC_rep4_s50_e100_p5_peak_211	1047	.	24.11168	104.78442	100.82073	151
chr1	34867300	34867480	rod_ATAC_rep4_s50_e100_p5_peak_212	138	.	6.10687	13.80652	11.19044	96
chr1	34891666	34891904	rod_ATAC_rep4_s50_e100_p5_peak_213	640	.	25.96685	64.05826	60.78155	122
chr1	34897029	34897199	rod_ATAC_rep4_s50_e100_p5_peak_214	236	.	13.11627	23.68252	20.89136	93
chr1	36064997	36065222	rod_ATAC_rep4_s50_e100_p5_peak_215	772	.	15.76087	77.26690	73.81638	114
chr1	36068122	36068479	rod_ATAC_rep4_s50_e100_p5_peak_216	767	.	15.59140	76.79440	73.35047	171
chr1	36078056	36078293	rod_ATAC_rep4_s50_e100_p5_peak_217	352	.	16.76301	35.21652	32.27202	115
chr1	36131933	36132033	rod_ATAC_rep4_s50_e100_p5_peak_218	90	.	6.29371	9.02628	6.52869	44
chr1	36134707	36134898	rod_ATAC_rep4_s50_e100_p5_peak_219	154	.	9.39597	15.47607	12.82585	83
chr1	36145215	36145350	rod_ATAC_rep4_s50_e100_p5_peak_220	110	.	7.18563	11.03553	8.47924	66
chr1	36149527	36149689	rod_ATAC_rep4_s50_e100_p5_peak_221	159	.	9.49367	15.90097	13.24044	78
chr1	36207770	36207870	rod_ATAC_rep4_s50_e100_p5_peak_222	81	.	5.82945	8.18143	5.70456	32
chr1	36228553	36228753	rod_ATAC_rep4_s50_e100_p5_peak_223	148	.	9.15493	14.86124	12.22227	76
chr1	36244171	36244532	rod_ATAC_rep4_s50_e100_p5_peak_224	918	.	23.76812	91.81642	88.12875	167
chr1	36252918	36253118	rod_ATAC_rep4_s50_e100_p5_peak_225	513	.	22.98137	51.33943	48.21008	97
chr1	36277382	36277560	rod_ATAC_rep4_s50_e100_p5_peak_226	164	.	9.80392	16.46794	13.79759	97
chr1	36279334	36279464	rod_ATAC_rep4_s50_e100_p5_peak_227	122	.	7.84314	12.20118	9.62105	59
chr1	36303452	36303792	rod_ATAC_rep4_s50_e100_p5_peak_228	218	.	7.72727	21.83224	19.07033	120
chr1	36307537	36307850	rod_ATAC_rep4_s50_e100_p5_peak_229	1111	.	23.21428	111.18526	107.05717	142
chr1	36324109	36324303	rod_ATAC_rep4_s50_e100_p5_peak_230	214	.	11.56069	21.42136	18.66556	92
chr1	36333301	36333597	rod_ATAC_rep4_s50_e100_p5_peak_231	167	.	9.04762	16.75186	14.07665	162
chr1	36334103	36334228	rod_ATAC_rep4_s50_e100_p5_peak_232	108	.	6.66667	10.80573	8.26034	68
chr1	36354528	36354644	rod_ATAC_rep4_s50_e100_p5_peak_233	64	.	4.92958	6.49881	4.09125	44
chr1	36368723	36369339	rod_ATAC_rep4_s50_e100_p5_peak_234a	326	.	10.60606	32.60802	29.69574	168
chr1	36368723	36369339	rod_ATAC_rep4_s50_e100_p5_peak_234b	1035	.	23.97959	103.54498	99.61076	455
chr1	36439922	36440029	rod_ATAC_rep4_s50_e100_p5_peak_235	102	.	6.87500	10.27988	7.74636	79
chr1	36445154	36445499	rod_ATAC_rep4_s50_e100_p5_peak_236	1444	.	29.35561	144.49228	138.97678	192
chr1	36471308	36471862	rod_ATAC_rep4_s50_e100_p5_peak_237a	680	.	13.13756	68.06796	64.74149	174
chr1	36471308	36471862	rod_ATAC_rep4_s50_e100_p5_peak_237b	251	.	6.93374	25.12631	22.31472	460
chr1	36476288	36476467	rod_ATAC_rep4_s50_e100_p5_peak_238	172	.	5.69106	17.27087	14.58464	84
chr1	36484320	36484505	rod_ATAC_rep4_s50_e100_p5_peak_239	61	.	4.61538	6.12990	3.73409	120
chr1	36491532	36491668	rod_ATAC_rep4_s50_e100_p5_peak_240	142	.	5.73248	14.21373	11.58647	74
chr1	36492482	36492803	rod_ATAC_rep4_s50_e100_p5_peak_241	1026	.	20.19608	102.64217	98.72855	159
chr1	36496871	36497003	rod_ATAC_rep4_s50_e100_p5_peak_242	140	.	5.32110	14.00739	11.38399	68
chr1	36501356	36501585	rod_ATAC_rep4_s50_e100_p5_peak_243	265	.	11.32076	26.59202	23.75952	91
chr1	36511626	36511999	rod_ATAC_rep4_s50_e100_p5_peak_244	1151	.	19.08517	115.17539	110.93168	206
chr1	36512144	36512331	rod_ATAC_rep4_s50_e100_p5_peak_245	106	.	4.27892	10.67500	8.13286	120
chr1	36512628	36512772	rod_ATAC_rep4_s50_e100_p5_peak_246	161	.	5.42265	16.14683	13.48207	78
chr1	36523720	36523875	rod_ATAC_rep4_s50_e100_p5_peak_247	129	.	8.00000	12.99307	10.39293	72
chr1	36534963	36535063	rod_ATAC_rep4_s50_e100_p5_peak_248	73	.	5.23560	7.32734	4.88340	49
chr1	36547110	36547539	rod_ATAC_rep4_s50_e100_p5_peak_249	1201	.	19.29556	120.17410	115.77190	171
chr1	36550974	36551107	rod_ATAC_rep4_s50_e100_p5_peak_250	131	.	4.74006	13.19021	10.58631	63
chr1	36557109	36557347	rod_ATAC_rep4_s50_e100_p5_peak_251	416	.	10.97804	41.64004	38.62051	121
chr1	36557440	36557660	rod_ATAC_rep4_s50_e100_p5_peak_252	125	.	5.18962	12.59602	10.00335	181
chr1	36557753	36558062	rod_ATAC_rep4_s50_e100_p5_peak_253	286	.	8.61723	28.63096	25.77037	130
chr1	36569992	36570094	rod_ATAC_rep4_s50_e100_p5_peak_254	95	.	6.55814	9.56658	7.04874	61
chr1	36577771	36577880	rod_ATAC_rep4_s50_e100_p5_peak_255	58	.	4.60526	5.88728	3.49916	57
chr1	36578909	36579009	rod_ATAC_rep4_s50_e100_p5_peak_256	82	.	5.88235	8.24793	5.76944	87
chr1	36635035	36635257	rod_ATAC_rep4_s50_e100_p5_peak_257	587	.	21.87500	58.73407	55.52023	114
chr1	36664556	36664656	rod_ATAC_rep4_s50_e100_p5_peak_258	92	.	6.38298	9.20466	6.70281	63
chr1	36670412	36670631	rod_ATAC_rep4_s50_e100_p5_peak_259	176	.	10.11905	17.67705	14.98400	111
chr1	36680959	36681238	rod_ATAC_rep4_s50_e100_p5_peak_260	689	.	16.85912	68.93811	65.60052	126
chr1	36684181	36684430	rod_ATAC_rep4_s50_e100_p5_peak_261	680	.	16.82243	68.04861	64.72237	128
chr1	36691248	36691649	rod_ATAC_rep4_s50_e100_p5_peak_262	1255	.	24.42105	125.55743	120.96065	242
chr1	36709858	36710230	rod_ATAC_rep4_s50_e100_p5_peak_263	1577	.	28.45361	157.70622	151.34352	184
chr1	36736080	36736180	rod_ATAC_rep4_s50_e100_p5_peak_264	111	.	7.10383	11.18030	8.62126	63
chr1	36737411	36737614	rod_ATAC_rep4_s50_e100_p5_peak_265	544	.	22.70270	54.47257	51.30774	100
chr1	36744681	36744906	rod_ATAC_rep4_s50_e100_p5_peak_266	346	.	16.04278	34.60357	31.66659	127
chr1	36784735	36784928	rod_ATAC_rep4_s50_e100_p5_peak_267	206	.	11.37725	20.66588	17.92148	90
chr1	36822093	36822193	rod_ATAC_rep4_s50_e100_p5_peak_268	81	.	5.82945	8.18143	5.70456	42
chr1	36830789	36831179	rod_ATAC_rep4_s50_e100_p5_peak_269	360	.	15.71429	36.03618	33.08200	264
chr1	36839206	36839306	rod_ATAC_rep4_s50_e100_p5_peak_270	81	.	5.82945	8.18143	5.70456	66
chr1	36892480	36892603	rod_ATAC_rep4_s50_e100_p5_peak_271	109	.	7.28682	10.99715	8.44183	63
chr1	36915625	36915787	rod_ATAC_rep4_s50_e100_p5_peak_272	55	.	4.37209	5.56982	3.19209	99
chr1	36939504	36940095	rod_ATAC_rep4_s50_e100_p5_peak_273a	548	.	14.15730	54.88891	51.71951	127
chr1	36939504	36940095	rod_ATAC_rep4_s50_e100_p5_peak_273b	1205	.	24.71910	120.52543	116.11061	436
chr1	37214284	37214492	rod_ATAC_rep4_s50_e100_p5_peak_274	303	.	15.75342	30.36044	27.47682	99
chr1	37239459	37239559	rod_ATAC_rep4_s50_e100_p5_peak_275	55	.	4.37209	5.56982	3.19209	43
chr1	37272648	37272777	rod_ATAC_rep4_s50_e100_p5_peak_276	109	.	7.28682	10.99715	8.44183	73
chr1	37299683	37300021	rod_ATAC_rep4_s50_e100_p5_peak_277	1104	.	25.79787	110.40121	106.29501	150
chr1	37300093	37300375	rod_ATAC_rep4_s50_e100_p5_peak_278a	107	.	5.31915	10.70584	8.16255	76
chr1	37300093	37300375	rod_ATAC_rep4_s50_e100_p5_peak_278b	134	.	6.11702	13.41747	10.80887	200
chr1	37314331	37314577	rod_ATAC_rep4_s50_e100_p5_peak_279	333	.	16.36364	33.36042	30.43872	121
chr1	37342050	37342153	rod_ATAC_rep4_s50_e100_p5_peak_280	81	.	5.82945	8.18143	5.70456	53
chr1	37401789	37401961	rod_ATAC_rep4_s50_e100_p5_peak_281	139	.	8.74418	13.97816	11.35525	89
chr1	37419471	37419737	rod_ATAC_rep4_s50_e100_p5_peak_282	843	.	28.95928	84.32249	80.76433	136
chr1	37429792	37430312	rod_ATAC_rep4_s50_e100_p5_peak_283	1185	.	25.11737	118.57688	114.22692	307
chr1	37541012	37541177	rod_ATAC_rep4_s50_e100_p5_peak_284	164	.	9.80392	16.46794	13.79759	88
chr1	37541748	37541913	rod_ATAC_rep4_s50_e100_p5_peak_285	135	.	8.49673	13.59215	10.98032	72
chr1	37634775	37634916	rod_ATAC_rep4_s50_e100_p5_peak_286	138	.	8.60927	13.80128	11.18533	69
chr1	37639265	37639445	rod_ATAC_rep4_s50_e100_p5_peak_287	284	.	14.96599	28.45977	25.60141	95
chr1	37678491	37678675	rod_ATAC_rep4_s50_e100_p5_peak_288	155	.	9.47286	15.52207	12.86821	86
chr1	37864622	37865451	rod_ATAC_rep4_s50_e100_p5_peak_289a	944	.	13.64679	94.44365	90.70583	309
chr1	37864622	37865451	rod_ATAC_rep4_s50_e100_p5_peak_289b	932	.	13.53211	93.25547	89.54068	452
chr1	37872084	37872555	rod_ATAC_rep4_s50_e100_p5_peak_290a	598	.	17.93313	59.88938	56.66215	106
chr1	37872084	37872555	rod_ATAC_rep4_s50_e100_p5_peak_290b	586	.	18.54305	58.61381	55.40143	328
chr1	37881735	37881901	rod_ATAC_rep4_s50_e100_p5_peak_291	138	.	8.60927	13.80128	11.18533	79
chr1	37884581	37884707	rod_ATAC_rep4_s50_e100_p5_peak_292	115	.	7.58621	11.59470	9.02708	62
chr1	37890162	37890635	rod_ATAC_rep4_s50_e100_p5_peak_293a	673	.	20.46205	67.30054	63.98362	217
chr1	37890162	37890635	rod_ATAC_rep4_s50_e100_p5_peak_293b	643	.	19.80198	64.33734	61.05717	359
chr1	37996887	37997064	rod_ATAC_rep4_s50_e100_p5_peak_294	307	.	7.07965	30.78609	27.89680	89
chr1	37997138	37997485	rod_ATAC_rep4_s50_e100_p5_peak_295	1062	.	15.71610	106.20636	102.20806	164
chr1	37997879	37998216	rod_ATAC_rep4_s50_e100_p5_peak_296	959	.	14.62800	95.98870	92.21978	200
chr1	38003145	38003319	rod_ATAC_rep4_s50_e100_p5_peak_297	226	.	12.26994	22.65971	19.88436	79
chr1	38026367	38026467	rod_ATAC_rep4_s50_e100_p5_peak_298	81	.	5.82945	8.18143	5.70456	61
chr1	38103220	38103408	rod_ATAC_rep4_s50_e100_p5_peak_299	81	.	5.82945	8.18143	5.70456	86
chr1	38122282	38122466	rod_ATAC_rep4_s50_e100_p5_peak_300	230	.	12.66667	23.01083	20.23043	102
chr1	38129160	38129339	rod_ATAC_rep4_s50_e100_p5_peak_301	194	.	6.02219	19.40773	16.68469	96
chr1	38129548	38130265	rod_ATAC_rep4_s50_e100_p5_peak_302a	852	.	15.55556	85.27322	81.69978	282
chr1	38129548	38130265	rod_ATAC_rep4_s50_e100_p5_peak_302b	527	.	11.26984	52.77467	49.62918	537
chr1	38185616	38185787	rod_ATAC_rep4_s50_e100_p5_peak_303	155	.	9.47286	15.52207	12.86821	84
chr1	38789110	38789211	rod_ATAC_rep4_s50_e100_p5_peak_304	81	.	5.82945	8.18143	5.70456	44
chr1	38934763	38934863	rod_ATAC_rep4_s50_e100_p5_peak_305	109	.	7.28682	10.99715	8.44183	55
chr1	38987505	38988090	rod_ATAC_rep4_s50_e100_p5_peak_306a	1281	.	25.05353	128.11301	123.41293	181
chr1	38987505	38988090	rod_ATAC_rep4_s50_e100_p5_peak_306b	289	.	8.99358	28.98691	26.12143	492
chr1	39001240	39001405	rod_ATAC_rep4_s50_e100_p5_peak_307	109	.	7.28682	10.99715	8.44183	73
chr1	39010783	39010992	rod_ATAC_rep4_s50_e100_p5_peak_308	252	.	13.76812	25.22592	22.41288	101
chr1	39025160	39025405	rod_ATAC_rep4_s50_e100_p5_peak_309	154	.	9.25926	15.48276	12.83228	157
chr1	39186890	39186995	rod_ATAC_rep4_s50_e100_p5_peak_310	68	.	5.10077	6.84696	4.41590	49
chr1	39253859	39254019	rod_ATAC_rep4_s50_e100_p5_peak_311	170	.	10.20155	17.09804	14.41457	82
chr1	39340763	39340954	rod_ATAC_rep4_s50_e100_p5_peak_312	169	.	10.06711	16.96288	14.28405	107
chr1	39341571	39341720	rod_ATAC_rep4_s50_e100_p5_peak_313	140	.	8.72483	14.01910	11.39527	69
chr1	39362313	39362413	rod_ATAC_rep4_s50_e100_p5_peak_314	81	.	5.82945	8.18143	5.70456	48
chr1	39367611	39367986	rod_ATAC_rep4_s50_e100_p5_peak_315	1229	.	21.06165	122.93317	118.43598	220
chr1	39370323	39370553	rod_ATAC_rep4_s50_e100_p5_peak_316	396	.	9.76027	39.63576	36.63934	126
chr1	39392289	39392473	rod_ATAC_rep4_s50_e100_p5_peak_317	296	.	14.21053	29.64913	26.77479	86
chr1	39417953	39418125	rod_ATAC_rep4_s50_e100_p5_peak_318	174	.	9.72973	17.42612	14.73731	84
chr1	39429140	39429240	rod_ATAC_rep4_s50_e100_p5_peak_319	102	.	5.06329	10.20562	7.67354	68
chr1	39431920	39432032	rod_ATAC_rep4_s50_e100_p5_peak_320	130	.	5.74163	13.05677	10.45539	55
chr1	39433941	39434217	rod_ATAC_rep4_s50_e100_p5_peak_321	648	.	14.85944	64.83303	61.54698	130
chr1	39438694	39438911	rod_ATAC_rep4_s50_e100_p5_peak_322	347	.	10.73986	34.76147	31.82265	100
chr1	39446222	39446496	rod_ATAC_rep4_s50_e100_p5_peak_323	465	.	9.88372	46.59182	43.51566	130
chr1	39449940	39450161	rod_ATAC_rep4_s50_e100_p5_peak_324	438	.	8.90323	43.89886	40.85346	106
chr1	39450399	39450673	rod_ATAC_rep4_s50_e100_p5_peak_325	297	.	7.19132	29.72362	26.84841	101
chr1	39452090	39452281	rod_ATAC_rep4_s50_e100_p5_peak_326	297	.	8.21678	29.74241	26.86678	100
chr1	39474210	39474397	rod_ATAC_rep4_s50_e100_p5_peak_327	281	.	7.31343	28.16929	25.31500	92
chr1	39477059	39477213	rod_ATAC_rep4_s50_e100_p5_peak_328	171	.	5.52147	17.18821	14.50335	77
chr1	39478080	39478254	rod_ATAC_rep4_s50_e100_p5_peak_329	89	.	3.85208	8.98371	6.48754	65
chr1	39478366	39478914	rod_ATAC_rep4_s50_e100_p5_peak_330a	215	.	6.31741	21.52563	18.76842	108
chr1	39478366	39478914	rod_ATAC_rep4_s50_e100_p5_peak_330b	876	.	15.56240	87.63778	84.02464	435
chr1	39499689	39500055	rod_ATAC_rep4_s50_e100_p5_peak_331	233	.	11.16071	23.37245	20.58668	239
chr1	39522667	39522835	rod_ATAC_rep4_s50_e100_p5_peak_332	181	.	10.16949	18.16599	15.46474	84
chr1	39527549	39527740	rod_ATAC_rep4_s50_e100_p5_peak_333	387	.	16.07143	38.73109	35.74509	93
chr1	39530372	39530563	rod_ATAC_rep4_s50_e100_p5_peak_334	224	.	11.27451	22.45319	19.68089	84
chr1	39535516	39536094	rod_ATAC_rep4_s50_e100_p5_peak_335a	1440	.	27.87611	144.02728	138.53830	142
chr1	39535516	39536094	rod_ATAC_rep4_s50_e100_p5_peak_335b	129	.	5.49451	12.91332	10.31481	496
chr1	39576897	39577601	rod_ATAC_rep4_s50_e100_p5_peak_336a	230	.	8.29268	23.07001	20.28885	74
chr1	39576897	39577601	rod_ATAC_rep4_s50_e100_p5_peak_336b	1193	.	25.85366	119.30850	114.93423	548
chr1	39608918	39609152	rod_ATAC_rep4_s50_e100_p5_peak_337	265	.	14.28571	26.51030	23.67868	101
chr1	39685966	39686066	rod_ATAC_rep4_s50_e100_p5_peak_338	81	.	5.82945	8.18143	5.70456	84
chr1	39761517	39761636	rod_ATAC_rep4_s50_e100_p5_peak_339	81	.	5.82945	8.18143	5.70456	68
chr1	39900636	39901003	rod_ATAC_rep4_s50_e100_p5_peak_340	542	.	15.54960	54.23880	51.07671	168
chr1	39901206	39901402	rod_ATAC_rep4_s50_e100_p5_peak_341	99	.	5.09383	9.92039	7.39474	124
chr1	39902108	39902297	rod_ATAC_rep4_s50_e100_p5_peak_342	135	.	6.19946	13.57938	10.96792	67
chr1	39911619	39911788	rod_ATAC_rep4_s50_e100_p5_peak_343	144	.	8.96552	14.48379	11.85172	75
chr1	39915694	39915873	rod_ATAC_rep4_s50_e100_p5_peak_344	147	.	9.09091	14.73242	12.09566	95
chr1	39932170	39932306	rod_ATAC_rep4_s50_e100_p5_peak_345	96	.	5.11364	9.61425	7.09525	66
chr1	39936190	39936504	rod_ATAC_rep4_s50_e100_p5_peak_346	66	.	4.12979	6.60636	4.19576	261
chr1	39936573	39936814	rod_ATAC_rep4_s50_e100_p5_peak_347	622	.	18.31832	62.29208	59.03655	105
chr1	39949337	39949437	rod_ATAC_rep4_s50_e100_p5_peak_348	79	.	4.89510	7.91804	5.45774	49
chr1	39950150	39950390	rod_ATAC_rep4_s50_e100_p5_peak_349	389	.	14.18685	38.99034	36.00139	119
chr1	39951205	39951373	rod_ATAC_rep4_s50_e100_p5_peak_350	169	.	8.01394	16.93716	14.25872	83
chr1	39963014	39963130	rod_ATAC_rep4_s50_e100_p5_peak_351	104	.	6.22407	10.45074	7.91328	57
chr1	39963857	39964151	rod_ATAC_rep4_s50_e100_p5_peak_352	398	.	15.89958	39.87188	36.87276	159
chr1	39977038	39977138	rod_ATAC_rep4_s50_e100_p5_peak_353	81	.	5.82945	8.18143	5.70456	45
chr1	40154898	40155080	rod_ATAC_rep4_s50_e100_p5_peak_354	81	.	5.82945	8.18143	5.70456	62
chr1	40671620	40671786	rod_ATAC_rep4_s50_e100_p5_peak_355	155	.	9.47286	15.52207	12.86821	86
chr1	40790638	40790784	rod_ATAC_rep4_s50_e100_p5_peak_356	81	.	5.82945	8.18143	5.70456	78
chr1	42851014	42851387	rod_ATAC_rep4_s50_e100_p5_peak_357	1270	.	27.50000	127.00857	122.35422	190
chr1	42915165	42915265	rod_ATAC_rep4_s50_e100_p5_peak_358	55	.	4.37209	5.56982	3.19209	54
chr1	43092212	43092849	rod_ATAC_rep4_s50_e100_p5_peak_359a	447	.	14.96815	44.79282	41.73711	254
chr1	43092212	43092849	rod_ATAC_rep4_s50_e100_p5_peak_359b	200	.	8.59873	20.01077	17.27827	541
chr1	43098355	43099022	rod_ATAC_rep4_s50_e100_p5_peak_360a	428	.	13.59773	42.81989	39.78673	89
chr1	43098355	43099022	rod_ATAC_rep4_s50_e100_p5_peak_360b	729	.	19.83003	72.94299	69.55248	339
chr1	43098355	43099022	rod_ATAC_rep4_s50_e100_p5_peak_360c	152	.	6.81818	15.20758	12.56224	587
chr1	43110685	43110844	rod_ATAC_rep4_s50_e100_p5_peak_361	124	.	8.01550	12.46886	9.87886	74
chr1	43139708	43139881	rod_ATAC_rep4_s50_e100_p5_peak_362	124	.	8.01550	12.46886	9.87886	94
chr1	43171893	43172174	rod_ATAC_rep4_s50_e100_p5_peak_363	487	.	19.80676	48.77319	45.67290	127
chr1	43445630	43445777	rod_ATAC_rep4_s50_e100_p5_peak_364	124	.	8.01550	12.46886	9.87886	71
chr1	43754801	43754979	rod_ATAC_rep4_s50_e100_p5_peak_365	81	.	5.82945	8.18143	5.70456	83
chr1	43827681	43828161	rod_ATAC_rep4_s50_e100_p5_peak_366	1083	.	21.02161	108.39379	104.34002	271
chr1	43899090	43899274	rod_ATAC_rep4_s50_e100_p5_peak_367	187	.	10.93023	18.70388	15.99194	91
chr1	43933578	43934109	rod_ATAC_rep4_s50_e100_p5_peak_368	1119	.	22.38494	111.92322	107.77457	353
chr1	43941685	43941832	rod_ATAC_rep4_s50_e100_p5_peak_369	155	.	9.47286	15.52207	12.86821	75
chr1	44102065	44102695	rod_ATAC_rep4_s50_e100_p5_peak_370a	113	.	5.30121	11.39244	8.82923	71
chr1	44102065	44102695	rod_ATAC_rep4_s50_e100_p5_peak_370b	1094	.	24.09639	109.49323	105.41135	429
chr1	44118733	44119068	rod_ATAC_rep4_s50_e100_p5_peak_371	1079	.	20.53232	107.97865	103.93577	165
chr1	44119831	44120092	rod_ATAC_rep4_s50_e100_p5_peak_372	459	.	11.40685	45.97429	42.90508	133
chr1	44147716	44148217	rod_ATAC_rep4_s50_e100_p5_peak_373a	800	.	24.90706	80.01657	76.52521	178
chr1	44147716	44148217	rod_ATAC_rep4_s50_e100_p5_peak_373b	156	.	7.80669	15.62210	12.96642	397
chr1	44551522	44552553	rod_ATAC_rep4_s50_e100_p5_peak_374a	795	.	18.91253	79.50363	76.02023	121
chr1	44551522	44552553	rod_ATAC_rep4_s50_e100_p5_peak_374b	95	.	4.73934	9.55577	7.04538	390
chr1	44551522	44552553	rod_ATAC_rep4_s50_e100_p5_peak_374c	111	.	5.18868	11.16042	8.60180	706
chr1	44551522	44552553	rod_ATAC_rep4_s50_e100_p5_peak_374d	298	.	9.62441	29.86329	26.98633	901
chr1	44584114	44584345	rod_ATAC_rep4_s50_e100_p5_peak_375	277	.	12.00000	27.77086	24.92187	128
chr1	44584869	44585088	rod_ATAC_rep4_s50_e100_p5_peak_376	502	.	18.40000	50.27774	47.16049	98
chr1	44591786	44592033	rod_ATAC_rep4_s50_e100_p5_peak_377	313	.	13.71681	31.33332	28.43711	121
chr1	44594085	44594266	rod_ATAC_rep4_s50_e100_p5_peak_378	124	.	7.20721	12.43650	9.85142	94
chr1	44600080	44600188	rod_ATAC_rep4_s50_e100_p5_peak_379	95	.	6.55814	9.56658	7.04874	55
chr1	44622938	44623062	rod_ATAC_rep4_s50_e100_p5_peak_380	81	.	5.82945	8.18143	5.70456	58
chr1	44634416	44634581	rod_ATAC_rep4_s50_e100_p5_peak_381	151	.	9.28571	15.12865	12.48446	89
chr1	44733574	44733822	rod_ATAC_rep4_s50_e100_p5_peak_382	510	.	22.03390	51.06242	47.93620	105
chr1	45795026	45795238	rod_ATAC_rep4_s50_e100_p5_peak_383	342	.	10.81081	34.29316	31.35987	112
chr1	45795313	45795613	rod_ATAC_rep4_s50_e100_p5_peak_384	1075	.	24.07862	107.55441	103.52222	167
chr1	45816984	45817160	rod_ATAC_rep4_s50_e100_p5_peak_385	219	.	12.38759	21.99771	19.23222	89
chr1	45822089	45822312	rod_ATAC_rep4_s50_e100_p5_peak_386	372	.	16.41791	37.22163	34.25333	105
chr1	45825256	45825421	rod_ATAC_rep4_s50_e100_p5_peak_387	344	.	15.57789	34.46665	31.53127	80
chr1	45925528	45925799	rod_ATAC_rep4_s50_e100_p5_peak_388	790	.	29.14573	79.04694	75.57013	128
chr1	46066706	46067166	rod_ATAC_rep4_s50_e100_p5_peak_389a	314	.	14.15094	31.41757	28.52032	148
chr1	46066706	46067166	rod_ATAC_rep4_s50_e100_p5_peak_389b	96	.	6.13208	9.60486	7.08594	397
chr1	46076056	46076219	rod_ATAC_rep4_s50_e100_p5_peak_390	187	.	10.93023	18.70388	15.99194	82
chr1	46153176	46153289	rod_ATAC_rep4_s50_e100_p5_peak_391	68	.	5.10077	6.84696	4.41590	61
chr1	46166764	46166902	rod_ATAC_rep4_s50_e100_p5_peak_392	95	.	6.55814	9.56658	7.04874	70
chr1	46853312	46854028	rod_ATAC_rep4_s50_e100_p5_peak_393a	529	.	12.24863	52.90314	49.75602	197
chr1	46853312	46854028	rod_ATAC_rep4_s50_e100_p5_peak_393b	578	.	13.02752	57.80103	54.59812	309
chr1	46853312	46854028	rod_ATAC_rep4_s50_e100_p5_peak_393c	287	.	8.25688	28.79014	25.92754	599
chr1	47116916	47117016	rod_ATAC_rep4_s50_e100_p5_peak_394	109	.	7.28682	10.99715	8.44183	58
chr1	48462227	48462327	rod_ATAC_rep4_s50_e100_p5_peak_395	109	.	7.28682	10.99715	8.44183	44
chr1	50369119	50369228	rod_ATAC_rep4_s50_e100_p5_peak_396	95	.	6.55814	9.56658	7.04874	68
chr1	50927356	50927558	rod_ATAC_rep4_s50_e100_p5_peak_397	235	.	13.04348	23.52650	20.73837	106
chr1	51478238	51478697	rod_ATAC_rep4_s50_e100_p5_peak_398	1332	.	26.75737	133.27397	128.34517	261
chr1	51597102	51597265	rod_ATAC_rep4_s50_e100_p5_peak_399	139	.	8.74418	13.97816	11.35525	66
chr1	51628200	51628456	rod_ATAC_rep4_s50_e100_p5_peak_400	302	.	15.48387	30.25321	27.37099	139
chr1	51644548	51644656	rod_ATAC_rep4_s50_e100_p5_peak_401	81	.	5.82945	8.18143	5.70456	60
chr1	52113652	52114047	rod_ATAC_rep4_s50_e100_p5_peak_402	1075	.	25.82418	107.53991	103.50815	195
chr1	52119219	52119561	rod_ATAC_rep4_s50_e100_p5_peak_403	1202	.	30.06135	120.24322	115.83889	192
chr1	52146677	52146826	rod_ATAC_rep4_s50_e100_p5_peak_404	156	.	7.83582	15.67209	13.01570	70
chr1	52150013	52150336	rod_ATAC_rep4_s50_e100_p5_peak_405	708	.	22.84644	70.83322	67.47095	152
chr1	52170153	52170409	rod_ATAC_rep4_s50_e100_p5_peak_406	202	.	10.86957	20.24765	17.51120	101
chr1	52209183	52209347	rod_ATAC_rep4_s50_e100_p5_peak_407	92	.	6.41026	9.29850	6.79426	79
chr1	52216885	52217033	rod_ATAC_rep4_s50_e100_p5_peak_408	99	.	6.75676	9.93651	7.41030	70
chr1	52231947	52232216	rod_ATAC_rep4_s50_e100_p5_peak_409	390	.	8.30091	39.06006	36.07027	154
chr1	52233112	52233556	rod_ATAC_rep4_s50_e100_p5_peak_410	1299	.	18.38331	129.95244	125.17625	177
chr1	52243158	52243405	rod_ATAC_rep4_s50_e100_p5_peak_411	555	.	23.33333	55.55718	52.38003	121
chr1	52252576	52252809	rod_ATAC_rep4_s50_e100_p5_peak_412	222	.	11.16505	22.27123	19.50155	114
chr1	52253473	52253631	rod_ATAC_rep4_s50_e100_p5_peak_413	121	.	7.28155	12.16762	9.58816	73
chr1	52267680	52267866	rod_ATAC_rep4_s50_e100_p5_peak_414	303	.	15.75342	30.36044	27.47682	96
chr1	52296433	52296619	rod_ATAC_rep4_s50_e100_p5_peak_415	247	.	12.63736	24.73582	21.92978	99
chr1	52301366	52301504	rod_ATAC_rep4_s50_e100_p5_peak_416	129	.	7.29614	12.99001	10.39009	65
chr1	52302653	52302859	rod_ATAC_rep4_s50_e100_p5_peak_417	535	.	21.71717	53.57426	50.41966	93
chr1	52330585	52330867	rod_ATAC_rep4_s50_e100_p5_peak_418	1092	.	32.42188	109.23612	105.16086	145
chr1	52435795	52436070	rod_ATAC_rep4_s50_e100_p5_peak_419	333	.	16.36364	33.36042	30.43872	113
chr1	52500180	52500888	rod_ATAC_rep4_s50_e100_p5_peak_420	640	.	16.12150	64.04167	60.76517	358
chr1	52582043	52582193	rod_ATAC_rep4_s50_e100_p5_peak_421	109	.	7.28682	10.99715	8.44183	73
chr1	52630505	52630969	rod_ATAC_rep4_s50_e100_p5_peak_422a	1084	.	23.64066	108.43841	104.38371	144
chr1	52630505	52630969	rod_ATAC_rep4_s50_e100_p5_peak_422b	165	.	6.60377	16.54477	13.87305	387
chr1	52631085	52631242	rod_ATAC_rep4_s50_e100_p5_peak_423	184	.	7.05882	18.43070	15.72521	76
chr1	52648229	52648430	rod_ATAC_rep4_s50_e100_p5_peak_424	366	.	17.57576	36.64484	33.68330	109
chr1	52669740	52669895	rod_ATAC_rep4_s50_e100_p5_peak_425	155	.	9.45946	15.59740	12.94208	87
chr1	52714464	52714602	rod_ATAC_rep4_s50_e100_p5_peak_426	93	.	6.32184	9.33348	6.82853	58
chr1	52718192	52718362	rod_ATAC_rep4_s50_e100_p5_peak_427	167	.	9.55056	16.70502	14.03056	91
chr1	52726338	52726612	rod_ATAC_rep4_s50_e100_p5_peak_428	516	.	13.69863	51.62836	48.49590	94
chr1	52726764	52727458	rod_ATAC_rep4_s50_e100_p5_peak_429a	125	.	5.47945	12.50393	9.91292	100
chr1	52726764	52727458	rod_ATAC_rep4_s50_e100_p5_peak_429b	229	.	7.99087	22.92737	20.14830	308
chr1	52726764	52727458	rod_ATAC_rep4_s50_e100_p5_peak_429c	271	.	8.90411	27.11150	24.27186	590
chr1	52748374	52748539	rod_ATAC_rep4_s50_e100_p5_peak_430	219	.	12.38759	21.99771	19.23222	95
chr1	52797309	52797524	rod_ATAC_rep4_s50_e100_p5_peak_431	304	.	14.67391	30.43303	27.54860	94
chr1	52816979	52817893	rod_ATAC_rep4_s50_e100_p5_peak_432a	419	.	11.11111	41.97458	38.95118	113
chr1	52816979	52817893	rod_ATAC_rep4_s50_e100_p5_peak_432b	986	.	20.00000	98.60486	94.78130	515
chr1	52816979	52817893	rod_ATAC_rep4_s50_e100_p5_peak_432c	190	.	6.72098	19.04210	16.32509	833
chr1	52844719	52845220	rod_ATAC_rep4_s50_e100_p5_peak_433	1036	.	21.64502	103.65545	99.71835	262
chr1	52854140	52854326	rod_ATAC_rep4_s50_e100_p5_peak_434	155	.	9.47286	15.52207	12.86821	84
chr1	53053173	53053339	rod_ATAC_rep4_s50_e100_p5_peak_435	170	.	10.20155	17.09804	14.41457	78
chr1	53209524	53209713	rod_ATAC_rep4_s50_e100_p5_peak_436	214	.	11.80124	21.41532	18.65969	96
chr1	53225648	53225903	rod_ATAC_rep4_s50_e100_p5_peak_437	447	.	14.58967	44.79557	41.73981	135
chr1	53226150	53226415	rod_ATAC_rep4_s50_e100_p5_peak_438	447	.	14.58967	44.79557	41.73981	139
chr1	53272196	53272365	rod_ATAC_rep4_s50_e100_p5_peak_439	109	.	7.23684	10.93178	8.38334	78
chr1	53272761	53272931	rod_ATAC_rep4_s50_e100_p5_peak_440	258	.	13.81579	25.88773	23.06493	81
chr1	53296731	53297280	rod_ATAC_rep4_s50_e100_p5_peak_441	1295	.	24.10359	129.52814	124.76874	352
chr1	53313435	53313772	rod_ATAC_rep4_s50_e100_p5_peak_442	832	.	27.77778	83.22757	79.68680	189
chr1	53352570	53352911	rod_ATAC_rep4_s50_e100_p5_peak_443	1268	.	31.28834	126.83574	122.18950	157
chr1	53769562	53769662	rod_ATAC_rep4_s50_e100_p5_peak_444	64	.	4.92958	6.49881	4.09125	46
chr1	53777956	53778215	rod_ATAC_rep4_s50_e100_p5_peak_445	377	.	14.28571	37.75793	34.78328	140
chr1	53778585	53778772	rod_ATAC_rep4_s50_e100_p5_peak_446	479	.	17.10037	47.97585	44.88446	97
chr1	53785078	53785443	rod_ATAC_rep4_s50_e100_p5_peak_447	1153	.	25.82278	115.32963	111.08110	164
chr1	54250505	54250863	rod_ATAC_rep4_s50_e100_p5_peak_448	1223	.	28.61111	122.37168	117.89397	178
chr1	54438494	54438674	rod_ATAC_rep4_s50_e100_p5_peak_449	140	.	7.39300	14.00949	11.38601	98
chr1	54438856	54439132	rod_ATAC_rep4_s50_e100_p5_peak_450	870	.	27.23735	87.03757	83.43469	124
chr1	54510736	54510993	rod_ATAC_rep4_s50_e100_p5_peak_451	533	.	21.60804	53.38891	50.23642	111
chr1	54557332	54557461	rod_ATAC_rep4_s50_e100_p5_peak_452	157	.	6.66667	15.79360	13.13507	65
chr1	54557531	54557855	rod_ATAC_rep4_s50_e100_p5_peak_453	1038	.	24.10257	103.81696	99.87621	177
chr1	54666086	54666271	rod_ATAC_rep4_s50_e100_p5_peak_454	359	.	17.76316	35.92259	32.96962	100
chr1	54743179	54743456	rod_ATAC_rep4_s50_e100_p5_peak_455	329	.	15.81921	32.98513	30.06804	141
chr1	54803356	54803460	rod_ATAC_rep4_s50_e100_p5_peak_456	55	.	4.37209	5.56982	3.19209	49
chr1	54827065	54827311	rod_ATAC_rep4_s50_e100_p5_peak_457	431	.	17.41072	43.19100	40.15363	117
chr1	54832830	54833025	rod_ATAC_rep4_s50_e100_p5_peak_458	289	.	13.77551	28.91745	26.05271	114
chr1	54859941	54860214	rod_ATAC_rep4_s50_e100_p5_peak_459	1391	.	31.14754	139.11400	133.89561	142
chr1	54868276	54868391	rod_ATAC_rep4_s50_e100_p5_peak_460	89	.	6.11111	8.98481	6.48845	54
chr1	54913025	54913220	rod_ATAC_rep4_s50_e100_p5_peak_461	241	.	13.07190	24.11970	21.32215	101
chr1	54925940	54926804	rod_ATAC_rep4_s50_e100_p5_peak_462a	127	.	5.96206	12.71076	10.11597	131
chr1	54925940	54926804	rod_ATAC_rep4_s50_e100_p5_peak_462b	469	.	14.20765	46.94569	43.86581	504
chr1	54925940	54926804	rod_ATAC_rep4_s50_e100_p5_peak_462c	177	.	7.39726	17.71721	15.02347	764
chr1	55002394	55002611	rod_ATAC_rep4_s50_e100_p5_peak_463	570	.	23.28042	57.02929	53.83537	100
chr1	55008431	55008602	rod_ATAC_rep4_s50_e100_p5_peak_464	159	.	9.35673	15.99035	13.32836	93
chr1	55012621	55012792	rod_ATAC_rep4_s50_e100_p5_peak_465	199	.	11.18012	19.92118	17.18985	87
chr1	55027130	55027725	rod_ATAC_rep4_s50_e100_p5_peak_466a	74	.	3.88548	7.47267	5.02476	43
chr1	55027130	55027725	rod_ATAC_rep4_s50_e100_p5_peak_466b	1272	.	24.32990	127.24406	122.57922	346
chr1	55052470	55052959	rod_ATAC_rep4_s50_e100_p5_peak_467	1386	.	23.29247	138.69060	133.49518	257
chr1	55087541	55088410	rod_ATAC_rep4_s50_e100_p5_peak_468a	109	.	3.96927	10.94201	8.39338	63
chr1	55087541	55088410	rod_ATAC_rep4_s50_e100_p5_peak_468b	1017	.	15.14393	101.73655	97.84447	550
chr1	55087541	55088410	rod_ATAC_rep4_s50_e100_p5_peak_468c	919	.	14.14268	91.93087	88.24132	713
chr1	55130954	55131561	rod_ATAC_rep4_s50_e100_p5_peak_469a	1158	.	21.77264	115.84179	111.57704	154
chr1	55130954	55131561	rod_ATAC_rep4_s50_e100_p5_peak_469b	121	.	5.00963	12.17502	9.59545	549
chr1	55144249	55144369	rod_ATAC_rep4_s50_e100_p5_peak_470	66	.	5.00000	6.63958	4.22759	97
chr1	55236970	55237363	rod_ATAC_rep4_s50_e100_p5_peak_471	1017	.	23.60406	101.76998	97.87676	218
chr1	55239388	55239515	rod_ATAC_rep4_s50_e100_p5_peak_472	166	.	6.88776	16.69216	14.01790	66
chr1	55363321	55363550	rod_ATAC_rep4_s50_e100_p5_peak_473	318	.	15.51724	31.87748	28.97435	122
chr1	55363794	55363924	rod_ATAC_rep4_s50_e100_p5_peak_474	117	.	7.42857	11.72038	9.15033	68
chr1	55383239	55383389	rod_ATAC_rep4_s50_e100_p5_peak_475	187	.	10.93023	18.70388	15.99194	69
chr1	55405670	55405998	rod_ATAC_rep4_s50_e100_p5_peak_476	1284	.	30.02833	128.41689	123.70631	163
chr1	55406102	55406221	rod_ATAC_rep4_s50_e100_p5_peak_477	113	.	5.63380	11.30692	8.74527	60
chr1	55501215	55501398	rod_ATAC_rep4_s50_e100_p5_peak_478	187	.	10.93023	18.70388	15.99194	93
chr1	55631621	55631721	rod_ATAC_rep4_s50_e100_p5_peak_479	68	.	5.10077	6.84696	4.41590	79
chr1	55736484	55736651	rod_ATAC_rep4_s50_e100_p5_peak_480	124	.	8.01550	12.46886	9.87886	64
chr1	55874278	55874457	rod_ATAC_rep4_s50_e100_p5_peak_481	124	.	8.01550	12.46886	9.87886	71
chr1	55888710	55888974	rod_ATAC_rep4_s50_e100_p5_peak_482	848	.	26.02230	84.84984	81.28327	141
chr1	55897730	55897864	rod_ATAC_rep4_s50_e100_p5_peak_483	124	.	8.01550	12.46886	9.87886	68
chr1	55955997	55956135	rod_ATAC_rep4_s50_e100_p5_peak_484	95	.	6.55814	9.56658	7.04874	56
chr1	56973381	56973580	rod_ATAC_rep4_s50_e100_p5_peak_485	185	.	10.86957	18.57435	15.86630	89
chr1	57377430	57377718	rod_ATAC_rep4_s50_e100_p5_peak_486	1332	.	32.41590	133.29709	128.36728	140
chr1	57377824	57378029	rod_ATAC_rep4_s50_e100_p5_peak_487	76	.	4.58716	7.69618	5.24203	57
chr1	57406349	57406851	rod_ATAC_rep4_s50_e100_p5_peak_488a	439	.	15.71429	43.95663	40.91031	143
chr1	57406349	57406851	rod_ATAC_rep4_s50_e100_p5_peak_488b	539	.	18.21429	53.93819	50.77950	403
chr1	57953489	57953599	rod_ATAC_rep4_s50_e100_p5_peak_489	95	.	6.55814	9.56658	7.04874	57
chr1	57969958	57970275	rod_ATAC_rep4_s50_e100_p5_peak_490	992	.	28.57143	99.20490	95.36866	156
chr1	57995760	57996119	rod_ATAC_rep4_s50_e100_p5_peak_491	1409	.	33.03835	140.94357	135.62457	169
chr1	58020443	58020616	rod_ATAC_rep4_s50_e100_p5_peak_492	139	.	8.74418	13.97816	11.35525	90
chr1	58031298	58031442	rod_ATAC_rep4_s50_e100_p5_peak_493	155	.	9.47286	15.52207	12.86821	68
chr1	58392698	58393252	rod_ATAC_rep4_s50_e100_p5_peak_494a	227	.	7.70878	22.79119	20.01407	109
chr1	58392698	58393252	rod_ATAC_rep4_s50_e100_p5_peak_494b	1115	.	22.60128	111.54181	107.40410	392
chr1	58393336	58393485	rod_ATAC_rep4_s50_e100_p5_peak_495	85	.	4.24628	8.52633	6.04130	68
chr1	58394736	58394870	rod_ATAC_rep4_s50_e100_p5_peak_496	150	.	5.91966	15.03673	12.39439	66
chr1	58416720	58416911	rod_ATAC_rep4_s50_e100_p5_peak_497	71	.	5.29801	7.14127	4.70219	154
chr1	58423001	58423189	rod_ATAC_rep4_s50_e100_p5_peak_498	208	.	7.72947	20.83882	18.09199	94
chr1	58423604	58423787	rod_ATAC_rep4_s50_e100_p5_peak_499	133	.	5.86797	13.31870	10.71198	68
chr1	58423954	58424215	rod_ATAC_rep4_s50_e100_p5_peak_500	764	.	18.68932	76.44930	73.01006	137
chr1	58445131	58445718	rod_ATAC_rep4_s50_e100_p5_peak_501a	250	.	9.26431	25.09397	22.28290	86
chr1	58445131	58445718	rod_ATAC_rep4_s50_e100_p5_peak_501b	645	.	17.80822	64.53844	61.25594	393
chr1	58446503	58446697	rod_ATAC_rep4_s50_e100_p5_peak_502	209	.	8.26446	20.92879	18.18055	98
chr1	58495731	58495991	rod_ATAC_rep4_s50_e100_p5_peak_503	720	.	23.04833	72.09107	68.71200	115
chr1	58504855	58505230	rod_ATAC_rep4_s50_e100_p5_peak_504	1327	.	25.75107	132.78384	127.87880	195
chr1	58560491	58560648	rod_ATAC_rep4_s50_e100_p5_peak_505	111	.	7.22892	11.10990	8.55238	81
chr1	58562591	58562761	rod_ATAC_rep4_s50_e100_p5_peak_506	225	.	12.19512	22.52705	19.75379	97
chr1	58579310	58579454	rod_ATAC_rep4_s50_e100_p5_peak_507	183	.	10.66667	18.34130	15.63716	60
chr1	58586153	58586687	rod_ATAC_rep4_s50_e100_p5_peak_508a	1190	.	26.59847	119.01952	114.65440	144
chr1	58586153	58586687	rod_ATAC_rep4_s50_e100_p5_peak_508b	451	.	13.36761	45.17075	42.11066	445
chr1	58602585	58602939	rod_ATAC_rep4_s50_e100_p5_peak_509a	456	.	18.43318	45.67977	42.61389	124
chr1	58602585	58602939	rod_ATAC_rep4_s50_e100_p5_peak_509b	73	.	5.06912	7.31506	4.87150	330
chr1	58621243	58621511	rod_ATAC_rep4_s50_e100_p5_peak_510	395	.	16.15721	39.59217	36.59628	152
chr1	58652519	58652905	rod_ATAC_rep4_s50_e100_p5_peak_511	196	.	11.04294	19.67720	16.94975	208
chr1	58677687	58677884	rod_ATAC_rep4_s50_e100_p5_peak_512	434	.	20.38217	43.47216	40.43136	97
chr1	58697719	58697922	rod_ATAC_rep4_s50_e100_p5_peak_513	309	.	15.62500	30.98731	28.09545	97
chr1	58711432	58711931	rod_ATAC_rep4_s50_e100_p5_peak_514	520	.	12.42830	52.01254	48.87555	180
chr1	58712521	58712755	rod_ATAC_rep4_s50_e100_p5_peak_515	423	.	10.77505	42.38747	39.35921	99
chr1	58723128	58723441	rod_ATAC_rep4_s50_e100_p5_peak_516	596	.	17.82477	59.67510	56.45029	137
chr1	58724328	58724469	rod_ATAC_rep4_s50_e100_p5_peak_517	99	.	5.46624	9.90087	7.37569	69
chr1	58737353	58737644	rod_ATAC_rep4_s50_e100_p5_peak_518	418	.	16.19433	41.84152	38.81973	167
chr1	58746976	58747201	rod_ATAC_rep4_s50_e100_p5_peak_519	405	.	17.14286	40.54502	37.53809	113
chr1	58770177	58770349	rod_ATAC_rep4_s50_e100_p5_peak_520	153	.	9.33333	15.35728	12.70924	101
chr1	58778392	58778575	rod_ATAC_rep4_s50_e100_p5_peak_521	124	.	8.01550	12.46886	9.87886	69
chr1	58880207	58880377	rod_ATAC_rep4_s50_e100_p5_peak_522	291	.	14.28571	29.18920	26.32092	82
chr1	58880922	58881076	rod_ATAC_rep4_s50_e100_p5_peak_523	175	.	9.78261	17.51453	14.82405	76
chr1	58897672	58897872	rod_ATAC_rep4_s50_e100_p5_peak_524	248	.	13.01775	24.88254	22.07433	96
chr1	58939071	58939301	rod_ATAC_rep4_s50_e100_p5_peak_525	76	.	5.55556	7.62733	5.17478	151
chr1	58954174	58954400	rod_ATAC_rep4_s50_e100_p5_peak_526	324	.	12.45675	32.41599	29.50609	109
chr1	58958048	58958239	rod_ATAC_rep4_s50_e100_p5_peak_527	153	.	6.89655	15.35774	12.70968	89
chr1	58961582	58961793	rod_ATAC_rep4_s50_e100_p5_peak_528	294	.	11.87050	29.42455	26.55320	105
chr1	58972913	58973065	rod_ATAC_rep4_s50_e100_p5_peak_529	139	.	4.54545	13.92255	11.30411	72
chr1	58973196	58974120	rod_ATAC_rep4_s50_e100_p5_peak_530a	913	.	14.39689	91.36734	87.68781	298
chr1	58973196	58974120	rod_ATAC_rep4_s50_e100_p5_peak_530b	170	.	5.09138	17.00781	14.32794	627
chr1	58973196	58974120	rod_ATAC_rep4_s50_e100_p5_peak_530c	186	.	5.38058	18.67014	15.96081	832
chr1	58993869	58994007	rod_ATAC_rep4_s50_e100_p5_peak_531	139	.	8.74418	13.97816	11.35525	71
chr1	59063841	59063982	rod_ATAC_rep4_s50_e100_p5_peak_532	128	.	8.16327	12.80333	10.20679	60
chr1	59068093	59068208	rod_ATAC_rep4_s50_e100_p5_peak_533	113	.	6.75676	11.31667	8.75472	53
chr1	59070941	59071136	rod_ATAC_rep4_s50_e100_p5_peak_534	536	.	20.83333	53.66990	50.51421	97
chr1	59117562	59117772	rod_ATAC_rep4_s50_e100_p5_peak_535	392	.	9.43089	39.28337	36.29117	113
chr1	59119666	59119955	rod_ATAC_rep4_s50_e100_p5_peak_536	636	.	12.86174	63.67920	60.40701	173
chr1	59120031	59120196	rod_ATAC_rep4_s50_e100_p5_peak_537	170	.	5.61798	17.07019	14.38961	75
chr1	59138673	59138815	rod_ATAC_rep4_s50_e100_p5_peak_538	69	.	4.84582	6.96274	4.52857	60
chr1	59142916	59143099	rod_ATAC_rep4_s50_e100_p5_peak_539	187	.	8.47458	18.75290	16.04042	97
chr1	59144607	59144812	rod_ATAC_rep4_s50_e100_p5_peak_540	333	.	12.99639	33.39094	30.46883	96
chr1	59149877	59150086	rod_ATAC_rep4_s50_e100_p5_peak_541	257	.	11.89427	25.76571	22.94455	112
chr1	59161499	59161825	rod_ATAC_rep4_s50_e100_p5_peak_542	783	.	12.62376	78.32343	74.85743	164
chr1	59163292	59163525	rod_ATAC_rep4_s50_e100_p5_peak_543	689	.	11.75727	68.95963	65.62179	121
chr1	59164060	59164233	rod_ATAC_rep4_s50_e100_p5_peak_544	421	.	8.73533	42.19750	39.17148	85
chr1	59173065	59173299	rod_ATAC_rep4_s50_e100_p5_peak_545	507	.	18.21705	50.74744	47.62483	110
chr1	59207642	59207890	rod_ATAC_rep4_s50_e100_p5_peak_546	316	.	12.78195	31.68635	28.78563	129
chr1	59207995	59208238	rod_ATAC_rep4_s50_e100_p5_peak_547	374	.	14.50382	37.44210	34.47115	140
chr1	59229612	59229808	rod_ATAC_rep4_s50_e100_p5_peak_548	193	.	9.73451	19.36542	16.64297	108
chr1	59237069	59237480	rod_ATAC_rep4_s50_e100_p5_peak_549a	616	.	13.39286	61.65844	58.41020	163
chr1	59237069	59237480	rod_ATAC_rep4_s50_e100_p5_peak_549b	641	.	13.75000	64.10094	60.82368	233
chr1	59238038	59238237	rod_ATAC_rep4_s50_e100_p5_peak_550	255	.	7.60870	25.54678	22.72875	115
chr1	59247770	59247920	rod_ATAC_rep4_s50_e100_p5_peak_551	152	.	9.27152	15.24093	12.59506	73
chr1	59316856	59317008	rod_ATAC_rep4_s50_e100_p5_peak_552	140	.	8.72483	14.01910	11.39527	81
chr1	59324338	59324507	rod_ATAC_rep4_s50_e100_p5_peak_553	136	.	8.57143	13.61579	11.00336	83
chr1	59334420	59334629	rod_ATAC_rep4_s50_e100_p5_peak_554	287	.	14.05405	28.79600	25.93320	98
chr1	59339762	59339966	rod_ATAC_rep4_s50_e100_p5_peak_555	245	.	12.50000	24.50343	21.70056	100
chr1	59341371	59341471	rod_ATAC_rep4_s50_e100_p5_peak_556	104	.	6.85714	10.47963	7.94159	48
chr1	59371458	59371558	rod_ATAC_rep4_s50_e100_p5_peak_557	55	.	4.37209	5.56982	3.19209	37
chr1	59424435	59424632	rod_ATAC_rep4_s50_e100_p5_peak_558	220	.	11.34021	22.03210	19.26604	105
chr1	59425287	59425504	rod_ATAC_rep4_s50_e100_p5_peak_559	191	.	10.20408	19.13735	16.41874	121
chr1	59481890	59482214	rod_ATAC_rep4_s50_e100_p5_peak_560	928	.	25.73290	92.87759	89.16995	149
chr1	59584756	59584917	rod_ATAC_rep4_s50_e100_p5_peak_561	198	.	11.42857	19.85105	17.12091	88
chr1	59592952	59593080	rod_ATAC_rep4_s50_e100_p5_peak_562	51	.	4.13793	5.10488	2.76332	48
chr1	59613870	59614109	rod_ATAC_rep4_s50_e100_p5_peak_563	121	.	7.79221	12.10776	9.52965	142
chr1	59623416	59623613	rod_ATAC_rep4_s50_e100_p5_peak_564	273	.	13.87283	27.37714	24.53349	80
chr1	59651579	59651750	rod_ATAC_rep4_s50_e100_p5_peak_565	196	.	10.79545	19.66291	16.93579	73
chr1	59670665	59670929	rod_ATAC_rep4_s50_e100_p5_peak_566	1055	.	28.24675	105.54526	101.56321	150
chr1	59684810	59685307	rod_ATAC_rep4_s50_e100_p5_peak_567a	1282	.	30.43478	128.22542	123.52186	143
chr1	59684810	59685307	rod_ATAC_rep4_s50_e100_p5_peak_567b	228	.	8.98551	22.88039	20.10201	418
chr1	59703621	59703773	rod_ATAC_rep4_s50_e100_p5_peak_568	95	.	6.55814	9.56658	7.04874	75
chr1	59720033	59720136	rod_ATAC_rep4_s50_e100_p5_peak_569	67	.	5.07246	6.78796	4.37118	50
chr1	59763221	59763768	rod_ATAC_rep4_s50_e100_p5_peak_570a	599	.	12.54125	59.92802	56.70038	131
chr1	59763221	59763768	rod_ATAC_rep4_s50_e100_p5_peak_570b	695	.	13.86139	69.54263	66.19744	236
chr1	59763221	59763768	rod_ATAC_rep4_s50_e100_p5_peak_570c	69	.	3.45395	6.97901	4.54443	491
chr1	59764685	59764900	rod_ATAC_rep4_s50_e100_p5_peak_571	228	.	6.79934	22.88943	20.11084	105
chr1	59774485	59774591	rod_ATAC_rep4_s50_e100_p5_peak_572	83	.	5.92105	8.31849	5.83827	47
chr1	59804519	59804640	rod_ATAC_rep4_s50_e100_p5_peak_573	128	.	8.16327	12.80333	10.20679	64
chr1	59812901	59813001	rod_ATAC_rep4_s50_e100_p5_peak_574	68	.	5.10077	6.84696	4.41590	45
chr1	59883835	59884029	rod_ATAC_rep4_s50_e100_p5_peak_575	390	.	17.87710	39.02868	36.03920	85
chr1	59912597	59913131	rod_ATAC_rep4_s50_e100_p5_peak_576a	158	.	5.30421	15.81846	13.15952	92
chr1	59912597	59913131	rod_ATAC_rep4_s50_e100_p5_peak_576b	1053	.	17.84038	105.32433	101.34789	362
chr1	59913379	59913598	rod_ATAC_rep4_s50_e100_p5_peak_577	362	.	8.79121	36.26258	33.30573	101
chr1	60042798	60042943	rod_ATAC_rep4_s50_e100_p5_peak_578	80	.	5.76923	8.04438	5.58051	61
chr1	60043072	60043306	rod_ATAC_rep4_s50_e100_p5_peak_579	110	.	7.28477	11.02058	8.46471	170
chr1	60073510	60073813	rod_ATAC_rep4_s50_e100_p5_peak_580	264	.	13.02083	26.47988	23.64886	156
chr1	60097597	60097776	rod_ATAC_rep4_s50_e100_p5_peak_581	421	.	9.80707	42.15648	39.13100	84
chr1	60097859	60098006	rod_ATAC_rep4_s50_e100_p5_peak_582	223	.	6.59164	22.30952	19.53939	73
chr1	60098093	60098744	rod_ATAC_rep4_s50_e100_p5_peak_583a	846	.	15.59486	84.61237	81.04964	140
chr1	60098093	60098744	rod_ATAC_rep4_s50_e100_p5_peak_583b	379	.	9.16399	37.92665	34.95008	407
chr1	60104686	60104856	rod_ATAC_rep4_s50_e100_p5_peak_584	227	.	12.34568	22.79456	20.01732	86
chr1	60152820	60152969	rod_ATAC_rep4_s50_e100_p5_peak_585	149	.	9.09091	14.90553	12.26559	73
chr1	60155126	60155284	rod_ATAC_rep4_s50_e100_p5_peak_586	95	.	6.47059	9.58311	7.06487	64
chr1	60180195	60180742	rod_ATAC_rep4_s50_e100_p5_peak_587	1348	.	21.11801	134.86688	129.86346	259
chr1	60222184	60222381	rod_ATAC_rep4_s50_e100_p5_peak_588	155	.	9.47286	15.52207	12.86821	86
chr1	60272582	60272775	rod_ATAC_rep4_s50_e100_p5_peak_589	317	.	13.96396	31.75084	28.84922	102
chr1	60273932	60274153	rod_ATAC_rep4_s50_e100_p5_peak_590	422	.	17.27273	42.21722	39.19091	123
chr1	60343096	60343664	rod_ATAC_rep4_s50_e100_p5_peak_591a	592	.	15.72482	59.23885	56.01916	164
chr1	60343096	60343664	rod_ATAC_rep4_s50_e100_p5_peak_591b	741	.	18.42752	74.17462	70.76735	448
chr1	60409227	60409908	rod_ATAC_rep4_s50_e100_p5_peak_592a	986	.	17.56979	98.65948	94.83470	276
chr1	60409227	60409908	rod_ATAC_rep4_s50_e100_p5_peak_592b	1003	.	17.85124	100.33923	96.47812	395
chr1	60423991	60424121	rod_ATAC_rep4_s50_e100_p5_peak_593	119	.	7.69231	11.92622	9.35184	75
chr1	60428993	60429228	rod_ATAC_rep4_s50_e100_p5_peak_594	900	.	29.48718	90.03664	86.38084	127
chr1	60495362	60495501	rod_ATAC_rep4_s50_e100_p5_peak_595	68	.	5.10077	6.84696	4.41590	70
chr1	60535040	60535187	rod_ATAC_rep4_s50_e100_p5_peak_596	95	.	6.55814	9.56658	7.04874	68
chr1	60566474	60567017	rod_ATAC_rep4_s50_e100_p5_peak_597	652	.	12.69113	65.26118	61.96991	337
chr1	60569772	60570065	rod_ATAC_rep4_s50_e100_p5_peak_598	370	.	8.86470	37.03976	34.07352	164
chr1	62539963	62540120	rod_ATAC_rep4_s50_e100_p5_peak_599	81	.	5.82945	8.18143	5.70456	97
chr1	62703201	62703434	rod_ATAC_rep4_s50_e100_p5_peak_600	216	.	12.23022	21.66284	18.90328	113
chr1	62984736	62984959	rod_ATAC_rep4_s50_e100_p5_peak_601	451	.	20.60606	45.10527	42.04604	111
chr1	63089027	63089232	rod_ATAC_rep4_s50_e100_p5_peak_602	483	.	20.00000	48.33522	45.23964	94
chr1	63113732	63113880	rod_ATAC_rep4_s50_e100_p5_peak_603	161	.	6.06061	16.18230	13.51706	70
chr1	63113956	63114816	rod_ATAC_rep4_s50_e100_p5_peak_604a	227	.	7.47475	22.73259	19.95633	87
chr1	63113956	63114816	rod_ATAC_rep4_s50_e100_p5_peak_604b	179	.	6.46465	17.98939	15.29109	300
chr1	63113956	63114816	rod_ATAC_rep4_s50_e100_p5_peak_604c	587	.	13.93939	58.75837	55.54428	748
chr1	63130010	63130139	rod_ATAC_rep4_s50_e100_p5_peak_605	92	.	6.38298	9.20466	6.70281	54
chr1	63171228	63171417	rod_ATAC_rep4_s50_e100_p5_peak_606	244	.	13.04348	24.46914	21.66680	99
chr1	63176606	63177170	rod_ATAC_rep4_s50_e100_p5_peak_607a	703	.	14.64286	70.30389	66.94859	139
chr1	63176606	63177170	rod_ATAC_rep4_s50_e100_p5_peak_607b	452	.	10.89286	45.24160	42.18078	459
chr1	63181104	63181351	rod_ATAC_rep4_s50_e100_p5_peak_608	671	.	14.05975	67.17186	63.85663	124
chr1	63273127	63273297	rod_ATAC_rep4_s50_e100_p5_peak_609	95	.	6.55814	9.56658	7.04874	74
chr1	63273659	63273759	rod_ATAC_rep4_s50_e100_p5_peak_610	81	.	5.82945	8.18143	5.70456	44
chr1	63730502	63730737	rod_ATAC_rep4_s50_e100_p5_peak_611	975	.	32.71889	97.58948	93.78783	119
chr1	63754272	63754527	rod_ATAC_rep4_s50_e100_p5_peak_612	600	.	25.44379	60.00344	56.77487	141
chr1	64078934	64079126	rod_ATAC_rep4_s50_e100_p5_peak_613	187	.	10.93023	18.70388	15.99194	108
chr1	64121552	64122116	rod_ATAC_rep4_s50_e100_p5_peak_614a	834	.	16.25874	83.41415	79.87052	171
chr1	64121552	64122116	rod_ATAC_rep4_s50_e100_p5_peak_614b	118	.	4.72028	11.81084	9.23888	501
chr1	64122226	64122496	rod_ATAC_rep4_s50_e100_p5_peak_615	457	.	10.83916	45.72959	42.66327	132
chr1	64532598	64533587	rod_ATAC_rep4_s50_e100_p5_peak_616a	1097	.	16.25806	109.79065	105.70084	150
chr1	64532598	64533587	rod_ATAC_rep4_s50_e100_p5_peak_616b	116	.	4.12371	11.69898	9.12928	932
chr1	64543867	64544021	rod_ATAC_rep4_s50_e100_p5_peak_617	186	.	9.32203	18.67715	15.96763	71
chr1	64547508	64547698	rod_ATAC_rep4_s50_e100_p5_peak_618	361	.	14.17624	36.16661	33.21064	84
chr1	64553539	64553713	rod_ATAC_rep4_s50_e100_p5_peak_619	97	.	6.41711	9.75402	7.23211	101
chr1	64568231	64568479	rod_ATAC_rep4_s50_e100_p5_peak_620	597	.	20.07435	59.77785	56.55195	141
chr1	64570740	64570912	rod_ATAC_rep4_s50_e100_p5_peak_621	265	.	11.32076	26.59202	23.75952	86
chr1	64617071	64617449	rod_ATAC_rep4_s50_e100_p5_peak_622	935	.	21.60194	93.57762	89.85661	149
chr1	64617696	64617883	rod_ATAC_rep4_s50_e100_p5_peak_623	219	.	8.00971	21.94491	19.18127	109
chr1	64690549	64691200	rod_ATAC_rep4_s50_e100_p5_peak_624	1298	.	19.59654	129.88887	125.11557	256
chr1	64691386	64691503	rod_ATAC_rep4_s50_e100_p5_peak_625	58	.	3.01724	5.88178	3.49413	48
chr1	64705324	64705543	rod_ATAC_rep4_s50_e100_p5_peak_626	397	.	17.93478	39.79142	36.79319	113
chr1	64709989	64710156	rod_ATAC_rep4_s50_e100_p5_peak_627	147	.	8.60215	14.71966	12.08344	77
chr1	64717629	64717826	rod_ATAC_rep4_s50_e100_p5_peak_628	453	.	20.34884	45.31152	42.24984	82
chr1	64735863	64735979	rod_ATAC_rep4_s50_e100_p5_peak_629	88	.	3.30843	8.81547	6.32333	54
chr1	64736070	64736244	rod_ATAC_rep4_s50_e100_p5_peak_630	139	.	4.17559	13.90529	11.28741	79
chr1	64737484	64738106	rod_ATAC_rep4_s50_e100_p5_peak_631a	255	.	5.88877	25.58191	22.76332	247
chr1	64737484	64738106	rod_ATAC_rep4_s50_e100_p5_peak_631b	836	.	12.21374	83.64220	80.09492	429
chr1	64738181	64738345	rod_ATAC_rep4_s50_e100_p5_peak_632	127	.	4.01302	12.75334	10.15785	77
chr1	64738953	64739090	rod_ATAC_rep4_s50_e100_p5_peak_633	176	.	4.76706	17.63400	14.94185	72
chr1	64763339	64763563	rod_ATAC_rep4_s50_e100_p5_peak_634	376	.	18.42105	37.65403	34.68056	95
chr1	64804208	64804549	rod_ATAC_rep4_s50_e100_p5_peak_635	246	.	12.56831	24.61890	21.81415	111
chr1	64833797	64833897	rod_ATAC_rep4_s50_e100_p5_peak_636	81	.	5.82945	8.18143	5.70456	49
chr1	64845081	64845188	rod_ATAC_rep4_s50_e100_p5_peak_637	72	.	5.20833	7.28380	4.84076	54
chr1	64850090	64850248	rod_ATAC_rep4_s50_e100_p5_peak_638	179	.	9.21053	17.98687	15.28860	73
chr1	64853113	64853235	rod_ATAC_rep4_s50_e100_p5_peak_639	65	.	4.76190	6.57823	4.16814	59
chr1	64858851	64858973	rod_ATAC_rep4_s50_e100_p5_peak_640	100	.	6.74847	10.05870	7.52988	68
chr1	64860018	64860160	rod_ATAC_rep4_s50_e100_p5_peak_641	87	.	6.09756	8.75001	6.25951	70
chr1	64884614	64884875	rod_ATAC_rep4_s50_e100_p5_peak_642	104	.	6.01504	10.47547	7.93761	153
chr1	64888361	64888586	rod_ATAC_rep4_s50_e100_p5_peak_643	177	.	8.48709	17.76423	15.06991	114
chr1	64895701	64895817	rod_ATAC_rep4_s50_e100_p5_peak_644	63	.	4.73684	6.32186	3.91990	65
chr1	64930559	64930726	rod_ATAC_rep4_s50_e100_p5_peak_645	166	.	10.00000	16.67357	13.99980	80
chr1	64941424	64941537	rod_ATAC_rep4_s50_e100_p5_peak_646	81	.	4.87013	8.18895	5.71193	61
chr1	64945482	64945644	rod_ATAC_rep4_s50_e100_p5_peak_647	134	.	6.13333	13.44958	10.84056	84
chr1	64946189	64946392	rod_ATAC_rep4_s50_e100_p5_peak_648	464	.	13.62468	46.43459	43.36020	90
chr1	64956657	64956970	rod_ATAC_rep4_s50_e100_p5_peak_649	1232	.	29.01409	123.21880	118.71181	156
chr1	64975349	64975531	rod_ATAC_rep4_s50_e100_p5_peak_650	247	.	12.63736	24.73582	21.92978	83
chr1	64986227	64986452	rod_ATAC_rep4_s50_e100_p5_peak_651	463	.	20.95808	46.38444	43.31067	123
chr1	65010233	65010475	rod_ATAC_rep4_s50_e100_p5_peak_652	336	.	15.84699	33.64156	30.71642	109
chr1	65035458	65035667	rod_ATAC_rep4_s50_e100_p5_peak_653	227	.	12.67606	22.76056	19.98389	112
chr1	65046518	65046696	rod_ATAC_rep4_s50_e100_p5_peak_654	304	.	15.94203	30.45333	27.56858	92
chr1	65111368	65111537	rod_ATAC_rep4_s50_e100_p5_peak_655	129	.	7.29614	12.99001	10.39009	87
chr1	65112125	65112303	rod_ATAC_rep4_s50_e100_p5_peak_656	250	.	11.48936	25.08285	22.27187	98
chr1	65113544	65113726	rod_ATAC_rep4_s50_e100_p5_peak_657	265	.	12.01717	26.57355	23.74132	88
chr1	65123094	65123311	rod_ATAC_rep4_s50_e100_p5_peak_658	222	.	12.25806	22.24497	19.47568	103
chr1	65172716	65172855	rod_ATAC_rep4_s50_e100_p5_peak_659	131	.	8.28025	13.19745	10.59325	74
chr1	65178296	65178538	rod_ATAC_rep4_s50_e100_p5_peak_660	440	.	8.63747	44.06331	41.01579	128
chr1	65178892	65179410	rod_ATAC_rep4_s50_e100_p5_peak_661	1062	.	15.30984	106.23823	102.23916	347
chr1	65180034	65180134	rod_ATAC_rep4_s50_e100_p5_peak_662	57	.	2.83251	5.74766	3.36405	47
chr1	65186341	65186856	rod_ATAC_rep4_s50_e100_p5_peak_663a	591	.	14.11043	59.19138	55.97234	126
chr1	65186341	65186856	rod_ATAC_rep4_s50_e100_p5_peak_663b	1222	.	23.51738	122.29653	117.82204	303
chr1	65198300	65198405	rod_ATAC_rep4_s50_e100_p5_peak_664	95	.	6.55814	9.56658	7.04874	51
chr1	65282925	65283025	rod_ATAC_rep4_s50_e100_p5_peak_665	68	.	5.10077	6.84696	4.41590	48
chr1	66017766	66017973	rod_ATAC_rep4_s50_e100_p5_peak_666	187	.	10.93023	18.70388	15.99194	97
chr1	66024626	66024854	rod_ATAC_rep4_s50_e100_p5_peak_667	236	.	13.11627	23.68252	20.89136	97
chr1	66115506	66115608	rod_ATAC_rep4_s50_e100_p5_peak_668	68	.	5.10077	6.84696	4.41590	64
chr1	66175009	66175736	rod_ATAC_rep4_s50_e100_p5_peak_669a	1018	.	20.57026	101.84560	97.95090	149
chr1	66175009	66175736	rod_ATAC_rep4_s50_e100_p5_peak_669b	261	.	8.24742	26.12254	23.29654	497
chr1	66308303	66308449	rod_ATAC_rep4_s50_e100_p5_peak_670	139	.	8.74418	13.97816	11.35525	77
chr1	66321643	66321845	rod_ATAC_rep4_s50_e100_p5_peak_671	79	.	5.47264	7.95435	5.49295	72
chr1	66322014	66322116	rod_ATAC_rep4_s50_e100_p5_peak_672	100	.	6.43564	10.09278	7.56337	50
chr1	66323559	66323672	rod_ATAC_rep4_s50_e100_p5_peak_673	75	.	5.21327	7.54285	5.09305	50
chr1	66333587	66333815	rod_ATAC_rep4_s50_e100_p5_peak_674	272	.	12.08333	27.29612	24.45357	122
chr1	66336027	66336209	rod_ATAC_rep4_s50_e100_p5_peak_675	243	.	10.39427	24.36453	21.56364	92
chr1	66339808	66339993	rod_ATAC_rep4_s50_e100_p5_peak_676	219	.	10.61947	21.90861	19.14536	87
chr1	66348482	66348623	rod_ATAC_rep4_s50_e100_p5_peak_677	131	.	8.33333	13.13508	10.53205	74
chr1	66349609	66349709	rod_ATAC_rep4_s50_e100_p5_peak_678	89	.	6.25000	8.94032	6.44491	56
chr1	66364444	66364895	rod_ATAC_rep4_s50_e100_p5_peak_679a	809	.	19.14894	80.90314	77.39867	145
chr1	66364444	66364895	rod_ATAC_rep4_s50_e100_p5_peak_679b	118	.	5.34884	11.85604	9.28320	392
chr1	66365605	66365808	rod_ATAC_rep4_s50_e100_p5_peak_680	153	.	6.26450	15.38477	12.73617	121
chr1	66376114	66376214	rod_ATAC_rep4_s50_e100_p5_peak_681	65	.	4.93827	6.50488	4.09699	80
chr1	66397867	66397991	rod_ATAC_rep4_s50_e100_p5_peak_682	59	.	4.63576	5.94254	3.55265	24
chr1	66407690	66407868	rod_ATAC_rep4_s50_e100_p5_peak_683	238	.	11.76471	23.81715	21.02409	85
chr1	66450140	66450324	rod_ATAC_rep4_s50_e100_p5_peak_684	161	.	9.72222	16.11025	13.44609	88
chr1	66467823	66468445	rod_ATAC_rep4_s50_e100_p5_peak_685a	220	.	8.56354	22.04854	19.28229	95
chr1	66467823	66468445	rod_ATAC_rep4_s50_e100_p5_peak_685b	434	.	13.53591	43.40184	40.36195	395
chr1	66468753	66468939	rod_ATAC_rep4_s50_e100_p5_peak_686	253	.	9.39227	25.35206	22.53714	97
chr1	66500533	66500759	rod_ATAC_rep4_s50_e100_p5_peak_687	340	.	16.77019	34.08844	31.15780	115
chr1	66633481	66633755	rod_ATAC_rep4_s50_e100_p5_peak_688	846	.	29.71698	84.67525	81.11151	123
chr1	66686401	66686658	rod_ATAC_rep4_s50_e100_p5_peak_689	616	.	22.56637	61.60831	58.36061	124
chr1	66700649	66701163	rod_ATAC_rep4_s50_e100_p5_peak_690a	1255	.	27.31830	125.59794	120.99985	156
chr1	66700649	66701163	rod_ATAC_rep4_s50_e100_p5_peak_690b	154	.	6.51629	15.48597	12.83542	442
chr1	66747053	66747234	rod_ATAC_rep4_s50_e100_p5_peak_691	486	.	22.51656	48.62790	45.52927	88
chr1	66770066	66770219	rod_ATAC_rep4_s50_e100_p5_peak_692	109	.	7.28682	10.99715	8.44183	86
chr1	66782473	66782695	rod_ATAC_rep4_s50_e100_p5_peak_693	385	.	17.58242	38.52333	35.53962	100
chr1	66788370	66788538	rod_ATAC_rep4_s50_e100_p5_peak_694	124	.	8.01550	12.46886	9.87886	87
chr1	66804849	66804987	rod_ATAC_rep4_s50_e100_p5_peak_695	116	.	7.63889	11.69809	9.12841	63
chr1	66805551	66805714	rod_ATAC_rep4_s50_e100_p5_peak_696	148	.	9.15493	14.86124	12.22227	69
chr1	66816861	66817159	rod_ATAC_rep4_s50_e100_p5_peak_697	734	.	12.24747	73.46639	70.06901	162
chr1	66817346	66817830	rod_ATAC_rep4_s50_e100_p5_peak_698	849	.	13.45912	84.98578	81.41711	290
chr1	66831288	66831563	rod_ATAC_rep4_s50_e100_p5_peak_699	788	.	25.29183	78.85425	75.38032	144
chr1	66838599	66838774	rod_ATAC_rep4_s50_e100_p5_peak_700	203	.	11.65891	20.33766	17.59832	95
chr1	66863160	66863423	rod_ATAC_rep4_s50_e100_p5_peak_701	95	.	6.55814	9.56658	7.04874	60
chr1	67026325	67026430	rod_ATAC_rep4_s50_e100_p5_peak_702	95	.	6.55814	9.56658	7.04874	92
chr1	67038720	67039040	rod_ATAC_rep4_s50_e100_p5_peak_703	1106	.	32.07547	110.67184	106.55783	172
chr1	69296925	69297091	rod_ATAC_rep4_s50_e100_p5_peak_704	109	.	7.28682	10.99715	8.44183	75
chr1	69633783	69633980	rod_ATAC_rep4_s50_e100_p5_peak_705	288	.	15.30232	28.87288	26.00877	97
chr1	69687136	69687806	rod_ATAC_rep4_s50_e100_p5_peak_706a	459	.	11.63708	45.91306	42.84473	144
chr1	69687136	69687806	rod_ATAC_rep4_s50_e100_p5_peak_706b	643	.	14.65347	64.30268	61.02305	460
chr1	69689104	69689290	rod_ATAC_rep4_s50_e100_p5_peak_707	379	.	10.25641	37.94067	34.96387	92
chr1	71102444	71102592	rod_ATAC_rep4_s50_e100_p5_peak_708	101	.	6.79012	10.13117	7.60076	76
chr1	71102924	71103154	rod_ATAC_rep4_s50_e100_p5_peak_709	227	.	12.34568	22.79456	20.01732	109
chr1	71556971	71557280	rod_ATAC_rep4_s50_e100_p5_peak_710	1096	.	32.67717	109.69267	105.60593	161
chr1	71566242	71566388	rod_ATAC_rep4_s50_e100_p5_peak_711	95	.	6.55814	9.56658	7.04874	66
chr1	72123758	72123931	rod_ATAC_rep4_s50_e100_p5_peak_712	288	.	15.30232	28.87288	26.00877	75
chr1	72136133	72136489	rod_ATAC_rep4_s50_e100_p5_peak_713	1007	.	29.41177	100.75012	96.88049	149
chr1	72141961	72142152	rod_ATAC_rep4_s50_e100_p5_peak_714	297	.	15.60284	29.73978	26.86423	88
chr1	72166279	72166415	rod_ATAC_rep4_s50_e100_p5_peak_715	79	.	5.50000	7.99793	5.53550	71
chr1	72173511	72173719	rod_ATAC_rep4_s50_e100_p5_peak_716	149	.	8.25688	14.99718	12.35574	111
chr1	72174312	72174487	rod_ATAC_rep4_s50_e100_p5_peak_717	127	.	7.40741	12.76251	10.16688	84
chr1	72182584	72182788	rod_ATAC_rep4_s50_e100_p5_peak_718	331	.	13.25758	33.18672	30.26729	105
chr1	72183359	72183629	rod_ATAC_rep4_s50_e100_p5_peak_719	254	.	11.02662	25.47678	22.65965	145
chr1	72210604	72210762	rod_ATAC_rep4_s50_e100_p5_peak_720	167	.	5.64784	16.75949	14.08414	73
chr1	72210931	72211091	rod_ATAC_rep4_s50_e100_p5_peak_721	176	.	5.81395	17.60484	14.91289	81
chr1	72211879	72212440	rod_ATAC_rep4_s50_e100_p5_peak_722a	195	.	6.22896	19.55602	16.83077	88
chr1	72211879	72212440	rod_ATAC_rep4_s50_e100_p5_peak_722b	961	.	17.56757	96.16432	92.39212	401
chr1	72220051	72220357	rod_ATAC_rep4_s50_e100_p5_peak_723	1188	.	30.37975	118.81711	114.45908	142
chr1	72225883	72226431	rod_ATAC_rep4_s50_e100_p5_peak_724a	749	.	22.18543	74.96759	71.54932	120
chr1	72225883	72226431	rod_ATAC_rep4_s50_e100_p5_peak_724b	151	.	7.28477	15.17055	12.52586	400
chr1	72236352	72237159	rod_ATAC_rep4_s50_e100_p5_peak_725a	591	.	16.40212	59.15487	55.93615	117
chr1	72236352	72237159	rod_ATAC_rep4_s50_e100_p5_peak_725b	172	.	7.14286	17.20988	14.52478	374
chr1	72236352	72237159	rod_ATAC_rep4_s50_e100_p5_peak_725c	255	.	9.21053	25.54465	22.72663	641
chr1	72243778	72244405	rod_ATAC_rep4_s50_e100_p5_peak_726a	1181	.	24.94172	118.16411	113.82670	184
chr1	72243778	72244405	rod_ATAC_rep4_s50_e100_p5_peak_726b	145	.	6.06061	14.53121	11.89829	448
chr1	72254649	72255233	rod_ATAC_rep4_s50_e100_p5_peak_727a	729	.	20.66869	72.90553	69.51543	111
chr1	72254649	72255233	rod_ATAC_rep4_s50_e100_p5_peak_727b	161	.	7.29483	16.10963	13.44569	370
chr1	72254649	72255233	rod_ATAC_rep4_s50_e100_p5_peak_727c	141	.	6.72783	14.15913	11.53286	496
chr1	72284167	72284495	rod_ATAC_rep4_s50_e100_p5_peak_728	859	.	26.10294	85.94363	82.35891	188
chr1	72301933	72302136	rod_ATAC_rep4_s50_e100_p5_peak_729	472	.	21.79487	47.26797	44.18439	105
chr1	72307277	72307666	rod_ATAC_rep4_s50_e100_p5_peak_730	1081	.	29.59184	108.11792	104.07176	157
chr1	72391732	72391894	rod_ATAC_rep4_s50_e100_p5_peak_731	81	.	5.82945	8.18143	5.70456	67
chr1	72490094	72490274	rod_ATAC_rep4_s50_e100_p5_peak_732	109	.	7.28682	10.99715	8.44183	83
chr1	72504596	72504759	rod_ATAC_rep4_s50_e100_p5_peak_733	95	.	6.55814	9.56658	7.04874	69
chr1	72583016	72583339	rod_ATAC_rep4_s50_e100_p5_peak_734	1321	.	26.71233	132.17082	127.29324	165
chr1	72583429	72583627	rod_ATAC_rep4_s50_e100_p5_peak_735	359	.	10.73059	35.98984	33.03609	96
chr1	72641028	72641268	rod_ATAC_rep4_s50_e100_p5_peak_736	785	.	27.77778	78.54814	75.07909	113
chr1	72711087	72711386	rod_ATAC_rep4_s50_e100_p5_peak_737	1068	.	29.45205	106.84455	102.83054	140
chr1	72717083	72717241	rod_ATAC_rep4_s50_e100_p5_peak_738	95	.	6.43275	9.51931	7.00980	79
chr1	72718935	72719133	rod_ATAC_rep4_s50_e100_p5_peak_739	336	.	16.18497	33.61707	30.69226	103
chr1	72746276	72746543	rod_ATAC_rep4_s50_e100_p5_peak_740	258	.	10.54422	25.80859	22.98696	119
chr1	72748558	72748803	rod_ATAC_rep4_s50_e100_p5_peak_741	332	.	12.54237	33.23148	30.31132	132
chr1	72749154	72749296	rod_ATAC_rep4_s50_e100_p5_peak_742	145	.	7.16724	14.51013	11.87749	65
chr1	72764708	72764823	rod_ATAC_rep4_s50_e100_p5_peak_743	109	.	7.28682	10.99715	8.44183	49
chr1	72823608	72823708	rod_ATAC_rep4_s50_e100_p5_peak_744	73	.	5.35714	7.33212	4.88799	45
chr1	72824504	72824605	rod_ATAC_rep4_s50_e100_p5_peak_745	73	.	5.35714	7.33212	4.88799	66
chr1	72825472	72825613	rod_ATAC_rep4_s50_e100_p5_peak_746	135	.	8.33333	13.56052	10.94923	73
chr1	72855050	72855150	rod_ATAC_rep4_s50_e100_p5_peak_747	81	.	5.82945	8.18143	5.70456	54
chr1	72865937	72866082	rod_ATAC_rep4_s50_e100_p5_peak_748	81	.	5.82945	8.18143	5.70456	70
chr1	72871197	72871319	rod_ATAC_rep4_s50_e100_p5_peak_749	115	.	7.58621	11.59470	9.02708	53
chr1	72872618	72872721	rod_ATAC_rep4_s50_e100_p5_peak_750	63	.	4.82759	6.30040	3.89924	49
chr1	73054359	73054478	rod_ATAC_rep4_s50_e100_p5_peak_751	63	.	4.82759	6.30040	3.89924	63
chr1	73055264	73055439	rod_ATAC_rep4_s50_e100_p5_peak_752	144	.	8.96552	14.48379	11.85172	78
chr1	73826286	73826587	rod_ATAC_rep4_s50_e100_p5_peak_753	632	.	25.98870	63.28923	60.02171	139
chr1	74125275	74125383	rod_ATAC_rep4_s50_e100_p5_peak_754	124	.	8.01550	12.46886	9.87886	48
chr1	74236261	74236947	rod_ATAC_rep4_s50_e100_p5_peak_755a	1344	.	25.63025	134.44109	129.45750	161
chr1	74236261	74236947	rod_ATAC_rep4_s50_e100_p5_peak_755b	77	.	3.99160	7.70009	5.24589	477
chr1	74284602	74285115	rod_ATAC_rep4_s50_e100_p5_peak_756a	1060	.	17.02742	106.00339	102.01009	134
chr1	74284602	74285115	rod_ATAC_rep4_s50_e100_p5_peak_756b	1021	.	16.61850	102.19743	98.29453	311
chr1	74287288	74287420	rod_ATAC_rep4_s50_e100_p5_peak_757	186	.	5.61151	18.61785	15.90916	67
chr1	74295470	74295749	rod_ATAC_rep4_s50_e100_p5_peak_758	618	.	19.39799	61.88705	58.63618	143
chr1	74313411	74313626	rod_ATAC_rep4_s50_e100_p5_peak_759	357	.	17.05882	35.73246	32.78176	116
chr1	74327080	74327180	rod_ATAC_rep4_s50_e100_p5_peak_760	81	.	5.82945	8.18143	5.70456	49
chr1	74332298	74332738	rod_ATAC_rep4_s50_e100_p5_peak_761	1125	.	19.66102	112.57732	108.41022	182
chr1	74333010	74333214	rod_ATAC_rep4_s50_e100_p5_peak_762	279	.	7.77027	27.99900	25.14701	111
chr1	74361919	74362099	rod_ATAC_rep4_s50_e100_p5_peak_763	277	.	14.78873	27.79415	24.94484	78
chr1	74386684	74387106	rod_ATAC_rep4_s50_e100_p5_peak_764a	197	.	5.73427	19.78299	17.05388	81
chr1	74386684	74387106	rod_ATAC_rep4_s50_e100_p5_peak_764b	610	.	11.20000	61.02406	57.78346	254
chr1	74387202	74387311	rod_ATAC_rep4_s50_e100_p5_peak_765	93	.	3.63409	9.39233	6.88587	63
chr1	74391335	74391782	rod_ATAC_rep4_s50_e100_p5_peak_766	509	.	9.11162	50.91138	47.78691	248
chr1	74391863	74392107	rod_ATAC_rep4_s50_e100_p5_peak_767	77	.	3.32481	7.76435	5.30840	50
chr1	74392234	74392357	rod_ATAC_rep4_s50_e100_p5_peak_768	129	.	4.76191	12.91628	10.31771	62
chr1	74397302	74397816	rod_ATAC_rep4_s50_e100_p5_peak_769	1040	.	17.43119	104.02988	100.08423	219
chr1	74398312	74398469	rod_ATAC_rep4_s50_e100_p5_peak_770	240	.	6.89103	24.07071	21.27394	75
chr1	74415183	74415537	rod_ATAC_rep4_s50_e100_p5_peak_771	1828	.	33.40757	182.83861	173.40366	172
chr1	74429228	74429369	rod_ATAC_rep4_s50_e100_p5_peak_772	91	.	6.21469	9.15552	6.65477	72
chr1	74429448	74429600	rod_ATAC_rep4_s50_e100_p5_peak_773	103	.	6.77966	10.35046	7.81537	83
chr1	74437774	74437998	rod_ATAC_rep4_s50_e100_p5_peak_774	531	.	15.77465	53.17321	50.02319	104
chr1	74438098	74438345	rod_ATAC_rep4_s50_e100_p5_peak_775	818	.	21.59091	81.84896	78.32998	115
chr1	74452826	74453005	rod_ATAC_rep4_s50_e100_p5_peak_776	81	.	5.82945	8.18143	5.70456	116
chr1	74460383	74460534	rod_ATAC_rep4_s50_e100_p5_peak_777	139	.	8.74418	13.97816	11.35525	70
chr1	74505711	74506147	rod_ATAC_rep4_s50_e100_p5_peak_778	1133	.	19.63087	113.36288	109.17330	180
chr1	74506234	74506419	rod_ATAC_rep4_s50_e100_p5_peak_779	453	.	10.50000	45.39832	42.33567	87
chr1	74587899	74588444	rod_ATAC_rep4_s50_e100_p5_peak_780	1152	.	19.11532	115.26958	111.02271	240
chr1	74601263	74601578	rod_ATAC_rep4_s50_e100_p5_peak_781	975	.	28.21429	97.55696	93.75582	151
chr1	74644024	74644191	rod_ATAC_rep4_s50_e100_p5_peak_782	170	.	10.20155	17.09804	14.41457	80
chr1	74661439	74662043	rod_ATAC_rep4_s50_e100_p5_peak_783a	614	.	14.70588	61.42459	58.17915	116
chr1	74661439	74662043	rod_ATAC_rep4_s50_e100_p5_peak_783b	1209	.	23.73950	120.97070	116.54105	288
chr1	74712132	74712251	rod_ATAC_rep4_s50_e100_p5_peak_784	81	.	5.82945	8.18143	5.70456	53
chr1	74723853	74724009	rod_ATAC_rep4_s50_e100_p5_peak_785	203	.	11.65891	20.33766	17.59832	69
chr1	74759890	74760137	rod_ATAC_rep4_s50_e100_p5_peak_786	485	.	20.99447	48.53876	45.44107	126
chr1	74771939	74772285	rod_ATAC_rep4_s50_e100_p5_peak_787	62	.	3.81679	6.29934	3.89852	174
chr1	74773136	74773460	rod_ATAC_rep4_s50_e100_p5_peak_788	954	.	22.41814	95.41766	91.65998	164
chr1	74784552	74784694	rod_ATAC_rep4_s50_e100_p5_peak_789	89	.	6.11111	8.98481	6.48845	78
chr1	74787932	74788110	rod_ATAC_rep4_s50_e100_p5_peak_790	208	.	11.23596	20.86657	18.11914	77
chr1	74794606	74794811	rod_ATAC_rep4_s50_e100_p5_peak_791	219	.	12.10191	21.95848	19.19455	95
chr1	74803021	74803336	rod_ATAC_rep4_s50_e100_p5_peak_792	917	.	24.17911	91.71468	88.02894	171
chr1	74808207	74808435	rod_ATAC_rep4_s50_e100_p5_peak_793	392	.	15.94828	39.23543	36.24364	106
chr1	74816695	74817240	rod_ATAC_rep4_s50_e100_p5_peak_794a	190	.	7.11009	19.00974	16.29303	99
chr1	74816695	74817240	rod_ATAC_rep4_s50_e100_p5_peak_794b	1127	.	23.85321	112.71862	108.54733	306
chr1	74831407	74831556	rod_ATAC_rep4_s50_e100_p5_peak_795	109	.	7.28682	10.99715	8.44183	72
chr1	74848667	74848957	rod_ATAC_rep4_s50_e100_p5_peak_796	542	.	10.18041	54.28339	51.12082	152
chr1	74850334	74850546	rod_ATAC_rep4_s50_e100_p5_peak_797	374	.	6.56168	37.48901	34.51752	99
chr1	74851059	74851282	rod_ATAC_rep4_s50_e100_p5_peak_798	526	.	7.79436	52.67302	49.52864	105
chr1	74854713	74855006	rod_ATAC_rep4_s50_e100_p5_peak_799	565	.	6.77765	56.50227	53.31442	162
chr1	74856912	74857043	rod_ATAC_rep4_s50_e100_p5_peak_800	160	.	3.76956	16.03836	13.37554	63
chr1	74858387	74858745	rod_ATAC_rep4_s50_e100_p5_peak_801	770	.	8.96893	77.00169	73.55495	214
chr1	74858955	74859141	rod_ATAC_rep4_s50_e100_p5_peak_802	190	.	4.10184	19.09044	16.37243	82
chr1	74860836	74860989	rod_ATAC_rep4_s50_e100_p5_peak_803	217	.	5.02846	21.77396	19.01275	72
chr1	74864686	74864786	rod_ATAC_rep4_s50_e100_p5_peak_804	53	.	3.69231	5.35006	2.99892	48
chr1	74875406	74875601	rod_ATAC_rep4_s50_e100_p5_peak_805	210	.	11.58537	21.03152	18.28146	94
chr1	74880867	74881082	rod_ATAC_rep4_s50_e100_p5_peak_806	574	.	20.66116	57.47310	54.27395	110
chr1	74893574	74893747	rod_ATAC_rep4_s50_e100_p5_peak_807	242	.	11.68224	24.24368	21.44450	77
chr1	74895068	74895262	rod_ATAC_rep4_s50_e100_p5_peak_808	191	.	9.90566	19.13854	16.41985	108
chr1	74901863	74901966	rod_ATAC_rep4_s50_e100_p5_peak_809	82	.	5.88235	8.24793	5.76944	47
chr1	74926797	74926988	rod_ATAC_rep4_s50_e100_p5_peak_810	203	.	11.65891	20.33766	17.59832	102
chr1	74948885	74949103	rod_ATAC_rep4_s50_e100_p5_peak_811	415	.	17.73399	41.54347	38.52500	109
chr1	74964551	74964747	rod_ATAC_rep4_s50_e100_p5_peak_812	151	.	9.21053	15.12691	12.48295	84
chr1	75016973	75017148	rod_ATAC_rep4_s50_e100_p5_peak_813	255	.	13.79310	25.50791	22.69025	90
chr1	75124574	75125350	rod_ATAC_rep4_s50_e100_p5_peak_814a	613	.	13.52834	61.31143	58.06746	124
chr1	75124574	75125350	rod_ATAC_rep4_s50_e100_p5_peak_814b	540	.	12.40876	54.02407	50.86436	402
chr1	75124574	75125350	rod_ATAC_rep4_s50_e100_p5_peak_814c	624	.	13.68613	62.46804	59.21044	675
chr1	75141642	75141838	rod_ATAC_rep4_s50_e100_p5_peak_815	106	.	4.39932	10.68346	8.14089	84
chr1	75142351	75143252	rod_ATAC_rep4_s50_e100_p5_peak_816a	204	.	6.38655	20.41456	17.67432	76
chr1	75142351	75143252	rod_ATAC_rep4_s50_e100_p5_peak_816b	1122	.	19.56155	112.28274	108.12377	359
chr1	75142351	75143252	rod_ATAC_rep4_s50_e100_p5_peak_816c	222	.	6.72269	22.22151	19.45284	822
chr1	75150955	75151091	rod_ATAC_rep4_s50_e100_p5_peak_817	93	.	6.45161	9.37282	6.86708	82
chr1	75154276	75154412	rod_ATAC_rep4_s50_e100_p5_peak_818	103	.	6.99301	10.39457	7.85831	55
chr1	75168506	75169113	rod_ATAC_rep4_s50_e100_p5_peak_819a	1141	.	21.16105	114.18019	109.96542	134
chr1	75168506	75169113	rod_ATAC_rep4_s50_e100_p5_peak_819b	928	.	18.14815	92.80717	89.10094	472
chr1	75173177	75173325	rod_ATAC_rep4_s50_e100_p5_peak_820	165	.	5.88235	16.56973	13.89781	72
chr1	75180175	75180587	rod_ATAC_rep4_s50_e100_p5_peak_821	951	.	24.01130	95.12903	91.37743	258
chr1	75191654	75191785	rod_ATAC_rep4_s50_e100_p5_peak_822	186	.	6.57371	18.69066	15.98067	67
chr1	75191882	75192252	rod_ATAC_rep4_s50_e100_p5_peak_823	1211	.	23.09237	121.19292	116.75613	195
chr1	75197342	75197518	rod_ATAC_rep4_s50_e100_p5_peak_824	131	.	8.09249	13.14933	10.54602	74
chr1	75210666	75210958	rod_ATAC_rep4_s50_e100_p5_peak_825	1433	.	34.79624	143.39948	137.94679	132
chr1	75217593	75217774	rod_ATAC_rep4_s50_e100_p5_peak_826	146	.	5.12821	14.60262	11.96854	105
chr1	75218534	75218652	rod_ATAC_rep4_s50_e100_p5_peak_827	80	.	3.67412	8.00807	5.54542	55
chr1	75219168	75219505	rod_ATAC_rep4_s50_e100_p5_peak_828	924	.	16.61290	92.48348	88.78313	173
chr1	75219589	75219907	rod_ATAC_rep4_s50_e100_p5_peak_829a	87	.	3.87722	8.78272	6.29131	62
chr1	75219589	75219907	rod_ATAC_rep4_s50_e100_p5_peak_829b	171	.	5.66343	17.19519	14.51019	213
chr1	75234729	75234919	rod_ATAC_rep4_s50_e100_p5_peak_830	497	.	11.35972	49.77094	46.65942	94
chr1	75236061	75236601	rod_ATAC_rep4_s50_e100_p5_peak_831a	115	.	4.48718	11.53270	8.96640	55
chr1	75236061	75236601	rod_ATAC_rep4_s50_e100_p5_peak_831b	732	.	14.10256	73.21652	69.82230	381
chr1	75236705	75236877	rod_ATAC_rep4_s50_e100_p5_peak_832	55	.	3.05466	5.58742	3.20884	25
chr1	75240010	75240111	rod_ATAC_rep4_s50_e100_p5_peak_833	64	.	3.33333	6.46191	4.05553	51
chr1	75244917	75245188	rod_ATAC_rep4_s50_e100_p5_peak_834	922	.	25.91362	92.26646	88.57013	137
chr1	75251661	75251918	rod_ATAC_rep4_s50_e100_p5_peak_835	789	.	23.31081	78.90652	75.43176	130
chr1	75254338	75254515	rod_ATAC_rep4_s50_e100_p5_peak_836	188	.	8.53242	18.85651	16.14233	95
chr1	75263331	75263525	rod_ATAC_rep4_s50_e100_p5_peak_837	154	.	8.80829	15.46778	12.81781	86
chr1	75263735	75263835	rod_ATAC_rep4_s50_e100_p5_peak_838	73	.	5.23560	7.32734	4.88340	63
chr1	75264144	75264363	rod_ATAC_rep4_s50_e100_p5_peak_839	84	.	5.78947	8.46171	5.97820	89
chr1	75316966	75317156	rod_ATAC_rep4_s50_e100_p5_peak_840	260	.	5.61471	26.09550	23.26971	86
chr1	75317295	75318125	rod_ATAC_rep4_s50_e100_p5_peak_841a	842	.	11.42304	84.24117	80.68443	223
chr1	75317295	75318125	rod_ATAC_rep4_s50_e100_p5_peak_841b	820	.	11.22943	82.04023	78.51809	336
chr1	75317295	75318125	rod_ATAC_rep4_s50_e100_p5_peak_841c	955	.	12.40310	95.51600	91.75718	498
chr1	75317295	75318125	rod_ATAC_rep4_s50_e100_p5_peak_841d	777	.	10.86324	77.77907	74.32088	694
chr1	75342965	75343142	rod_ATAC_rep4_s50_e100_p5_peak_842	323	.	15.10417	32.38273	29.47325	97
chr1	75344298	75344504	rod_ATAC_rep4_s50_e100_p5_peak_843	144	.	8.42105	14.42006	11.78909	129
chr1	75371507	75371675	rod_ATAC_rep4_s50_e100_p5_peak_844	187	.	10.93023	18.70388	15.99194	79
chr1	75398742	75398963	rod_ATAC_rep4_s50_e100_p5_peak_845	540	.	22.90503	54.05657	50.89664	114
chr1	75405608	75405905	rod_ATAC_rep4_s50_e100_p5_peak_846	721	.	24.58333	72.11823	68.73881	136
chr1	75413870	75414012	rod_ATAC_rep4_s50_e100_p5_peak_847	124	.	8.01550	12.46886	9.87886	65
chr1	75435816	75436080	rod_ATAC_rep4_s50_e100_p5_peak_848	989	.	30.64516	98.96986	95.13872	139
chr1	75445823	75446004	rod_ATAC_rep4_s50_e100_p5_peak_849	208	.	10.62802	20.84837	18.10127	91
chr1	75446216	75446389	rod_ATAC_rep4_s50_e100_p5_peak_850	144	.	8.21256	14.48971	11.85737	82
chr1	75457903	75458150	rod_ATAC_rep4_s50_e100_p5_peak_851	350	.	14.34426	35.07922	32.13632	118
chr1	75463842	75464135	rod_ATAC_rep4_s50_e100_p5_peak_852	939	.	25.31250	93.97062	90.24201	146
chr1	75467716	75467886	rod_ATAC_rep4_s50_e100_p5_peak_853	177	.	8.21918	17.79273	15.09762	84
chr1	75477482	75477664	rod_ATAC_rep4_s50_e100_p5_peak_854	215	.	5.66502	21.54761	18.78987	96
chr1	75479066	75479674	rod_ATAC_rep4_s50_e100_p5_peak_855a	452	.	8.82353	45.29804	42.23662	166
chr1	75479066	75479674	rod_ATAC_rep4_s50_e100_p5_peak_855b	992	.	14.68788	99.25047	95.41338	409
chr1	75487446	75488143	rod_ATAC_rep4_s50_e100_p5_peak_856a	474	.	13.74046	47.40120	44.31614	110
chr1	75487446	75488143	rod_ATAC_rep4_s50_e100_p5_peak_856b	375	.	11.70483	37.50923	34.53747	362
chr1	75487446	75488143	rod_ATAC_rep4_s50_e100_p5_peak_856c	119	.	5.58376	11.96493	9.38976	631
chr1	75495265	75495496	rod_ATAC_rep4_s50_e100_p5_peak_857	553	.	23.20442	55.33483	52.16029	113
chr1	75505222	75505325	rod_ATAC_rep4_s50_e100_p5_peak_858	81	.	5.74713	8.15876	5.69181	46
chr1	75505551	75505816	rod_ATAC_rep4_s50_e100_p5_peak_859	184	.	10.34483	18.46433	15.75832	81
chr1	75521310	75521629	rod_ATAC_rep4_s50_e100_p5_peak_860	1005	.	23.46939	100.53384	96.66875	173
chr1	75521699	75522037	rod_ATAC_rep4_s50_e100_p5_peak_861	328	.	10.71429	32.83925	29.92403	80
chr1	75546351	75546575	rod_ATAC_rep4_s50_e100_p5_peak_862	219	.	12.10191	21.95848	19.19455	105
chr1	75559556	75559847	rod_ATAC_rep4_s50_e100_p5_peak_863	790	.	26.47059	79.07471	75.59754	124
chr1	75647581	75647722	rod_ATAC_rep4_s50_e100_p5_peak_864	95	.	6.55814	9.56658	7.04874	76
chr1	75652662	75652762	rod_ATAC_rep4_s50_e100_p5_peak_865	55	.	4.37209	5.56982	3.19209	45
chr1	75909436	75909673	rod_ATAC_rep4_s50_e100_p5_peak_866	244	.	13.38028	24.41655	21.61502	127
chr1	75925826	75926034	rod_ATAC_rep4_s50_e100_p5_peak_867	265	.	14.28571	26.51030	23.67868	110
chr1	76039755	76039919	rod_ATAC_rep4_s50_e100_p5_peak_868	204	.	11.46497	20.43493	17.69416	87
chr1	76104351	76104650	rod_ATAC_rep4_s50_e100_p5_peak_869	552	.	18.95911	55.28804	52.11401	143
chr1	76113005	76113109	rod_ATAC_rep4_s50_e100_p5_peak_870	97	.	6.22010	9.74612	7.22440	55
chr1	76114892	76115043	rod_ATAC_rep4_s50_e100_p5_peak_871	80	.	4.42708	8.00425	5.54169	94
chr1	76118838	76119163	rod_ATAC_rep4_s50_e100_p5_peak_872	849	.	21.76309	84.90282	81.33547	194
chr1	76166567	76166884	rod_ATAC_rep4_s50_e100_p5_peak_873	829	.	23.05296	82.98133	79.44467	139
chr1	76182671	76182771	rod_ATAC_rep4_s50_e100_p5_peak_874	81	.	5.79710	8.11363	5.64760	73
chr1	76217008	76217188	rod_ATAC_rep4_s50_e100_p5_peak_875	122	.	7.91367	12.25451	9.67316	92
chr1	76246340	76246506	rod_ATAC_rep4_s50_e100_p5_peak_876	151	.	8.83978	15.11550	12.47193	68
chr1	76401599	76401865	rod_ATAC_rep4_s50_e100_p5_peak_877	341	.	15.02347	34.19730	31.26540	122
chr1	76453243	76453515	rod_ATAC_rep4_s50_e100_p5_peak_878	977	.	25.29762	97.76514	93.95968	136
chr1	76489987	76490133	rod_ATAC_rep4_s50_e100_p5_peak_879	63	.	4.81928	6.30299	3.90160	85
chr1	76490786	76490939	rod_ATAC_rep4_s50_e100_p5_peak_880	95	.	6.47059	9.58311	7.06487	83
chr1	76519688	76519956	rod_ATAC_rep4_s50_e100_p5_peak_881	214	.	12.14286	21.48002	18.72333	96
chr1	76536129	76536369	rod_ATAC_rep4_s50_e100_p5_peak_882	464	.	20.21858	46.48373	43.40891	112
chr1	76897450	76897652	rod_ATAC_rep4_s50_e100_p5_peak_883	288	.	15.30232	28.87288	26.00877	86
chr1	77482939	77483071	rod_ATAC_rep4_s50_e100_p5_peak_884	124	.	8.01550	12.46886	9.87886	68
chr1	77515116	77515272	rod_ATAC_rep4_s50_e100_p5_peak_885	129	.	8.12500	12.91993	10.32104	78
chr1	77516361	77516535	rod_ATAC_rep4_s50_e100_p5_peak_886	200	.	11.25000	20.04628	17.31289	74
chr1	77660507	77660780	rod_ATAC_rep4_s50_e100_p5_peak_887	659	.	22.58064	65.94855	62.64869	129
chr1	77673430	77673581	rod_ATAC_rep4_s50_e100_p5_peak_888	68	.	5.10077	6.84696	4.41590	85
chr1	77691541	77691641	rod_ATAC_rep4_s50_e100_p5_peak_889	95	.	6.55814	9.56658	7.04874	72
chr1	77740903	77741076	rod_ATAC_rep4_s50_e100_p5_peak_890	236	.	13.11627	23.68252	20.89136	83
chr1	78488754	78488972	rod_ATAC_rep4_s50_e100_p5_peak_891	680	.	19.51952	68.03450	64.70838	109
chr1	78489053	78489262	rod_ATAC_rep4_s50_e100_p5_peak_892	800	.	22.05438	80.09610	76.60357	102
chr1	78489411	78489531	rod_ATAC_rep4_s50_e100_p5_peak_893	84	.	4.86322	8.49551	6.01113	64
chr1	78499488	78499660	rod_ATAC_rep4_s50_e100_p5_peak_894	95	.	6.55814	9.56658	7.04874	82
chr1	78536900	78537000	rod_ATAC_rep4_s50_e100_p5_peak_895	81	.	5.82945	8.18143	5.70456	55
chr1	78567450	78567750	rod_ATAC_rep4_s50_e100_p5_peak_896	821	.	28.25112	82.15897	78.63505	152
chr1	78657590	78658016	rod_ATAC_rep4_s50_e100_p5_peak_897	1226	.	26.01432	122.61897	118.13228	234
chr1	78724580	78724725	rod_ATAC_rep4_s50_e100_p5_peak_898	139	.	8.74418	13.97816	11.35525	77
chr1	79671891	79672060	rod_ATAC_rep4_s50_e100_p5_peak_899	193	.	11.03896	19.32169	16.60007	77
chr1	79672159	79672320	rod_ATAC_rep4_s50_e100_p5_peak_900	287	.	14.93507	28.79208	25.92940	84
chr1	79761614	79761895	rod_ATAC_rep4_s50_e100_p5_peak_901	1087	.	30.49645	108.79940	104.73533	142
chr1	79775910	79776373	rod_ATAC_rep4_s50_e100_p5_peak_902a	895	.	27.03704	89.55576	85.90873	120
chr1	79775910	79776373	rod_ATAC_rep4_s50_e100_p5_peak_902b	92	.	5.51471	9.28153	6.77804	423
chr1	79922838	79922993	rod_ATAC_rep4_s50_e100_p5_peak_903	139	.	8.74418	13.97816	11.35525	83
chr1	80181161	80181300	rod_ATAC_rep4_s50_e100_p5_peak_904	95	.	6.55814	9.56658	7.04874	69
chr1	80208921	80209130	rod_ATAC_rep4_s50_e100_p5_peak_905	253	.	13.84495	25.39077	22.57477	107
chr1	80230737	80230890	rod_ATAC_rep4_s50_e100_p5_peak_906	81	.	5.82945	8.18143	5.70456	75
chr1	80256781	80256998	rod_ATAC_rep4_s50_e100_p5_peak_907	360	.	15.71429	36.03618	33.08200	116
chr1	80292732	80292832	rod_ATAC_rep4_s50_e100_p5_peak_908	76	.	5.40541	7.60004	5.14853	45
chr1	80293434	80293573	rod_ATAC_rep4_s50_e100_p5_peak_909	109	.	6.98925	10.99188	8.44183	65
chr1	80302732	80302832	rod_ATAC_rep4_s50_e100_p5_peak_910	81	.	5.74713	8.15876	5.69181	53
chr1	80339631	80339858	rod_ATAC_rep4_s50_e100_p5_peak_911	433	.	8.17469	43.39819	40.35833	115
chr1	80340127	80340303	rod_ATAC_rep4_s50_e100_p5_peak_912	87	.	3.36700	8.78722	6.29572	83
chr1	80340573	80341200	rod_ATAC_rep4_s50_e100_p5_peak_913a	1006	.	14.07658	100.60321	96.73663	123
chr1	80340573	80341200	rod_ATAC_rep4_s50_e100_p5_peak_913b	730	.	11.42534	73.01857	69.62717	336
chr1	80340573	80341200	rod_ATAC_rep4_s50_e100_p5_peak_913c	709	.	11.22449	70.90339	67.54015	475
chr1	80403248	80403429	rod_ATAC_rep4_s50_e100_p5_peak_914	216	.	10.12146	21.62091	18.86217	93
chr1	80404027	80404316	rod_ATAC_rep4_s50_e100_p5_peak_915	604	.	19.06355	60.42221	57.18865	139
chr1	80408630	80408815	rod_ATAC_rep4_s50_e100_p5_peak_916	278	.	11.34752	27.86371	25.01347	105
chr1	80413785	80413979	rod_ATAC_rep4_s50_e100_p5_peak_917	196	.	11.04294	19.67720	16.94975	106
chr1	80424740	80425024	rod_ATAC_rep4_s50_e100_p5_peak_918	775	.	18.41492	77.50376	74.04948	144
chr1	80427558	80427796	rod_ATAC_rep4_s50_e100_p5_peak_919	665	.	16.86747	66.54500	63.23778	107
chr1	80490734	80490878	rod_ATAC_rep4_s50_e100_p5_peak_920	139	.	8.74418	13.97816	11.35525	67
chr1	80504865	80505079	rod_ATAC_rep4_s50_e100_p5_peak_921	286	.	15.21739	28.69036	25.82888	115
chr1	80510284	80510414	rod_ATAC_rep4_s50_e100_p5_peak_922	108	.	7.10059	10.89022	8.34295	59
chr1	80512667	80512862	rod_ATAC_rep4_s50_e100_p5_peak_923	342	.	16.56805	34.28558	31.35238	87
chr1	82191701	82191943	rod_ATAC_rep4_s50_e100_p5_peak_924	236	.	13.11627	23.68252	20.89136	125
chr1	82283201	82283543	rod_ATAC_rep4_s50_e100_p5_peak_925	930	.	26.82927	93.03171	89.32140	188
chr1	82291173	82291779	rod_ATAC_rep4_s50_e100_p5_peak_926a	169	.	7.50751	16.97803	14.29882	107
chr1	82291173	82291779	rod_ATAC_rep4_s50_e100_p5_peak_926b	212	.	8.70871	21.27011	18.51682	404
chr1	82292881	82293121	rod_ATAC_rep4_s50_e100_p5_peak_927	368	.	12.68882	36.85525	33.89108	103
chr1	82316196	82316790	rod_ATAC_rep4_s50_e100_p5_peak_928a	164	.	6.76692	16.44357	13.77368	72
chr1	82316196	82316790	rod_ATAC_rep4_s50_e100_p5_peak_928b	1303	.	28.07018	130.30719	125.51376	372
chr1	82641788	82641888	rod_ATAC_rep4_s50_e100_p5_peak_929	95	.	6.55814	9.56658	7.04874	71
chr1	82689519	82689816	rod_ATAC_rep4_s50_e100_p5_peak_930	591	.	21.16183	59.18089	55.96196	133
chr1	82723064	82723213	rod_ATAC_rep4_s50_e100_p5_peak_931	133	.	6.06860	13.32190	10.71514	87
chr1	82724726	82725199	rod_ATAC_rep4_s50_e100_p5_peak_932a	1205	.	27.29659	120.55593	116.14034	136
chr1	82724726	82725199	rod_ATAC_rep4_s50_e100_p5_peak_932b	213	.	8.20106	21.31762	18.56332	398
chr1	82746462	82746765	rod_ATAC_rep4_s50_e100_p5_peak_933	856	.	22.54335	85.61570	82.03658	119
chr1	82787445	82787600	rod_ATAC_rep4_s50_e100_p5_peak_934	155	.	9.47286	15.52207	12.86821	80
chr1	82839269	82839760	rod_ATAC_rep4_s50_e100_p5_peak_935a	832	.	24.65278	83.26944	79.72807	175
chr1	82839269	82839760	rod_ATAC_rep4_s50_e100_p5_peak_935b	235	.	9.96564	23.59757	20.80869	404
chr1	82845177	82845286	rod_ATAC_rep4_s50_e100_p5_peak_936	68	.	5.10077	6.84696	4.41590	58
chr1	84205789	84205939	rod_ATAC_rep4_s50_e100_p5_peak_937	109	.	7.28682	10.99715	8.44183	75
chr1	84221874	84221988	rod_ATAC_rep4_s50_e100_p5_peak_938	81	.	5.82945	8.18143	5.70456	51
chr1	84284449	84284723	rod_ATAC_rep4_s50_e100_p5_peak_939	282	.	14.04494	28.21382	25.35893	171
chr1	84286939	84287106	rod_ATAC_rep4_s50_e100_p5_peak_940	138	.	8.33333	13.89538	11.27757	87
chr1	84387608	84387732	rod_ATAC_rep4_s50_e100_p5_peak_941	95	.	6.55814	9.56658	7.04874	64
chr1	84414195	84414339	rod_ATAC_rep4_s50_e100_p5_peak_942	101	.	6.50000	10.19656	7.66502	74
chr1	84416186	84416376	rod_ATAC_rep4_s50_e100_p5_peak_943	171	.	9.00901	17.16285	14.47846	83
chr1	84419720	84419855	rod_ATAC_rep4_s50_e100_p5_peak_944	101	.	6.50000	10.19656	7.66502	57
chr1	84581933	84582056	rod_ATAC_rep4_s50_e100_p5_peak_945	95	.	6.55814	9.56658	7.04874	65
chr1	84838217	84838475	rod_ATAC_rep4_s50_e100_p5_peak_946	493	.	11.20543	49.33232	46.22573	137
chr1	84838694	84839017	rod_ATAC_rep4_s50_e100_p5_peak_947	311	.	8.34753	31.16579	28.27156	84
chr1	84839257	84839475	rod_ATAC_rep4_s50_e100_p5_peak_948	471	.	10.90290	47.18280	44.10039	112
chr1	84839780	84839934	rod_ATAC_rep4_s50_e100_p5_peak_949	301	.	8.17717	30.16218	27.28122	74
chr1	84849969	84850251	rod_ATAC_rep4_s50_e100_p5_peak_950	866	.	25.99278	86.69096	83.09380	121
chr1	84850650	84850800	rod_ATAC_rep4_s50_e100_p5_peak_951	206	.	9.25267	20.66199	17.91777	76
chr1	84861392	84861492	rod_ATAC_rep4_s50_e100_p5_peak_952	55	.	4.37209	5.56982	3.19209	48
chr1	84885290	84885462	rod_ATAC_rep4_s50_e100_p5_peak_953	126	.	8.10811	12.69761	10.10306	71
chr1	85751591	85751734	rod_ATAC_rep4_s50_e100_p5_peak_954	81	.	5.82945	8.18143	5.70456	63
chr1	85793281	85793531	rod_ATAC_rep4_s50_e100_p5_peak_955	672	.	22.80000	67.21061	63.89499	112
chr1	85808469	85808569	rod_ATAC_rep4_s50_e100_p5_peak_956	81	.	5.82945	8.18143	5.70456	74
chr1	85853422	85853601	rod_ATAC_rep4_s50_e100_p5_peak_957	203	.	11.65891	20.33766	17.59832	81
chr1	85894426	85894650	rod_ATAC_rep4_s50_e100_p5_peak_958	170	.	10.20155	17.09804	14.41457	123
chr1	86015871	86016043	rod_ATAC_rep4_s50_e100_p5_peak_959	324	.	16.75968	32.43577	29.52549	86
chr1	86059429	86059742	rod_ATAC_rep4_s50_e100_p5_peak_960	873	.	21.63588	87.33432	83.72633	150
chr1	86064251	86064463	rod_ATAC_rep4_s50_e100_p5_peak_961	513	.	12.97071	51.30819	48.17920	110
chr1	86064551	86064828	rod_ATAC_rep4_s50_e100_p5_peak_962	443	.	13.66120	44.37098	41.31996	104
chr1	86070166	86070439	rod_ATAC_rep4_s50_e100_p5_peak_963	346	.	16.76647	34.63488	31.69745	102
chr1	86141174	86141431	rod_ATAC_rep4_s50_e100_p5_peak_964	399	.	18.03279	39.95885	36.95874	131
chr1	86154587	86154890	rod_ATAC_rep4_s50_e100_p5_peak_965	1411	.	25.96349	141.19727	135.86652	138
chr1	86156656	86156898	rod_ATAC_rep4_s50_e100_p5_peak_966	530	.	13.08793	53.00927	49.86106	140
chr1	86178915	86179149	rod_ATAC_rep4_s50_e100_p5_peak_967	576	.	23.19588	57.68633	54.48481	124
chr1	86211150	86211359	rod_ATAC_rep4_s50_e100_p5_peak_968	259	.	12.38095	25.98910	23.16500	96
chr1	86214228	86214461	rod_ATAC_rep4_s50_e100_p5_peak_969	264	.	12.27273	26.40125	23.57125	123
chr1	86339524	86339714	rod_ATAC_rep4_s50_e100_p5_peak_970	314	.	16.10738	31.43221	28.53463	105
chr1	86358889	86359774	rod_ATAC_rep4_s50_e100_p5_peak_971a	589	.	10.96257	58.90684	55.69110	169
chr1	86358889	86359774	rod_ATAC_rep4_s50_e100_p5_peak_971b	1016	.	15.77540	101.69474	97.80334	551
chr1	86358889	86359774	rod_ATAC_rep4_s50_e100_p5_peak_971c	917	.	14.70588	91.71579	88.02995	691
chr1	86372057	86372245	rod_ATAC_rep4_s50_e100_p5_peak_972	524	.	23.56688	52.41235	49.27080	98
chr1	86389369	86389561	rod_ATAC_rep4_s50_e100_p5_peak_973	332	.	17.02128	33.25678	30.33640	91
chr1	86418313	86418486	rod_ATAC_rep4_s50_e100_p5_peak_974	87	.	6.16438	8.77436	6.28302	61
chr1	86430052	86430215	rod_ATAC_rep4_s50_e100_p5_peak_975	127	.	5.79345	12.77192	10.17605	76
chr1	86434394	86434722	rod_ATAC_rep4_s50_e100_p5_peak_976	1117	.	23.07692	111.78696	107.64233	147
chr1	86440576	86440795	rod_ATAC_rep4_s50_e100_p5_peak_977	397	.	15.83333	39.75780	36.75998	116
chr1	86472274	86472499	rod_ATAC_rep4_s50_e100_p5_peak_978	163	.	9.58084	16.37698	13.70825	122
chr1	86475686	86475786	rod_ATAC_rep4_s50_e100_p5_peak_979	76	.	5.52147	7.61122	5.15942	47
chr1	86487265	86487937	rod_ATAC_rep4_s50_e100_p5_peak_980a	1034	.	16.98671	103.41465	99.48335	183
chr1	86487265	86487937	rod_ATAC_rep4_s50_e100_p5_peak_980b	983	.	16.44444	98.39742	94.57874	358
chr1	86503925	86504436	rod_ATAC_rep4_s50_e100_p5_peak_981	623	.	15.40179	62.35355	59.09729	283
chr1	86509475	86509643	rod_ATAC_rep4_s50_e100_p5_peak_982	155	.	9.45946	15.59740	12.94208	69
chr1	86525243	86525548	rod_ATAC_rep4_s50_e100_p5_peak_983	548	.	7.80876	54.80363	51.63504	130
chr1	86526187	86526798	rod_ATAC_rep4_s50_e100_p5_peak_984a	652	.	8.77336	65.21249	61.92165	158
chr1	86526187	86526798	rod_ATAC_rep4_s50_e100_p5_peak_984b	690	.	9.06883	69.01924	65.68058	457
chr1	86528250	86528422	rod_ATAC_rep4_s50_e100_p5_peak_985	348	.	5.76923	34.80350	31.86427	94
chr1	86532048	86532192	rod_ATAC_rep4_s50_e100_p5_peak_986	102	.	4.47761	10.25604	7.72302	77
chr1	86532472	86532655	rod_ATAC_rep4_s50_e100_p5_peak_987	213	.	7.11462	21.37653	18.62145	109
chr1	86535779	86535928	rod_ATAC_rep4_s50_e100_p5_peak_988	136	.	6.68790	13.65482	11.04169	74
chr1	86550494	86550669	rod_ATAC_rep4_s50_e100_p5_peak_989	183	.	8.27815	18.39912	15.69423	79
chr1	86551957	86552209	rod_ATAC_rep4_s50_e100_p5_peak_990	716	.	21.38158	71.66270	68.28951	140
chr1	86558496	86558596	rod_ATAC_rep4_s50_e100_p5_peak_991	81	.	5.22088	8.14149	5.67489	83
chr1	86561863	86562085	rod_ATAC_rep4_s50_e100_p5_peak_992	479	.	17.95918	47.93992	44.84880	105
chr1	86572364	86572532	rod_ATAC_rep4_s50_e100_p5_peak_993	100	.	6.43564	10.09278	7.56337	83
chr1	86576792	86577024	rod_ATAC_rep4_s50_e100_p5_peak_994	131	.	7.61905	13.10712	10.50466	93
chr1	86582226	86582973	rod_ATAC_rep4_s50_e100_p5_peak_995a	185	.	5.87302	18.57734	15.86924	77
chr1	86582226	86582973	rod_ATAC_rep4_s50_e100_p5_peak_995b	1065	.	17.96875	106.56535	102.55824	326
chr1	86582226	86582973	rod_ATAC_rep4_s50_e100_p5_peak_995c	590	.	12.03125	59.08166	55.86384	639
chr1	86587004	86587223	rod_ATAC_rep4_s50_e100_p5_peak_996	506	.	11.22112	50.67672	47.55484	102
chr1	86614428	86614550	rod_ATAC_rep4_s50_e100_p5_peak_997	62	.	4.79452	6.23736	3.83814	65
chr1	86618558	86618717	rod_ATAC_rep4_s50_e100_p5_peak_998	95	.	6.55814	9.56658	7.04874	68
chr1	86634855	86635031	rod_ATAC_rep4_s50_e100_p5_peak_999	200	.	11.51079	20.02290	17.28998	97
chr1	86641966	86642114	rod_ATAC_rep4_s50_e100_p5_peak_1000	109	.	7.28682	10.99715	8.44183	77
chr1	86650348	86650548	rod_ATAC_rep4_s50_e100_p5_peak_1001	361	.	17.88079	36.14610	33.19057	87
chr1	86669555	86669750	rod_ATAC_rep4_s50_e100_p5_peak_1002	413	.	16.31799	41.32033	38.30436	97
chr1	86670452	86670702	rod_ATAC_rep4_s50_e100_p5_peak_1003	320	.	13.73391	32.01669	29.11180	122
chr1	86697114	86697244	rod_ATAC_rep4_s50_e100_p5_peak_1004	124	.	8.01550	12.46886	9.87886	61
chr1	86703689	86704059	rod_ATAC_rep4_s50_e100_p5_peak_1005	1055	.	25.34060	105.54476	101.56275	154
chr1	86704137	86704249	rod_ATAC_rep4_s50_e100_p5_peak_1006	76	.	4.38356	7.62676	5.17455	59
chr1	86727239	86727396	rod_ATAC_rep4_s50_e100_p5_peak_1007	122	.	7.91367	12.25451	9.67316	77
chr1	86801550	86801683	rod_ATAC_rep4_s50_e100_p5_peak_1008	68	.	5.10077	6.84696	4.41590	58
chr1	87041216	87041397	rod_ATAC_rep4_s50_e100_p5_peak_1009	271	.	12.33480	27.10977	24.27015	87
chr1	87042164	87042382	rod_ATAC_rep4_s50_e100_p5_peak_1010	425	.	17.03057	42.54260	39.51266	94
chr1	87070864	87070987	rod_ATAC_rep4_s50_e100_p5_peak_1011	123	.	7.97101	12.37463	9.79089	58
chr1	87098674	87098888	rod_ATAC_rep4_s50_e100_p5_peak_1012	340	.	16.11111	34.09264	31.16184	92
chr1	87111832	87112003	rod_ATAC_rep4_s50_e100_p5_peak_1013	139	.	8.74418	13.97816	11.35525	73
chr1	87169014	87169130	rod_ATAC_rep4_s50_e100_p5_peak_1014	129	.	8.00000	12.99307	10.39293	57
chr1	87170553	87170716	rod_ATAC_rep4_s50_e100_p5_peak_1015	65	.	4.89130	6.56827	4.15839	152
chr1	87174396	87174568	rod_ATAC_rep4_s50_e100_p5_peak_1016	211	.	11.65644	21.15735	18.40536	85
chr1	87184949	87185132	rod_ATAC_rep4_s50_e100_p5_peak_1017	204	.	10.04367	20.40523	17.66508	82
chr1	87187094	87187303	rod_ATAC_rep4_s50_e100_p5_peak_1018	244	.	11.45374	24.43739	21.63558	101
chr1	87213728	87214068	rod_ATAC_rep4_s50_e100_p5_peak_1019	1403	.	28.47059	140.37003	135.08405	175
chr1	87230193	87230399	rod_ATAC_rep4_s50_e100_p5_peak_1020	140	.	8.58896	14.00466	11.38128	90
chr1	87246275	87246458	rod_ATAC_rep4_s50_e100_p5_peak_1021	267	.	14.28571	26.78904	23.95382	89
chr1	87326729	87327161	rod_ATAC_rep4_s50_e100_p5_peak_1022	1117	.	20.94340	111.78172	107.63743	165
chr1	87348355	87348463	rod_ATAC_rep4_s50_e100_p5_peak_1023	81	.	5.82945	8.18143	5.70456	49
chr1	87380011	87380221	rod_ATAC_rep4_s50_e100_p5_peak_1024	463	.	20.57143	46.38516	43.31135	102
chr1	87418825	87418934	rod_ATAC_rep4_s50_e100_p5_peak_1025	77	.	5.59006	7.72954	5.27428	47
chr1	87432935	87433186	rod_ATAC_rep4_s50_e100_p5_peak_1026	744	.	21.89543	74.41414	71.00363	134
chr1	87447593	87447773	rod_ATAC_rep4_s50_e100_p5_peak_1027	282	.	14.64968	28.26449	25.40877	97
chr1	87468450	87468607	rod_ATAC_rep4_s50_e100_p5_peak_1028	64	.	4.89510	6.43106	4.02565	67
chr1	87511864	87512016	rod_ATAC_rep4_s50_e100_p5_peak_1029	122	.	7.89474	12.29645	9.71420	71
chr1	87568508	87568663	rod_ATAC_rep4_s50_e100_p5_peak_1030	141	.	8.24742	14.13419	11.50819	86
chr1	87569845	87570042	rod_ATAC_rep4_s50_e100_p5_peak_1031	124	.	7.20721	12.43650	9.85142	108
chr1	87574509	87574694	rod_ATAC_rep4_s50_e100_p5_peak_1032	218	.	11.22449	21.83924	19.07708	90
chr1	87586009	87586155	rod_ATAC_rep4_s50_e100_p5_peak_1033	173	.	10.12658	17.34262	14.65510	72
chr1	87608524	87608716	rod_ATAC_rep4_s50_e100_p5_peak_1034	225	.	12.41830	22.54238	19.76874	111
chr1	87652712	87652923	rod_ATAC_rep4_s50_e100_p5_peak_1035	159	.	9.65517	15.97766	13.31600	99
chr1	87660635	87660805	rod_ATAC_rep4_s50_e100_p5_peak_1036	217	.	11.47541	21.75150	18.99070	87
chr1	87671110	87671337	rod_ATAC_rep4_s50_e100_p5_peak_1037	449	.	16.66667	44.90921	41.85202	117
chr1	87710854	87711299	rod_ATAC_rep4_s50_e100_p5_peak_1038	921	.	19.87041	92.14256	88.44865	199
chr1	87721543	87721706	rod_ATAC_rep4_s50_e100_p5_peak_1039	107	.	6.60377	10.70424	8.16101	79
chr1	87725417	87725552	rod_ATAC_rep4_s50_e100_p5_peak_1040	104	.	6.66667	10.46609	7.92832	67
chr1	87755770	87756154	rod_ATAC_rep4_s50_e100_p5_peak_1041	1109	.	23.51598	110.97092	106.84921	161
chr1	87761676	87761830	rod_ATAC_rep4_s50_e100_p5_peak_1042	118	.	5.70652	11.82536	9.25315	68
chr1	87766324	87766572	rod_ATAC_rep4_s50_e100_p5_peak_1043	828	.	21.19565	82.80843	79.27448	104
chr1	87772716	87772946	rod_ATAC_rep4_s50_e100_p5_peak_1044	192	.	8.77193	19.28284	16.56189	116
chr1	87775958	87776129	rod_ATAC_rep4_s50_e100_p5_peak_1045	161	.	6.86016	16.18443	13.51905	94
chr1	87779642	87779803	rod_ATAC_rep4_s50_e100_p5_peak_1046	183	.	7.46667	18.33402	15.63023	76
chr1	87780655	87780796	rod_ATAC_rep4_s50_e100_p5_peak_1047	97	.	5.02645	9.79111	7.26829	76
chr1	87783453	87783567	rod_ATAC_rep4_s50_e100_p5_peak_1048	112	.	5.82822	11.28679	8.72567	60
chr1	87791918	87792079	rod_ATAC_rep4_s50_e100_p5_peak_1049	102	.	6.53266	10.24929	7.71639	78
chr1	87803350	87804009	rod_ATAC_rep4_s50_e100_p5_peak_1050a	402	.	5.94522	40.28921	37.28529	136
chr1	87803350	87804009	rod_ATAC_rep4_s50_e100_p5_peak_1050b	526	.	6.83149	52.67867	49.53416	404
chr1	87803350	87804009	rod_ATAC_rep4_s50_e100_p5_peak_1050c	643	.	7.61356	64.37947	61.09883	503
chr1	87805865	87805997	rod_ATAC_rep4_s50_e100_p5_peak_1051	172	.	3.43035	17.29263	14.60597	66
chr1	87821023	87821340	rod_ATAC_rep4_s50_e100_p5_peak_1052	283	.	4.81078	28.33456	25.47804	112
chr1	87836512	87836848	rod_ATAC_rep4_s50_e100_p5_peak_1053	325	.	5.49530	32.54326	29.63159	183
chr1	87846816	87847038	rod_ATAC_rep4_s50_e100_p5_peak_1054	106	.	2.97657	10.68909	8.14650	92
chr1	87848672	87848891	rod_ATAC_rep4_s50_e100_p5_peak_1055	136	.	3.22959	13.64881	11.03576	123
chr1	87849493	87849818	rod_ATAC_rep4_s50_e100_p5_peak_1056a	67	.	2.37681	6.72799	4.31321	62
chr1	87849493	87849818	rod_ATAC_rep4_s50_e100_p5_peak_1056b	113	.	2.95481	11.32390	8.76190	228
chr1	87853132	87853357	rod_ATAC_rep4_s50_e100_p5_peak_1057	355	.	6.16269	35.57282	32.62403	83
chr1	87853461	87853600	rod_ATAC_rep4_s50_e100_p5_peak_1058	160	.	4.12281	16.02337	13.36074	70
chr1	87855110	87855299	rod_ATAC_rep4_s50_e100_p5_peak_1059	170	.	5.33911	17.03777	14.35756	100
chr1	87862018	87862564	rod_ATAC_rep4_s50_e100_p5_peak_1060a	164	.	8.26772	16.40781	13.73847	98
chr1	87862018	87862564	rod_ATAC_rep4_s50_e100_p5_peak_1060b	454	.	16.99605	45.48853	42.42485	384
chr1	87906664	87906891	rod_ATAC_rep4_s50_e100_p5_peak_1061	700	.	26.50000	70.05711	66.70509	114
chr1	87990247	87990521	rod_ATAC_rep4_s50_e100_p5_peak_1062	320	.	16.43836	32.07824	29.17267	121
chr1	88008239	88008672	rod_ATAC_rep4_s50_e100_p5_peak_1063a	256	.	12.20657	25.69779	22.87781	95
chr1	88008239	88008672	rod_ATAC_rep4_s50_e100_p5_peak_1063b	431	.	17.84038	43.17953	40.14232	333
chr1	88144402	88144580	rod_ATAC_rep4_s50_e100_p5_peak_1064	139	.	8.74418	13.97816	11.35525	67
chr1	88205688	88205883	rod_ATAC_rep4_s50_e100_p5_peak_1065	139	.	8.74418	13.97816	11.35525	112
chr1	88277447	88277792	rod_ATAC_rep4_s50_e100_p5_peak_1066	1293	.	30.97345	129.33028	124.57943	190
chr1	88301768	88301897	rod_ATAC_rep4_s50_e100_p5_peak_1067	81	.	5.82945	8.18143	5.70456	73
chr1	88702054	88702215	rod_ATAC_rep4_s50_e100_p5_peak_1068	161	.	9.46746	16.18075	13.51555	81
chr1	88705876	88706054	rod_ATAC_rep4_s50_e100_p5_peak_1069	218	.	11.83432	21.89432	19.13144	86
chr1	88745341	88745497	rod_ATAC_rep4_s50_e100_p5_peak_1070	81	.	5.82945	8.18143	5.70456	68
chr1	88830598	88830729	rod_ATAC_rep4_s50_e100_p5_peak_1071	68	.	5.10077	6.84696	4.41590	60
chr1	89046049	89046177	rod_ATAC_rep4_s50_e100_p5_peak_1072	81	.	5.82945	8.18143	5.70456	64
chr1	89069930	89070650	rod_ATAC_rep4_s50_e100_p5_peak_1073a	839	.	17.04120	83.98328	80.43064	222
chr1	89069930	89070650	rod_ATAC_rep4_s50_e100_p5_peak_1073b	88	.	4.11985	8.82096	6.32865	649
chr1	89088696	89088826	rod_ATAC_rep4_s50_e100_p5_peak_1074	55	.	4.37209	5.56982	3.19209	71
chr1	89088906	89089016	rod_ATAC_rep4_s50_e100_p5_peak_1075	68	.	5.10077	6.84696	4.41590	57
chr1	89184477	89184761	rod_ATAC_rep4_s50_e100_p5_peak_1076	176	.	10.11905	17.67705	14.98400	147
chr1	89191578	89191687	rod_ATAC_rep4_s50_e100_p5_peak_1077	65	.	4.93827	6.50488	4.09699	50
chr1	89342933	89343033	rod_ATAC_rep4_s50_e100_p5_peak_1078	109	.	7.28682	10.99715	8.44183	76
chr1	89448666	89448784	rod_ATAC_rep4_s50_e100_p5_peak_1079	95	.	6.55814	9.56658	7.04874	57
chr1	89454499	89455124	rod_ATAC_rep4_s50_e100_p5_peak_1080a	1064	.	19.03945	106.40662	102.40365	179
chr1	89454499	89455124	rod_ATAC_rep4_s50_e100_p5_peak_1080b	93	.	4.11664	9.38330	6.87723	567
chr1	89456505	89456631	rod_ATAC_rep4_s50_e100_p5_peak_1081	147	.	5.31732	14.73965	12.10281	67
chr1	89465036	89465230	rod_ATAC_rep4_s50_e100_p5_peak_1082	195	.	11.18421	19.59213	16.86594	64
chr1	89489155	89489369	rod_ATAC_rep4_s50_e100_p5_peak_1083	536	.	22.65193	53.61987	50.46476	104
chr1	89504209	89504448	rod_ATAC_rep4_s50_e100_p5_peak_1084	383	.	16.66667	38.32961	35.34829	112
chr1	89524506	89524691	rod_ATAC_rep4_s50_e100_p5_peak_1085	350	.	17.30769	35.07034	32.12754	91
chr1	89576949	89577397	rod_ATAC_rep4_s50_e100_p5_peak_1086a	436	.	9.92126	43.69657	40.65338	107
chr1	89576949	89577397	rod_ATAC_rep4_s50_e100_p5_peak_1086b	362	.	8.77743	36.22159	33.26522	351
chr1	89580018	89580312	rod_ATAC_rep4_s50_e100_p5_peak_1087	792	.	14.61897	79.29787	75.81737	124
chr1	89581329	89581479	rod_ATAC_rep4_s50_e100_p5_peak_1088	134	.	4.83619	13.45554	10.84642	70
chr1	89593405	89593606	rod_ATAC_rep4_s50_e100_p5_peak_1089	154	.	9.39597	15.47607	12.82585	107
chr1	89606688	89606865	rod_ATAC_rep4_s50_e100_p5_peak_1090	269	.	14.19355	26.99115	24.15290	94
chr1	89631863	89631985	rod_ATAC_rep4_s50_e100_p5_peak_1091	81	.	5.82945	8.18143	5.70456	74
chr1	89646737	89646919	rod_ATAC_rep4_s50_e100_p5_peak_1092	304	.	15.33742	30.47009	27.58499	84
chr1	89750972	89751328	rod_ATAC_rep4_s50_e100_p5_peak_1093	344	.	14.79821	34.49001	31.55427	123
chr1	89885770	89886045	rod_ATAC_rep4_s50_e100_p5_peak_1094	467	.	18.63636	46.78657	43.70832	135
chr1	89893414	89893641	rod_ATAC_rep4_s50_e100_p5_peak_1095	555	.	20.51282	55.56280	52.38557	110
chr1	89918253	89918472	rod_ATAC_rep4_s50_e100_p5_peak_1096	465	.	16.31206	46.55056	43.47498	105
chr1	89922908	89923152	rod_ATAC_rep4_s50_e100_p5_peak_1097	465	.	15.87838	46.50976	43.43461	116
chr1	89931200	89931371	rod_ATAC_rep4_s50_e100_p5_peak_1098	183	.	10.66667	18.34130	15.63716	73
chr1	89940490	89940672	rod_ATAC_rep4_s50_e100_p5_peak_1099	165	.	9.18367	16.51993	13.84879	81
chr1	89943322	89943517	rod_ATAC_rep4_s50_e100_p5_peak_1100	296	.	14.21053	29.64913	26.77479	92
chr1	90593012	90593121	rod_ATAC_rep4_s50_e100_p5_peak_1101	95	.	6.55814	9.56658	7.04874	25
chr1	90603238	90603576	rod_ATAC_rep4_s50_e100_p5_peak_1102	1418	.	32.94461	141.82101	136.45483	184
chr1	90733990	90734209	rod_ATAC_rep4_s50_e100_p5_peak_1103	280	.	14.76510	28.06991	25.21690	122
chr1	90973364	90973532	rod_ATAC_rep4_s50_e100_p5_peak_1104	170	.	10.20155	17.09804	14.41457	94
chr1	91249982	91250421	rod_ATAC_rep4_s50_e100_p5_peak_1105	1334	.	27.68497	133.46428	128.52603	186
chr1	91298087	91298456	rod_ATAC_rep4_s50_e100_p5_peak_1106	1428	.	28.24601	142.89343	137.47105	182
chr1	91321226	91321365	rod_ATAC_rep4_s50_e100_p5_peak_1107	81	.	5.82945	8.18143	5.70456	70
chr1	91347023	91347214	rod_ATAC_rep4_s50_e100_p5_peak_1108	380	.	17.29730	38.03659	35.05877	105
chr1	91350969	91351075	rod_ATAC_rep4_s50_e100_p5_peak_1109	89	.	6.07735	8.92942	6.43457	46
chr1	91366284	91366386	rod_ATAC_rep4_s50_e100_p5_peak_1110	94	.	6.52174	9.48998	6.98105	76
chr1	91380623	91380769	rod_ATAC_rep4_s50_e100_p5_peak_1111	170	.	10.20155	17.09804	14.41457	76
chr1	91398489	91399013	rod_ATAC_rep4_s50_e100_p5_peak_1112a	241	.	9.35673	24.15608	21.35822	80
chr1	91398489	91399013	rod_ATAC_rep4_s50_e100_p5_peak_1112b	1016	.	25.80645	101.68554	97.79448	326
chr1	91413142	91413518	rod_ATAC_rep4_s50_e100_p5_peak_1113	1187	.	22.87449	118.75332	114.39755	186
chr1	91428719	91428908	rod_ATAC_rep4_s50_e100_p5_peak_1114	345	.	17.48252	34.53344	31.59732	88
chr1	91459205	91459836	rod_ATAC_rep4_s50_e100_p5_peak_1115a	1169	.	18.06544	116.97650	112.67722	254
chr1	91459205	91459836	rod_ATAC_rep4_s50_e100_p5_peak_1115b	911	.	15.22048	91.18858	87.51208	463
chr1	91483418	91483592	rod_ATAC_rep4_s50_e100_p5_peak_1116	170	.	10.20155	17.09804	14.41457	107
chr1	91494435	91494775	rod_ATAC_rep4_s50_e100_p5_peak_1117	1372	.	29.79275	137.21529	132.09761	164
chr1	91523864	91524052	rod_ATAC_rep4_s50_e100_p5_peak_1118	391	.	19.17808	39.11976	36.12937	99
chr1	91540282	91540864	rod_ATAC_rep4_s50_e100_p5_peak_1119a	763	.	16.31068	76.38494	72.94663	151
chr1	91540282	91540864	rod_ATAC_rep4_s50_e100_p5_peak_1119b	612	.	14.03509	61.20695	57.96427	443
chr1	91755193	91755346	rod_ATAC_rep4_s50_e100_p5_peak_1120	124	.	8.01550	12.46886	9.87886	83
chr1	91874770	91874929	rod_ATAC_rep4_s50_e100_p5_peak_1121	81	.	5.82945	8.18143	5.70456	74
chr1	91962362	91962556	rod_ATAC_rep4_s50_e100_p5_peak_1122	387	.	18.70968	38.70685	35.72123	99
chr1	91978562	91978676	rod_ATAC_rep4_s50_e100_p5_peak_1123	55	.	4.37209	5.56982	3.19209	60
chr1	92005675	92005803	rod_ATAC_rep4_s50_e100_p5_peak_1124	109	.	7.28682	10.99715	8.44183	64
chr1	92064474	92064690	rod_ATAC_rep4_s50_e100_p5_peak_1125	467	.	20.80925	46.79930	43.72096	111
chr1	92179989	92180695	rod_ATAC_rep4_s50_e100_p5_peak_1126a	78	.	3.33761	7.80173	5.34441	54
chr1	92179989	92180695	rod_ATAC_rep4_s50_e100_p5_peak_1126b	908	.	14.24904	90.83041	87.16042	417
chr1	92180794	92181030	rod_ATAC_rep4_s50_e100_p5_peak_1127	584	.	10.65469	58.46321	55.25267	103
chr1	92472934	92473190	rod_ATAC_rep4_s50_e100_p5_peak_1128	654	.	15.72052	65.44037	62.14673	122
chr1	92473675	92474023	rod_ATAC_rep4_s50_e100_p5_peak_1129	515	.	13.37719	51.58749	48.45548	211
chr1	92611125	92611309	rod_ATAC_rep4_s50_e100_p5_peak_1130	155	.	9.47286	15.52207	12.86821	75
chr1	92641219	92641343	rod_ATAC_rep4_s50_e100_p5_peak_1131	86	.	4.46009	8.67324	6.18463	65
chr1	92641861	92642201	rod_ATAC_rep4_s50_e100_p5_peak_1132	1359	.	27.89598	135.97559	130.91653	180
chr1	92647868	92648080	rod_ATAC_rep4_s50_e100_p5_peak_1133	449	.	20.11494	44.90348	41.84639	104
chr1	92677453	92678008	rod_ATAC_rep4_s50_e100_p5_peak_1134	632	.	17.19577	63.24208	59.97519	225
chr1	92696947	92697129	rod_ATAC_rep4_s50_e100_p5_peak_1135	236	.	13.01370	23.68238	20.89136	81
chr1	92714530	92714792	rod_ATAC_rep4_s50_e100_p5_peak_1136	137	.	8.63309	13.74374	11.12876	147
chr1	92737642	92737765	rod_ATAC_rep4_s50_e100_p5_peak_1137	55	.	4.37209	5.56982	3.19209	49
chr1	92831142	92831430	rod_ATAC_rep4_s50_e100_p5_peak_1138	858	.	17.73879	85.85322	82.27016	148
chr1	92831545	92831895	rod_ATAC_rep4_s50_e100_p5_peak_1139	268	.	8.12379	26.86878	24.03233	105
chr1	92834101	92834268	rod_ATAC_rep4_s50_e100_p5_peak_1140	334	.	9.41177	33.42302	30.50061	80
chr1	92851094	92851201	rod_ATAC_rep4_s50_e100_p5_peak_1141	54	.	4.37500	5.48240	3.12605	52
chr1	92895171	92895377	rod_ATAC_rep4_s50_e100_p5_peak_1142	500	.	21.42857	50.01797	46.90368	95
chr1	92902929	92903057	rod_ATAC_rep4_s50_e100_p5_peak_1143	66	.	3.49908	6.62019	4.20892	70
chr1	92906824	92907085	rod_ATAC_rep4_s50_e100_p5_peak_1144	657	.	10.90270	65.75533	62.45785	140
chr1	92907326	92907577	rod_ATAC_rep4_s50_e100_p5_peak_1145	643	.	10.71013	64.37188	61.09136	150
chr1	92910605	92910867	rod_ATAC_rep4_s50_e100_p5_peak_1146	594	.	10.41162	59.45893	56.23660	140
chr1	92934226	92934885	rod_ATAC_rep4_s50_e100_p5_peak_1147a	1057	.	18.54305	105.79227	101.80356	144
chr1	92934226	92934885	rod_ATAC_rep4_s50_e100_p5_peak_1147b	1123	.	19.30693	112.39168	108.22995	492
chr1	92956704	92956963	rod_ATAC_rep4_s50_e100_p5_peak_1148	536	.	20.35398	53.65894	50.50336	111
chr1	92957067	92957209	rod_ATAC_rep4_s50_e100_p5_peak_1149	90	.	5.80357	9.07831	6.57978	61
chr1	93014558	93014756	rod_ATAC_rep4_s50_e100_p5_peak_1150	355	.	15.04425	35.58887	32.63980	111
chr1	93072632	93072792	rod_ATAC_rep4_s50_e100_p5_peak_1151	156	.	8.90052	15.62011	12.96449	74
chr1	93081043	93081232	rod_ATAC_rep4_s50_e100_p5_peak_1152	306	.	13.69863	30.65708	27.76935	93
chr1	93091239	93091368	rod_ATAC_rep4_s50_e100_p5_peak_1153	114	.	7.40741	11.41975	8.85566	55
chr1	93100413	93100809	rod_ATAC_rep4_s50_e100_p5_peak_1154	724	.	13.62940	72.48929	69.10483	139
chr1	93101110	93101356	rod_ATAC_rep4_s50_e100_p5_peak_1155	154	.	5.18293	15.47759	12.82734	140
chr1	93101770	93102101	rod_ATAC_rep4_s50_e100_p5_peak_1156	583	.	11.79173	58.34183	55.13257	192
chr1	93115044	93115388	rod_ATAC_rep4_s50_e100_p5_peak_1157	832	.	24.16107	83.27507	79.73356	174
chr1	93128749	93129016	rod_ATAC_rep4_s50_e100_p5_peak_1158	213	.	11.22995	21.33879	18.58417	131
chr1	93174486	93174688	rod_ATAC_rep4_s50_e100_p5_peak_1159	213	.	10.94527	21.37487	18.61981	123
chr1	93224072	93224276	rod_ATAC_rep4_s50_e100_p5_peak_1160	365	.	15.21739	36.57484	33.61412	100
chr1	93228059	93228286	rod_ATAC_rep4_s50_e100_p5_peak_1161	236	.	10.97046	23.62330	20.83413	124
chr1	93235632	93236125	rod_ATAC_rep4_s50_e100_p5_peak_1162a	343	.	12.08459	34.34524	31.41135	145
chr1	93235632	93236125	rod_ATAC_rep4_s50_e100_p5_peak_1162b	150	.	6.94864	15.00888	12.36713	367
chr1	93236243	93236427	rod_ATAC_rep4_s50_e100_p5_peak_1163	111	.	5.77508	11.19028	8.63092	89
chr1	93300284	93300532	rod_ATAC_rep4_s50_e100_p5_peak_1164	593	.	21.25000	59.33428	56.11350	128
chr1	93305766	93306074	rod_ATAC_rep4_s50_e100_p5_peak_1165	1082	.	28.12500	108.29871	104.24726	145
chr1	93342682	93343037	rod_ATAC_rep4_s50_e100_p5_peak_1166	1182	.	18.69436	118.22502	113.88571	178
chr1	93343443	93343760	rod_ATAC_rep4_s50_e100_p5_peak_1167	933	.	15.87537	93.35425	89.63738	140
chr1	93419405	93419561	rod_ATAC_rep4_s50_e100_p5_peak_1168	77	.	5.63380	7.78128	5.32473	82
chr1	93444813	93445024	rod_ATAC_rep4_s50_e100_p5_peak_1169	315	.	11.30952	31.54574	28.64679	103
chr1	93445105	93445805	rod_ATAC_rep4_s50_e100_p5_peak_1170a	210	.	8.60534	21.07248	18.32205	129
chr1	93445105	93445805	rod_ATAC_rep4_s50_e100_p5_peak_1170b	185	.	7.84884	18.59767	15.88934	326
chr1	93445105	93445805	rod_ATAC_rep4_s50_e100_p5_peak_1170c	251	.	9.56522	25.12782	22.31619	552
chr1	93467725	93467825	rod_ATAC_rep4_s50_e100_p5_peak_1171	55	.	4.34783	5.51960	3.16164	46
chr1	93478261	93478650	rod_ATAC_rep4_s50_e100_p5_peak_1172	711	.	12.36702	71.13863	67.77219	178
chr1	93478723	93479121	rod_ATAC_rep4_s50_e100_p5_peak_1173	1063	.	16.20186	106.38740	102.38506	222
chr1	93507135	93507241	rod_ATAC_rep4_s50_e100_p5_peak_1174	82	.	4.11523	8.24351	5.76545	49
chr1	93511613	93512386	rod_ATAC_rep4_s50_e100_p5_peak_1175a	135	.	5.15098	13.58313	10.97160	68
chr1	93511613	93512386	rod_ATAC_rep4_s50_e100_p5_peak_1175b	1141	.	20.49911	114.12502	109.91176	403
chr1	93511613	93512386	rod_ATAC_rep4_s50_e100_p5_peak_1175c	81	.	3.96226	8.17959	5.70456	711
chr1	93523219	93523384	rod_ATAC_rep4_s50_e100_p5_peak_1176	208	.	10.62802	20.84837	18.10127	77
chr1	93545924	93546129	rod_ATAC_rep4_s50_e100_p5_peak_1177	151	.	9.09091	15.18712	12.54206	115
chr1	93620951	93621112	rod_ATAC_rep4_s50_e100_p5_peak_1178	135	.	8.10811	13.52074	10.91014	68
chr1	93634674	93634822	rod_ATAC_rep4_s50_e100_p5_peak_1179	115	.	4.38729	11.57382	9.00702	68
chr1	93635248	93635367	rod_ATAC_rep4_s50_e100_p5_peak_1180	81	.	3.63636	8.15943	5.69245	54
chr1	93635573	93636006	rod_ATAC_rep4_s50_e100_p5_peak_1181	1318	.	20.45455	131.83824	126.97368	249
chr1	93667846	93668001	rod_ATAC_rep4_s50_e100_p5_peak_1182	240	.	10.21127	24.03850	21.24236	72
chr1	93670009	93670264	rod_ATAC_rep4_s50_e100_p5_peak_1183	621	.	20.00000	62.16833	58.91414	125
chr1	93685823	93685965	rod_ATAC_rep4_s50_e100_p5_peak_1184	152	.	7.58123	15.23332	12.58768	74
chr1	93686459	93686717	rod_ATAC_rep4_s50_e100_p5_peak_1185	526	.	17.92115	52.60231	49.45868	143
chr1	93727091	93727264	rod_ATAC_rep4_s50_e100_p5_peak_1186	217	.	8.14249	21.71263	18.95247	94
chr1	93731857	93732274	rod_ATAC_rep4_s50_e100_p5_peak_1187	907	.	20.75472	90.73136	87.06326	239
chr1	93743010	93743182	rod_ATAC_rep4_s50_e100_p5_peak_1188	235	.	13.04348	23.52650	20.73837	81
chr1	93754543	93755151	rod_ATAC_rep4_s50_e100_p5_peak_1189a	630	.	13.39130	63.09214	59.82702	163
chr1	93754543	93755151	rod_ATAC_rep4_s50_e100_p5_peak_1189b	839	.	16.17900	83.98114	80.42860	438
chr1	93760238	93760457	rod_ATAC_rep4_s50_e100_p5_peak_1190	355	.	15.84158	35.57433	32.62543	113
chr1	93776817	93777072	rod_ATAC_rep4_s50_e100_p5_peak_1191	448	.	19.27083	44.86750	41.81083	124
chr1	93801812	93802122	rod_ATAC_rep4_s50_e100_p5_peak_1192	678	.	12.00000	67.80049	64.47737	166
chr1	93803719	93804054	rod_ATAC_rep4_s50_e100_p5_peak_1193	769	.	13.03191	76.98014	73.53361	187
chr1	93804180	93804490	rod_ATAC_rep4_s50_e100_p5_peak_1194	554	.	10.50532	55.42080	52.24508	143
chr1	93825081	93825669	rod_ATAC_rep4_s50_e100_p5_peak_1195a	942	.	20.00000	94.21506	90.48160	138
chr1	93825081	93825669	rod_ATAC_rep4_s50_e100_p5_peak_1195b	791	.	17.69723	79.11597	75.63826	453
chr1	93832826	93833002	rod_ATAC_rep4_s50_e100_p5_peak_1196	170	.	10.20155	17.09804	14.41457	96
chr1	93846077	93846214	rod_ATAC_rep4_s50_e100_p5_peak_1197	109	.	7.28682	10.99715	8.44183	69
chr1	93909363	93909463	rod_ATAC_rep4_s50_e100_p5_peak_1198	109	.	7.28682	10.99715	8.44183	58
chr1	93981036	93981195	rod_ATAC_rep4_s50_e100_p5_peak_1199	109	.	7.28682	10.99715	8.44183	77
chr1	94034991	94035132	rod_ATAC_rep4_s50_e100_p5_peak_1200	104	.	7.04225	10.49282	7.95438	67
chr1	94035274	94035468	rod_ATAC_rep4_s50_e100_p5_peak_1201	277	.	14.78873	27.79415	24.94484	99
chr1	94079158	94079401	rod_ATAC_rep4_s50_e100_p5_peak_1202	431	.	19.87952	43.17186	40.13477	111
chr1	94089272	94089500	rod_ATAC_rep4_s50_e100_p5_peak_1203	155	.	9.47286	15.52207	12.86821	145
chr1	94469863	94470072	rod_ATAC_rep4_s50_e100_p5_peak_1204	815	.	31.63842	81.53689	78.02264	103
chr1	95313461	95313837	rod_ATAC_rep4_s50_e100_p5_peak_1205	790	.	26.47059	79.07471	75.59754	122
chr1	97599110	97599289	rod_ATAC_rep4_s50_e100_p5_peak_1206	219	.	12.38759	21.99771	19.23222	89
chr1	97616582	97616709	rod_ATAC_rep4_s50_e100_p5_peak_1207	81	.	5.82945	8.18143	5.70456	61
chr1	97628114	97628215	rod_ATAC_rep4_s50_e100_p5_peak_1208	68	.	5.10077	6.84696	4.41590	64
chr1	97638290	97638530	rod_ATAC_rep4_s50_e100_p5_peak_1209	423	.	15.24823	42.37017	39.34209	120
chr1	97644499	97644787	rod_ATAC_rep4_s50_e100_p5_peak_1210	530	.	17.70833	53.00909	49.86092	150
chr1	97654798	97654907	rod_ATAC_rep4_s50_e100_p5_peak_1211	50	.	3.65448	5.06059	2.72080	50
chr1	97655895	97656106	rod_ATAC_rep4_s50_e100_p5_peak_1212	255	.	9.23483	25.59482	22.77607	103
chr1	97660721	97660986	rod_ATAC_rep4_s50_e100_p5_peak_1213	117	.	4.24658	11.77707	9.20601	141
chr1	97661107	97661254	rod_ATAC_rep4_s50_e100_p5_peak_1214	74	.	3.43797	7.40012	4.95415	94
chr1	97661352	97661742	rod_ATAC_rep4_s50_e100_p5_peak_1215	211	.	6.17470	21.10902	18.35798	80
chr1	97661871	97662220	rod_ATAC_rep4_s50_e100_p5_peak_1216	614	.	12.12121	61.40065	58.15557	201
chr1	97662498	97662603	rod_ATAC_rep4_s50_e100_p5_peak_1217	124	.	4.60829	12.49770	9.90678	48
chr1	97674288	97674437	rod_ATAC_rep4_s50_e100_p5_peak_1218	155	.	9.47286	15.52207	12.86821	76
chr1	97676944	97677045	rod_ATAC_rep4_s50_e100_p5_peak_1219	68	.	5.10077	6.84696	4.41590	47
chr1	97688885	97689063	rod_ATAC_rep4_s50_e100_p5_peak_1220	170	.	10.20155	17.09804	14.41457	82
chr1	97698996	97699223	rod_ATAC_rep4_s50_e100_p5_peak_1221	615	.	25.42373	61.51281	58.26640	109
chr1	97769709	97769822	rod_ATAC_rep4_s50_e100_p5_peak_1222	110	.	5.15223	11.08474	8.52766	51
chr1	97769925	97770255	rod_ATAC_rep4_s50_e100_p5_peak_1223	763	.	18.26698	76.32108	72.88378	158
chr1	97770323	97770606	rod_ATAC_rep4_s50_e100_p5_peak_1224	461	.	12.88056	46.19760	43.12599	125
chr1	97976938	97977215	rod_ATAC_rep4_s50_e100_p5_peak_1225	95	.	6.55814	9.56658	7.04874	199
chr1	100224024	100224172	rod_ATAC_rep4_s50_e100_p5_peak_1226	124	.	8.01550	12.46886	9.87886	69
chr1	100231551	100231809	rod_ATAC_rep4_s50_e100_p5_peak_1227	168	.	10.07194	16.82346	14.14698	130
chr1	100232001	100232101	rod_ATAC_rep4_s50_e100_p5_peak_1228	80	.	5.75540	8.02723	5.56393	47
chr1	102628162	102628355	rod_ATAC_rep4_s50_e100_p5_peak_1229	490	.	23.18841	49.02710	45.92406	89
chr1	104293565	104293715	rod_ATAC_rep4_s50_e100_p5_peak_1230	155	.	9.47286	15.52207	12.86821	71
chr1	104763546	104763646	rod_ATAC_rep4_s50_e100_p5_peak_1231	55	.	4.37209	5.56982	3.19209	48
chr1	104957085	104957308	rod_ATAC_rep4_s50_e100_p5_peak_1232	615	.	24.47917	61.50579	58.25941	112
chr1	105455905	105456057	rod_ATAC_rep4_s50_e100_p5_peak_1233	236	.	13.11627	23.68252	20.89136	77
chr1	105615705	105615917	rod_ATAC_rep4_s50_e100_p5_peak_1234	327	.	16.78322	32.76868	29.85438	112
chr1	105663592	105663989	rod_ATAC_rep4_s50_e100_p5_peak_1235	1284	.	22.99065	128.42395	123.71239	158
chr1	105679395	105679620	rod_ATAC_rep4_s50_e100_p5_peak_1236	267	.	13.48315	26.70744	23.87324	107
chr1	105680728	105680890	rod_ATAC_rep4_s50_e100_p5_peak_1237	206	.	11.11111	20.65492	17.91087	84
chr1	105735360	105735542	rod_ATAC_rep4_s50_e100_p5_peak_1238	253	.	13.84495	25.39077	22.57477	99
chr1	105765681	105765853	rod_ATAC_rep4_s50_e100_p5_peak_1239	68	.	5.10077	6.84696	4.41590	108
chr1	105891122	105891323	rod_ATAC_rep4_s50_e100_p5_peak_1240	255	.	13.79310	25.50791	22.69025	106
chr1	105990166	105990806	rod_ATAC_rep4_s50_e100_p5_peak_1241	1008	.	13.60255	100.83543	96.96340	155
chr1	105993902	105994136	rod_ATAC_rep4_s50_e100_p5_peak_1242	578	.	9.53912	57.85583	54.65220	134
chr1	106008172	106008483	rod_ATAC_rep4_s50_e100_p5_peak_1243	427	.	18.46154	42.77378	39.74117	152
chr1	106037039	106037271	rod_ATAC_rep4_s50_e100_p5_peak_1244	204	.	11.46497	20.43493	17.69416	137
chr1	106071347	106071494	rod_ATAC_rep4_s50_e100_p5_peak_1245	104	.	7.04225	10.49282	7.95438	72
chr1	106075102	106075259	rod_ATAC_rep4_s50_e100_p5_peak_1246	146	.	9.02778	14.60665	11.97229	70
chr1	106171259	106171952	rod_ATAC_rep4_s50_e100_p5_peak_1247	984	.	13.55748	98.45641	94.63679	251
chr1	106185523	106185685	rod_ATAC_rep4_s50_e100_p5_peak_1248	139	.	8.74418	13.97816	11.35525	85
chr1	106191957	106192135	rod_ATAC_rep4_s50_e100_p5_peak_1249	221	.	12.17949	22.10041	19.33326	83
chr1	106209191	106209410	rod_ATAC_rep4_s50_e100_p5_peak_1250	252	.	13.25301	25.29481	22.48078	110
chr1	106220595	106220728	rod_ATAC_rep4_s50_e100_p5_peak_1251	139	.	8.74418	13.97816	11.35525	66
chr1	106272463	106272578	rod_ATAC_rep4_s50_e100_p5_peak_1252	95	.	6.55814	9.56658	7.04874	52
chr1	106314849	106314992	rod_ATAC_rep4_s50_e100_p5_peak_1253	109	.	7.28682	10.99715	8.44183	69
chr1	106346864	106347021	rod_ATAC_rep4_s50_e100_p5_peak_1254	155	.	9.47286	15.52207	12.86821	76
chr1	106389829	106390027	rod_ATAC_rep4_s50_e100_p5_peak_1255	109	.	7.28682	10.99715	8.44183	94
chr1	106395563	106395808	rod_ATAC_rep4_s50_e100_p5_peak_1256	249	.	13.29114	24.91666	22.10803	112
chr1	106425303	106425403	rod_ATAC_rep4_s50_e100_p5_peak_1257	81	.	5.82945	8.18143	5.70456	44
chr1	106478610	106478860	rod_ATAC_rep4_s50_e100_p5_peak_1258	276	.	14.56954	27.69598	24.84789	118
chr1	106511662	106511858	rod_ATAC_rep4_s50_e100_p5_peak_1259	203	.	11.65891	20.33766	17.59832	94
chr1	106613521	106613621	rod_ATAC_rep4_s50_e100_p5_peak_1260	95	.	6.55814	9.56658	7.04874	50
chr1	106628837	106628978	rod_ATAC_rep4_s50_e100_p5_peak_1261	139	.	8.74418	13.97816	11.35525	65
chr1	106663476	106663651	rod_ATAC_rep4_s50_e100_p5_peak_1262	179	.	10.56338	17.93863	15.24124	94
chr1	106665212	106665312	rod_ATAC_rep4_s50_e100_p5_peak_1263	77	.	5.63380	7.78128	5.32473	80
chr1	106689174	106689274	rod_ATAC_rep4_s50_e100_p5_peak_1264	55	.	4.37209	5.56982	3.19209	49
chr1	106696474	106696794	rod_ATAC_rep4_s50_e100_p5_peak_1265	632	.	19.23077	63.24538	59.97839	169
chr1	106699730	106699875	rod_ATAC_rep4_s50_e100_p5_peak_1266	126	.	6.38978	12.69738	10.10305	64
chr1	106713928	106714620	rod_ATAC_rep4_s50_e100_p5_peak_1267a	347	.	10.71429	34.70454	31.76642	240
chr1	106713928	106714620	rod_ATAC_rep4_s50_e100_p5_peak_1267b	312	.	9.97625	31.23492	28.33997	548
chr1	106735715	106735890	rod_ATAC_rep4_s50_e100_p5_peak_1268	229	.	11.55779	22.92457	20.14555	89
chr1	106738167	106738353	rod_ATAC_rep4_s50_e100_p5_peak_1269	364	.	15.94203	36.41984	33.46088	95
chr1	106744967	106745082	rod_ATAC_rep4_s50_e100_p5_peak_1270	88	.	4.88506	8.85862	6.36535	58
chr1	106745192	106745634	rod_ATAC_rep4_s50_e100_p5_peak_1271a	639	.	18.31395	63.93449	60.65932	139
chr1	106745192	106745634	rod_ATAC_rep4_s50_e100_p5_peak_1271b	206	.	8.38150	20.64074	17.89690	350
chr1	106759555	106759990	rod_ATAC_rep4_s50_e100_p5_peak_1272	1125	.	21.56863	112.55896	108.39236	187
chr1	106774989	106775098	rod_ATAC_rep4_s50_e100_p5_peak_1273	68	.	5.10077	6.84696	4.41590	49
chr1	106796578	106796884	rod_ATAC_rep4_s50_e100_p5_peak_1274	1293	.	33.67004	129.37039	124.61795	156
chr1	108409091	108409191	rod_ATAC_rep4_s50_e100_p5_peak_1275	55	.	4.37209	5.56982	3.19209	21
chr1	108415891	108416036	rod_ATAC_rep4_s50_e100_p5_peak_1276	81	.	5.82945	8.18143	5.70456	67
chr1	110613084	110613184	rod_ATAC_rep4_s50_e100_p5_peak_1277	68	.	5.10077	6.84696	4.41590	48
chr1	113342236	113342412	rod_ATAC_rep4_s50_e100_p5_peak_1278	81	.	5.82945	8.18143	5.70456	79
chr1	113964208	113964308	rod_ATAC_rep4_s50_e100_p5_peak_1279	81	.	5.82945	8.18143	5.70456	41
chr1	114644192	114644351	rod_ATAC_rep4_s50_e100_p5_peak_1280	306	.	16.03100	30.64469	27.75707	82
chr1	118311101	118311610	rod_ATAC_rep4_s50_e100_p5_peak_1281a	626	.	17.69663	62.67220	59.41212	119
chr1	118311101	118311610	rod_ATAC_rep4_s50_e100_p5_peak_1281b	504	.	15.16854	50.40947	47.29064	331
chr1	118311101	118311610	rod_ATAC_rep4_s50_e100_p5_peak_1281c	530	.	15.73034	53.08228	49.93318	382
chr1	118321593	118321951	rod_ATAC_rep4_s50_e100_p5_peak_1282	967	.	28.83895	96.72862	92.94480	230
chr1	118388223	118388333	rod_ATAC_rep4_s50_e100_p5_peak_1283	129	.	5.50661	12.93979	10.34048	57
chr1	118388796	118389103	rod_ATAC_rep4_s50_e100_p5_peak_1284	306	.	9.47137	30.67506	27.78709	98
chr1	118389203	118389560	rod_ATAC_rep4_s50_e100_p5_peak_1285	618	.	15.19824	61.86697	58.61633	116
chr1	118390112	118390213	rod_ATAC_rep4_s50_e100_p5_peak_1286	88	.	4.40529	8.86407	6.37070	80
chr1	118421807	118421972	rod_ATAC_rep4_s50_e100_p5_peak_1287	104	.	6.96203	10.43391	7.89674	88
chr1	118422249	118422446	rod_ATAC_rep4_s50_e100_p5_peak_1288	92	.	6.41026	9.29850	6.79426	107
chr1	118445122	118445342	rod_ATAC_rep4_s50_e100_p5_peak_1289	478	.	21.02273	47.86993	44.77966	114
chr1	118458945	118459326	rod_ATAC_rep4_s50_e100_p5_peak_1290a	283	.	8.97155	28.37697	25.51981	98
chr1	118458945	118459326	rod_ATAC_rep4_s50_e100_p5_peak_1290b	231	.	7.87746	23.18097	20.39799	287
chr1	118459411	118459679	rod_ATAC_rep4_s50_e100_p5_peak_1291	899	.	19.69366	89.96486	86.31031	139
chr1	118476990	118477173	rod_ATAC_rep4_s50_e100_p5_peak_1292	261	.	11.76471	26.14571	23.31930	88
chr1	118481874	118482104	rod_ATAC_rep4_s50_e100_p5_peak_1293	224	.	8.01887	22.47668	19.70413	133
chr1	118482530	118482784	rod_ATAC_rep4_s50_e100_p5_peak_1294	647	.	17.13555	64.72594	61.44104	119
chr1	118492924	118493101	rod_ATAC_rep4_s50_e100_p5_peak_1295	115	.	7.58621	11.59470	9.02708	84
chr1	118498424	118498630	rod_ATAC_rep4_s50_e100_p5_peak_1296	334	.	16.09195	33.45581	30.53296	99
chr1	118627776	118628015	rod_ATAC_rep4_s50_e100_p5_peak_1297	576	.	23.19588	57.68633	54.48481	117
chr1	118759705	118759805	rod_ATAC_rep4_s50_e100_p5_peak_1298	95	.	6.55814	9.56658	7.04874	56
chr1	119087632	119087737	rod_ATAC_rep4_s50_e100_p5_peak_1299	124	.	8.01550	12.46886	9.87886	84
chr1	119458338	119458498	rod_ATAC_rep4_s50_e100_p5_peak_1300	109	.	7.28682	10.99715	8.44183	81
chr1	119463503	119463675	rod_ATAC_rep4_s50_e100_p5_peak_1301	170	.	10.20155	17.09804	14.41457	67
chr1	119484566	119484747	rod_ATAC_rep4_s50_e100_p5_peak_1302	229	.	12.76596	22.94483	20.16538	91
chr1	119504649	119505030	rod_ATAC_rep4_s50_e100_p5_peak_1303	1458	.	29.06977	145.88219	140.28952	203
chr1	119520417	119520693	rod_ATAC_rep4_s50_e100_p5_peak_1304	382	.	17.01031	38.22154	35.24152	146
chr1	119525832	119525932	rod_ATAC_rep4_s50_e100_p5_peak_1305	65	.	4.10557	6.56370	4.15438	45
chr1	119526012	119526498	rod_ATAC_rep4_s50_e100_p5_peak_1306a	774	.	21.17647	77.43958	73.98639	126
chr1	119526012	119526498	rod_ATAC_rep4_s50_e100_p5_peak_1306b	373	.	12.60997	37.37663	34.40648	385
chr1	119548775	119548954	rod_ATAC_rep4_s50_e100_p5_peak_1307	179	.	10.45752	17.94865	15.25098	112
chr1	119597025	119597139	rod_ATAC_rep4_s50_e100_p5_peak_1308	108	.	7.19424	10.80286	8.25756	57
chr1	119621580	119621765	rod_ATAC_rep4_s50_e100_p5_peak_1309	238	.	12.10526	23.83921	21.04586	94
chr1	119641162	119641270	rod_ATAC_rep4_s50_e100_p5_peak_1310	108	.	6.46552	10.84397	8.29789	48
chr1	119646440	119646655	rod_ATAC_rep4_s50_e100_p5_peak_1311	602	.	12.64559	60.23438	57.00295	104
chr1	119648305	119648426	rod_ATAC_rep4_s50_e100_p5_peak_1312	139	.	5.16351	13.97549	11.35525	59
chr1	119648612	119648794	rod_ATAC_rep4_s50_e100_p5_peak_1313	133	.	5.04348	13.31095	10.70433	71
chr1	119648891	119649168	rod_ATAC_rep4_s50_e100_p5_peak_1314	596	.	12.91448	59.60577	56.38180	115
chr1	119654466	119654644	rod_ATAC_rep4_s50_e100_p5_peak_1315	184	.	10.79137	18.40920	15.70405	79
chr1	119675068	119675276	rod_ATAC_rep4_s50_e100_p5_peak_1316	418	.	19.51220	41.89186	38.86949	105
chr1	119761575	119761799	rod_ATAC_rep4_s50_e100_p5_peak_1317	337	.	16.27907	33.78061	30.85385	100
chr1	119787370	119787488	rod_ATAC_rep4_s50_e100_p5_peak_1318	81	.	5.82945	8.18143	5.70456	48
chr1	119837090	119837873	rod_ATAC_rep4_s50_e100_p5_peak_1319a	122	.	4.40967	12.25399	9.67290	81
chr1	119837090	119837873	rod_ATAC_rep4_s50_e100_p5_peak_1319b	1223	.	18.63442	122.30489	117.82951	517
chr1	119895099	119895317	rod_ATAC_rep4_s50_e100_p5_peak_1320	312	.	15.47619	31.24464	28.34954	106
chr1	119904898	119905137	rod_ATAC_rep4_s50_e100_p5_peak_1321	489	.	19.90291	48.93615	45.83401	125
chr1	119913018	119913346	rod_ATAC_rep4_s50_e100_p5_peak_1322	1308	.	33.33333	130.85434	126.03644	186
chr1	120013240	120013340	rod_ATAC_rep4_s50_e100_p5_peak_1323	81	.	5.82945	8.18143	5.70456	86
chr1	120033113	120033309	rod_ATAC_rep4_s50_e100_p5_peak_1324	238	.	13.10345	23.85962	21.06599	101
chr1	120093634	120093826	rod_ATAC_rep4_s50_e100_p5_peak_1325	442	.	20.77922	44.21093	41.16183	98
chr1	120120370	120120499	rod_ATAC_rep4_s50_e100_p5_peak_1326	167	.	6.68258	16.71301	14.03823	64
chr1	120120939	120121323	rod_ATAC_rep4_s50_e100_p5_peak_1327	1272	.	26.73031	127.24387	122.57922	192
chr1	120171969	120172069	rod_ATAC_rep4_s50_e100_p5_peak_1328	68	.	5.10077	6.84696	4.41590	43
chr1	120186727	120186828	rod_ATAC_rep4_s50_e100_p5_peak_1329	95	.	6.55814	9.56658	7.04874	74
chr1	120197268	120197445	rod_ATAC_rep4_s50_e100_p5_peak_1330	187	.	10.93023	18.70388	15.99194	88
chr1	120247534	120247754	rod_ATAC_rep4_s50_e100_p5_peak_1331	560	.	24.84076	56.07178	52.88890	114
chr1	120265220	120265396	rod_ATAC_rep4_s50_e100_p5_peak_1332	109	.	7.28682	10.99715	8.44183	98
chr1	120575867	120575967	rod_ATAC_rep4_s50_e100_p5_peak_1333	55	.	4.37209	5.56982	3.19209	44
chr1	121327690	121328173	rod_ATAC_rep4_s50_e100_p5_peak_1334a	1109	.	24.33735	110.99937	106.87674	133
chr1	121327690	121328173	rod_ATAC_rep4_s50_e100_p5_peak_1334b	598	.	15.66265	59.87295	56.64588	372
chr1	121339230	121339471	rod_ATAC_rep4_s50_e100_p5_peak_1335	636	.	24.74747	63.63104	60.35951	123
chr1	121400372	121400540	rod_ATAC_rep4_s50_e100_p5_peak_1336	170	.	10.20155	17.09804	14.41457	86
chr1	121419193	121419364	rod_ATAC_rep4_s50_e100_p5_peak_1337	253	.	13.84495	25.39077	22.57477	82
chr1	121430927	121431185	rod_ATAC_rep4_s50_e100_p5_peak_1338	892	.	27.95276	89.27512	85.63322	129
chr1	121431578	121431685	rod_ATAC_rep4_s50_e100_p5_peak_1339	90	.	5.55556	9.00866	6.51186	51
chr1	121567662	121568133	rod_ATAC_rep4_s50_e100_p5_peak_1340a	110	.	6.60793	11.07527	8.51825	62
chr1	121567662	121568133	rod_ATAC_rep4_s50_e100_p5_peak_1340b	766	.	26.66667	76.63945	73.19756	303
chr1	122093038	122093202	rod_ATAC_rep4_s50_e100_p5_peak_1341	170	.	10.20155	17.09804	14.41457	81
chr1	122193815	122193927	rod_ATAC_rep4_s50_e100_p5_peak_1342	124	.	8.01550	12.46886	9.87886	56
chr1	122357126	122357277	rod_ATAC_rep4_s50_e100_p5_peak_1343	155	.	9.47286	15.52207	12.86821	74
chr1	124718229	124718385	rod_ATAC_rep4_s50_e100_p5_peak_1344	109	.	7.28682	10.99715	8.44183	69
chr1	124931589	124931806	rod_ATAC_rep4_s50_e100_p5_peak_1345	278	.	14.66667	27.88104	25.03053	125
chr1	125028807	125028975	rod_ATAC_rep4_s50_e100_p5_peak_1346	187	.	10.93023	18.70388	15.99194	93
chr1	125100621	125100958	rod_ATAC_rep4_s50_e100_p5_peak_1347	1090	.	26.55367	109.07335	105.00273	198
chr1	125112971	125113112	rod_ATAC_rep4_s50_e100_p5_peak_1348	109	.	7.28682	10.99715	8.44183	74
chr1	125149773	125149948	rod_ATAC_rep4_s50_e100_p5_peak_1349	119	.	7.74648	11.91239	9.33831	96
chr1	125370888	125371093	rod_ATAC_rep4_s50_e100_p5_peak_1350	289	.	15.03268	28.97464	26.10928	116
chr1	125399333	125399557	rod_ATAC_rep4_s50_e100_p5_peak_1351	175	.	10.05917	17.57336	14.88215	141
chr1	125400242	125400381	rod_ATAC_rep4_s50_e100_p5_peak_1352	150	.	9.03615	15.09173	12.44858	73
chr1	125419993	125420162	rod_ATAC_rep4_s50_e100_p5_peak_1353	109	.	7.28682	10.99715	8.44183	90
chr1	125426069	125426178	rod_ATAC_rep4_s50_e100_p5_peak_1354	105	.	7.05128	10.59362	8.05289	48
chr1	125435366	125436049	rod_ATAC_rep4_s50_e100_p5_peak_1355a	284	.	7.91738	28.40408	25.54660	90
chr1	125435366	125436049	rod_ATAC_rep4_s50_e100_p5_peak_1355b	1051	.	18.90034	105.13977	101.16743	398
chr1	125480290	125480424	rod_ATAC_rep4_s50_e100_p5_peak_1356	139	.	8.74418	13.97816	11.35525	73
chr1	125495559	125495790	rod_ATAC_rep4_s50_e100_p5_peak_1357	253	.	13.84495	25.39077	22.57477	97
chr1	125560372	125560649	rod_ATAC_rep4_s50_e100_p5_peak_1358	827	.	15.74539	82.71400	79.18140	145
chr1	125560772	125561167	rod_ATAC_rep4_s50_e100_p5_peak_1359	917	.	16.91792	91.77909	88.09212	176
chr1	125574379	125574519	rod_ATAC_rep4_s50_e100_p5_peak_1360	109	.	7.28682	10.99715	8.44183	68
chr1	125607536	125607637	rod_ATAC_rep4_s50_e100_p5_peak_1361	109	.	7.28682	10.99715	8.44183	72
chr1	126569027	126569127	rod_ATAC_rep4_s50_e100_p5_peak_1362	95	.	6.55814	9.56658	7.04874	44
chr1	126677962	126678144	rod_ATAC_rep4_s50_e100_p5_peak_1363	271	.	9.15663	27.11426	24.27458	91
chr1	126681777	126682056	rod_ATAC_rep4_s50_e100_p5_peak_1364	915	.	20.00000	91.58486	87.90141	150
chr1	126683634	126683793	rod_ATAC_rep4_s50_e100_p5_peak_1365	189	.	7.55208	18.99066	16.27413	81
chr1	126765406	126765672	rod_ATAC_rep4_s50_e100_p5_peak_1366	825	.	22.38806	82.57148	79.04111	155
chr1	126766349	126766479	rod_ATAC_rep4_s50_e100_p5_peak_1367	120	.	6.02410	12.03338	9.45667	60
chr1	126767071	126767253	rod_ATAC_rep4_s50_e100_p5_peak_1368	182	.	7.92683	18.25132	15.54872	89
chr1	126798934	126799146	rod_ATAC_rep4_s50_e100_p5_peak_1369	229	.	12.76596	22.94483	20.16538	126
chr1	126931827	126932023	rod_ATAC_rep4_s50_e100_p5_peak_1370	240	.	13.19444	24.04093	21.24463	111
chr1	126940244	126940438	rod_ATAC_rep4_s50_e100_p5_peak_1371	475	.	21.93548	47.52982	44.44334	100
chr1	126993467	126993567	rod_ATAC_rep4_s50_e100_p5_peak_1372	95	.	6.55814	9.56658	7.04874	16
chr1	127204800	127205424	rod_ATAC_rep4_s50_e100_p5_peak_1373a	700	.	15.39961	70.06222	66.71016	129
chr1	127204800	127205424	rod_ATAC_rep4_s50_e100_p5_peak_1373b	637	.	14.42495	63.70830	60.43591	446
chr1	127217077	127217360	rod_ATAC_rep4_s50_e100_p5_peak_1374	661	.	22.17899	66.11140	62.80956	144
chr1	127233616	127233753	rod_ATAC_rep4_s50_e100_p5_peak_1375	67	.	5.03597	6.71277	4.29848	69
chr1	127238889	127239015	rod_ATAC_rep4_s50_e100_p5_peak_1376	78	.	5.67376	7.86116	5.40226	61
chr1	127299772	127299935	rod_ATAC_rep4_s50_e100_p5_peak_1377	95	.	6.55814	9.56658	7.04874	68
chr1	127328563	127328765	rod_ATAC_rep4_s50_e100_p5_peak_1378	364	.	17.46988	36.45675	33.49747	104
chr1	127353551	127353704	rod_ATAC_rep4_s50_e100_p5_peak_1379	95	.	6.55814	9.56658	7.04874	59
chr1	127361031	127361131	rod_ATAC_rep4_s50_e100_p5_peak_1380	68	.	5.10077	6.84696	4.41590	39
chr1	127420508	127420696	rod_ATAC_rep4_s50_e100_p5_peak_1381	209	.	11.51515	20.90771	18.15970	86
chr1	127423955	127424091	rod_ATAC_rep4_s50_e100_p5_peak_1382	97	.	6.58683	9.78047	7.25778	67
chr1	127458952	127459252	rod_ATAC_rep4_s50_e100_p5_peak_1383	109	.	7.28682	10.99715	8.44183	211
chr1	127473283	127473483	rod_ATAC_rep4_s50_e100_p5_peak_1384	147	.	9.03226	14.79801	12.16017	120
chr1	127496819	127497037	rod_ATAC_rep4_s50_e100_p5_peak_1385	235	.	12.92517	23.50904	20.72130	105
chr1	127679934	127680064	rod_ATAC_rep4_s50_e100_p5_peak_1386	155	.	9.47286	15.52207	12.86821	70
chr1	127701998	127702129	rod_ATAC_rep4_s50_e100_p5_peak_1387	109	.	7.28682	10.99715	8.44183	62
chr1	127773794	127774462	rod_ATAC_rep4_s50_e100_p5_peak_1388	1228	.	19.60184	122.89997	118.40457	218
chr1	127795101	127795236	rod_ATAC_rep4_s50_e100_p5_peak_1389	139	.	8.74418	13.97816	11.35525	72
chr1	127827339	127827589	rod_ATAC_rep4_s50_e100_p5_peak_1390	439	.	19.55307	43.93075	40.88484	118
chr1	127868605	127869095	rod_ATAC_rep4_s50_e100_p5_peak_1391a	1250	.	28.92562	125.06992	120.49271	152
chr1	127868605	127869095	rod_ATAC_rep4_s50_e100_p5_peak_1391b	148	.	6.62983	14.84347	12.20481	416
chr1	127895961	127896064	rod_ATAC_rep4_s50_e100_p5_peak_1392	68	.	5.10077	6.84696	4.41590	45
chr1	127908334	127908501	rod_ATAC_rep4_s50_e100_p5_peak_1393	109	.	7.28682	10.99715	8.44183	90
chr1	127958915	127959090	rod_ATAC_rep4_s50_e100_p5_peak_1394	109	.	7.28682	10.99715	8.44183	107
chr1	127973403	127973672	rod_ATAC_rep4_s50_e100_p5_peak_1395	260	.	13.90728	26.06068	23.23549	103
chr1	127990615	127990839	rod_ATAC_rep4_s50_e100_p5_peak_1396	321	.	15.69767	32.19040	29.28333	109
chr1	128008695	128008879	rod_ATAC_rep4_s50_e100_p5_peak_1397	153	.	9.33333	15.35728	12.70924	77
chr1	128102651	128102897	rod_ATAC_rep4_s50_e100_p5_peak_1398	740	.	12.59842	74.03836	70.63302	132
chr1	128102971	128103762	rod_ATAC_rep4_s50_e100_p5_peak_1399a	983	.	15.26316	98.30464	94.48785	214
chr1	128102971	128103762	rod_ATAC_rep4_s50_e100_p5_peak_1399b	74	.	3.29815	7.46768	5.01983	614
chr1	128141172	128141272	rod_ATAC_rep4_s50_e100_p5_peak_1400	108	.	7.19424	10.80286	8.25756	47
chr1	128243971	128244564	rod_ATAC_rep4_s50_e100_p5_peak_1401a	1180	.	21.23412	118.00188	113.66991	148
chr1	128243971	128244564	rod_ATAC_rep4_s50_e100_p5_peak_1401b	552	.	12.59124	55.21207	52.03899	425
chr1	128254847	128255051	rod_ATAC_rep4_s50_e100_p5_peak_1402	372	.	17.90123	37.22738	34.25892	106
chr1	128359554	128359899	rod_ATAC_rep4_s50_e100_p5_peak_1403	959	.	27.85714	95.91448	92.14712	176
chr1	128416789	128417554	rod_ATAC_rep4_s50_e100_p5_peak_1404a	347	.	9.70297	34.74109	31.80248	97
chr1	128416789	128417554	rod_ATAC_rep4_s50_e100_p5_peak_1404b	294	.	8.71287	29.41461	26.54338	328
chr1	128416789	128417554	rod_ATAC_rep4_s50_e100_p5_peak_1404c	1232	.	23.16832	123.27028	118.76138	606
chr1	130634107	130634290	rod_ATAC_rep4_s50_e100_p5_peak_1405	306	.	16.03100	30.64469	27.75707	94
chr1	130691997	130692172	rod_ATAC_rep4_s50_e100_p5_peak_1406	355	.	14.22925	35.56779	32.61905	82
chr1	130695867	130696009	rod_ATAC_rep4_s50_e100_p5_peak_1407	107	.	6.15385	10.70690	8.16356	71
chr1	130701977	130702319	rod_ATAC_rep4_s50_e100_p5_peak_1408	817	.	18.77828	81.73918	78.22176	196
chr1	130709812	130709947	rod_ATAC_rep4_s50_e100_p5_peak_1409	112	.	5.06608	11.25402	8.69344	77
chr1	130712437	130712623	rod_ATAC_rep4_s50_e100_p5_peak_1410	281	.	5.73013	28.17839	25.32399	91
chr1	130715716	130716202	rod_ATAC_rep4_s50_e100_p5_peak_1411	926	.	11.93609	92.65379	88.95019	168
chr1	130717380	130717601	rod_ATAC_rep4_s50_e100_p5_peak_1412	597	.	9.30693	59.79489	56.56874	104
chr1	130771246	130771402	rod_ATAC_rep4_s50_e100_p5_peak_1413	109	.	7.28682	10.99715	8.44183	89
chr1	130776791	130776923	rod_ATAC_rep4_s50_e100_p5_peak_1414	95	.	6.55814	9.56658	7.04874	57
chr1	130784228	130784390	rod_ATAC_rep4_s50_e100_p5_peak_1415	252	.	12.31527	25.29951	22.48534	83
chr1	130787116	130787311	rod_ATAC_rep4_s50_e100_p5_peak_1416	307	.	14.14634	30.77260	27.88345	92
chr1	130797065	130797252	rod_ATAC_rep4_s50_e100_p5_peak_1417	255	.	10.06289	25.50671	22.68916	87
chr1	130798769	130798944	rod_ATAC_rep4_s50_e100_p5_peak_1418	341	.	11.64773	34.13460	31.20338	98
chr1	130803760	130803928	rod_ATAC_rep4_s50_e100_p5_peak_1419	211	.	8.91720	21.12874	18.37739	81
chr1	130804311	130804525	rod_ATAC_rep4_s50_e100_p5_peak_1420	290	.	12.03008	29.07526	26.20859	107
chr1	130810985	130811137	rod_ATAC_rep4_s50_e100_p5_peak_1421	203	.	11.65891	20.33766	17.59832	80
chr1	130838420	130838586	rod_ATAC_rep4_s50_e100_p5_peak_1422	124	.	8.01550	12.46886	9.87886	75
chr1	130875239	130875414	rod_ATAC_rep4_s50_e100_p5_peak_1423	151	.	9.09091	15.18712	12.54206	78
chr1	130894735	130894972	rod_ATAC_rep4_s50_e100_p5_peak_1424	258	.	13.81579	25.88773	23.06493	131
chr1	130979581	130979754	rod_ATAC_rep4_s50_e100_p5_peak_1425	219	.	12.38759	21.99771	19.23222	90
chr1	131031559	131031795	rod_ATAC_rep4_s50_e100_p5_peak_1426	676	.	25.61576	67.67792	64.35645	129
chr1	131053357	131053549	rod_ATAC_rep4_s50_e100_p5_peak_1427	165	.	9.69697	16.57940	13.90723	107
chr1	131060393	131060570	rod_ATAC_rep4_s50_e100_p5_peak_1428	280	.	14.28571	28.09585	25.24236	85
chr1	131078816	131079065	rod_ATAC_rep4_s50_e100_p5_peak_1429	558	.	17.51592	55.84341	52.66303	125
chr1	131079858	131080082	rod_ATAC_rep4_s50_e100_p5_peak_1430	305	.	11.78451	30.53907	27.65327	89
chr1	131087384	131087488	rod_ATAC_rep4_s50_e100_p5_peak_1431	104	.	6.19835	10.40875	7.87232	56
chr1	131091539	131091767	rod_ATAC_rep4_s50_e100_p5_peak_1432	376	.	15.04065	37.67476	34.70102	99
chr1	131096758	131096970	rod_ATAC_rep4_s50_e100_p5_peak_1433a	70	.	3.70370	7.07656	4.63934	42
chr1	131096758	131096970	rod_ATAC_rep4_s50_e100_p5_peak_1433b	64	.	3.52250	6.43784	4.03225	172
chr1	131097151	131097303	rod_ATAC_rep4_s50_e100_p5_peak_1434	157	.	5.89391	15.78709	13.12871	73
chr1	131097708	131098035	rod_ATAC_rep4_s50_e100_p5_peak_1435	1229	.	23.03150	122.90819	118.41204	178
chr1	131110847	131110947	rod_ATAC_rep4_s50_e100_p5_peak_1436	77	.	5.63380	7.78128	5.32473	58
chr1	131116041	131116219	rod_ATAC_rep4_s50_e100_p5_peak_1437	289	.	14.13043	28.92546	26.06060	78
chr1	131137870	131138441	rod_ATAC_rep4_s50_e100_p5_peak_1438a	241	.	8.78553	24.11154	21.31415	164
chr1	131137870	131138441	rod_ATAC_rep4_s50_e100_p5_peak_1438b	966	.	22.99742	96.69856	92.91526	443
chr1	131153040	131153325	rod_ATAC_rep4_s50_e100_p5_peak_1439	1029	.	28.47458	102.99428	99.07266	137
chr1	131155632	131155732	rod_ATAC_rep4_s50_e100_p5_peak_1440	98	.	5.41401	9.80886	7.28572	44
chr1	131181736	131181924	rod_ATAC_rep4_s50_e100_p5_peak_1441	321	.	14.56311	32.10975	29.20355	84
chr1	131185436	131185545	rod_ATAC_rep4_s50_e100_p5_peak_1442	65	.	4.76190	6.57823	4.16814	57
chr1	131244965	131245719	rod_ATAC_rep4_s50_e100_p5_peak_1443a	88	.	5.28169	8.89070	6.39654	48
chr1	131244965	131245719	rod_ATAC_rep4_s50_e100_p5_peak_1443b	182	.	8.45070	18.20308	15.50149	235
chr1	131244965	131245719	rod_ATAC_rep4_s50_e100_p5_peak_1443c	108	.	5.98592	10.80173	8.25675	488
chr1	131244965	131245719	rod_ATAC_rep4_s50_e100_p5_peak_1443d	138	.	7.04225	13.84923	11.23240	677
chr1	131260503	131260633	rod_ATAC_rep4_s50_e100_p5_peak_1444	107	.	7.14286	10.75942	8.21498	67
chr1	131270323	131270532	rod_ATAC_rep4_s50_e100_p5_peak_1445	334	.	15.38462	33.49103	30.56785	87
chr1	131290738	131290905	rod_ATAC_rep4_s50_e100_p5_peak_1446	225	.	11.93182	22.52608	19.75295	86
chr1	131319679	131319880	rod_ATAC_rep4_s50_e100_p5_peak_1447	310	.	15.89404	31.02357	28.13115	99
chr1	131329230	131329375	rod_ATAC_rep4_s50_e100_p5_peak_1448	109	.	7.28682	10.99715	8.44183	70
chr1	131339550	131339821	rod_ATAC_rep4_s50_e100_p5_peak_1449	197	.	11.25828	19.73140	17.00306	82
chr1	131350358	131350571	rod_ATAC_rep4_s50_e100_p5_peak_1450	231	.	12.28070	23.12604	20.34397	104
chr1	131437263	131437383	rod_ATAC_rep4_s50_e100_p5_peak_1451	81	.	5.82945	8.18143	5.70456	67
chr1	131526944	131527132	rod_ATAC_rep4_s50_e100_p5_peak_1452	150	.	4.15861	15.00960	12.36784	88
chr1	131527292	131527967	rod_ATAC_rep4_s50_e100_p5_peak_1453a	569	.	8.91473	56.91032	53.71771	155
chr1	131527292	131527967	rod_ATAC_rep4_s50_e100_p5_peak_1453b	899	.	11.94175	89.96614	86.31159	502
chr1	131548500	131548639	rod_ATAC_rep4_s50_e100_p5_peak_1454	109	.	7.28682	10.99715	8.44183	65
chr1	131555238	131555457	rod_ATAC_rep4_s50_e100_p5_peak_1455	582	.	24.43182	58.22866	55.02072	95
chr1	131613423	131613619	rod_ATAC_rep4_s50_e100_p5_peak_1456	221	.	12.17949	22.10041	19.33326	115
chr1	131658131	131658388	rod_ATAC_rep4_s50_e100_p5_peak_1457	936	.	29.31727	93.64599	89.92368	117
chr1	131708451	131708627	rod_ATAC_rep4_s50_e100_p5_peak_1458	372	.	16.84211	37.26328	34.29435	81
chr1	131712530	131712702	rod_ATAC_rep4_s50_e100_p5_peak_1459	270	.	13.00000	27.02355	24.18495	77
chr1	131748917	131749017	rod_ATAC_rep4_s50_e100_p5_peak_1460	68	.	5.10077	6.84696	4.41590	80
chr1	131765682	131765880	rod_ATAC_rep4_s50_e100_p5_peak_1461	455	.	20.11173	45.58969	42.52489	104
chr1	131797279	131797379	rod_ATAC_rep4_s50_e100_p5_peak_1462	68	.	5.10077	6.84696	4.41590	51
chr1	131827729	131828250	rod_ATAC_rep4_s50_e100_p5_peak_1463	1034	.	18.60068	103.40723	99.47623	247
chr1	131846397	131846617	rod_ATAC_rep4_s50_e100_p5_peak_1464	556	.	21.49533	55.60738	52.42966	113
chr1	131867073	131867339	rod_ATAC_rep4_s50_e100_p5_peak_1465	1098	.	31.04693	109.81837	105.72764	123
chr1	131910218	131910578	rod_ATAC_rep4_s50_e100_p5_peak_1466	1117	.	19.69178	111.79241	107.64765	156
chr1	131910755	131910991	rod_ATAC_rep4_s50_e100_p5_peak_1467	241	.	7.28242	24.19582	21.39745	131
chr1	131932979	131933133	rod_ATAC_rep4_s50_e100_p5_peak_1468	127	.	7.86517	12.76672	10.17095	80
chr1	131937809	131937963	rod_ATAC_rep4_s50_e100_p5_peak_1469	121	.	7.69231	12.16703	9.58763	68
chr1	131948152	131948283	rod_ATAC_rep4_s50_e100_p5_peak_1470	109	.	7.28682	10.99715	8.44183	56
chr1	131962877	131963264	rod_ATAC_rep4_s50_e100_p5_peak_1471	254	.	13.06818	25.46989	22.65283	85
chr1	131981735	131981956	rod_ATAC_rep4_s50_e100_p5_peak_1472	486	.	17.92829	48.66515	45.56607	126
chr1	131982986	131983174	rod_ATAC_rep4_s50_e100_p5_peak_1473	491	.	17.76062	49.15190	46.04743	102
chr1	131995179	131995352	rod_ATAC_rep4_s50_e100_p5_peak_1474	211	.	11.65644	21.15735	18.40536	96
chr1	132000605	132000766	rod_ATAC_rep4_s50_e100_p5_peak_1475	175	.	10.25641	17.57830	14.88679	75
chr1	132007318	132007761	rod_ATAC_rep4_s50_e100_p5_peak_1476a	88	.	4.12758	8.83888	6.34622	58
chr1	132007318	132007761	rod_ATAC_rep4_s50_e100_p5_peak_1476b	800	.	16.47940	80.03235	76.54073	249
chr1	132007943	132008224	rod_ATAC_rep4_s50_e100_p5_peak_1477	597	.	13.48315	59.74598	56.52041	134
chr1	132014911	132015107	rod_ATAC_rep4_s50_e100_p5_peak_1478	179	.	10.56338	17.93863	15.24124	106
chr1	132032924	132033024	rod_ATAC_rep4_s50_e100_p5_peak_1479	67	.	5.03597	6.71277	4.29848	85
chr1	132046482	132046685	rod_ATAC_rep4_s50_e100_p5_peak_1480	572	.	23.88889	57.28775	54.09070	95
chr1	132065073	132065268	rod_ATAC_rep4_s50_e100_p5_peak_1481	192	.	10.77844	19.21241	16.49247	103
chr1	132067871	132068026	rod_ATAC_rep4_s50_e100_p5_peak_1482	149	.	8.98204	14.99783	12.35624	75
chr1	132090364	132090637	rod_ATAC_rep4_s50_e100_p5_peak_1483	660	.	24.64455	66.02273	62.72194	154
chr1	132099908	132100050	rod_ATAC_rep4_s50_e100_p5_peak_1484	93	.	6.47482	9.39234	6.88587	76
chr1	132116768	132116934	rod_ATAC_rep4_s50_e100_p5_peak_1485	160	.	9.18919	16.09914	13.43532	80
chr1	132121267	132121449	rod_ATAC_rep4_s50_e100_p5_peak_1486	198	.	10.34483	19.86531	17.13497	111
chr1	132140291	132140454	rod_ATAC_rep4_s50_e100_p5_peak_1487	158	.	9.58904	15.84807	13.18861	88
chr1	132155867	132156014	rod_ATAC_rep4_s50_e100_p5_peak_1488	133	.	8.02139	13.37735	10.76961	71
chr1	132157446	132157639	rod_ATAC_rep4_s50_e100_p5_peak_1489	350	.	16.30435	35.04817	32.10583	97
chr1	132165990	132166161	rod_ATAC_rep4_s50_e100_p5_peak_1490	150	.	9.15033	15.01514	12.37315	92
chr1	132190189	132190351	rod_ATAC_rep4_s50_e100_p5_peak_1491	173	.	10.12658	17.34262	14.65510	66
chr1	132233673	132233861	rod_ATAC_rep4_s50_e100_p5_peak_1492	429	.	18.13725	42.94813	39.91351	91
chr1	132237650	132237834	rod_ATAC_rep4_s50_e100_p5_peak_1493	137	.	8.04020	13.79444	11.17871	110
chr1	132292944	132293099	rod_ATAC_rep4_s50_e100_p5_peak_1494	96	.	6.62252	9.68502	7.16455	70
chr1	132298825	132299173	rod_ATAC_rep4_s50_e100_p5_peak_1495	126	.	6.12245	12.61540	10.02246	151
chr1	132302187	132302372	rod_ATAC_rep4_s50_e100_p5_peak_1496	207	.	8.15217	20.70438	17.95954	95
chr1	132303578	132303740	rod_ATAC_rep4_s50_e100_p5_peak_1497	151	.	6.77966	15.13348	12.48924	75
chr1	132315914	132316334	rod_ATAC_rep4_s50_e100_p5_peak_1498	561	.	18.97810	56.13927	52.95566	130
chr1	132322691	132322821	rod_ATAC_rep4_s50_e100_p5_peak_1499	68	.	5.10077	6.84696	4.41590	78
chr1	132355918	132356139	rod_ATAC_rep4_s50_e100_p5_peak_1500	542	.	20.72072	54.28644	51.12383	107
chr1	132366259	132366385	rod_ATAC_rep4_s50_e100_p5_peak_1501	91	.	4.25532	9.13276	6.63266	55
chr1	132366940	132367268	rod_ATAC_rep4_s50_e100_p5_peak_1502	687	.	15.20468	68.78024	65.44466	178
chr1	132367644	132367869	rod_ATAC_rep4_s50_e100_p5_peak_1503	602	.	13.94892	60.24820	57.01652	120
chr1	132379757	132379857	rod_ATAC_rep4_s50_e100_p5_peak_1504	67	.	5.07246	6.78796	4.37118	48
chr1	132390356	132390498	rod_ATAC_rep4_s50_e100_p5_peak_1505	105	.	5.60748	10.51373	7.97479	64
chr1	132391525	132391964	rod_ATAC_rep4_s50_e100_p5_peak_1506	482	.	15.62500	48.29826	45.20317	309
chr1	132414084	132414295	rod_ATAC_rep4_s50_e100_p5_peak_1507	330	.	8.42788	33.00596	30.08861	111
chr1	132417254	132418000	rod_ATAC_rep4_s50_e100_p5_peak_1508a	1040	.	17.97753	104.07406	100.12737	167
chr1	132417254	132418000	rod_ATAC_rep4_s50_e100_p5_peak_1508b	73	.	3.52000	7.37628	4.93094	512
chr1	132430110	132430236	rod_ATAC_rep4_s50_e100_p5_peak_1509	71	.	5.23256	7.12424	4.68574	71
chr1	132476964	132477189	rod_ATAC_rep4_s50_e100_p5_peak_1510	461	.	14.53488	46.15199	43.08062	113
chr1	132477274	132477662	rod_ATAC_rep4_s50_e100_p5_peak_1511a	683	.	19.24198	68.32516	64.99525	103
chr1	132477274	132477662	rod_ATAC_rep4_s50_e100_p5_peak_1511b	166	.	7.30994	16.60399	13.93126	323
chr1	132520805	132521149	rod_ATAC_rep4_s50_e100_p5_peak_1512	901	.	24.84076	90.19920	86.54066	139
chr1	132524083	132524183	rod_ATAC_rep4_s50_e100_p5_peak_1513	52	.	3.63636	5.25527	2.90819	45
chr1	132525931	132526094	rod_ATAC_rep4_s50_e100_p5_peak_1514	163	.	8.79630	16.33830	13.67046	65
chr1	132558131	132558357	rod_ATAC_rep4_s50_e100_p5_peak_1515	247	.	12.63736	24.73582	21.92978	102
chr1	132582041	132582264	rod_ATAC_rep4_s50_e100_p5_peak_1516	537	.	18.99225	53.72216	50.56573	105
chr1	132583317	132583458	rod_ATAC_rep4_s50_e100_p5_peak_1517	143	.	7.60000	14.35708	11.72735	71
chr1	132594748	132594919	rod_ATAC_rep4_s50_e100_p5_peak_1518	251	.	13.17365	25.15528	22.34311	83
chr1	132601108	132601334	rod_ATAC_rep4_s50_e100_p5_peak_1519	274	.	12.55605	27.48219	24.63713	124
chr1	132609165	132609576	rod_ATAC_rep4_s50_e100_p5_peak_1520a	299	.	13.67924	29.98912	27.11031	81
chr1	132609165	132609576	rod_ATAC_rep4_s50_e100_p5_peak_1520b	218	.	10.90047	21.83161	19.06971	321
chr1	132665731	132665907	rod_ATAC_rep4_s50_e100_p5_peak_1521	124	.	7.69231	12.47881	9.88861	75
chr1	132679653	132679836	rod_ATAC_rep4_s50_e100_p5_peak_1522	114	.	7.40741	11.41975	8.85566	101
chr1	132704879	132704988	rod_ATAC_rep4_s50_e100_p5_peak_1523	67	.	4.52830	6.72880	4.31396	55
chr1	132707660	132707861	rod_ATAC_rep4_s50_e100_p5_peak_1524	326	.	12.96296	32.66584	29.75286	92
chr1	132717379	132717521	rod_ATAC_rep4_s50_e100_p5_peak_1525	226	.	7.42972	22.62366	19.84911	68
chr1	132721314	132721620	rod_ATAC_rep4_s50_e100_p5_peak_1526	1012	.	19.65649	101.20042	97.32021	150
chr1	132736117	132736301	rod_ATAC_rep4_s50_e100_p5_peak_1527	184	.	6.66667	18.46450	15.75847	97
chr1	132739275	132739511	rod_ATAC_rep4_s50_e100_p5_peak_1528	410	.	9.23994	41.02509	38.01274	103
chr1	132741661	132741961	rod_ATAC_rep4_s50_e100_p5_peak_1529	919	.	16.97479	91.94736	88.25729	150
chr1	132758683	132758875	rod_ATAC_rep4_s50_e100_p5_peak_1530	319	.	14.49275	31.99161	29.08693	87
chr1	132759095	132759253	rod_ATAC_rep4_s50_e100_p5_peak_1531	182	.	9.66184	18.24049	15.53812	76
chr1	132771526	132771729	rod_ATAC_rep4_s50_e100_p5_peak_1532	271	.	14.28572	27.16232	24.32152	80
chr1	132802536	132802636	rod_ATAC_rep4_s50_e100_p5_peak_1533	67	.	5.03597	6.71277	4.29848	42
chr1	132876701	132876873	rod_ATAC_rep4_s50_e100_p5_peak_1534	139	.	8.12183	13.92811	11.30958	95
chr1	132880609	132880711	rod_ATAC_rep4_s50_e100_p5_peak_1535	81	.	5.61225	8.17713	5.70456	50
chr1	132928802	132928953	rod_ATAC_rep4_s50_e100_p5_peak_1536	106	.	7.14286	10.69685	8.15377	67
chr1	132934990	132935180	rod_ATAC_rep4_s50_e100_p5_peak_1537	229	.	12.42236	22.93166	20.15245	91
chr1	132968768	132968969	rod_ATAC_rep4_s50_e100_p5_peak_1538	262	.	12.88660	26.25472	23.42677	99
chr1	133025075	133025580	rod_ATAC_rep4_s50_e100_p5_peak_1539a	143	.	6.40000	14.39267	11.76210	62
chr1	133025075	133025580	rod_ATAC_rep4_s50_e100_p5_peak_1539b	1013	.	24.26667	101.33284	97.44931	340
chr1	133033841	133034072	rod_ATAC_rep4_s50_e100_p5_peak_1540	268	.	14.10256	26.82314	23.98743	131
chr1	133039505	133039685	rod_ATAC_rep4_s50_e100_p5_peak_1541	172	.	9.35961	17.26561	14.57942	80
chr1	133042632	133042868	rod_ATAC_rep4_s50_e100_p5_peak_1542	213	.	9.34256	21.36306	18.60820	104
chr1	133046010	133046254	rod_ATAC_rep4_s50_e100_p5_peak_1543	383	.	15.01976	38.34735	35.36582	120
chr1	133087741	133087937	rod_ATAC_rep4_s50_e100_p5_peak_1544	489	.	21.22905	48.94290	45.84066	95
chr1	133101511	133101694	rod_ATAC_rep4_s50_e100_p5_peak_1545	275	.	14.68532	27.58369	24.73709	98
chr1	133130863	133131616	rod_ATAC_rep4_s50_e100_p5_peak_1546	1275	.	19.42029	127.54826	122.87128	361
chr1	133146047	133146252	rod_ATAC_rep4_s50_e100_p5_peak_1547	321	.	16.23377	32.10621	29.20010	105
chr1	133177535	133177710	rod_ATAC_rep4_s50_e100_p5_peak_1548	230	.	6.68790	23.03342	20.25271	92
chr1	133181064	133181467	rod_ATAC_rep4_s50_e100_p5_peak_1549	1009	.	15.78947	100.95598	97.08118	250
chr1	133182416	133182631	rod_ATAC_rep4_s50_e100_p5_peak_1550	296	.	7.17185	29.65997	26.78555	98
chr1	133185185	133185320	rod_ATAC_rep4_s50_e100_p5_peak_1551	109	.	4.14878	10.90670	8.35925	65
chr1	133191449	133191686	rod_ATAC_rep4_s50_e100_p5_peak_1552	171	.	9.26829	17.11515	14.43131	111
chr1	133206352	133206462	rod_ATAC_rep4_s50_e100_p5_peak_1553	72	.	5.32544	7.27895	4.83609	54
chr1	133238950	133239177	rod_ATAC_rep4_s50_e100_p5_peak_1554	363	.	15.08621	36.35121	33.39314	120
chr1	133306944	133307052	rod_ATAC_rep4_s50_e100_p5_peak_1555	101	.	6.62983	10.10249	7.57291	48
chr1	133307537	133307651	rod_ATAC_rep4_s50_e100_p5_peak_1556	78	.	5.58659	7.89443	5.43483	50
chr1	133314518	133314638	rod_ATAC_rep4_s50_e100_p5_peak_1557	92	.	6.38298	9.20466	6.70281	57
chr1	133347907	133348078	rod_ATAC_rep4_s50_e100_p5_peak_1558	77	.	5.59006	7.72954	5.27428	99
chr1	133353607	133353812	rod_ATAC_rep4_s50_e100_p5_peak_1559	486	.	19.26606	48.62902	45.53035	95
chr1	133363349	133363597	rod_ATAC_rep4_s50_e100_p5_peak_1560	541	.	19.67213	54.10495	50.94440	105
chr1	133382113	133382333	rod_ATAC_rep4_s50_e100_p5_peak_1561	262	.	12.88660	26.25472	23.42677	96
chr1	133385614	133385748	rod_ATAC_rep4_s50_e100_p5_peak_1562	147	.	8.37438	14.75465	12.11752	69
chr1	133424343	133424517	rod_ATAC_rep4_s50_e100_p5_peak_1563	126	.	8.10811	12.69761	10.10306	98
chr1	133596756	133596896	rod_ATAC_rep4_s50_e100_p5_peak_1564	98	.	6.71141	9.85089	7.32659	69
chr1	133609949	133610537	rod_ATAC_rep4_s50_e100_p5_peak_1565a	334	.	9.65092	33.43453	30.51203	96
chr1	133609949	133610537	rod_ATAC_rep4_s50_e100_p5_peak_1565b	1284	.	24.43532	128.47510	123.76112	409
chr1	133617093	133617195	rod_ATAC_rep4_s50_e100_p5_peak_1566	90	.	6.14525	9.04094	6.54299	54
chr1	133617678	133617792	rod_ATAC_rep4_s50_e100_p5_peak_1567	128	.	7.90960	12.84114	10.24373	53
chr1	133648153	133648307	rod_ATAC_rep4_s50_e100_p5_peak_1568	93	.	6.45161	9.37282	6.86708	77
chr1	133653131	133653283	rod_ATAC_rep4_s50_e100_p5_peak_1569	129	.	8.12500	12.91993	10.32104	75
chr1	133660918	133661025	rod_ATAC_rep4_s50_e100_p5_peak_1570	149	.	6.45995	14.93947	12.29908	53
chr1	133661280	133661604	rod_ATAC_rep4_s50_e100_p5_peak_1571	1290	.	28.42377	129.06895	124.32830	169
chr1	133686264	133686451	rod_ATAC_rep4_s50_e100_p5_peak_1572	187	.	10.93023	18.70388	15.99194	93
chr1	133715615	133715787	rod_ATAC_rep4_s50_e100_p5_peak_1573	106	.	7.09677	10.67573	8.13333	101
chr1	133800983	133801177	rod_ATAC_rep4_s50_e100_p5_peak_1574	321	.	16.23377	32.10621	29.20010	90
chr1	133896404	133896593	rod_ATAC_rep4_s50_e100_p5_peak_1575	206	.	11.11111	20.65492	17.91087	109
chr1	133908484	133908643	rod_ATAC_rep4_s50_e100_p5_peak_1576	125	.	7.30594	12.59730	10.00454	71
chr1	133911503	133911716	rod_ATAC_rep4_s50_e100_p5_peak_1577	339	.	14.88372	33.96189	31.03269	106
chr1	133924308	133924452	rod_ATAC_rep4_s50_e100_p5_peak_1578	155	.	9.47286	15.52207	12.86821	75
chr1	134046041	134046245	rod_ATAC_rep4_s50_e100_p5_peak_1579	237	.	11.70732	23.72157	20.92991	89
chr1	134048856	134049039	rod_ATAC_rep4_s50_e100_p5_peak_1580	295	.	11.95652	29.57808	26.70457	88
chr1	134053308	134053515	rod_ATAC_rep4_s50_e100_p5_peak_1581	395	.	15.29412	39.54266	36.54732	104
chr1	134060827	134061480	rod_ATAC_rep4_s50_e100_p5_peak_1582a	970	.	12.74900	97.09109	93.30012	205
chr1	134060827	134061480	rod_ATAC_rep4_s50_e100_p5_peak_1582b	141	.	4.08367	14.14302	11.51697	576
chr1	134062631	134062827	rod_ATAC_rep4_s50_e100_p5_peak_1583	255	.	5.57730	25.54735	22.72932	79
chr1	134063573	134063765	rod_ATAC_rep4_s50_e100_p5_peak_1584	321	.	6.36631	32.17420	29.26740	98
chr1	134071545	134071645	rod_ATAC_rep4_s50_e100_p5_peak_1585	56	.	4.16667	5.64811	3.26769	33
chr1	134077429	134077660	rod_ATAC_rep4_s50_e100_p5_peak_1586	373	.	8.12582	37.39523	34.42480	112
chr1	134078202	134078343	rod_ATAC_rep4_s50_e100_p5_peak_1587	170	.	5.11811	17.09299	14.41201	67
chr1	134078997	134079420	rod_ATAC_rep4_s50_e100_p5_peak_1588	1110	.	16.60079	111.03445	106.91055	212
chr1	134086886	134087244	rod_ATAC_rep4_s50_e100_p5_peak_1589	888	.	26.14841	88.88220	85.24715	139
chr1	134092818	134093307	rod_ATAC_rep4_s50_e100_p5_peak_1590a	483	.	16.06557	48.38030	45.28432	220
chr1	134092818	134093307	rod_ATAC_rep4_s50_e100_p5_peak_1590b	442	.	15.08197	44.27085	41.22110	335
chr1	134099162	134099523	rod_ATAC_rep4_s50_e100_p5_peak_1591	546	.	20.43478	54.61000	51.44355	225
chr1	134106846	134107060	rod_ATAC_rep4_s50_e100_p5_peak_1592	558	.	19.76285	55.89975	52.71867	93
chr1	134110092	134110285	rod_ATAC_rep4_s50_e100_p5_peak_1593	300	.	12.97071	30.06597	27.18625	104
chr1	134120279	134120475	rod_ATAC_rep4_s50_e100_p5_peak_1594	281	.	13.30049	28.12145	25.26761	103
chr1	134122295	134122485	rod_ATAC_rep4_s50_e100_p5_peak_1595	202	.	10.60606	20.29846	17.56136	90
chr1	134128916	134129025	rod_ATAC_rep4_s50_e100_p5_peak_1596	55	.	4.37209	5.56982	3.19209	46
chr1	134151682	134151961	rod_ATAC_rep4_s50_e100_p5_peak_1597	466	.	18.10345	46.64331	43.56663	148
chr1	134161835	134161937	rod_ATAC_rep4_s50_e100_p5_peak_1598	92	.	6.42857	9.29728	6.79325	46
chr1	134167616	134167840	rod_ATAC_rep4_s50_e100_p5_peak_1599	255	.	13.41463	25.58051	22.76193	114
chr1	134202154	134202312	rod_ATAC_rep4_s50_e100_p5_peak_1600	122	.	7.84314	12.20118	9.62105	86
chr1	134244276	134244508	rod_ATAC_rep4_s50_e100_p5_peak_1601	882	.	30.13699	88.25880	84.63468	104
chr1	134272851	134273209	rod_ATAC_rep4_s50_e100_p5_peak_1602	842	.	23.21981	84.22729	80.67076	167
chr1	134322726	134322899	rod_ATAC_rep4_s50_e100_p5_peak_1603	157	.	9.43396	15.79367	13.13507	99
chr1	134331983	134332186	rod_ATAC_rep4_s50_e100_p5_peak_1604	148	.	8.87574	14.81433	12.17612	112
chr1	134344646	134344914	rod_ATAC_rep4_s50_e100_p5_peak_1605	600	.	22.12389	60.00090	56.77237	124
chr1	134353445	134353694	rod_ATAC_rep4_s50_e100_p5_peak_1606	266	.	13.77246	26.69147	23.85758	131
chr1	134361723	134362167	rod_ATAC_rep4_s50_e100_p5_peak_1607	1554	.	32.31552	155.44919	149.25546	297
chr1	134368881	134369065	rod_ATAC_rep4_s50_e100_p5_peak_1608	331	.	16.77852	33.14029	30.22134	95
chr1	134384623	134384849	rod_ATAC_rep4_s50_e100_p5_peak_1609	421	.	18.51852	42.16124	39.13560	112
chr1	134399832	134399955	rod_ATAC_rep4_s50_e100_p5_peak_1610	81	.	5.82945	8.18143	5.70456	59
chr1	134400079	134400241	rod_ATAC_rep4_s50_e100_p5_peak_1611	170	.	10.20155	17.09804	14.41457	75
chr1	134405840	134406102	rod_ATAC_rep4_s50_e100_p5_peak_1612	499	.	17.32852	49.94393	46.83047	126
chr1	134406281	134406466	rod_ATAC_rep4_s50_e100_p5_peak_1613	232	.	10.10830	23.28230	20.49802	96
chr1	134415175	134415781	rod_ATAC_rep4_s50_e100_p5_peak_1614a	809	.	13.98305	80.97684	77.47102	195
chr1	134415175	134415781	rod_ATAC_rep4_s50_e100_p5_peak_1614b	180	.	5.07246	18.01967	15.32092	518
chr1	134420463	134420703	rod_ATAC_rep4_s50_e100_p5_peak_1615	452	.	9.85075	45.28505	42.22372	132
chr1	134421059	134421304	rod_ATAC_rep4_s50_e100_p5_peak_1616	402	.	9.78078	40.28929	37.28530	106
chr1	134422740	134422905	rod_ATAC_rep4_s50_e100_p5_peak_1617	135	.	5.45455	13.57868	10.96724	82
chr1	134439269	134439448	rod_ATAC_rep4_s50_e100_p5_peak_1618	126	.	5.38793	12.67886	10.08491	78
chr1	134439622	134439994	rod_ATAC_rep4_s50_e100_p5_peak_1619	803	.	18.20176	80.35305	76.85677	216
chr1	134447115	134447317	rod_ATAC_rep4_s50_e100_p5_peak_1620	267	.	11.07143	26.75821	23.92335	82
chr1	134451074	134451282	rod_ATAC_rep4_s50_e100_p5_peak_1621	426	.	11.36364	42.60234	39.57171	116
chr1	134455336	134455663	rod_ATAC_rep4_s50_e100_p5_peak_1622	837	.	19.62175	83.71805	80.16949	163
chr1	134491436	134491584	rod_ATAC_rep4_s50_e100_p5_peak_1623	110	.	4.81928	11.04928	8.49284	73
chr1	134494422	134494986	rod_ATAC_rep4_s50_e100_p5_peak_1624a	988	.	20.08114	98.81451	94.98693	172
chr1	134494422	134494986	rod_ATAC_rep4_s50_e100_p5_peak_1624b	153	.	5.88235	15.35526	12.70743	490
chr1	134495135	134495235	rod_ATAC_rep4_s50_e100_p5_peak_1625	96	.	4.48065	9.64078	7.12142	43
chr1	134503065	134503370	rod_ATAC_rep4_s50_e100_p5_peak_1626	630	.	23.39450	63.02717	59.76280	131
chr1	134518679	134518919	rod_ATAC_rep4_s50_e100_p5_peak_1627	820	.	29.85075	82.09228	78.56944	112
chr1	134524532	134524761	rod_ATAC_rep4_s50_e100_p5_peak_1628	387	.	18.70968	38.70685	35.72123	110
chr1	134556894	134557238	rod_ATAC_rep4_s50_e100_p5_peak_1629	757	.	11.60714	75.74061	72.31152	168
chr1	134558561	134558789	rod_ATAC_rep4_s50_e100_p5_peak_1630	364	.	7.30089	36.42530	33.46632	117
chr1	134560043	134560297	rod_ATAC_rep4_s50_e100_p5_peak_1631	299	.	6.36267	29.96721	27.08889	129
chr1	134561338	134561485	rod_ATAC_rep4_s50_e100_p5_peak_1632	109	.	3.64583	10.92428	8.37624	56
chr1	134567534	134567854	rod_ATAC_rep4_s50_e100_p5_peak_1633	803	.	18.55204	80.35391	76.85759	171
chr1	134585282	134585391	rod_ATAC_rep4_s50_e100_p5_peak_1634	66	.	4.83092	6.68658	4.27325	48
chr1	134591883	134592057	rod_ATAC_rep4_s50_e100_p5_peak_1635	267	.	13.15790	26.71017	23.87589	79
chr1	134609294	134609458	rod_ATAC_rep4_s50_e100_p5_peak_1636	104	.	6.81818	10.41459	7.87783	90
chr1	134622378	134622493	rod_ATAC_rep4_s50_e100_p5_peak_1637	106	.	6.93642	10.61251	8.07135	62
chr1	134705015	134705183	rod_ATAC_rep4_s50_e100_p5_peak_1638	262	.	13.18681	26.20283	23.37571	91
chr1	134709223	134709342	rod_ATAC_rep4_s50_e100_p5_peak_1639	115	.	7.14286	11.57693	9.01003	60
chr1	134725393	134725549	rod_ATAC_rep4_s50_e100_p5_peak_1640	154	.	9.39597	15.47607	12.82585	77
chr1	134736044	134736442	rod_ATAC_rep4_s50_e100_p5_peak_1641a	159	.	8.29876	15.98401	13.32223	90
chr1	134736044	134736442	rod_ATAC_rep4_s50_e100_p5_peak_1641b	339	.	14.10788	33.99123	31.06183	273
chr1	134745778	134745952	rod_ATAC_rep4_s50_e100_p5_peak_1642	206	.	10.82474	20.66197	17.91777	88
chr1	134747640	134747796	rod_ATAC_rep4_s50_e100_p5_peak_1643	232	.	11.73469	23.21948	20.43595	75
chr1	134778018	134778432	rod_ATAC_rep4_s50_e100_p5_peak_1644	1077	.	27.32733	107.70236	103.66654	152
chr1	134796558	134796788	rod_ATAC_rep4_s50_e100_p5_peak_1645	456	.	18.43318	45.67977	42.61389	109
chr1	134829658	134829855	rod_ATAC_rep4_s50_e100_p5_peak_1646	152	.	9.27152	15.24093	12.59506	99
chr1	134854428	134854610	rod_ATAC_rep4_s50_e100_p5_peak_1647	380	.	18.35443	38.05054	35.07250	93
chr1	134860579	134860788	rod_ATAC_rep4_s50_e100_p5_peak_1648	177	.	9.64467	17.73616	15.04213	104
chr1	134861747	134861897	rod_ATAC_rep4_s50_e100_p5_peak_1649	124	.	7.46269	12.46211	9.87662	61
chr1	134910131	134910305	rod_ATAC_rep4_s50_e100_p5_peak_1650	167	.	9.93377	16.71040	14.03564	81
chr1	134939586	134939723	rod_ATAC_rep4_s50_e100_p5_peak_1651	63	.	4.86111	6.36494	3.96156	94
chr1	134955779	134956267	rod_ATAC_rep4_s50_e100_p5_peak_1652	1379	.	22.42525	137.99866	132.83803	240
chr1	134962366	134962687	rod_ATAC_rep4_s50_e100_p5_peak_1653	1270	.	28.91892	127.09435	122.43623	161
chr1	134971585	134971687	rod_ATAC_rep4_s50_e100_p5_peak_1654	81	.	5.82945	8.18143	5.70456	49
chr1	134987674	134987895	rod_ATAC_rep4_s50_e100_p5_peak_1655	459	.	18.60465	45.97083	42.90168	121
chr1	134989473	134989653	rod_ATAC_rep4_s50_e100_p5_peak_1656	194	.	9.77778	19.43740	16.71408	74
chr1	135032896	135032996	rod_ATAC_rep4_s50_e100_p5_peak_1657	80	.	5.75540	8.02723	5.56393	46
chr1	135052818	135052989	rod_ATAC_rep4_s50_e100_p5_peak_1658	155	.	9.31677	15.58463	12.92965	81
chr1	135106070	135106244	rod_ATAC_rep4_s50_e100_p5_peak_1659	239	.	10.48689	23.94765	21.15270	86
chr1	135108718	135108887	rod_ATAC_rep4_s50_e100_p5_peak_1660	199	.	8.30861	19.98355	17.25133	84
chr1	135110195	135110380	rod_ATAC_rep4_s50_e100_p5_peak_1661	337	.	12.11180	33.74119	30.81485	95
chr1	135112774	135112971	rod_ATAC_rep4_s50_e100_p5_peak_1662	359	.	13.66906	35.95534	33.00205	103
chr1	135132543	135132687	rod_ATAC_rep4_s50_e100_p5_peak_1663	91	.	5.82960	9.12002	6.62017	84
chr1	135136594	135136791	rod_ATAC_rep4_s50_e100_p5_peak_1664	369	.	14.23221	36.96158	33.99635	105
chr1	135140011	135140166	rod_ATAC_rep4_s50_e100_p5_peak_1665	290	.	12.40000	29.08682	26.21980	72
chr1	135146611	135146933	rod_ATAC_rep4_s50_e100_p5_peak_1666	922	.	18.88668	92.24171	88.54606	157
chr1	135147158	135147302	rod_ATAC_rep4_s50_e100_p5_peak_1667	93	.	4.35644	9.36233	6.85694	73
chr1	135147373	135147588	rod_ATAC_rep4_s50_e100_p5_peak_1668	185	.	6.53465	18.59670	15.88839	97
chr1	135154478	135154671	rod_ATAC_rep4_s50_e100_p5_peak_1669	466	.	18.10345	46.64331	43.56663	94
chr1	135172024	135172240	rod_ATAC_rep4_s50_e100_p5_peak_1670	334	.	15.38462	33.49103	30.56785	101
chr1	135177456	135177568	rod_ATAC_rep4_s50_e100_p5_peak_1671	64	.	4.87805	6.40224	3.99776	56
chr1	135177851	135177951	rod_ATAC_rep4_s50_e100_p5_peak_1672	76	.	5.55556	7.66987	5.21629	48
chr1	135178697	135178828	rod_ATAC_rep4_s50_e100_p5_peak_1673	110	.	7.18563	11.03553	8.47924	67
chr1	135199298	135199464	rod_ATAC_rep4_s50_e100_p5_peak_1674	155	.	9.31677	15.58463	12.92965	78
chr1	135210406	135210615	rod_ATAC_rep4_s50_e100_p5_peak_1675	156	.	9.37500	15.68825	13.03155	87
chr1	135230368	135230468	rod_ATAC_rep4_s50_e100_p5_peak_1676	86	.	6.12245	8.69419	6.20487	47
chr1	135259166	135259374	rod_ATAC_rep4_s50_e100_p5_peak_1677	314	.	14.57286	31.48851	28.59034	96
chr1	135283317	135283799	rod_ATAC_rep4_s50_e100_p5_peak_1678	129	.	7.03125	12.97056	10.37087	249
chr1	135283962	135284312	rod_ATAC_rep4_s50_e100_p5_peak_1679	247	.	10.93750	24.73018	21.92432	120
chr1	135313617	135313992	rod_ATAC_rep4_s50_e100_p5_peak_1680	1300	.	27.49392	130.00526	125.22576	193
chr1	135329025	135329296	rod_ATAC_rep4_s50_e100_p5_peak_1681	835	.	18.80531	83.50425	79.95894	135
chr1	135330593	135330858	rod_ATAC_rep4_s50_e100_p5_peak_1682	373	.	10.79295	37.38851	34.41816	141
chr1	135350923	135351134	rod_ATAC_rep4_s50_e100_p5_peak_1683	232	.	12.35294	23.25127	20.46731	107
chr1	135362233	135362361	rod_ATAC_rep4_s50_e100_p5_peak_1684	63	.	4.82759	6.30040	3.89924	56
chr1	135368255	135368521	rod_ATAC_rep4_s50_e100_p5_peak_1685	765	.	19.48052	76.50240	73.06245	127
chr1	135373159	135373547	rod_ATAC_rep4_s50_e100_p5_peak_1686a	170	.	6.23742	17.01940	14.33946	68
chr1	135373159	135373547	rod_ATAC_rep4_s50_e100_p5_peak_1686b	282	.	9.69388	28.26838	25.41256	297
chr1	135375001	135375148	rod_ATAC_rep4_s50_e100_p5_peak_1687	96	.	5.14286	9.66837	7.14827	71
chr1	135375224	135375348	rod_ATAC_rep4_s50_e100_p5_peak_1688	87	.	4.80226	8.70654	6.21698	62
chr1	135388130	135388241	rod_ATAC_rep4_s50_e100_p5_peak_1689	73	.	5.40541	7.34038	4.89579	56
chr1	135430058	135430856	rod_ATAC_rep4_s50_e100_p5_peak_1690a	142	.	5.74468	14.24121	11.61358	124
chr1	135430058	135430856	rod_ATAC_rep4_s50_e100_p5_peak_1690b	1028	.	21.32196	102.85376	98.93517	470
chr1	135430058	135430856	rod_ATAC_rep4_s50_e100_p5_peak_1690c	117	.	5.12821	11.74189	9.17146	737
chr1	135452398	135452586	rod_ATAC_rep4_s50_e100_p5_peak_1691	260	.	13.90728	26.06068	23.23549	95
chr1	135461241	135461437	rod_ATAC_rep4_s50_e100_p5_peak_1692	287	.	14.63415	28.71108	25.84937	81
chr1	135495558	135495713	rod_ATAC_rep4_s50_e100_p5_peak_1693	119	.	7.17703	11.99798	9.42233	68
chr1	135496470	135496624	rod_ATAC_rep4_s50_e100_p5_peak_1694	135	.	7.88177	13.53550	10.92467	83
chr1	135510352	135510595	rod_ATAC_rep4_s50_e100_p5_peak_1695	697	.	24.25532	69.75479	66.40660	129
chr1	135530712	135530901	rod_ATAC_rep4_s50_e100_p5_peak_1696	75	.	5.37634	7.55317	5.10284	121
chr1	135531122	135531266	rod_ATAC_rep4_s50_e100_p5_peak_1697	64	.	4.81283	6.44274	4.03690	60
chr1	135540410	135540614	rod_ATAC_rep4_s50_e100_p5_peak_1698	541	.	17.86942	54.10649	50.94591	100
chr1	135544853	135545060	rod_ATAC_rep4_s50_e100_p5_peak_1699	492	.	15.74074	49.28171	46.17561	105
chr1	135556764	135556953	rod_ATAC_rep4_s50_e100_p5_peak_1700	129	.	8.00000	12.99307	10.39293	109
chr1	135565625	135565794	rod_ATAC_rep4_s50_e100_p5_peak_1701	83	.	5.84795	8.32672	5.84623	92
chr1	135572646	135572831	rod_ATAC_rep4_s50_e100_p5_peak_1702	297	.	14.60674	29.73719	26.86170	91
chr1	135585148	135585393	rod_ATAC_rep4_s50_e100_p5_peak_1703	229	.	10.26616	22.98983	20.20983	162
chr1	135585682	135585878	rod_ATAC_rep4_s50_e100_p5_peak_1704	151	.	7.78210	15.11635	12.47275	86
chr1	135591461	135591669	rod_ATAC_rep4_s50_e100_p5_peak_1705	374	.	12.29050	37.40821	34.43764	112
chr1	135595291	135595560	rod_ATAC_rep4_s50_e100_p5_peak_1706	442	.	13.96011	44.26783	41.21814	140
chr1	135608543	135608667	rod_ATAC_rep4_s50_e100_p5_peak_1707	133	.	8.38710	13.39107	10.78299	64
chr1	135614976	135615112	rod_ATAC_rep4_s50_e100_p5_peak_1708	135	.	5.13274	13.53719	10.92635	66
chr1	135615729	135616062	rod_ATAC_rep4_s50_e100_p5_peak_1709	666	.	14.13238	66.63621	63.32774	153
chr1	135616327	135616502	rod_ATAC_rep4_s50_e100_p5_peak_1710	242	.	7.30838	24.26445	21.46509	87
chr1	135617898	135618030	rod_ATAC_rep4_s50_e100_p5_peak_1711	150	.	5.44815	15.07706	12.43421	66
chr1	135627777	135628042	rod_ATAC_rep4_s50_e100_p5_peak_1712	540	.	20.08547	54.00841	50.84892	140
chr1	135630997	135631105	rod_ATAC_rep4_s50_e100_p5_peak_1713	61	.	4.33071	6.14828	3.75209	50
chr1	135634024	135634191	rod_ATAC_rep4_s50_e100_p5_peak_1714	143	.	8.62069	14.37890	11.74866	78
chr1	135670466	135670725	rod_ATAC_rep4_s50_e100_p5_peak_1715	492	.	19.19643	49.29013	46.18395	114
chr1	135683444	135683628	rod_ATAC_rep4_s50_e100_p5_peak_1716	178	.	6.77201	17.80375	15.10852	78
chr1	135687759	135688428	rod_ATAC_rep4_s50_e100_p5_peak_1717a	245	.	8.24053	24.52816	21.72492	87
chr1	135687759	135688428	rod_ATAC_rep4_s50_e100_p5_peak_1717b	420	.	11.67401	42.04175	39.01762	391
chr1	135699395	135699638	rod_ATAC_rep4_s50_e100_p5_peak_1718	487	.	16.66667	48.73383	45.63394	122
chr1	135700718	135700923	rod_ATAC_rep4_s50_e100_p5_peak_1719	526	.	17.52577	52.67121	49.52683	100
chr1	135708512	135708620	rod_ATAC_rep4_s50_e100_p5_peak_1720	95	.	6.55814	9.56658	7.04874	49
chr1	135719560	135719759	rod_ATAC_rep4_s50_e100_p5_peak_1721	426	.	18.81721	42.66979	39.63829	99
chr1	135729092	135729260	rod_ATAC_rep4_s50_e100_p5_peak_1722	106	.	7.14286	10.69685	8.15377	75
chr1	135753015	135753295	rod_ATAC_rep4_s50_e100_p5_peak_1723	1271	.	34.78261	127.18356	122.52084	147
chr1	135760401	135760502	rod_ATAC_rep4_s50_e100_p5_peak_1724	81	.	5.82945	8.18143	5.70456	13
chr1	135766028	135766328	rod_ATAC_rep4_s50_e100_p5_peak_1725a	101	.	6.66667	10.16324	7.63221	67
chr1	135766028	135766328	rod_ATAC_rep4_s50_e100_p5_peak_1725b	89	.	6.11111	8.98481	6.48845	256
chr1	135781371	135781571	rod_ATAC_rep4_s50_e100_p5_peak_1726	307	.	15.20468	30.76969	27.88066	93
chr1	135787897	135788112	rod_ATAC_rep4_s50_e100_p5_peak_1727	305	.	12.90323	30.59465	27.70806	124
chr1	135789927	135790089	rod_ATAC_rep4_s50_e100_p5_peak_1728	150	.	6.32603	15.09162	12.44858	76
chr1	135793351	135793644	rod_ATAC_rep4_s50_e100_p5_peak_1729	556	.	16.24650	55.69186	52.51307	144
chr1	135811246	135811553	rod_ATAC_rep4_s50_e100_p5_peak_1730	697	.	22.26277	69.77531	66.42677	150
chr1	135818721	135819037	rod_ATAC_rep4_s50_e100_p5_peak_1731	611	.	20.37037	61.15391	57.91183	154
chr1	135829013	135829205	rod_ATAC_rep4_s50_e100_p5_peak_1732	247	.	12.63736	24.73582	21.92978	85
chr1	135847183	135847344	rod_ATAC_rep4_s50_e100_p5_peak_1733	117	.	7.42857	11.72038	9.15033	74
chr1	135865629	135865832	rod_ATAC_rep4_s50_e100_p5_peak_1734	650	.	24.07407	65.04901	61.76030	93
chr1	135882824	135883025	rod_ATAC_rep4_s50_e100_p5_peak_1735	512	.	22.15909	51.27959	48.15087	97
chr1	135944891	135945073	rod_ATAC_rep4_s50_e100_p5_peak_1736	396	.	15.76764	39.64457	36.64798	94
chr1	135945790	135945968	rod_ATAC_rep4_s50_e100_p5_peak_1737	250	.	11.48936	25.08285	22.27187	91
chr1	135958593	135958785	rod_ATAC_rep4_s50_e100_p5_peak_1738	294	.	14.44444	29.45967	26.58784	100
chr1	136001439	136001572	rod_ATAC_rep4_s50_e100_p5_peak_1739	80	.	5.75540	8.02723	5.56393	62
chr1	136007197	136007555	rod_ATAC_rep4_s50_e100_p5_peak_1740a	349	.	9.54199	34.91856	31.97784	100
chr1	136007197	136007555	rod_ATAC_rep4_s50_e100_p5_peak_1740b	144	.	5.50285	14.45226	11.82089	264
chr1	136007690	136007813	rod_ATAC_rep4_s50_e100_p5_peak_1741	89	.	4.17457	8.94750	6.45184	64
chr1	136007884	136008201	rod_ATAC_rep4_s50_e100_p5_peak_1742	859	.	17.45731	85.92944	82.34505	189
chr1	136017497	136017637	rod_ATAC_rep4_s50_e100_p5_peak_1743	158	.	6.11814	15.89998	13.23961	71
chr1	136017847	136018120	rod_ATAC_rep4_s50_e100_p5_peak_1744	1223	.	23.89937	122.32535	117.84913	127
chr1	136018646	136018769	rod_ATAC_rep4_s50_e100_p5_peak_1745	123	.	5.23013	12.32721	9.74441	68
chr1	136031648	136031748	rod_ATAC_rep4_s50_e100_p5_peak_1746	99	.	4.60251	9.91028	7.38495	41
chr1	136032934	136033283	rod_ATAC_rep4_s50_e100_p5_peak_1747	877	.	18.45842	87.72908	84.11436	212
chr1	136040319	136040420	rod_ATAC_rep4_s50_e100_p5_peak_1748	81	.	5.71429	8.10439	5.63923	48
chr1	136045866	136046073	rod_ATAC_rep4_s50_e100_p5_peak_1749	290	.	14.20765	29.05651	26.19010	96
chr1	136047589	136047702	rod_ATAC_rep4_s50_e100_p5_peak_1750	91	.	5.62249	9.11779	6.61797	51
chr1	136051106	136051255	rod_ATAC_rep4_s50_e100_p5_peak_1751	140	.	7.94393	14.05047	11.42627	68
chr1	136051561	136051749	rod_ATAC_rep4_s50_e100_p5_peak_1752	309	.	13.88889	30.97716	28.08549	93
chr1	136076185	136076402	rod_ATAC_rep4_s50_e100_p5_peak_1753	647	.	25.38860	64.72418	61.43934	105
chr1	136090134	136090255	rod_ATAC_rep4_s50_e100_p5_peak_1754	124	.	7.65027	12.40915	9.82441	62
chr1	136090707	136090807	rod_ATAC_rep4_s50_e100_p5_peak_1755	76	.	5.40541	7.60004	5.14853	66
chr1	136116248	136116440	rod_ATAC_rep4_s50_e100_p5_peak_1756	319	.	14.87179	31.99117	29.08657	96
chr1	136129052	136129288	rod_ATAC_rep4_s50_e100_p5_peak_1757	439	.	7.24382	43.97965	40.93324	129
chr1	136131114	136131559	rod_ATAC_rep4_s50_e100_p5_peak_1758	651	.	8.86495	65.12561	61.83590	270
chr1	136132840	136133080	rod_ATAC_rep4_s50_e100_p5_peak_1759	414	.	6.72131	41.44242	38.42503	133
chr1	136134411	136134523	rod_ATAC_rep4_s50_e100_p5_peak_1760	91	.	3.17604	9.19550	6.69412	60
chr1	136139506	136139622	rod_ATAC_rep4_s50_e100_p5_peak_1761	64	.	3.24074	6.45143	4.04541	48
chr1	136140061	136140519	rod_ATAC_rep4_s50_e100_p5_peak_1762a	163	.	5.36810	16.37176	13.70323	73
chr1	136140061	136140519	rod_ATAC_rep4_s50_e100_p5_peak_1762b	496	.	10.66461	49.65248	46.54227	309
chr1	136142395	136142552	rod_ATAC_rep4_s50_e100_p5_peak_1763	117	.	4.58265	11.78406	9.21283	76
chr1	136155588	136155723	rod_ATAC_rep4_s50_e100_p5_peak_1764	97	.	5.81395	9.77797	7.25556	63
chr1	136156411	136156534	rod_ATAC_rep4_s50_e100_p5_peak_1765	100	.	6.00000	10.08409	7.55492	53
chr1	136167791	136167940	rod_ATAC_rep4_s50_e100_p5_peak_1766	108	.	5.80645	10.86787	8.32117	70
chr1	136170202	136170427	rod_ATAC_rep4_s50_e100_p5_peak_1767	451	.	14.76923	45.14592	42.08611	116
chr1	136175291	136175477	rod_ATAC_rep4_s50_e100_p5_peak_1768	163	.	7.66667	16.31975	13.65221	62
chr1	136189402	136189564	rod_ATAC_rep4_s50_e100_p5_peak_1769	120	.	7.60234	12.01375	9.43773	74
chr1	136193629	136193831	rod_ATAC_rep4_s50_e100_p5_peak_1770	118	.	7.51445	11.86495	9.29185	90
chr1	136212903	136213112	rod_ATAC_rep4_s50_e100_p5_peak_1771	233	.	12.65823	23.35731	20.57166	101
chr1	136237944	136238177	rod_ATAC_rep4_s50_e100_p5_peak_1772	349	.	15.45894	34.93029	31.98932	137
chr1	136260369	136260513	rod_ATAC_rep4_s50_e100_p5_peak_1773	155	.	9.47286	15.52207	12.86821	69
chr1	136279351	136279603	rod_ATAC_rep4_s50_e100_p5_peak_1774	232	.	12.08791	23.28724	20.50283	141
chr1	136289683	136289845	rod_ATAC_rep4_s50_e100_p5_peak_1775	168	.	10.07194	16.82346	14.14698	77
chr1	136306525	136306706	rod_ATAC_rep4_s50_e100_p5_peak_1776	337	.	16.88312	33.78913	30.86223	91
chr1	136322974	136323115	rod_ATAC_rep4_s50_e100_p5_peak_1777	94	.	6.49351	9.44858	6.94091	69
chr1	136334175	136334285	rod_ATAC_rep4_s50_e100_p5_peak_1778	55	.	4.37209	5.56982	3.19209	54
chr1	136345502	136345769	rod_ATAC_rep4_s50_e100_p5_peak_1779	204	.	7.33333	20.45745	17.71636	179
chr1	136345911	136346341	rod_ATAC_rep4_s50_e100_p5_peak_1780	786	.	18.20225	78.67953	75.20839	276
chr1	136354769	136354974	rod_ATAC_rep4_s50_e100_p5_peak_1781	135	.	8.33333	13.56052	10.94923	112
chr1	136356630	136356868	rod_ATAC_rep4_s50_e100_p5_peak_1782	147	.	8.82353	14.72466	12.08821	137
chr1	136364848	136364993	rod_ATAC_rep4_s50_e100_p5_peak_1783	170	.	10.20155	17.09804	14.41457	65
chr1	136370444	136370621	rod_ATAC_rep4_s50_e100_p5_peak_1784	124	.	8.01550	12.46886	9.87886	79
chr1	136395843	136396026	rod_ATAC_rep4_s50_e100_p5_peak_1785	55	.	4.37209	5.56982	3.19209	102
chr1	136415117	136415721	rod_ATAC_rep4_s50_e100_p5_peak_1786a	1002	.	19.96047	100.25880	96.39961	157
chr1	136415117	136415721	rod_ATAC_rep4_s50_e100_p5_peak_1786b	680	.	15.21739	68.04545	64.71925	437
chr1	136459041	136459141	rod_ATAC_rep4_s50_e100_p5_peak_1787	114	.	7.26257	11.44310	8.87871	70
chr1	136466087	136466468	rod_ATAC_rep4_s50_e100_p5_peak_1788	1435	.	28.50575	143.51540	138.05652	189
chr1	136521436	136521591	rod_ATAC_rep4_s50_e100_p5_peak_1789	204	.	6.56028	20.43635	17.69556	81
chr1	136521667	136521824	rod_ATAC_rep4_s50_e100_p5_peak_1790	135	.	5.15098	13.58313	10.97160	76
chr1	136524897	136525252	rod_ATAC_rep4_s50_e100_p5_peak_1791	1067	.	18.85522	106.72405	102.71275	177
chr1	136538803	136538905	rod_ATAC_rep4_s50_e100_p5_peak_1792	64	.	4.92958	6.49881	4.09125	49
chr1	136550983	136551186	rod_ATAC_rep4_s50_e100_p5_peak_1793	353	.	17.17791	35.36668	32.42036	97
chr1	136563169	136563454	rod_ATAC_rep4_s50_e100_p5_peak_1794	831	.	24.56747	83.11015	79.57143	151
chr1	136589154	136589297	rod_ATAC_rep4_s50_e100_p5_peak_1795	170	.	10.20155	17.09804	14.41457	72
chr1	136604336	136604436	rod_ATAC_rep4_s50_e100_p5_peak_1796	55	.	4.37209	5.56982	3.19209	43
chr1	136624614	136625104	rod_ATAC_rep4_s50_e100_p5_peak_1797a	200	.	6.95297	20.05030	17.31685	77
chr1	136624614	136625104	rod_ATAC_rep4_s50_e100_p5_peak_1797b	1087	.	21.50101	108.74422	104.68164	304
chr1	136643625	136643834	rod_ATAC_rep4_s50_e100_p5_peak_1798	259	.	13.37209	25.99333	23.16908	104
chr1	136707431	136707660	rod_ATAC_rep4_s50_e100_p5_peak_1799	292	.	15.38462	29.29302	26.42330	103
chr1	136726245	136726426	rod_ATAC_rep4_s50_e100_p5_peak_1800	187	.	10.93023	18.70388	15.99194	87
chr1	136739623	136739812	rod_ATAC_rep4_s50_e100_p5_peak_1801	250	.	13.66906	25.01570	22.20565	101
chr1	136749271	136749436	rod_ATAC_rep4_s50_e100_p5_peak_1802	109	.	7.28682	10.99715	8.44183	70
chr1	136773906	136774024	rod_ATAC_rep4_s50_e100_p5_peak_1803	68	.	5.10077	6.84696	4.41590	61
chr1	136949506	136949705	rod_ATAC_rep4_s50_e100_p5_peak_1804	80	.	5.75540	8.02723	5.56393	95
chr1	136953073	136953233	rod_ATAC_rep4_s50_e100_p5_peak_1805	196	.	11.34752	19.68355	16.95589	79
chr1	137225616	137225777	rod_ATAC_rep4_s50_e100_p5_peak_1806	155	.	9.47286	15.52207	12.86821	80
chr1	137898391	137898677	rod_ATAC_rep4_s50_e100_p5_peak_1807	912	.	21.37592	91.26065	87.58282	151
chr1	137900193	137900465	rod_ATAC_rep4_s50_e100_p5_peak_1808	382	.	11.45585	38.26816	35.28751	123
chr1	137905266	137905423	rod_ATAC_rep4_s50_e100_p5_peak_1809	145	.	7.69231	14.51145	11.87879	76
chr1	137905664	137905836	rod_ATAC_rep4_s50_e100_p5_peak_1810	174	.	9.45274	17.41918	14.73048	76
chr1	137926412	137926690	rod_ATAC_rep4_s50_e100_p5_peak_1811	562	.	16.91395	56.25826	53.07333	145
[truncated: 52,565 more rows]

## Sheet: C) Cone rep1 ATAC-seq peaks
chr1	3447379	3447479	cone_ATAC_40K_rep1_s50_e100_p5_peak_1	83	.	5.93111	8.39910	5.99836	52
chr1	3671022	3671122	cone_ATAC_40K_rep1_s50_e100_p5_peak_2	112	.	6.27306	11.28967	8.79307	52
chr1	3671393	3671895	cone_ATAC_40K_rep1_s50_e100_p5_peak_3	261	.	11.07011	26.15182	23.31480	359
chr1	4352377	4352491	cone_ATAC_40K_rep1_s50_e100_p5_peak_4	69	.	5.00000	6.95302	4.62828	80
chr1	4357693	4357985	cone_ATAC_40K_rep1_s50_e100_p5_peak_5	467	.	13.76623	46.73836	43.56261	150
chr1	4360269	4360468	cone_ATAC_40K_rep1_s50_e100_p5_peak_6	315	.	10.98592	31.53341	28.60103	94
chr1	4383682	4383997	cone_ATAC_40K_rep1_s50_e100_p5_peak_7	723	.	25.21739	72.31737	68.72708	151
chr1	4403239	4403365	cone_ATAC_40K_rep1_s50_e100_p5_peak_8	112	.	7.41388	11.27128	8.77504	67
chr1	4416822	4416995	cone_ATAC_40K_rep1_s50_e100_p5_peak_9	191	.	11.12083	19.11940	16.42332	80
chr1	4571569	4571958	cone_ATAC_40K_rep1_s50_e100_p5_peak_10	244	.	13.38028	24.41655	21.61244	295
chr1	4771078	4771204	cone_ATAC_40K_rep1_s50_e100_p5_peak_11	127	.	8.15527	12.77124	10.23147	59
chr1	4777790	4777920	cone_ATAC_40K_rep1_s50_e100_p5_peak_12	111	.	7.33333	11.11121	8.62903	54
chr1	4780208	4780368	cone_ATAC_40K_rep1_s50_e100_p5_peak_13	151	.	9.21053	15.12691	12.52846	83
chr1	4785485	4785876	cone_ATAC_40K_rep1_s50_e100_p5_peak_14	721	.	26.16822	72.15152	68.56440	264
chr1	4802569	4802779	cone_ATAC_40K_rep1_s50_e100_p5_peak_15	602	.	24.21053	60.22789	56.84117	105
chr1	4807621	4807955	cone_ATAC_40K_rep1_s50_e100_p5_peak_16	680	.	22.26415	68.01495	64.50034	152
chr1	4817371	4817476	cone_ATAC_40K_rep1_s50_e100_p5_peak_17	69	.	5.19481	6.95419	4.62911	47
chr1	4820157	4820323	cone_ATAC_40K_rep1_s50_e100_p5_peak_18	312	.	16.00000	31.22581	28.29912	85
chr1	4857438	4857882	cone_ATAC_40K_rep1_s50_e100_p5_peak_19	760	.	20.05494	76.00401	72.34543	278
chr1	4880620	4880774	cone_ATAC_40K_rep1_s50_e100_p5_peak_20	294	.	15.56916	29.45826	26.56172	77
chr1	4914515	4914682	cone_ATAC_40K_rep1_s50_e100_p5_peak_21	120	.	7.80142	12.02354	9.50969	90
chr1	4970576	4970916	cone_ATAC_40K_rep1_s50_e100_p5_peak_22	778	.	23.20819	77.80244	74.10992	196
chr1	5019330	5019494	cone_ATAC_40K_rep1_s50_e100_p5_peak_23	90	.	6.00000	9.08008	6.66197	88
chr1	5031719	5031931	cone_ATAC_40K_rep1_s50_e100_p5_peak_24	195	.	11.18421	19.59213	16.88657	97
chr1	5068840	5068940	cone_ATAC_40K_rep1_s50_e100_p5_peak_25	103	.	5.94796	10.36320	7.89972	51
chr1	5069984	5070084	cone_ATAC_40K_rep1_s50_e100_p5_peak_26	95	.	5.66038	9.52389	7.09366	48
chr1	5070227	5070516	cone_ATAC_40K_rep1_s50_e100_p5_peak_27	680	.	22.26415	68.01495	64.50034	131
chr1	5082971	5083245	cone_ATAC_40K_rep1_s50_e100_p5_peak_28	887	.	29.31035	88.76031	84.83852	123
chr1	5250918	5251051	cone_ATAC_40K_rep1_s50_e100_p5_peak_29	83	.	5.93111	8.39910	5.99836	81
chr1	5915427	5915565	cone_ATAC_40K_rep1_s50_e100_p5_peak_30	98	.	6.67250	9.81247	7.36213	69
chr1	6204955	6205152	cone_ATAC_40K_rep1_s50_e100_p5_peak_31	127	.	8.15527	12.77124	10.23147	94
chr1	6214416	6214810	cone_ATAC_40K_rep1_s50_e100_p5_peak_32	616	.	19.26910	61.64369	58.23405	202
chr1	6214890	6215006	cone_ATAC_40K_rep1_s50_e100_p5_peak_33	102	.	5.64784	10.21860	7.75860	56
chr1	6226324	6226424	cone_ATAC_40K_rep1_s50_e100_p5_peak_34	70	.	5.18972	7.03644	4.68982	80
chr1	6272333	6272486	cone_ATAC_40K_rep1_s50_e100_p5_peak_35	143	.	8.89666	14.30881	11.72762	73
chr1	6282581	6282686	cone_ATAC_40K_rep1_s50_e100_p5_peak_36	98	.	6.67250	9.81247	7.36213	55
chr1	6382786	6382966	cone_ATAC_40K_rep1_s50_e100_p5_peak_37	127	.	8.15527	12.77124	10.23147	81
chr1	6729985	6730147	cone_ATAC_40K_rep1_s50_e100_p5_peak_38	70	.	5.18972	7.03644	4.68982	114
chr1	7018620	7018737	cone_ATAC_40K_rep1_s50_e100_p5_peak_39	83	.	5.93111	8.39910	5.99836	66
chr1	7088530	7089243	cone_ATAC_40K_rep1_s50_e100_p5_peak_40a	80	.	3.92523	8.09467	5.71830	53
chr1	7088530	7089243	cone_ATAC_40K_rep1_s50_e100_p5_peak_40b	1082	.	20.29795	108.22732	103.78404	367
chr1	7107398	7107537	cone_ATAC_40K_rep1_s50_e100_p5_peak_41	116	.	7.63889	11.69809	9.19177	68
chr1	7113046	7113178	cone_ATAC_40K_rep1_s50_e100_p5_peak_42	70	.	5.18972	7.03644	4.68982	34
chr1	7297976	7298076	cone_ATAC_40K_rep1_s50_e100_p5_peak_43	83	.	5.93111	8.39910	5.99836	19
chr1	7397615	7397741	cone_ATAC_40K_rep1_s50_e100_p5_peak_44	150	.	6.10860	15.04727	12.45047	62
chr1	7397855	7398406	cone_ATAC_40K_rep1_s50_e100_p5_peak_45	641	.	15.83710	64.16044	60.70991	165
chr1	9541365	9541499	cone_ATAC_40K_rep1_s50_e100_p5_peak_46	156	.	6.58228	15.62140	13.01197	63
chr1	9545117	9545514	cone_ATAC_40K_rep1_s50_e100_p5_peak_47a	999	.	22.79412	99.95119	95.74641	143
chr1	9545117	9545514	cone_ATAC_40K_rep1_s50_e100_p5_peak_47b	713	.	17.89216	71.30529	67.73357	285
chr1	9573321	9573490	cone_ATAC_40K_rep1_s50_e100_p5_peak_48	98	.	6.67250	9.81247	7.36213	70
chr1	9630033	9630181	cone_ATAC_40K_rep1_s50_e100_p5_peak_49	70	.	5.18972	7.03644	4.68982	49
chr1	9664874	9665013	cone_ATAC_40K_rep1_s50_e100_p5_peak_50	127	.	8.15527	12.77124	10.23147	70
chr1	9700266	9700828	cone_ATAC_40K_rep1_s50_e100_p5_peak_51a	761	.	17.50547	76.17213	72.51072	154
chr1	9700266	9700828	cone_ATAC_40K_rep1_s50_e100_p5_peak_51b	565	.	14.22320	56.51920	53.19114	366
chr1	9729575	9729716	cone_ATAC_40K_rep1_s50_e100_p5_peak_52	112	.	7.41388	11.27128	8.77504	69
chr1	9748320	9748726	cone_ATAC_40K_rep1_s50_e100_p5_peak_53	1167	.	25.17986	116.78629	112.05958	214
chr1	9772839	9773038	cone_ATAC_40K_rep1_s50_e100_p5_peak_54	323	.	16.55172	32.30315	29.35805	88
chr1	9797869	9798048	cone_ATAC_40K_rep1_s50_e100_p5_peak_55	149	.	8.74317	14.95416	12.35954	84
chr1	9798130	9798435	cone_ATAC_40K_rep1_s50_e100_p5_peak_56	176	.	9.83607	17.60405	14.94252	90
chr1	9848133	9848426	cone_ATAC_40K_rep1_s50_e100_p5_peak_57	446	.	16.53846	44.68279	41.53869	153
chr1	9848601	9848735	cone_ATAC_40K_rep1_s50_e100_p5_peak_58	127	.	6.92308	12.78903	10.24892	72
chr1	9851639	9851776	cone_ATAC_40K_rep1_s50_e100_p5_peak_59	97	.	5.81395	9.77797	7.34091	68
chr1	9880376	9880604	cone_ATAC_40K_rep1_s50_e100_p5_peak_60	390	.	16.66667	39.02975	35.97424	97
chr1	9908556	9908710	cone_ATAC_40K_rep1_s50_e100_p5_peak_61	127	.	8.15527	12.77124	10.23147	64
chr1	9917713	9918216	cone_ATAC_40K_rep1_s50_e100_p5_peak_62a	214	.	11.29032	21.44008	18.69581	117
chr1	9917713	9918216	cone_ATAC_40K_rep1_s50_e100_p5_peak_62b	200	.	10.75269	20.05153	17.33685	415
chr1	9943959	9944325	cone_ATAC_40K_rep1_s50_e100_p5_peak_63	998	.	26.31579	99.80096	95.60028	216
chr1	9967495	9967695	cone_ATAC_40K_rep1_s50_e100_p5_peak_64	64	.	4.69484	6.47311	4.16443	51
chr1	9967901	9968057	cone_ATAC_40K_rep1_s50_e100_p5_peak_65	243	.	11.73709	24.33517	21.53243	74
chr1	9968154	9968318	cone_ATAC_40K_rep1_s50_e100_p5_peak_66	141	.	7.98122	14.11143	11.54191	86
chr1	9981761	9981934	cone_ATAC_40K_rep1_s50_e100_p5_peak_67	168	.	9.87654	16.89551	14.25362	83
chr1	9982192	9982357	cone_ATAC_40K_rep1_s50_e100_p5_peak_68	127	.	8.02469	12.74284	10.21201	73
chr1	9990097	9990257	cone_ATAC_40K_rep1_s50_e100_p5_peak_69	110	.	7.29927	11.02362	8.54336	86
chr1	10007327	10007511	cone_ATAC_40K_rep1_s50_e100_p5_peak_70	308	.	11.94539	30.83402	27.91368	92
chr1	10009027	10009302	cone_ATAC_40K_rep1_s50_e100_p5_peak_71	673	.	20.96220	67.37839	63.87440	146
chr1	10024811	10025096	cone_ATAC_40K_rep1_s50_e100_p5_peak_72	386	.	15.61181	38.65913	35.60977	131
chr1	10028733	10028965	cone_ATAC_40K_rep1_s50_e100_p5_peak_73	110	.	6.60793	11.07527	8.59389	82
chr1	10037854	10038000	cone_ATAC_40K_rep1_s50_e100_p5_peak_74	250	.	8.24295	25.05898	22.24303	66
chr1	10038091	10038282	cone_ATAC_40K_rep1_s50_e100_p5_peak_75	281	.	8.89371	28.19550	25.32175	90
chr1	10039580	10039893	cone_ATAC_40K_rep1_s50_e100_p5_peak_76	629	.	15.01057	62.93517	59.50481	153
chr1	10039984	10040282	cone_ATAC_40K_rep1_s50_e100_p5_peak_77	168	.	6.34249	16.83689	14.19603	139
chr1	10077912	10078133	cone_ATAC_40K_rep1_s50_e100_p5_peak_78	98	.	6.67250	9.81247	7.36213	114
chr1	10089616	10089828	cone_ATAC_40K_rep1_s50_e100_p5_peak_79	416	.	20.00000	41.66465	38.56816	108
chr1	10111519	10111685	cone_ATAC_40K_rep1_s50_e100_p5_peak_80	203	.	11.56463	20.31805	17.59829	76
chr1	10132569	10132750	cone_ATAC_40K_rep1_s50_e100_p5_peak_81	157	.	8.99471	15.77600	13.16312	90
chr1	10144087	10144204	cone_ATAC_40K_rep1_s50_e100_p5_peak_82	92	.	6.42857	9.29728	6.87313	66
chr1	10150822	10150982	cone_ATAC_40K_rep1_s50_e100_p5_peak_83	148	.	8.87574	14.81433	12.22245	73
chr1	10155967	10156221	cone_ATAC_40K_rep1_s50_e100_p5_peak_84	547	.	17.78524	54.75136	51.45108	151
chr1	10156457	10156557	cone_ATAC_40K_rep1_s50_e100_p5_peak_85	93	.	5.33333	9.31879	6.89408	44
chr1	10156938	10157038	cone_ATAC_40K_rep1_s50_e100_p5_peak_86	105	.	5.86207	10.58928	8.12077	60
chr1	10171124	10171340	cone_ATAC_40K_rep1_s50_e100_p5_peak_87	238	.	12.90323	23.80622	21.01489	117
chr1	10184683	10184880	cone_ATAC_40K_rep1_s50_e100_p5_peak_88	180	.	10.52632	18.07693	15.40598	85
chr1	10191586	10191751	cone_ATAC_40K_rep1_s50_e100_p5_peak_89	137	.	8.63309	13.74374	11.18201	85
chr1	10193642	10193767	cone_ATAC_40K_rep1_s50_e100_p5_peak_90	77	.	5.59441	7.70337	5.33791	65
chr1	10226212	10226347	cone_ATAC_40K_rep1_s50_e100_p5_peak_91	96	.	5.12821	9.64125	7.20792	66
chr1	10229000	10229287	cone_ATAC_40K_rep1_s50_e100_p5_peak_92	537	.	10.74499	53.70355	50.41937	163
chr1	10232531	10232631	cone_ATAC_40K_rep1_s50_e100_p5_peak_93	95	.	3.94537	9.50089	7.07117	50
chr1	10232853	10233275	cone_ATAC_40K_rep1_s50_e100_p5_peak_94	650	.	12.61398	65.01900	61.55450	235
chr1	10257690	10257790	cone_ATAC_40K_rep1_s50_e100_p5_peak_95	70	.	5.18972	7.03644	4.68982	69
chr1	10397962	10398132	cone_ATAC_40K_rep1_s50_e100_p5_peak_96	158	.	9.63805	15.88101	13.26024	77
chr1	10430009	10430195	cone_ATAC_40K_rep1_s50_e100_p5_peak_97	269	.	14.49275	26.94756	24.09674	86
chr1	10460798	10460930	cone_ATAC_40K_rep1_s50_e100_p5_peak_98	98	.	6.67250	9.81247	7.36213	65
chr1	10488319	10488504	cone_ATAC_40K_rep1_s50_e100_p5_peak_99	191	.	11.12083	19.11940	16.42332	85
chr1	10566021	10566256	cone_ATAC_40K_rep1_s50_e100_p5_peak_100	266	.	10.99291	26.61784	23.77260	93
chr1	10566338	10566574	cone_ATAC_40K_rep1_s50_e100_p5_peak_101	416	.	14.87889	41.69506	38.59768	120
chr1	10570993	10571167	cone_ATAC_40K_rep1_s50_e100_p5_peak_102	123	.	6.69145	12.39808	9.87544	87
chr1	10588912	10589082	cone_ATAC_40K_rep1_s50_e100_p5_peak_103	139	.	8.37989	13.97326	11.40677	83
chr1	10593215	10593420	cone_ATAC_40K_rep1_s50_e100_p5_peak_104	260	.	12.75510	26.03447	23.19957	96
chr1	10596526	10596650	cone_ATAC_40K_rep1_s50_e100_p5_peak_105	125	.	7.73481	12.54938	10.02319	60
chr1	10613796	10613921	cone_ATAC_40K_rep1_s50_e100_p5_peak_106	98	.	6.67250	9.81247	7.36213	68
chr1	10682301	10682434	cone_ATAC_40K_rep1_s50_e100_p5_peak_107	98	.	6.67250	9.81247	7.36213	70
chr1	10705313	10705606	cone_ATAC_40K_rep1_s50_e100_p5_peak_108	737	.	25.00000	73.75043	70.13406	145
chr1	10759666	10759877	cone_ATAC_40K_rep1_s50_e100_p5_peak_109	493	.	22.22222	49.30636	46.09046	104
chr1	10780592	10780795	cone_ATAC_40K_rep1_s50_e100_p5_peak_110	301	.	15.64626	30.14978	27.24128	92
chr1	10835753	10835937	cone_ATAC_40K_rep1_s50_e100_p5_peak_111	227	.	12.67606	22.76056	19.98875	84
chr1	10895052	10895263	cone_ATAC_40K_rep1_s50_e100_p5_peak_112	207	.	11.86222	20.78148	18.04992	125
chr1	11061088	11061261	cone_ATAC_40K_rep1_s50_e100_p5_peak_113	147	.	9.03226	14.79801	12.20654	89
chr1	11065268	11065442	cone_ATAC_40K_rep1_s50_e100_p5_peak_114	282	.	14.64968	28.26449	25.38912	86
chr1	11140044	11140192	cone_ATAC_40K_rep1_s50_e100_p5_peak_115	127	.	8.15527	12.77124	10.23147	75
chr1	11177789	11177940	cone_ATAC_40K_rep1_s50_e100_p5_peak_116	98	.	6.67250	9.81247	7.36213	64
chr1	11233983	11234167	cone_ATAC_40K_rep1_s50_e100_p5_peak_117	174	.	10.37944	17.48527	14.82629	98
chr1	11263086	11263312	cone_ATAC_40K_rep1_s50_e100_p5_peak_118	174	.	10.37944	17.48527	14.82629	118
chr1	11277909	11278139	cone_ATAC_40K_rep1_s50_e100_p5_peak_119	273	.	14.58333	27.37816	24.51931	100
chr1	11330322	11330557	cone_ATAC_40K_rep1_s50_e100_p5_peak_120	224	.	12.50000	22.40512	19.64197	113
chr1	11414020	11414382	cone_ATAC_40K_rep1_s50_e100_p5_peak_121	246	.	13.12500	24.61575	21.80779	185
chr1	11467217	11467457	cone_ATAC_40K_rep1_s50_e100_p5_peak_122	495	.	22.36025	49.55636	46.33691	138
chr1	11657804	11657996	cone_ATAC_40K_rep1_s50_e100_p5_peak_123	174	.	10.37944	17.48527	14.82629	109
chr1	12692429	12692545	cone_ATAC_40K_rep1_s50_e100_p5_peak_124	83	.	5.92593	8.38782	5.99836	70
chr1	12781661	12781832	cone_ATAC_40K_rep1_s50_e100_p5_peak_125	98	.	6.67250	9.81247	7.36213	133
chr1	12815250	12815359	cone_ATAC_40K_rep1_s50_e100_p5_peak_126	98	.	6.67250	9.81247	7.36213	82
chr1	12836903	12837081	cone_ATAC_40K_rep1_s50_e100_p5_peak_127	190	.	11.03448	19.05302	16.36207	78
chr1	12864120	12864327	cone_ATAC_40K_rep1_s50_e100_p5_peak_128	151	.	9.28571	15.12865	12.52970	102
chr1	12954292	12954471	cone_ATAC_40K_rep1_s50_e100_p5_peak_129	191	.	11.12083	19.11940	16.42332	94
chr1	12967572	12967788	cone_ATAC_40K_rep1_s50_e100_p5_peak_130	112	.	7.41388	11.27128	8.77504	68
chr1	12992240	12992363	cone_ATAC_40K_rep1_s50_e100_p5_peak_131	64	.	4.54545	6.48857	4.17946	48
chr1	12992422	12992573	cone_ATAC_40K_rep1_s50_e100_p5_peak_132	93	.	5.78512	9.38217	6.95588	83
chr1	12992654	12992855	cone_ATAC_40K_rep1_s50_e100_p5_peak_133	468	.	17.76859	46.83521	43.65793	94
chr1	13004952	13005146	cone_ATAC_40K_rep1_s50_e100_p5_peak_134	191	.	11.12083	19.11940	16.42332	96
chr1	13023501	13023680	cone_ATAC_40K_rep1_s50_e100_p5_peak_135	83	.	5.93111	8.39910	5.99836	94
chr1	13050251	13050399	cone_ATAC_40K_rep1_s50_e100_p5_peak_136	98	.	6.67250	9.81247	7.36213	70
chr1	13052106	13052256	cone_ATAC_40K_rep1_s50_e100_p5_peak_137	127	.	8.15527	12.77124	10.23147	87
chr1	13078328	13078491	cone_ATAC_40K_rep1_s50_e100_p5_peak_138	191	.	11.12083	19.11940	16.42332	71
chr1	13088167	13088398	cone_ATAC_40K_rep1_s50_e100_p5_peak_139	493	.	22.58064	49.33372	46.11767	128
chr1	13134374	13134659	cone_ATAC_40K_rep1_s50_e100_p5_peak_140	374	.	17.31844	37.42083	34.39121	110
chr1	13151178	13151336	cone_ATAC_40K_rep1_s50_e100_p5_peak_141	207	.	11.86222	20.78148	18.04992	80
chr1	13188600	13188749	cone_ATAC_40K_rep1_s50_e100_p5_peak_142	138	.	8.60927	13.80128	11.23855	81
chr1	13197194	13197351	cone_ATAC_40K_rep1_s50_e100_p5_peak_143	130	.	8.17610	13.01079	10.46591	73
chr1	13203781	13204057	cone_ATAC_40K_rep1_s50_e100_p5_peak_144	429	.	15.57971	42.97075	39.85333	149
chr1	13208404	13208544	cone_ATAC_40K_rep1_s50_e100_p5_peak_145	89	.	5.49020	8.90190	6.48833	61
chr1	13253735	13253842	cone_ATAC_40K_rep1_s50_e100_p5_peak_146	77	.	5.62500	7.79026	5.42236	48
chr1	13276305	13276405	cone_ATAC_40K_rep1_s50_e100_p5_peak_147	70	.	5.18972	7.03644	4.68982	69
chr1	13287198	13287298	cone_ATAC_40K_rep1_s50_e100_p5_peak_148	77	.	5.62500	7.79026	5.42236	51
chr1	13332381	13332577	cone_ATAC_40K_rep1_s50_e100_p5_peak_149	318	.	14.42308	31.87460	28.93661	108
chr1	13354617	13354766	cone_ATAC_40K_rep1_s50_e100_p5_peak_150	116	.	6.97674	11.67323	9.16783	79
chr1	13360741	13360906	cone_ATAC_40K_rep1_s50_e100_p5_peak_151	116	.	7.17949	11.63657	9.13215	65
chr1	13372377	13372968	cone_ATAC_40K_rep1_s50_e100_p5_peak_152a	950	.	13.44444	95.07921	91.00262	186
chr1	13372377	13372968	cone_ATAC_40K_rep1_s50_e100_p5_peak_152b	329	.	6.90423	32.98071	30.02422	481
chr1	13373041	13373229	cone_ATAC_40K_rep1_s50_e100_p5_peak_153	99	.	3.56745	9.91602	7.46362	109
chr1	13373595	13373787	cone_ATAC_40K_rep1_s50_e100_p5_peak_154	197	.	5.14541	19.71713	17.00944	107
chr1	13373963	13374185	cone_ATAC_40K_rep1_s50_e100_p5_peak_155	253	.	5.92841	25.31990	22.49943	121
chr1	13495065	13495389	cone_ATAC_40K_rep1_s50_e100_p5_peak_156	601	.	22.22222	60.16967	56.78395	148
chr1	13500577	13500776	cone_ATAC_40K_rep1_s50_e100_p5_peak_157	271	.	14.59854	27.17507	24.31999	87
chr1	13531592	13531782	cone_ATAC_40K_rep1_s50_e100_p5_peak_158	292	.	15.38462	29.29302	26.39970	92
chr1	13560801	13561045	cone_ATAC_40K_rep1_s50_e100_p5_peak_159	282	.	14.86487	28.26277	25.38764	95
chr1	13589387	13589546	cone_ATAC_40K_rep1_s50_e100_p5_peak_160	154	.	7.16511	15.40948	12.80501	79
chr1	13589724	13590151	cone_ATAC_40K_rep1_s50_e100_p5_peak_161a	301	.	11.21495	30.10550	27.19788	104
chr1	13589724	13590151	cone_ATAC_40K_rep1_s50_e100_p5_peak_161b	325	.	11.83801	32.56611	29.61625	331
chr1	13608140	13608383	cone_ATAC_40K_rep1_s50_e100_p5_peak_162	461	.	20.45455	46.18230	43.01479	129
chr1	13621550	13621786	cone_ATAC_40K_rep1_s50_e100_p5_peak_163	260	.	13.66460	26.02677	23.19214	106
chr1	13632333	13632468	cone_ATAC_40K_rep1_s50_e100_p5_peak_164	98	.	6.67250	9.81247	7.36213	72
chr1	13660387	13660817	cone_ATAC_40K_rep1_s50_e100_p5_peak_165	1271	.	25.05400	127.14423	121.99088	229
chr1	13699732	13699895	cone_ATAC_40K_rep1_s50_e100_p5_peak_166	112	.	7.41388	11.27128	8.77504	88
chr1	13706407	13706611	cone_ATAC_40K_rep1_s50_e100_p5_peak_167	143	.	8.89666	14.30881	11.72762	87
chr1	13789302	13789495	cone_ATAC_40K_rep1_s50_e100_p5_peak_168	371	.	18.57143	37.11930	34.09467	99
chr1	13808136	13808290	cone_ATAC_40K_rep1_s50_e100_p5_peak_169	98	.	6.67250	9.81247	7.36213	74
chr1	13859818	13860082	cone_ATAC_40K_rep1_s50_e100_p5_peak_170	330	.	15.50802	33.06555	30.10749	131
[truncated: 72,707 more rows]

## Sheet: D) Cone rep2 ATAC-seq peaks
chr1	3361023	3361153	cone_ATAC_40K_rep2_s50_e100_p5_peak_1	89	.	6.15673	8.91099	6.43971	59
[truncated: 64,471 more rows]

[truncated: 6 more sheets: E)WT retina rep1 ATAC-seq peaks, F)WT retina rep2 ATAC-seq peaks, G) Rd7 rep1 ATAC-seq peaks, H) Rd7 rep2 ATAC-seq peaks, I)Nrl KO retina rep1 ATAC peaks, J)Nrl KO retina rep2 ATAC peaks]
