# Supplementary material for: Epigenomic landscapes of retinal rods and cones
Source: eLife. 2016 Mar 7;5:e11613. doi: 10.7554/eLife.11613 (PMC4798964; doi:10.7554/eLife.11613)
Supplement: Supplementary file 4. — (A) Pairwise DSS DMRs between rods and cones, hypo-DMR in rods; (B) Pairwise DSS DMRs between rods and cones, hypo-DMR in cones; (C) Pairwise DSS DMRs between WT rods and rd7 rods, hypo-DMR in WT rods; (D) Pairwise DSS DMRs between WT rods and rd7 rods, hypo-DMR in rd7 rods; (E) Pairwise DSS DMRs between rd7 rods and cones, hypo-DMR in rd7 rods; (F) Pairwise DSS DMRs between rd7 rods and cones, hypo-DMR in cones; (G) DMRs between retina and cortex samples identified using Methylpy. In column D, a 1 denotes the hypo-methylated sample(s), in the following order: neocortical excitatory neurons, PV neurons, and VIP neurons (from Mo et al., 2015), Cones, WT rods, and rd7 rods (this study). DOI: http://dx.doi.org/10.7554/eLife.11613.031 [file elife-11613-supp4.xlsx]

## Sheet: A) Rod vs Cone, hypo-DMR in Rod
chr1	4326640	4326669
chr1	4333210	4333594
chr1	4333927	4334071
chr1	4334706	4334798
chr1	4335195	4335504
chr1	4338626	4338636
chr1	4341627	4341714
chr1	4344794	4345416
chr1	4347458	4347667
chr1	4349194	4349357
chr1	4349707	4350039
chr1	4351950	4352000
chr1	4352275	4352755
chr1	6359856	6359939
chr1	9622614	9622717
chr1	10794094	10794408
chr1	12000630	12000886
chr1	12713660	12713664
chr1	12768363	12768511
chr1	13205189	13205440
chr1	13860711	13860856
chr1	13861219	13861250
chr1	14166123	14166240
chr1	14184618	14184645
chr1	14305442	14305771
chr1	14413996	14414053
chr1	14427561	14427567
chr1	14462624	14462710
chr1	15913146	15913753
chr1	16272075	16272148
chr1	17796091	17796125
chr1	19984272	19984275
chr1	20724774	20725115
chr1	22848462	22848566
chr1	23491302	23491360
chr1	23648996	23649378
chr1	23657090	23657491
chr1	24211320	24211480
chr1	24212402	24212588
chr1	24758503	24758521
chr1	24869949	24870079
chr1	25892503	25892537
chr1	31103128	31103197
chr1	33588827	33588854
chr1	33608047	33608128
chr1	34041657	34041721
chr1	34042363	34042547
chr1	34100548	34100735
chr1	34106778	34107120
chr1	34130885	34131078
chr1	34237305	34238116
chr1	34271019	34271039
chr1	34271411	34271510
chr1	34749471	34749675
chr1	34806338	34806494
chr1	35372666	35372828
chr1	35780572	35780605
chr1	35944909	35944980
chr1	36986983	36987003
chr1	37512145	37512354
chr1	37687739	37687750
chr1	38198396	38198730
chr1	38268424	38268486
chr1	38334242	38334442
chr1	38334789	38334925
chr1	38384379	38384712
chr1	38389806	38390031
chr1	38395311	38395510
chr1	38425980	38426110
chr1	38426581	38426619
chr1	38427018	38427127
chr1	38436397	38436683
chr1	38568358	38568468
chr1	38757781	38757850
chr1	38796115	38796249
chr1	38843180	38843358
chr1	39284858	39285113
chr1	39598742	39598953
chr1	39838785	39839037
chr1	40282489	40282635
chr1	41063165	41063379
chr1	41428008	41428090
chr1	41430175	41430243
chr1	41431309	41431446
chr1	42505358	42505477
chr1	43042300	43042310
chr1	43358181	43358605
chr1	43448008	43448295
chr1	43476665	43476746
chr1	43503853	43503956
chr1	43554468	43554638
chr1	43555633	43555741
chr1	43615805	43616288
chr1	44109497	44109515
chr1	44122859	44122996
chr1	44552884	44553697
chr1	44554681	44554925
chr1	44562177	44562247
chr1	50769845	50769966
chr1	50897714	50897763
chr1	51096801	51096844
chr1	51617480	51617686
chr1	51650459	51650654
chr1	51878805	51878886
chr1	51879449	51879859
chr1	51947234	51947374
chr1	52306444	52306455
chr1	52546938	52547138
chr1	52934530	52934995
chr1	53820259	53820278
chr1	55221277	55221464
chr1	55221778	55221876
chr1	55560205	55560248
chr1	55650889	55651056
chr1	55704760	55704823
chr1	55705988	55706111
chr1	55738886	55738971
chr1	57174538	57174700
chr1	57213464	57213825
chr1	57243517	57243751
chr1	57497704	57497796
chr1	58369193	58369243
chr1	59327179	59327333
chr1	59376231	59376602
chr1	59414834	59414857
chr1	59462837	59462922
chr1	59669038	59669050
chr1	60129396	60129419
chr1	60668462	60668531
chr1	61143287	61143337
chr1	61302693	61302745
chr1	61338734	61338790
chr1	61552939	61553082
chr1	61691926	61692343
chr1	61901290	61901324
chr1	61901957	61902010
chr1	62009020	62009024
chr1	62565912	62566127
chr1	63204113	63204124
chr1	63434423	63434604
chr1	63458897	63459090
chr1	63819657	63819730
chr1	63978196	63978230
chr1	64091937	64091940
chr1	64353131	64353338
chr1	64361837	64361886
chr1	64412980	64413024
chr1	64779782	64780495
chr1	64855181	64855233
chr1	64950293	64950430
chr1	67052933	67053096
chr1	69956835	69956856
chr1	70811582	70811585
chr1	71305759	71305825
chr1	71327048	71327104
chr1	71328444	71328461
chr1	71342208	71342406
chr1	71408084	71408172
chr1	72006812	72006829
chr1	72065240	72065355
chr1	72069332	72069413
chr1	72406850	72406868
chr1	72414953	72415094
chr1	72499874	72499880
chr1	72577259	72577323
chr1	72913707	72913847
chr1	73365695	73365891
chr1	73640943	73641199
chr1	73758299	73758374
chr1	73850831	73850893
chr1	73915350	73915458
chr1	74419226	74419235
chr1	74423267	74423310
chr1	74890492	74890737
chr1	74900292	74900431
chr1	74901351	74901583
chr1	75198031	75198087
chr1	75360029	75360411
chr1	75375379	75375772
chr1	75383141	75383155
chr1	75388780	75389143
chr1	75422012	75422052
chr1	75422399	75422717
chr1	75612874	75612997
chr1	75926546	75926589
chr1	75936694	75936876
chr1	75956912	75956976
chr1	76000611	76000916
chr1	76041537	76041705
chr1	76065877	76066086
chr1	76091032	76091647
chr1	76138244	76138322
chr1	76276123	76276326
chr1	76361901	76361981
chr1	76637316	76637538
chr1	76705397	76705581
chr1	76896304	76896475
chr1	77246177	77246222
chr1	77314454	77314560
chr1	77429367	77429420
chr1	77450451	77450621
chr1	77623076	77623182
chr1	78232105	78232127
chr1	78338265	78338283
chr1	78339753	78340159
chr1	78351294	78351398
chr1	78429306	78429473
chr1	78452698	78452707
chr1	78501486	78501523
chr1	78515639	78515702
chr1	78529289	78529436
chr1	78540671	78540680
chr1	78564967	78565054
chr1	78568568	78568670
chr1	78569480	78569549
chr1	78597814	78597968
chr1	78635946	78636599
chr1	79410230	79410446
chr1	79476862	79476911
chr1	79609084	79609089
chr1	79758846	79758895
chr1	79804250	79804294
chr1	79807017	79807125
chr1	79861470	79861550
chr1	79872421	79872483
chr1	79898036	79898234
chr1	79900828	79900840
chr1	79908611	79908655
chr1	79929090	79929201
chr1	80360450	80360514
chr1	80672817	80673002
chr1	80802836	80802855
chr1	80803116	80803312
chr1	80854390	80854398
chr1	80944303	80944472
chr1	81705818	81705923
chr1	81738532	81738655
chr1	82243460	82243588
chr1	82272205	82272245
chr1	82279537	82279614
chr1	82688279	82688431
chr1	82688780	82688858
chr1	82820281	82820334
chr1	84079910	84079949
chr1	84173057	84173207
chr1	84211492	84211898
chr1	85776564	85776652
chr1	85783015	85783025
chr1	85838857	85838876
chr1	85902216	85902383
chr1	85971273	85971300
chr1	85981074	85981198
chr1	86032470	86032691
chr1	86045369	86045613
chr1	86283359	86283364
chr1	86328497	86328509
chr1	86377381	86377606
chr1	86444778	86444791
chr1	86447858	86447861
chr1	87105961	87105970
chr1	87270716	87270928
chr1	87316903	87316949
chr1	87509110	87509679
chr1	87600039	87600214
chr1	87809659	87810574
chr1	87811770	87811806
chr1	87812191	87812285
chr1	87813049	87813264
chr1	87815814	87816014
chr1	87822912	87823034
chr1	87840997	87841178
chr1	88114515	88114559
chr1	88149933	88149956
chr1	88347076	88347138
chr1	88349979	88350227
chr1	88449758	88450000
chr1	88472275	88472445
chr1	88505708	88505752
chr1	88550080	88550136
chr1	88552447	88552585
chr1	88552852	88553044
chr1	88592906	88593126
chr1	88621830	88621977
chr1	88623010	88623123
chr1	88623776	88623798
chr1	88624508	88624835
chr1	88639881	88640000
chr1	88658490	88658598
chr1	88668711	88668859
chr1	88669160	88669373
chr1	88692072	88692213
chr1	88695223	88695405
chr1	88699076	88699302
chr1	88707849	88707871
chr1	88719777	88719865
chr1	88742788	88742967
chr1	88753103	88753300
chr1	88790558	88790579
chr1	88796405	88796560
chr1	88799090	88799648
chr1	88800020	88800029
chr1	88806573	88806614
chr1	88808138	88808182
chr1	88808639	88808748
chr1	88814351	88814405
chr1	88828709	88828831
chr1	88838551	88838977
chr1	88840102	88840374
chr1	88847607	88847988
chr1	88848447	88848532
chr1	88882668	88882812
chr1	88908295	88908408
chr1	88936961	88937491
chr1	88943211	88943515
chr1	88955479	88955881
chr1	89006127	89006152
chr1	89095845	89096048
chr1	89103321	89103554
chr1	89121503	89121631
chr1	89130396	89130762
chr1	89156412	89156611
chr1	89166894	89166899
chr1	89204861	89204872
chr1	89205505	89205645
chr1	89209708	89209846
chr1	89284351	89284430
chr1	89308684	89309147
chr1	89311897	89312082
chr1	89321258	89321298
chr1	89321582	89321743
chr1	89400941	89400958
chr1	89430050	89430208
chr1	89486278	89486415
chr1	89848991	89849198
chr1	89849559	89849564
chr1	90176393	90176420
chr1	90210704	90210973
chr1	90241102	90241172
chr1	90241919	90241969
chr1	90402243	90402257
chr1	90590590	90590612
chr1	90619937	90620046
chr1	90717722	90717878
chr1	90799948	90799953
chr1	90825379	90825610
chr1	90828583	90828699
chr1	90830755	90830767
chr1	90832475	90832664
chr1	90833209	90833321
chr1	90872698	90872865
chr1	90885621	90885736
chr1	90967584	90967993
chr1	91008938	91009189
chr1	91009935	91009961
chr1	91011738	91011746
chr1	91015606	91015616
chr1	91034341	91034632
chr1	91038838	91038842
chr1	91049072	91049125
chr1	91049398	91049606
chr1	91054128	91054491
chr1	91055785	91056086
chr1	91072895	91073116
chr1	91078430	91078602
chr1	91079936	91080351
chr1	91084467	91084501
chr1	91085190	91085356
chr1	91146049	91146085
chr1	91154061	91154077
chr1	91183400	91183576
chr1	91186467	91186682
chr1	91189352	91189516
chr1	91207202	91207249
chr1	91210012	91210188
chr1	91522837	91522992
chr1	91732749	91732754
chr1	92216259	92216478
chr1	92313066	92313370
chr1	92787467	92787491
chr1	92874657	92874797
chr1	93071560	93072222
chr1	93514150	93514495
chr1	93706679	93706823
chr1	94504004	94504018
chr1	94857541	94857552
chr1	95268518	95268530
chr1	95984206	95984317
chr1	96346848	96346983
chr1	96794931	96794996
chr1	96795333	96795368
chr1	97636801	97637416
chr1	97637814	97638124
chr1	97638533	97638576
chr1	97644214	97644417
chr1	97652198	97653093
chr1	97653378	97653813
chr1	97656772	97656831
chr1	97658154	97658347
chr1	97659326	97659382
chr1	97659795	97659824
chr1	99793437	99793552
chr1	104797268	104797650
chr1	104802811	104802832
chr1	104803235	104803614
chr1	104827317	104827390
chr1	105334307	105334346
chr1	106155178	106155456
chr1	106204733	106204758
chr1	106274886	106274895
chr1	106301505	106301516
chr1	106485284	106485568
chr1	106486573	106486700
chr1	107943485	107943492
chr1	108503719	108503806
chr1	109277889	109278218
chr1	110046287	110046369
chr1	110046654	110046697
chr1	110053182	110053337
chr1	110067873	110068180
chr1	110077312	110077337
chr1	110084460	110084676
chr1	110084941	110085104
chr1	110098371	110098620
chr1	110133351	110133386
chr1	110191915	110191938
chr1	110199966	110200028
chr1	110306914	110306917
chr1	112139581	112139907
chr1	112147612	112147705
chr1	113921676	113921872
chr1	113922315	113922334
chr1	115881751	115881954
chr1	115912813	115912885
chr1	115916142	115916330
chr1	116178626	116178634
chr1	116180139	116180196
chr1	116245821	116246054
chr1	116279044	116279060
chr1	116462379	116462540
chr1	116937255	116937688
chr1	116939652	116940084
chr1	116946878	116946976
chr1	116997312	116997324
chr1	117003191	117003412
chr1	117016461	117016667
chr1	117088097	117088102
chr1	117222814	117223051
chr1	117273059	117273258
chr1	117321352	117321463
chr1	117340941	117341004
chr1	117354358	117354577
chr1	117418984	117419119
chr1	117421876	117422109
chr1	117434441	117434624
chr1	117440114	117440137
chr1	118643215	118643242
chr1	118672438	118672483
chr1	118789702	118789907
chr1	118856509	118856764
chr1	118870138	118870230
chr1	118910985	118911265
chr1	118923965	118923972
chr1	118976672	118976943
chr1	118980714	118981339
chr1	119013304	119013307
chr1	119036025	119036192
chr1	119259583	119259598
chr1	119329110	119329142
chr1	119348937	119349087
chr1	119408011	119408055
chr1	119860116	119860122
chr1	120017042	120017308
chr1	120018001	120018030
chr1	120115846	120115889
chr1	120133318	120133572
chr1	120133850	120133880
chr1	120643552	120643597
chr1	120883527	120883726
chr1	120963902	120964357
chr1	120973107	120973202
chr1	121072258	121072444
chr1	121091139	121091357
chr1	121122618	121122913
chr1	121147809	121147856
chr1	121150989	121151239
chr1	121173474	121173636
chr1	121182148	121182298
chr1	121231831	121232194
chr1	121234133	121234256
chr1	121238408	121238411
chr1	121302831	121302980
chr1	121336669	121336958
chr1	121338163	121338377
chr1	121539769	121539846
chr1	121802201	121802286
chr1	122020345	122020428
chr1	122055449	122055552
chr1	122102171	122102370
chr1	122248398	122248428
chr1	122273991	122274201
chr1	122393165	122393297
chr1	122481264	122481600
chr1	122501767	122501919
chr1	122739788	122740010
chr1	123893060	123893066
chr1	124530357	124530375
chr1	124577148	124577497
chr1	124594007	124594077
chr1	124607312	124607393
chr1	124607910	124607938
chr1	124645023	124645042
chr1	124645861	124646032
chr1	124657185	124657318
chr1	124658981	124659223
chr1	124672065	124672121
chr1	124687463	124687554
chr1	124693912	124693957
chr1	124717577	124717759
chr1	124724707	124724789
chr1	124732711	124733143
chr1	124736592	124736908
chr1	124747952	124747980
chr1	124750103	124750112
chr1	124753169	124753238
chr1	124766525	124766577
chr1	124769282	124769343
chr1	124776051	124776226
chr1	124815173	124815349
chr1	124860807	124860871
chr1	124872199	124872231
chr1	125258847	125258875
chr1	125261766	125261976
chr1	125264761	125264801
chr1	125664278	125664348
chr1	125773701	125773743
chr1	125827828	125827988
chr1	125839138	125839262
chr1	125905151	125905354
chr1	126011817	126012006
chr1	126024590	126024745
chr1	126120565	126120652
chr1	126181565	126182149
chr1	126355913	126355926
chr1	126485042	126485104
chr1	126517101	126517333
chr1	126527013	126527091
chr1	126581991	126582147
chr1	126737685	126737843
chr1	126760699	126760736
chr1	126799529	126799860
chr1	126849621	126849810
chr1	126865334	126865706
chr1	126925805	126925808
chr1	126933961	126934016
chr1	127042729	127042783
chr1	127082981	127083015
chr1	127100461	127100466
chr1	127107568	127107700
chr1	127123855	127124080
chr1	127128202	127128224
chr1	127129345	127129519
chr1	127153182	127153218
chr1	127153648	127153674
chr1	127191512	127191699
chr1	127210325	127210561
chr1	127338035	127338081
chr1	127371754	127371779
chr1	127394705	127394753
chr1	127464137	127464155
chr1	127478516	127478533
chr1	127514055	127514380
chr1	127635150	127635369
chr1	127649466	127649627
chr1	127652631	127652859
chr1	127655365	127655615
chr1	127686327	127686355
chr1	127689961	127690038
chr1	127795186	127795192
chr1	127859701	127859823
chr1	127861777	127862018
chr1	127970212	127970217
chr1	128015713	128015918
chr1	128323083	128323100
chr1	128363383	128363450
chr1	128364538	128364929
chr1	128389409	128389418
chr1	128473032	128473061
chr1	128494985	128495018
chr1	128536291	128536296
chr1	128537291	128537531
chr1	128555680	128555766
chr1	128589063	128589277
chr1	128597664	128597720
chr1	128619178	128619358
chr1	128621072	128621075
chr1	128624625	128625122
chr1	128650847	128650866
chr1	128652430	128652707
chr1	128659759	128659851
chr1	128660690	128660838
chr1	128683035	128683248
chr1	128685118	128685132
chr1	128685715	128686274
chr1	128689982	128690072
chr1	128691046	128691317
chr1	128708590	128708639
chr1	128711193	128711390
chr1	128727445	128727520
chr1	128737500	128737661
chr1	128751912	128751921
chr1	128765321	128765614
chr1	128792530	128792775
chr1	128837272	128837444
chr1	128898285	128898310
chr1	129030818	129030914
chr1	129534264	129534511
chr1	130713736	130713771
chr1	131064173	131064176
chr1	131125515	131125603
chr1	131214537	131214664
chr1	131218877	131218993
chr1	131236366	131236462
chr1	131240146	131240251
chr1	131295343	131295506
chr1	131752114	131752135
chr1	131770673	131770728
chr1	132195522	132195564
chr1	132197984	132198003
chr1	132199656	132199769
chr1	132232072	132232113
chr1	132241364	132241376
chr1	132252935	132253084
chr1	132562396	132562559
chr1	132604180	132604246
chr1	132637810	132637962
chr1	132679702	132679740
chr1	132707149	132707799
chr1	132713705	132713763
chr1	132718746	132718783
chr1	132719601	132719685
chr1	132720827	132721008
chr1	132723361	132723555
chr1	132726095	132726231
chr1	132726523	132726536
chr1	132727208	132727453
chr1	132731247	132731546
chr1	132732421	132732460
chr1	132740990	132741394
chr1	132799365	132799442
chr1	132799741	132800089
chr1	132910549	132910775
chr1	132913288	132913412
chr1	133121837	133121841
chr1	133169264	133169290
chr1	133345227	133345269
chr1	133350941	133351274
chr1	133370664	133370799
chr1	133374682	133374732
chr1	133378780	133378833
chr1	133381432	133381668
chr1	133384067	133384284
chr1	133398163	133398333
chr1	133422443	133422826
chr1	133470206	133470423
chr1	133493830	133493840
chr1	133528810	133529018
chr1	133618466	133618519
chr1	133631270	133631357
chr1	133733356	133733370
chr1	133809425	133809691
chr1	133833522	133833884
chr1	133909075	133909305
chr1	133921725	133921809
chr1	134177887	134178168
chr1	134179404	134179435
chr1	134189153	134189185
chr1	134298661	134298793
chr1	134416673	134417215
chr1	134469056	134469281
chr1	134495874	134496101
chr1	134536734	134536760
chr1	134545281	134545377
chr1	134564715	134565006
chr1	134649700	134649846
chr1	134659097	134659158
chr1	134684713	134685188
chr1	134688871	134689053
chr1	134698394	134698628
chr1	134715040	134715240
chr1	134716977	134717161
chr1	134723061	134723261
chr1	134833565	134834023
chr1	134839734	134839971
chr1	134893832	134894151
chr1	134929838	134929890
chr1	134967076	134967103
chr1	134969587	134969942
chr1	135002109	135002115
chr1	135014946	135015072
chr1	135043178	135043487
chr1	135046328	135046568
chr1	135055737	135056141
chr1	135068006	135068251
chr1	135073664	135073760
chr1	135075696	135075850
chr1	135088497	135088566
chr1	135096851	135097037
chr1	135176575	135176636
chr1	135205724	135206065
chr1	135211890	135211947
chr1	135216834	135217079
chr1	135230132	135230272
chr1	135232878	135233088
chr1	135250166	135250204
chr1	135335698	135335808
chr1	135359600	135359616
chr1	135388500	135388721
chr1	135460635	135460940
chr1	135468597	135468629
chr1	135488022	135488115
chr1	135526907	135527050
chr1	135544521	135544554
chr1	135547704	135547867
chr1	135559373	135559496
chr1	135565986	135566212
chr1	135625656	135625724
chr1	135626908	135626931
chr1	135628734	135628805
chr1	135647025	135647227
chr1	135656741	135656813
chr1	135669295	135669469
chr1	135673784	135674121
chr1	135689499	135689596
chr1	135693451	135693664
chr1	135694757	135694852
chr1	135720462	135720564
chr1	135761852	135762260
chr1	135764964	135765143
chr1	135774248	135774301
chr1	135774722	135774819
chr1	135804794	135804840
chr1	136214212	136214382
chr1	136232899	136233101
chr1	136498392	136498424
chr1	136508722	136508754
chr1	136562809	136563031
chr1	136601789	136601943
chr1	136781527	136781584
chr1	137129125	137129508
chr1	137332467	137332931
chr1	137374753	137374913
chr1	137378255	137378506
chr1	137453464	137453505
chr1	137653705	137653949
chr1	137697893	137698073
chr1	137858832	137858846
chr1	137922985	137923089
chr1	138577113	138577124
chr1	138624268	138624286
chr1	138694770	138694867
chr1	138876957	138876983
chr1	139081074	139081241
chr1	139219596	139219607
chr1	139252425	139252820
chr1	139374604	139374656
chr1	146736295	146736544
chr1	148706593	148706642
chr1	149954828	149954852
chr1	150314877	150315141
chr1	150316253	150316456
chr1	150327089	150327259
chr1	150327598	150327895
chr1	150328275	150328566
chr1	150330974	150331350
chr1	150331721	150331954
chr1	150332659	150333487
chr1	150334146	150334218
chr1	150334698	150334942
chr1	150335643	150335683
chr1	151004084	151004174
chr1	151645793	151646048
chr1	151888568	151888615
chr1	151890452	151890502
chr1	151911620	151911653
chr1	151935677	151935786
chr1	151994303	151994572
chr1	152158282	152158352
chr1	152165145	152165571
chr1	152422274	152422507
chr1	152556223	152556437
chr1	152793996	152794177
chr1	152811010	152811054
chr1	152935492	152935497
chr1	152956750	152956925
chr1	153014602	153015023
chr1	153053692	153053734
chr1	153094671	153094910
chr1	153108176	153108192
chr1	153152768	153152835
chr1	153153642	153153652
chr1	153192086	153192097
chr1	153515432	153515527
chr1	153595161	153595302
chr1	153655077	153655123
chr1	153669205	153669297
chr1	153732228	153732373
chr1	153902667	153902712
chr1	153962366	153962792
chr1	154202579	154202591
chr1	154704527	154704928
chr1	154956563	154956626
chr1	154983550	154983601
chr1	155150957	155151101
chr1	155210151	155210196
chr1	155538501	155538528
chr1	155722468	155722531
chr1	155736465	155739077
chr1	155743308	155743748
chr1	155750540	155750622
chr1	156673322	156673355
chr1	156780934	156781387
chr1	156970782	156970878
chr1	157426093	157426132
chr1	157964715	157964789
chr1	158165787	158165796
chr1	158222405	158222617
chr1	158258911	158259115
chr1	158297267	158297296
chr1	158464119	158464153
chr1	158547722	158547833
chr1	158548223	158548556
chr1	158592875	158593078
chr1	158593410	158593425
chr1	158599294	158599388
chr1	159015342	159015584
chr1	159552022	159552431
chr1	159594227	159594377
chr1	159658195	159658223
chr1	159671176	159671401
chr1	159686396	159686480
chr1	159768709	159768846
chr1	159769939	159770473
chr1	159782928	159782980
chr1	159801909	159802104
chr1	159835170	159835299
chr1	159862015	159862113
chr1	159891564	159891738
chr1	160286934	160286981
chr1	160287255	160287513
chr1	160855984	160856160
chr1	161692944	161693017
chr1	161720010	161720230
chr1	162184107	162184212
chr1	162197336	162197450
chr1	162410718	162410923
chr1	162413002	162413017
chr1	163821023	163821045
chr1	163821467	163821607
chr1	164456244	164456339
chr1	164508287	164508339
chr1	164896022	164896770
chr1	164897738	164897863
chr1	165610514	165610845
chr1	166964608	166964735
chr1	167012369	167012433
chr1	167194887	167195077
chr1	168002010	168002019
chr1	168327906	168327974
chr1	168371127	168371248
chr1	168473366	168473408
chr1	168476025	168476308
chr1	168487755	168487765
chr1	168708589	168708624
chr1	168733263	168733450
chr1	168818583	168818641
chr1	168908047	168908433
chr1	170303141	170303323
chr1	170366925	170366995
chr1	170367598	170367850
chr1	170430061	170430072
chr1	170490384	170490390
chr1	170549169	170549182
chr1	170588236	170588581
chr1	171244368	171244477
chr1	172048977	172049075
chr1	172562477	172562481
chr1	172586108	172586331
chr1	172766141	172766353
chr1	172779390	172779414
chr1	175222166	175222377
chr1	175243936	175243954
chr1	175691526	175691725
chr1	175940798	175940805
chr1	175996741	175996866
chr1	176559144	176559270
chr1	177307541	177307932
chr1	177375285	177375578
chr1	177622319	177622771
chr1	177623581	177623621
chr1	178330951	178331056
chr1	178820939	178821271
chr1	178856368	178856409
chr1	178893626	178893646
chr1	179043818	179044132
chr1	179061871	179062088
chr1	179073453	179073469
chr1	179106629	179106861
chr1	179108872	179109001
chr1	179177940	179178048
chr1	179217291	179217498
chr1	179250964	179251008
chr1	179446287	179446425
chr1	179446701	179446832
chr1	179452431	179452622
chr1	180513405	180513495
chr1	181021552	181021768
chr1	181206788	181207035
chr1	181393955	181394015
chr1	181483708	181483724
chr1	181484796	181485052
chr1	181523854	181524202
chr1	181535311	181535695
chr1	181561025	181561141
chr1	181793787	181793809
chr1	182111847	182112028
chr1	182331967	182331983
chr1	182603370	182603444
chr1	182683038	182683127
chr1	182909116	182909141
chr1	183114027	183114529
chr1	183118548	183118728
chr1	183138560	183138669
chr1	183142825	183143074
chr1	183530525	183530610
chr1	183827039	183827138
chr1	184054843	184054868
chr1	184066064	184066162
chr1	184171790	184171990
chr1	184233926	184234069
chr1	184289875	184290046
chr1	184583919	184584128
chr1	185442150	185442367
chr1	185728073	185728242
chr1	185834046	185834296
chr1	185836844	185837268
chr1	186187195	186187393
chr1	186188343	186188382
chr1	186320439	186320469
chr1	186341265	186341385
chr1	186341988	186342174
chr1	186433904	186434145
chr1	186482390	186482430
chr1	186680367	186680421
chr1	187092520	187092573
chr1	187327867	187328124
chr1	187356493	187356515
chr1	187356793	187357118
chr1	187361280	187361438
chr1	187604660	187605025
chr1	187606138	187606512
chr1	187607039	187607054
chr1	187607793	187608022
chr1	187609868	187610029
chr1	187694250	187694389
chr1	187765662	187765757
chr1	187807891	187808108
chr1	187831054	187831307
chr1	187862483	187863267
chr1	187888645	187888672
chr1	187918322	187918547
chr1	187942193	187942339
chr1	188505111	188505194
chr1	188576687	188576779
chr1	188729058	188729421
chr1	188755335	188755496
chr1	188866284	188866465
chr1	188948427	188948489
chr1	189142484	189142725
chr1	189185656	189185826
chr1	189244639	189244698
chr1	189334291	189334521
chr1	189430792	189430813
chr1	189459534	189459553
chr1	189495080	189495141
chr1	189625034	189625057
chr1	189756810	189756945
chr1	189822295	189822428
chr1	189834007	189834762
chr1	189840936	189840993
chr1	189865397	189865468
chr1	189913680	189913780
chr1	189914092	189914681
chr1	190137897	190138068
chr1	190148243	190148703
chr1	190148956	190148963
chr1	190152761	190152821
chr1	190153114	190153352
chr1	190155153	190155248
chr1	190191841	190192478
chr1	190192868	190193063
chr1	190231049	190231289
chr1	190323746	190324190
chr1	190333660	190333846
chr1	190334276	190334631
chr1	190344844	190345018
chr1	190363550	190363564
chr1	190366856	190367013
chr1	190422981	190423133
chr1	190437320	190437545
chr1	190457741	190457768
chr1	190480467	190481033
chr1	190560002	190560353
chr1	190570438	190571020
chr1	190631952	190632141
chr1	190654117	190654871
chr1	190661314	190661520
chr1	190708625	190708815
chr1	190728062	190728222
chr1	190798561	190799101
chr1	190885357	190885570
chr1	191416805	191416849
chr1	191494121	191494219
chr1	192522649	192522834
chr1	192755379	192755463
chr1	192822891	192822911
chr1	193188469	193188736
chr1	193272493	193272575
chr1	193496954	193497008
chr1	193734250	193734471
chr1	193747554	193747760
chr1	194041901	194042073
chr1	194109588	194109939
chr1	194160784	194161183
chr1	194435331	194435350
chr1	194622503	194622525
chr1	194622944	194623183
chr1	194623917	194623936
chr1	194762983	194763193
chr10	3339063	3339212
chr10	3427814	3427893
chr10	3507900	3508311
chr10	3906418	3906430
chr10	3920168	3920257
chr10	3920590	3920745
chr10	5602533	5602540
chr10	7047716	7047774
chr10	7144404	7144632
chr10	7158792	7159249
chr10	7869802	7870072
chr10	8377368	8377398
chr10	8520833	8520906
chr10	8521603	8521811
chr10	8584203	8584400
chr10	8756725	8756866
chr10	8757594	8757671
chr10	8801932	8801956
chr10	8898562	8898836
chr10	8973275	8973296
chr10	9912500	9912702
chr10	10301214	10301346
chr10	11279170	11279207
chr10	11755310	11755319
chr10	11755879	11755938
chr10	11875234	11875378
chr10	12824937	12825035
chr10	13129299	13129462
chr10	13358374	13358390
chr10	13432542	13432553
chr10	13572031	13572129
chr10	13917194	13917367
chr10	14418947	14419017
chr10	14518256	14518285
chr10	16232107	16232288
chr10	17001453	17001711
chr10	17214071	17214195
chr10	17737854	17737902
chr10	17742259	17742453
chr10	17782484	17782566
chr10	17794138	17794198
chr10	18204570	18204578
chr10	18344647	18344789
chr10	18482515	18482548
chr10	18482874	18482949
chr10	18760941	18761093
chr10	18957568	18957583
chr10	19007929	19007982
chr10	19008706	19008800
chr10	19009483	19009690
chr10	19010317	19010633
chr10	19011218	19011818
chr10	19012101	19012235
chr10	19012853	19012988
chr10	19013411	19013677
chr10	19140478	19140506
chr10	19142230	19142454
chr10	20076686	20076691
chr10	20236412	20236466
chr10	20421339	20421554
chr10	20529099	20529249
chr10	20549205	20549431
chr10	20972071	20972148
chr10	21101892	21102033
chr10	21161739	21161924
chr10	21390676	21390845
chr10	21456132	21456148
chr10	21474295	21474520
chr10	21492491	21492678
chr10	21682887	21683193
chr10	21891278	21891427
chr10	21907031	21907373
chr10	21922830	21923756
chr10	21996360	21996554
chr10	21997023	21997125
chr10	21997384	21998021
chr10	21999102	21999601
chr10	22000719	22000761
chr10	22659308	22659329
chr10	22746639	22746692
chr10	24199422	24199640
chr10	25313252	25313259
chr10	25362384	25362753
chr10	25384142	25384152
chr10	25397732	25397789
chr10	25399263	25399523
chr10	25400409	25400487
chr10	25400817	25401130
chr10	25402061	25402390
chr10	25404021	25404335
chr10	25404738	25405131
chr10	25405502	25405848
chr10	25406674	25407066
chr10	25407929	25407939
chr10	25408621	25408981
chr10	25409327	25409423
chr10	25409807	25410249
chr10	25410923	25410979
chr10	25411875	25412486
chr10	25415095	25415371
chr10	25415707	25415789
chr10	25416142	25416759
chr10	25417210	25417219
chr10	25418267	25418467
chr10	25426552	25426631
chr10	25426890	25427608
chr10	25427899	25428119
chr10	25428742	25429120
chr10	25429437	25430262
chr10	25430582	25430808
chr10	25431730	25432398
chr10	25432651	25432877
chr10	25434102	25434539
chr10	25435264	25435441
chr10	25436504	25436548
chr10	25437212	25437422
chr10	25437700	25437783
chr10	25438174	25438653
chr10	25439075	25439515
chr10	25439842	25440057
chr10	25441315	25441449
chr10	25441808	25442064
chr10	25445050	25445289
chr10	25447159	25447320
chr10	25448104	25448299
chr10	25449228	25449665
chr10	25449918	25450154
chr10	25450552	25450951
chr10	25453304	25453895
chr10	25520004	25520076
chr10	25520381	25520602
chr10	26288909	26289043
chr10	26327556	26327755
chr10	26376506	26376516
chr10	26639384	26639476
chr10	26808703	26808748
chr10	27635784	27636032
chr10	28247752	28247865
chr10	29213505	29213696
chr10	30772731	30772892
chr10	30883507	30883560
chr10	31139565	31139652
chr10	36054984	36055046
chr10	37364036	37364079
chr10	37483187	37483247
chr10	37812730	37813253
chr10	38906208	38906428
chr10	39099434	39099453
chr10	39471847	39471858
chr10	39472139	39472308
chr10	40124954	40125023
chr10	40350668	40350756
chr10	40351443	40351467
chr10	40724591	40724605
chr10	40778681	40778823
chr10	41145399	41145604
chr10	41182619	41182821
chr10	41529480	41529522
chr10	41931999	41932337
chr10	41984890	41984904
chr10	42021778	42021803
chr10	42057513	42057849
chr10	42142113	42142251
chr10	42339859	42340227
chr10	42384850	42385416
chr10	42449490	42449666
chr10	42550125	42550198
chr10	42696439	42696472
chr10	43132469	43132529
chr10	43180402	43180472
chr10	43180831	43180950
chr10	43273058	43273244
chr10	43322023	43322221
chr10	43322674	43322686
chr10	44653927	44654081
chr10	44744283	44744287
chr10	44752777	44752797
chr10	44755469	44755610
chr10	44779973	44780180
chr10	44826919	44826966
chr10	45074563	45074612
chr10	46829119	46829129
chr10	51631973	51632034
chr10	51826749	51826768
chr10	52691879	52692058
chr10	52780441	52780479
chr10	52860279	52860467
chr10	53178361	53178888
chr10	53714465	53714713
chr10	53980582	53980604
chr10	56059207	56059260
chr10	57740920	57741098
chr10	58456433	58456558
chr10	58673156	58673327
chr10	58793801	58793842
chr10	58936642	58936785
chr10	58937751	58937882
chr10	59090243	59090300
chr10	59551254	59551269
chr10	59641173	59641329
chr10	59771849	59772073
chr10	59832988	59833152
chr10	59960457	59960480
chr10	59979034	59979043
chr10	59985920	59986088
chr10	59987571	59987745
chr10	59988077	59988222
chr10	60001248	60001274
chr10	60375658	60375685
chr10	60397361	60397507
chr10	60495193	60495206
chr10	60577502	60577722
chr10	60580719	60580997
chr10	60595358	60595446
chr10	60596101	60596141
chr10	60828522	60828659
chr10	60829810	60829998
chr10	60834424	60834608
chr10	60891641	60891739
chr10	60932182	60932241
chr10	60937710	60937825
chr10	60985267	60985459
chr10	61036368	61036399
chr10	61131138	61131192
chr10	61496506	61496587
chr10	61512447	61512701
chr10	61536349	61536569
chr10	61614313	61614355
chr10	61627022	61627563
chr10	61879438	61879641
chr10	62024266	62024390
chr10	62225927	62226146
chr10	62292354	62292425
chr10	62293381	62293469
chr10	62311840	62311935
chr10	62313957	62313986
chr10	62314408	62314435
chr10	62323836	62323895
chr10	62325525	62326339
chr10	62443536	62443545
chr10	62454077	62454241
chr10	62721763	62721958
chr10	62876630	62876715
chr10	64036014	64036396
chr10	64396842	64396896
chr10	64397178	64397406
chr10	67003427	67003434
chr10	67061361	67061636
chr10	67540416	67540937
chr10	67585009	67585045
chr10	67615131	67615384
chr10	67669008	67669089
chr10	67672497	67672759
chr10	68039280	68039437
chr10	68102122	68102143
chr10	68106376	68106716
chr10	68113059	68113295
chr10	68148325	68148506
chr10	68153579	68153964
chr10	68191875	68191904
chr10	68192193	68192410
chr10	68373855	68373961
chr10	68435300	68435465
chr10	68537036	68537140
chr10	69020969	69021021
chr10	69044204	69044490
chr10	69130618	69130970
chr10	69605635	69605726
chr10	69796599	69796788
chr10	70138587	70138654
chr10	70251445	70251490
chr10	70528379	70528407
chr10	70637756	70637976
chr10	70739839	70739847
chr10	70740275	70740353
chr10	71437884	71438124
chr10	73107661	73107837
chr10	74852357	74852491
chr10	74856482	74856492
chr10	75881200	75881437
chr10	76625034	76625111
chr10	76729966	76729970
chr10	77190306	77190404
chr10	77243879	77244059
chr10	77252466	77252479
chr10	77400092	77400157
chr10	78004279	78004292
chr10	78295577	78295794
chr10	78298743	78298982
chr10	78299353	78299525
chr10	78299929	78299973
chr10	78301506	78301515
chr10	78304116	78304746
chr10	78317460	78317590
chr10	78320069	78320323
chr10	78344277	78344295
chr10	78349360	78350038
chr10	79936938	79937475
chr10	80014479	80014520
chr10	80331207	80331313
chr10	80331576	80331759
chr10	80332618	80332686
chr10	80419426	80419670
chr10	81388722	81388788
chr10	81390901	81390963
chr10	81411728	81411925
chr10	82889784	82889834
chr10	82891450	82891677
chr10	82987260	82987285
chr10	82987759	82987766
chr10	82991139	82991159
chr10	82992233	82992360
chr10	83102866	83102899
chr10	83106003	83106241
chr10	83106574	83107013
chr10	83119282	83119359
chr10	83129772	83130148
chr10	83138023	83138127
chr10	83145859	83145908
chr10	83246187	83246282
chr10	83915631	83915641
chr10	83985244	83985668
chr10	84013925	84013941
chr10	84383802	84383916
chr10	84388446	84388667
chr10	84436020	84436493
chr10	84447398	84447815
chr10	84565377	84565539
chr10	84707985	84708091
chr10	84722820	84722836
chr10	84919268	84919377
chr10	84919725	84920036
chr10	84920400	84920533
chr10	84921319	84921339
chr10	84924144	84924328
chr10	84924595	84924608
chr10	84925292	84925297
chr10	84926016	84926361
chr10	84932072	84932176
chr10	84936465	84936577
chr10	84937071	84937086
chr10	84939103	84939415
chr10	84951240	84951454
chr10	84952279	84952369
chr10	84953978	84954009
chr10	84955091	84955207
chr10	84955754	84955915
chr10	84959533	84959553
chr10	84961953	84962060
chr10	84963254	84963360
chr10	84966473	84966675
chr10	84967647	84969988
chr10	84977158	84977306
chr10	84980077	84980117
chr10	84994644	84994764
chr10	84999971	84999988
chr10	85001325	85001354
chr10	85008349	85008858
chr10	85016980	85017030
chr10	85347083	85347200
chr10	85517384	85517470
chr10	85656158	85656163
chr10	86006636	86006810
chr10	86298309	86298333
chr10	86301240	86301338
chr10	86410894	86411004
chr10	86482241	86482256
chr10	87035988	87036342
chr10	87102296	87102469
chr10	87107671	87107765
chr10	87153167	87153174
chr10	87153701	87153784
chr10	87384288	87384321
chr10	87389578	87389595
chr10	87432026	87432044
chr10	87432470	87432508
chr10	87475371	87475382
chr10	87563984	87564187
chr10	89435098	89435312
chr10	89533589	89533703
chr10	89708876	89709080
chr10	90983175	90983357
chr10	90993919	90993937
chr10	91135488	91135515
chr10	91162261	91162278
chr10	91252139	91252153
chr10	91484746	91484926
chr10	91502174	91502285
chr10	91520880	91521075
chr10	91591817	91592102
chr10	91790296	91790422
chr10	91988392	91988531
chr10	92036465	92036619
chr10	92164087	92164322
chr10	92203573	92203586
chr10	92242987	92243255
chr10	92248641	92248782
chr10	92539209	92539221
chr10	92556723	92557004
chr10	92658561	92658598
chr10	93035525	93035542
chr10	94271247	94271264
chr10	94304482	94304493
chr10	94458944	94459007
chr10	94494683	94494973
chr10	94584785	94585059
chr10	94810112	94810190
chr10	95035548	95035565
chr10	95596192	95596382
chr10	95618560	95618659
chr10	95923694	95923712
chr10	96148280	96148283
chr10	96190452	96190462
chr10	96190769	96191141
chr10	96263337	96263608
chr10	96293886	96294049
chr10	96308686	96308918
chr10	96372888	96373064
chr10	96374306	96374430
chr10	96460297	96460439
chr10	96480508	96480830
chr10	96522703	96522826
chr10	96720410	96720734
chr10	96722590	96722604
chr10	97029040	97029243
chr10	97211892	97212124
chr10	97237845	97237961
chr10	98350249	98350294
chr10	98646376	98646473
chr10	99243046	99243154
chr10	99268832	99268981
chr10	99284138	99284312
chr10	99320867	99321099
chr10	99419642	99419669
chr10	100066565	100066599
chr10	101799491	101799724
chr10	102244589	102244891
chr10	104661713	104661934
chr10	105330815	105330962
chr10	105381322	105381443
chr10	105383697	105383722
chr10	105385005	105385087
chr10	105453275	105453788
chr10	105478033	105478038
chr10	105490132	105490405
chr10	105567084	105567140
chr10	105570931	105570991
chr10	107188197	107188317
chr10	107311221	107311360
chr10	107982711	107982885
chr10	108337219	108337404
chr10	108471025	108471054
chr10	108487192	108487235
chr10	109888688	109888851
chr10	110314234	110314252
chr10	110322192	110322311
chr10	110621691	110621882
chr10	111096950	111097291
chr10	111339346	111339471
chr10	111567162	111567366
chr10	111829560	111829579
chr10	111874886	111875096
chr10	111936880	111937081
chr10	112358394	112358707
chr10	114242429	114242462
chr10	114488863	114488957
chr10	115064015	115064387
chr10	115171547	115171704
chr10	115337150	115337260
chr10	115361063	115361132
chr10	115387765	115387789
chr10	115388198	115388204
chr10	115469190	115469414
chr10	115478599	115478616
chr10	115478970	115479159
chr10	115480028	115480033
chr10	115493758	115493915
chr10	115520711	115520721
chr10	115521000	115521319
chr10	115570393	115570469
chr10	115744910	115745044
chr10	115830838	115830878
chr10	116096430	116096623
chr10	116386468	116386496
chr10	116386956	116387067
chr10	116392476	116392578
chr10	116507027	116507099
chr10	116521039	116521114
chr10	116588828	116588972
chr10	116594107	116594245
chr10	116768766	116768787
chr10	116779270	116779383
chr10	117344410	117344416
chr10	117425974	117426031
chr10	117459902	117459963
chr10	117906292	117906318
chr10	118592217	118592250
chr10	118593038	118593259
chr10	118862497	118862741
chr10	119025442	119025456
chr10	119055883	119055902
chr10	119164067	119164130
chr10	119395193	119395495
chr10	119483605	119483755
chr10	119544616	119544972
chr10	119549758	119549962
chr10	119633892	119634031
chr10	119641214	119641500
chr10	119655841	119655958
chr10	119663777	119663991
chr10	119684311	119684435
chr10	119686527	119686580
chr10	119687376	119687442
chr10	119688101	119688513
chr10	119690523	119691051
chr10	119693020	119693317
chr10	119712415	119712441
chr10	119724772	119724835
chr10	119735412	119735542
chr10	119796045	119796294
chr10	119823741	119823850
chr10	119878398	119878642
chr10	119880126	119880311
chr10	119884851	119885025
chr10	119944922	119945014
chr10	120365033	120365282
chr10	120365549	120365636
chr10	120377721	120377963
chr10	120378392	120378478
chr10	120402041	120402128
chr10	120403235	120403266
chr10	120462966	120463233
chr10	120825978	120826003
chr10	121055378	121055497
chr10	121056366	121056377
chr10	121206634	121206693
chr10	121309281	121309630
chr10	121421019	121421165
chr10	121663656	121663665
chr10	121836671	121837310
chr10	121971690	121971698
chr10	122018567	122018831
chr10	122102838	122103012
chr10	122562181	122562242
chr10	122564101	122564278
chr10	122569544	122569598
chr10	122709332	122709378
chr10	123110540	123110773
chr10	123136101	123136205
chr10	123997588	123997705
chr10	124044919	124045158
chr10	124929165	124929287
chr10	125152995	125153382
chr10	125265635	125265665
chr10	125586732	125587039
chr10	125612490	125612736
chr10	125787569	125787641
chr10	125912410	125912445
chr10	126082652	126082656
chr10	126634738	126634806
chr10	126639446	126639806
chr10	126641908	126642106
chr10	126788445	126788499
chr10	126823201	126823456
chr10	127204713	127204807
chr10	127210192	127210209
chr10	127422179	127422372
chr10	127520909	127521075
chr10	127542186	127542460
chr10	127665081	127665298
chr10	128310309	128310505
chr10	128913981	128913995
chr10	128918338	128918438
chr11	3710400	3710417
chr11	3724661	3724859
chr11	4121777	4122005
chr11	4123246	4123637
chr11	4124153	4124182
chr11	4130828	4130857
chr11	4260665	4260686
chr11	4308404	4308425
chr11	4434765	4434769
chr11	4487500	4487671
chr11	4496825	4496981
chr11	4614222	4614257
chr11	4682848	4682911
chr11	5059491	5059541
chr11	5059855	5059910
chr11	5189469	5189624
chr11	5500306	5500329
chr11	5506070	5506111
chr11	5575194	5575438
chr11	5589452	5589459
chr11	5607266	5607488
chr11	5801720	5801883
chr11	5868401	5868573
chr11	6669090	6669259
chr11	6677046	6677250
chr11	6713720	6713768
chr11	6895923	6895946
chr11	6900533	6900562
chr11	7065990	7066133
chr11	7071800	7071824
chr11	7091358	7091653
chr11	7114536	7114722
chr11	7136889	7136899
chr11	8175939	8175945
chr11	8213329	8213340
chr11	8236956	8236974
chr11	8401453	8401637
chr11	8446052	8446521
chr11	8458112	8458238
chr11	8494069	8494265
chr11	8496836	8497043
chr11	8601524	8601620
chr11	8945526	8945552
chr11	10556350	10556405
chr11	11941228	11941262
chr11	12443186	12443804
chr11	12460408	12460592
chr11	12514011	12514104
chr11	15573118	15573135
chr11	16769991	16770029
chr11	16941659	16941908
chr11	17418239	17418250
chr11	17449341	17449470
chr11	17460518	17460564
chr11	17909457	17909465
chr11	18729052	18729175
chr11	18765290	18765314
chr11	18845619	18845790
chr11	19057255	19057332
chr11	19243540	19243573
chr11	19291293	19291311
chr11	19434295	19434531
chr11	19530485	19530532
chr11	19531001	19531036
chr11	19748021	19748259
chr11	20041395	20041418
chr11	20200314	20200340
chr11	20657059	20657068
chr11	20915186	20915217
chr11	21015801	21015820
chr11	22005389	22005554
chr11	22034673	22034747
chr11	22080903	22081084
chr11	22081377	22081757
chr11	22420186	22420223
chr11	22584126	22584577
chr11	22848486	22848627
chr11	22864689	22864853
chr11	24082471	24082602
chr11	24095870	24095914
chr11	24096237	24096305
chr11	24097205	24097225
chr11	24162253	24162365
chr11	24267978	24267998
chr11	24285458	24285522
chr11	24370850	24370874
chr11	24740654	24740694
chr11	25270586	25270637
chr11	25356471	25356674
chr11	25640130	25640361
chr11	25704475	25704652
chr11	25854795	25854926
chr11	26072428	26072612
chr11	26131828	26131883
chr11	27213630	27213695
chr11	28365273	28365304
chr11	29622370	29622644
chr11	29741695	29741733
chr11	31714167	31714210
chr11	31830285	31830355
chr11	31846870	31847480
chr11	32075132	32075354
chr11	32795241	32795452
chr11	33099427	33099595
chr11	33105094	33105235
chr11	33362002	33362367
chr11	33785227	33785729
chr11	33787521	33787528
chr11	33850878	33851053
chr11	34179853	34180023
chr11	34271519	34271636
chr11	34348487	34348510
chr11	35273236	35273845
chr11	35276300	35276368
chr11	35294774	35294871
chr11	35305170	35305440
chr11	35326499	35326545
chr11	35364636	35364684
chr11	35370188	35370284
chr11	35556125	35556255
chr11	35565467	35565623
chr11	35673239	35673322
chr11	36090335	36090459
chr11	36103416	36103447
chr11	36149037	36149192
chr11	36220713	36220907
chr11	36250574	36250698
chr11	36429047	36429091
chr11	36453988	36454060
chr11	37045131	37045343
chr11	37077280	37077371
chr11	37084058	37084136
chr11	37154686	37154705
chr11	37464277	37464319
chr11	38452728	38452781
chr11	39105660	39106042
chr11	39596425	39596435
chr11	39723036	39723237
chr11	39746041	39746085
chr11	39918079	39918187
chr11	40624217	40624243
chr11	41913932	41914173
chr11	42326326	42326388
chr11	43396737	43396763
chr11	43610490	43610619
chr11	43630446	43630548
chr11	43851231	43851464
chr11	44114003	44114179
chr11	44408721	44408810
chr11	44669912	44670066
chr11	44753470	44753604
chr11	44784910	44785116
chr11	44791949	44792108
chr11	44845595	44845655
chr11	44904220	44904276
chr11	45881758	45882089
chr11	46069221	46069234
chr11	46187447	46187471
chr11	46671426	46671504
chr11	49832234	49832297
chr11	49883606	49883783
chr11	49894049	49894074
chr11	50097866	50097934
chr11	50374876	50374891
chr11	50477143	50477227
chr11	50721294	50721363
chr11	50850065	50850268
chr11	51376055	51376190
chr11	51406733	51407003
chr11	51429361	51429592
chr11	51449088	51449118
chr11	51451962	51451971
chr11	51459955	51459967
chr11	52444650	52444655
chr11	52561672	52561919
chr11	52661341	52661609
chr11	52832105	52832148
chr11	52909959	52909977
chr11	53046849	53047071
chr11	53103694	53103917
chr11	53105739	53105762
chr11	53119954	53120110
chr11	53137605	53137618
chr11	53157801	53157953
chr11	53231783	53231798
chr11	53469367	53469610
chr11	53495884	53496088
chr11	54122454	54122479
chr11	54733773	54733818
chr11	55424482	55424514
chr11	55791521	55791712
chr11	55897389	55897881
chr11	55953873	55953878
chr11	56150910	56151115
chr11	56749875	56749906
chr11	56750510	56750843
chr11	56827595	56827704
chr11	57004497	57004745
chr11	57011052	57011193
chr11	57021190	57021403
chr11	57112534	57112671
chr11	57395480	57395630
chr11	57478581	57478680
chr11	57624511	57624685
chr11	57646100	57646167
chr11	57647257	57647743
chr11	57661648	57661813
chr11	57686456	57686491
chr11	57756350	57756435
chr11	57766554	57766846
chr11	57767166	57767335
chr11	57773299	57773489
chr11	57775975	57775991
chr11	57829773	57829988
chr11	57839792	57840032
chr11	57840428	57840533
chr11	57910522	57910572
chr11	57916332	57916424
chr11	58691462	58691624
chr11	58733940	58733946
chr11	59020006	59020229
chr11	59537628	59537792
chr11	59975829	59975883
chr11	60316366	60316517
chr11	61021362	61021774
chr11	61025149	61025321
chr11	61196623	61196627
chr11	62349465	62349478
chr11	62537733	62537749
chr11	62634050	62634062
chr11	62655275	62655576
chr11	63040260	63040264
chr11	63411928	63412520
chr11	63412863	63412876
chr11	63453936	63454034
chr11	63454621	63454846
chr11	63518759	63519286
chr11	63875172	63875386
chr11	63884675	63884754
chr11	64010924	64011085
chr11	64103541	64103657
chr11	64107488	64107551
chr11	64282130	64282154
chr11	64449124	64449194
chr11	64489759	64490387
chr11	64588128	64588244
chr11	64599220	64599364
chr11	64600618	64600734
chr11	64657737	64658027
chr11	64672708	64672976
chr11	64673674	64673759
chr11	65110079	65110270
chr11	65116020	65116032
chr11	65256319	65256643
chr11	65287965	65288004
chr11	65475410	65475469
chr11	65475836	65475982
chr11	65476358	65476367
chr11	65667522	65667547
chr11	66258992	66259044
chr11	66442772	66442802
chr11	66528079	66528134
chr11	66555408	66555672
chr11	66745906	66746131
chr11	66933065	66933223
chr11	67107338	67107479
chr11	67134864	67135037
chr11	67153583	67153591
chr11	67367076	67367355
chr11	67445574	67445749
chr11	67474651	67474674
chr11	67565639	67565847
chr11	67801021	67801089
chr11	67861582	67861803
chr11	67895661	67895826
chr11	67920957	67921140
chr11	68028799	68028895
chr11	68097719	68097849
chr11	68121745	68121945
chr11	68145971	68146357
chr11	68146761	68146893
chr11	68273928	68274512
chr11	68313224	68313315
chr11	68389404	68389561
chr11	68602675	68602762
chr11	68610422	68610442
chr11	68762728	68762750
chr11	69182494	69182498
chr11	69479830	69480007
chr11	69807261	69807279
chr11	70457207	70457231
chr11	70811744	70811989
chr11	71395290	71395309
chr11	71414424	71414934
chr11	71434637	71434729
chr11	71448328	71448537
chr11	71515393	71515695
chr11	71594432	71594644
chr11	71610905	71611210
chr11	71658517	71658637
chr11	71841074	71841183
chr11	71864539	71864560
chr11	71885070	71885074
chr11	71937233	71937329
chr11	71959363	71959548
chr11	71976899	71976929
chr11	72052277	72052328
chr11	72061292	72061465
chr11	72099020	72099245
chr11	72099671	72099736
chr11	72106274	72106405
chr11	72120713	72120772
chr11	72121178	72121444
chr11	72121725	72121784
chr11	72122981	72123029
chr11	72123590	72123750
chr11	72124060	72124818
chr11	72132872	72133393
chr11	72136274	72136643
chr11	72136954	72137117
chr11	72176880	72177131
chr11	72231815	72231850
chr11	72397165	72397362
chr11	72469384	72469440
chr11	72502310	72502340
chr11	73172324	73172337
chr11	74393592	74393762
chr11	74409546	74409671
chr11	74410128	74410239
chr11	74472830	74473000
chr11	74971342	74971558
chr11	75326966	75326994
chr11	75431452	75431679
chr11	75963643	75963652
chr11	76015940	76015945
chr11	76262600	76262623
chr11	76268798	76268812
chr11	76324391	76324433
chr11	76334964	76335308
chr11	76350974	76350987
chr11	76836543	76836651
chr11	77340654	77340798
chr11	78784046	78784252
chr11	78791750	78792246
chr11	78803267	78803273
chr11	78804388	78804536
chr11	79337051	79337189
chr11	79504645	79504677
chr11	79749496	79749668
chr11	79823754	79823758
chr11	79987065	79987079
chr11	80503915	80503970
chr11	80504498	80504745
chr11	80513846	80514380
chr11	80519128	80519255
chr11	80528865	80529018
chr11	80613697	80613736
chr11	81010844	81011045
chr11	81097254	81097397
chr11	81370369	81370383
chr11	81648427	81648453
chr11	81771588	81771797
chr11	81816710	81816736
chr11	81863042	81863229
chr11	81897585	81897804
chr11	81964485	81964865
chr11	81973637	81973822
chr11	81982029	81982041
chr11	81982305	81982687
chr11	82184570	82184718
chr11	82253599	82253700
chr11	82260571	82260730
chr11	82277829	82277885
chr11	82310191	82310443
chr11	82313237	82313341
chr11	82403367	82403403
chr11	82409949	82410111
chr11	82434173	82434211
chr11	82478543	82478772
chr11	82485147	82485257
chr11	82508617	82509015
chr11	82520983	82521035
chr11	82521364	82521604
chr11	82528231	82528287
chr11	82541068	82541077
chr11	82567297	82567537
chr11	82571701	82571849
chr11	82576804	82576844
chr11	82626682	82626722
[truncated: 8,784 more rows]

## Sheet: B)Rod vs Cone, hypo-DMR in Cone
chr1	9882642	9882660
chr1	10156822	10156970
chr1	10257674	10257703
chr1	10588879	10588985
chr1	13561035	13561057
chr1	13859959	13860102
chr1	14252530	14252606
chr1	14301174	14301351
chr1	14303604	14303780
chr1	14304269	14304371
chr1	14551670	14551858
chr1	20921052	20921145
chr1	21095244	21095263
chr1	22283622	22283671
chr1	29638414	29638488
chr1	30749413	30749526
chr1	30880382	30880565
chr1	31150229	31150401
chr1	33454992	33455001
chr1	33896851	33897069
chr1	33898325	33898349
chr1	33905018	33905043
chr1	33993137	33993285
chr1	34040880	34040898
chr1	34121201	34121310
chr1	34124051	34124344
chr1	34125410	34125418
chr1	34125828	34126069
chr1	34186289	34186332
chr1	34852315	34852480
chr1	34853754	34853972
chr1	34861508	34861582
chr1	34861888	34861911
chr1	34864362	34864422
chr1	34865546	34865559
chr1	34868601	34868632
chr1	36076196	36076223
chr1	36333135	36333295
chr1	36430136	36430232
chr1	36494089	36494101
chr1	36797535	36797710
chr1	36831453	36831463
chr1	36834783	36834820
chr1	36908454	36908593
chr1	37004791	37005007
chr1	37007344	37007513
chr1	37095034	37095141
chr1	37119691	37119962
chr1	37217792	37218314
chr1	37219434	37220155
chr1	37220628	37221759
chr1	37222135	37222339
chr1	37222813	37222818
chr1	37225456	37225498
chr1	37227220	37227241
chr1	37230421	37230909
chr1	37235210	37235305
chr1	37235852	37235905
chr1	37237458	37237658
chr1	37239222	37239235
chr1	37240701	37240729
chr1	37242457	37242568
chr1	37244373	37244493
chr1	37342279	37342284
chr1	37533698	37533763
chr1	37951979	37952027
chr1	38021337	38021365
chr1	38120897	38120959
chr1	38121556	38121563
chr1	38127624	38127736
chr1	40034303	40034385
chr1	40101274	40101304
chr1	40957992	40958110
chr1	42208298	42208394
chr1	44130352	44130464
chr1	46854502	46854612
chr1	51638526	51638552
chr1	51925633	51926205
chr1	51944805	51944816
chr1	52146801	52147149
chr1	52149306	52149523
chr1	52150784	52150960
chr1	52151337	52151377
chr1	52152430	52152552
chr1	52153232	52153456
chr1	52154516	52154668
chr1	52158841	52159135
chr1	52161445	52161730
chr1	52223267	52223284
chr1	52332086	52332091
chr1	52848532	52848537
chr1	53824849	53824964
chr1	55437340	55437391
chr1	55693853	55693980
chr1	55887714	55888211
chr1	55890938	55891029
chr1	55891406	55891443
chr1	58161898	58161921
chr1	58714936	58714960
chr1	58734159	58734249
chr1	58737316	58737349
chr1	58743259	58743278
chr1	59116216	59116364
chr1	59704697	59704874
chr1	60626203	60626216
chr1	61265197	61265267
chr1	61265534	61265603
chr1	62120311	62120315
chr1	62688095	62688227
chr1	63539998	63540102
chr1	64118193	64118217
chr1	64299727	64299743
chr1	64421455	64421485
chr1	64761780	64761871
chr1	64802923	64803059
chr1	66323527	66323575
chr1	66469274	66469597
chr1	66495552	66495716
chr1	71640617	71640699
chr1	72136501	72136646
chr1	72138939	72138951
chr1	72493584	72493736
chr1	72559810	72559832
chr1	72740869	72740881
chr1	72843126	72843333
chr1	73399004	73399105
chr1	73991399	73991490
chr1	74298811	74298817
chr1	75051607	75051642
chr1	75344895	75344936
chr1	75401633	75401689
chr1	75406257	75406301
chr1	75429902	75429964
chr1	75439786	75439833
chr1	75442892	75442912
chr1	75451332	75451531
chr1	75452370	75453053
chr1	75453725	75453944
chr1	75455260	75455355
chr1	75465427	75465555
chr1	75671222	75671397
chr1	76119596	76119711
chr1	76121110	76121116
chr1	76167407	76167605
chr1	77955452	77955617
chr1	78284644	78284860
chr1	78318717	78318828
chr1	78368739	78368791
chr1	78369364	78369476
chr1	78413554	78413579
chr1	78591352	78591372
chr1	78595675	78596016
chr1	78647431	78647551
chr1	78655745	78655979
chr1	78658902	78659501
chr1	78659766	78659968
chr1	78660596	78660717
chr1	78662705	78663264
chr1	78691176	78691418
chr1	80675162	80675249
chr1	81163542	81163959
chr1	82889701	82889717
chr1	83237176	83237435
chr1	83351015	83351100
chr1	83365097	83365111
chr1	83366406	83366548
chr1	83390219	83390297
chr1	83391831	83392049
chr1	83392962	83393050
chr1	83395780	83395904
chr1	83397285	83397525
chr1	83403184	83403502
chr1	83404098	83404318
chr1	83404676	83404740
chr1	83404998	83405547
chr1	83405926	83406189
chr1	83406671	83406702
chr1	83505497	83505560
chr1	84650381	84650419
chr1	85900840	85900889
chr1	86161198	86161254
chr1	86167408	86167648
chr1	86179407	86179509
chr1	86270022	86270026
chr1	86308948	86308957
chr1	86550850	86551238
chr1	87586307	87586396
chr1	87935712	87935729
chr1	89090762	89090889
chr1	89094170	89094342
chr1	89139181	89139192
chr1	89456421	89456903
chr1	89457263	89457508
chr1	89463247	89463313
chr1	89467976	89468029
chr1	89468756	89468802
chr1	89471268	89471370
chr1	89472075	89472322
chr1	89495314	89495353
chr1	89499412	89499427
chr1	89504210	89504242
chr1	89512752	89512900
chr1	89521646	89521736
chr1	89551167	89551274
chr1	89552738	89552889
chr1	89601326	89601467
chr1	89603843	89603917
chr1	89650741	89650969
chr1	89703933	89704037
chr1	91605083	91605168
chr1	92116022	92116195
chr1	93431063	93431461
chr1	93513718	93513756
chr1	93683957	93683984
chr1	104958204	104958229
chr1	106007193	106007371
chr1	106025654	106025684
chr1	106314582	106314691
chr1	118461229	118461407
chr1	119098150	119098194
chr1	121221587	121221648
chr1	121712305	121712356
chr1	121795371	121795576
chr1	122345001	122345096
chr1	122496201	122496356
chr1	122518085	122518274
chr1	126133464	126133662
chr1	126159407	126159525
chr1	126231254	126231261
chr1	126420114	126420194
chr1	126548050	126548077
chr1	126750940	126751120
chr1	126809165	126809218
chr1	126852550	126852569
chr1	126853317	126853513
chr1	127149379	127149396
chr1	130810425	130810448
chr1	130827178	130827190
chr1	130866415	130866433
chr1	131291097	131291128
chr1	131834283	131834381
chr1	131977474	131977490
chr1	132277401	132277542
chr1	132291630	132291672
chr1	132299513	132300454
chr1	132301243	132301296
chr1	132301691	132302151
chr1	132302413	132302566
chr1	132381007	132381242
chr1	132426175	132426232
chr1	132431790	132431808
chr1	133048532	133048602
chr1	133660147	133660192
chr1	134075186	134075299
chr1	134287028	134287074
chr1	134479718	134479897
chr1	135327104	135327148
chr1	135328551	135328748
chr1	135372823	135372899
chr1	135498504	135498665
chr1	135550036	135550106
chr1	135558117	135558175
chr1	135561488	135561511
chr1	135583434	135583609
chr1	135584536	135584877
chr1	135616790	135616834
chr1	135617506	135617675
chr1	135776240	135776393
chr1	136031794	136031855
chr1	136047923	136047926
chr1	136324885	136324905
chr1	136355076	136355092
chr1	136541809	136541850
chr1	136613598	136613836
chr1	137961754	137961767
chr1	139006620	139006630
chr1	150407412	150407437
chr1	151618826	151619031
chr1	151703423	151703571
chr1	153072496	153072968
chr1	153085541	153085557
chr1	153106088	153106127
chr1	153193651	153193680
chr1	153253972	153254066
chr1	153280454	153280501
chr1	153337122	153337184
chr1	153356561	153356698
chr1	153368531	153368766
chr1	153916117	153916228
chr1	155084188	155084273
chr1	155089465	155089602
chr1	155282919	155282926
chr1	155465383	155465426
chr1	155473870	155474014
chr1	155545256	155545435
chr1	155545850	155546170
chr1	155559773	155560290
chr1	155561418	155562535
chr1	155562884	155563031
chr1	155563310	155563876
chr1	155564261	155564489
chr1	155565452	155565505
chr1	155566737	155566894
chr1	155573523	155573593
chr1	155578261	155578285
chr1	155578639	155578877
chr1	155581899	155581935
chr1	155584268	155584371
chr1	155585869	155586016
chr1	155587465	155587805
chr1	155588144	155588198
chr1	155615688	155615838
chr1	155678673	155678689
chr1	155703238	155703249
chr1	155717413	155717544
chr1	155746658	155746789
chr1	155778152	155778160
chr1	155783173	155783363
chr1	155786015	155786144
chr1	155793114	155793274
chr1	155799261	155799394
chr1	155800030	155800169
chr1	155801605	155802145
chr1	155804424	155804492
chr1	155804832	155804878
chr1	155805379	155805445
chr1	155805902	155806716
chr1	155807410	155807415
chr1	155807875	155809293
chr1	155809564	155810312
chr1	155810586	155810692
chr1	155810961	155812073
chr1	155863403	155863447
chr1	156645208	156645412
chr1	156715230	156715448
chr1	156812111	156812194
chr1	157178628	157178677
chr1	157180748	157180935
chr1	157437440	157437547
chr1	159514684	159514884
chr1	159631263	159631313
chr1	160789202	160789564
chr1	162110096	162110136
chr1	162207334	162207555
chr1	162358419	162358515
chr1	162572388	162572593
chr1	162572945	162573035
chr1	162573442	162573570
chr1	165308920	165309083
chr1	165670255	165670286
chr1	165995950	165996025
chr1	166801518	166801535
chr1	166920918	166920943
chr1	167229104	167229147
chr1	167234396	167234466
chr1	167240636	167240667
chr1	167240942	167240962
chr1	167241300	167241342
chr1	167241741	167241860
chr1	167252025	167252085
chr1	167261616	167262549
chr1	167263461	167263498
chr1	167271518	167271719
chr1	167274498	167274548
chr1	167278394	167278421
chr1	167546839	167546926
chr1	167569650	167569971
chr1	167599520	167599692
chr1	167600174	167600218
chr1	167600653	167600694
chr1	167607833	167607930
chr1	167622310	167622323
chr1	168179842	168179852
chr1	168309620	168309626
chr1	168446537	168446583
chr1	170173201	170173417
chr1	170186757	170186853
chr1	170323132	170323434
chr1	170348817	170349042
chr1	170423652	170423661
chr1	171326108	171326331
chr1	171361717	171361728
chr1	171658571	171658676
chr1	172145070	172145079
chr1	172168675	172168688
chr1	172174131	172174701
chr1	172395314	172395321
chr1	172431238	172431271
chr1	172637746	172637806
chr1	172649447	172649779
chr1	172657538	172657729
chr1	172661054	172661076
chr1	172661441	172661477
chr1	172684458	172684467
chr1	172741982	172741989
chr1	172867532	172867582
chr1	173039364	173039375
chr1	173340465	173340485
chr1	173344352	173344478
chr1	173349285	173349819
chr1	173355301	173355343
chr1	173355912	173356040
chr1	173359791	173359967
chr1	173360521	173360628
chr1	173361442	173361475
chr1	173363324	173363596
chr1	173364079	173364666
chr1	173365388	173365479
chr1	175225710	175225986
chr1	175371559	175371622
chr1	175432594	175432713
chr1	175439355	175439518
chr1	175456159	175456357
chr1	175541991	175542042
chr1	177393021	177393172
chr1	179481685	179481836
chr1	179548287	179548385
chr1	179562631	179562653
chr1	179568993	179569004
chr1	179586284	179586302
chr1	179587792	179587951
chr1	179591120	179591434
chr1	179591813	179592026
chr1	179595298	179595604
chr1	179598780	179598830
chr1	179610580	179610673
chr1	179610955	179610978
chr1	179612481	179612602
chr1	179612916	179613090
chr1	179617390	179617677
chr1	179618252	179618328
chr1	179633174	179633362
chr1	180561692	180561771
chr1	180571400	180571502
chr1	180604340	180604408
chr1	180607271	180607435
chr1	180618884	180619090
chr1	181214464	181214488
chr1	181300977	181300985
chr1	182762408	182762706
chr1	182773885	182774068
chr1	182781259	182781269
chr1	182793476	182793642
chr1	182796676	182796695
chr1	182822880	182823003
chr1	182824307	182824357
chr1	182825355	182825594
chr1	182920049	182920075
chr1	183931824	183932280
chr1	184974674	184974693
chr1	184991889	184991902
chr1	184992352	184992367
chr1	187662658	187662769
chr1	187734735	187734950
chr1	187965412	187965639
chr1	187966265	187966343
chr1	187999077	187999222
chr1	188004927	188005071
chr1	188029153	188029723
chr1	188030829	188030850
chr1	188105780	188106023
chr1	188186848	188186864
chr1	188459272	188459283
chr1	188836236	188836296
chr1	188977137	188977231
chr1	189118103	189118135
chr1	189232828	189233095
chr1	189404572	189404629
chr1	189442352	189442363
chr1	189719051	189719226
chr1	189767483	189767748
chr1	190977175	190977322
chr1	191093704	191093717
chr1	191518360	191518379
chr1	191772134	191772326
chr1	191778040	191778236
chr1	192087025	192087031
chr1	192087333	192087342
chr1	192090807	192091062
chr1	192091388	192091415
chr1	192091675	192092014
chr1	193085757	193086045
chr1	193316633	193316643
chr1	193971146	193971179
chr10	3855700	3855724
chr10	4053301	4053556
chr10	4323298	4323385
chr10	4430621	4430661
chr10	4435166	4435437
chr10	5048580	5048761
chr10	7140400	7140569
chr10	7595209	7595385
chr10	7638315	7638483
chr10	7975513	7975589
chr10	9863659	9863698
chr10	9888484	9888630
chr10	9892192	9892642
chr10	9897692	9898057
chr10	10204106	10204266
chr10	10252238	10252393
chr10	14041680	14041700
chr10	14049006	14049119
chr10	14061657	14061660
chr10	14191289	14191361
chr10	14192416	14192488
chr10	18208241	18208251
chr10	19947044	19947102
chr10	20071912	20071997
chr10	20510062	20510115
chr10	20560411	20560576
chr10	20725255	20725481
chr10	21328505	21328515
chr10	21718638	21718745
chr10	23042062	23042147
chr10	23971619	23971694
chr10	24078091	24078107
chr10	24482069	24482195
chr10	25890674	25890705
chr10	26359876	26359957
chr10	31503388	31503432
chr10	31551937	31552099
chr10	31553436	31553621
chr10	31589822	31589879
chr10	38545610	38545615
chr10	39388225	39388463
chr10	39396698	39396899
chr10	39540211	39540428
chr10	39555650	39555672
chr10	39612963	39613261
chr10	39613699	39613810
chr10	39614715	39615447
chr10	39615720	39615796
chr10	39733882	39733890
chr10	39734192	39734506
chr10	39817679	39817957
chr10	39865994	39866103
chr10	39872527	39872650
chr10	39874365	39874570
chr10	39891409	39891568
chr10	39937346	39937480
chr10	39958742	39958822
chr10	40023968	40024250
chr10	41731011	41731020
chr10	41878535	41878654
chr10	41901961	41902077
chr10	42260802	42260835
chr10	43384729	43384903
chr10	43518086	43518194
chr10	44462710	44462913
chr10	44463983	44464166
chr10	44466033	44466086
chr10	44466985	44467013
chr10	44518807	44518820
chr10	44523404	44523421
chr10	44528353	44528732
chr10	44858547	44858749
chr10	45190083	45190314
chr10	53646113	53646121
chr10	57783644	57784257
chr10	57785397	57785589
chr10	57785979	57786274
chr10	59715104	59715342
chr10	59785038	59785056
chr10	60809203	60809268
chr10	60816334	60816388
chr10	60820354	60820664
chr10	60822109	60822126
chr10	60955681	60955857
chr10	61487103	61487263
chr10	61552556	61552561
chr10	61569881	61570278
chr10	62844985	62845007
chr10	62854786	62854794
chr10	62863977	62864099
chr10	63041365	63041384
chr10	63124145	63124178
chr10	63603267	63603303
chr10	67039199	67039372
chr10	67224054	67224226
chr10	67587525	67587600
chr10	68284854	68284996
chr10	69119693	69119878
chr10	69156709	69156831
chr10	69211458	69211847
chr10	69214545	69214789
chr10	69215316	69215349
chr10	69215637	69215716
chr10	69229043	69229181
chr10	69252241	69252322
chr10	69262407	69262480
chr10	69337638	69337715
chr10	69534047	69534957
chr10	69589683	69589847
chr10	69597600	69597834
chr10	69696338	69696348
chr10	69748235	69748300
chr10	69785539	69785826
chr10	69797408	69797489
chr10	69922673	69922750
chr10	69944417	69944421
chr10	70152800	70153189
chr10	72657519	72657524
chr10	73314822	73314877
chr10	73817686	73817880
chr10	73823798	73823947
chr10	73825480	73825664
chr10	73828327	73828428
chr10	73829093	73829689
chr10	73832311	73832417
chr10	73839516	73839541
chr10	73839821	73840013
chr10	73850765	73850782
chr10	73871736	73871979
chr10	73875057	73875123
chr10	73886474	73886562
chr10	73892068	73892271
chr10	73892618	73892692
chr10	73893338	73893351
chr10	73898630	73898858
chr10	73902073	73902100
chr10	73906417	73906420
chr10	73909742	73909930
chr10	73915506	73915599
chr10	73936787	73936834
chr10	73939246	73939260
chr10	74013116	74013121
chr10	74386309	74386413
chr10	74403362	74403436
chr10	74415615	74415703
chr10	75061508	75061748
chr10	75062016	75062133
chr10	75062877	75062983
chr10	75063341	75063365
chr10	75063974	75064105
chr10	75068693	75068920
chr10	75070851	75070929
chr10	75081405	75081506
chr10	75097368	75097554
chr10	75106394	75106511
chr10	75118600	75118694
chr10	75136732	75136836
chr10	75178930	75178966
chr10	75261264	75261480
chr10	75448354	75448372
chr10	75667328	75667856
chr10	76066428	76066480
chr10	76821591	76821609
chr10	76822237	76822249
chr10	76833519	76833530
chr10	76849206	76849224
chr10	76898230	76898459
chr10	76936934	76937183
chr10	76957540	76957731
chr10	76959498	76959607
chr10	77000789	77000946
chr10	77587313	77587362
chr10	77626920	77627137
chr10	77641639	77641850
chr10	79701364	79701566
chr10	79794235	79794240
chr10	80228845	80228925
chr10	80860117	80860184
chr10	81075872	81075895
chr10	83617036	83617049
chr10	83618442	83618556
chr10	83619532	83619670
chr10	84564406	84564561
chr10	84757797	84758162
chr10	85014733	85014826
chr10	86075231	86075246
chr10	86197276	86197315
chr10	86345019	86345036
chr10	90152052	90152095
chr10	90458456	90458489
chr10	91504891	91505179
chr10	91507031	91507434
chr10	91516304	91516359
chr10	93162274	93162420
chr10	93207116	93207142
chr10	93232709	93232795
chr10	93283172	93283193
chr10	93286824	93287028
chr10	93473769	93473791
chr10	93501649	93501785
chr10	94162476	94162523
chr10	94294695	94294916
chr10	94295540	94295859
chr10	94296279	94296457
chr10	94296855	94297038
chr10	94297363	94298465
chr10	94819004	94819139
chr10	95087421	95087424
chr10	96223771	96223825
chr10	96224250	96224591
chr10	96334299	96334370
chr10	96643762	96643783
chr10	96739190	96739226
chr10	98508748	98508781
chr10	98531615	98531640
chr10	98554619	98554663
chr10	98555314	98555345
chr10	98556232	98556279
chr10	98917070	98917332
chr10	98930733	98930782
chr10	98951686	98951880
chr10	98976717	98976764
chr10	98994012	98994096
chr10	105795784	105795936
chr10	107468771	107468833
chr10	107469126	107469181
chr10	108075034	108075056
chr10	108146293	108146455
chr10	108159048	108159055
chr10	110986873	110986891
chr10	111048071	111048075
chr10	111058308	111058498
chr10	111149512	111149603
chr10	111184228	111184234
chr10	111338876	111338901
chr10	111614759	111614798
chr10	111808773	111808788
chr10	111929871	111929904
chr10	114809429	114809444
chr10	115019033	115019206
chr10	115082017	115082097
chr10	115486159	115486188
chr10	115577243	115577389
chr10	115578322	115578442
chr10	115579156	115579173
chr10	115580688	115580792
chr10	115583938	115584143
chr10	116251272	116251350
chr10	116946589	116946599
chr10	116947918	116948153
chr10	116948748	116948781
chr10	117184896	117184984
chr10	117193624	117193779
chr10	117194093	117194200
chr10	117650764	117650930
chr10	118656517	118656549
chr10	118681229	118681387
chr10	118742927	118742957
chr10	119108891	119109021
chr10	119109857	119109864
chr10	119114703	119114910
chr10	119132101	119132254
chr10	119146609	119146635
chr10	119465909	119465926
chr10	119510161	119510165
chr10	119558100	119558180
chr10	119593808	119593962
chr10	119605088	119605265
chr10	119616759	119616785
chr10	119637816	119638003
chr10	119661917	119661925
chr10	119776838	119776844
chr10	120962994	120963032
chr10	121177113	121177210
chr10	121386061	121386173
chr10	121419197	121419297
chr10	121427622	121427749
chr10	121462454	121462531
chr10	121520451	121520593
chr10	122005313	122005364
chr10	122814327	122814374
chr10	123367739	123367757
chr10	124501833	124501928
chr10	125169810	125169819
chr10	127293068	127293356
chr10	127525702	127526702
chr10	127532012	127532386
chr10	128039689	128039839
chr10	128495195	128495215
chr11	3247593	3247637
chr11	3251166	3251212
chr11	3251918	3252522
chr11	3254896	3254993
chr11	3302648	3302676
chr11	3331303	3331457
chr11	3336176	3336279
chr11	3370682	3370806
chr11	3375466	3375473
chr11	3529125	3529132
chr11	3677538	3677549
chr11	4196755	4196763
chr11	4705023	4705030
chr11	5056512	5056758
chr11	5221821	5221911
chr11	5739144	5739183
chr11	5953929	5954091
chr11	5972474	5973958
chr11	5974240	5974685
chr11	5975549	5976215
chr11	5976506	5976697
chr11	5980658	5980678
chr11	6497777	6497847
chr11	6666866	6666946
chr11	6667210	6667238
chr11	12553984	12554145
chr11	17539369	17539379
chr11	18911417	18911449
chr11	18911798	18911803
chr11	20323423	20323595
chr11	20827485	20827706
chr11	20828050	20828164
chr11	20873174	20873310
chr11	22040201	22040418
chr11	22078717	22079090
chr11	23024150	23024231
chr11	23063211	23063356
chr11	24759704	24759813
chr11	25174338	25174612
chr11	27233426	27233446
chr11	29735047	29735141
chr11	30250980	30251314
chr11	31670704	31670790
chr11	31872670	31872687
chr11	31936909	31936942
chr11	31937395	31937448
chr11	32200161	32200633
chr11	32398836	32398906
chr11	32619557	32619763
chr11	32736615	32736685
chr11	32977174	32977182
chr11	35854714	35854825
chr11	35875605	35876076
chr11	35877415	35877564
chr11	35878273	35878486
chr11	35885198	35885552
chr11	35897120	35897384
chr11	40753861	40753975
chr11	41994456	41994566
chr11	41999130	41999153
chr11	43270463	43270610
chr11	43529931	43530091
chr11	43530493	43531426
chr11	43531765	43532171
chr11	43532465	43532676
chr11	43533794	43533813
chr11	43534087	43534218
chr11	43534975	43535337
chr11	43536635	43536678
chr11	43538044	43538197
chr11	43539329	43539563
chr11	43542509	43542543
chr11	43543856	43543894
chr11	43545156	43545212
chr11	43551390	43551624
chr11	43553245	43553463
chr11	43562962	43563067
chr11	43577987	43578150
chr11	43633139	43633173
chr11	43814052	43814062
chr11	44457434	44457444
chr11	44532140	44532189
chr11	44739836	44739886
chr11	45721310	45721450
chr11	46301632	46301695
chr11	46304700	46304841
chr11	46305421	46305670
chr11	46306229	46306624
chr11	46309040	46309648
chr11	46310804	46311130
chr11	48698674	48698850
chr11	49248856	49248914
chr11	49251569	49251574
chr11	49935085	49935153
chr11	50260608	50260663
chr11	50533365	50533478
chr11	50689935	50689956
chr11	51113534	51113659
chr11	51269491	51269656
chr11	51767918	51767973
chr11	51779788	51780151
chr11	52059058	52059095
chr11	52427291	52427302
chr11	55269804	55270043
chr11	55850591	55850708
chr11	55890133	55890177
chr11	55974462	55974535
chr11	58123252	58123269
chr11	58956245	58956581
chr11	58956835	58957170
chr11	58957997	58958058
chr11	58970837	58970876
chr11	59185681	59185825
chr11	59186516	59186933
chr11	60169294	60169314
chr11	60177258	60177528
chr11	61247779	61247846
chr11	61250188	61250301
chr11	61259358	61259538
chr11	61265704	61265855
chr11	61275019	61275106
chr11	61276824	61276904
chr11	61483676	61483694
chr11	62549568	62549771
chr11	62664529	62664566
chr11	62761396	62761470
chr11	63163582	63163598
chr11	63987104	63987249
chr11	64012039	64012115
chr11	64242856	64242995
chr11	64512989	64513094
chr11	65654751	65654902
chr11	66123095	66123110
chr11	66155405	66155426
chr11	66166986	66167117
chr11	66519382	66519399
chr11	66676522	66676659
chr11	67111694	67111826
chr11	67113620	67113682
chr11	67124904	67125326
chr11	67139446	67139895
chr11	67780411	67780573
chr11	67790466	67790470
chr11	67905130	67905177
chr11	68706724	68706758
chr11	68707067	68707105
chr11	68724975	68724993
chr11	68754487	68754903
chr11	68764139	68764439
chr11	68826466	68826478
chr11	69361107	69361135
chr11	69953387	69953616
chr11	70050686	70050713
chr11	70586625	70586772
chr11	71753594	71753698
chr11	71774354	71774556
chr11	71886797	71886805
chr11	71891874	71891924
chr11	72033543	72033593
chr11	72033975	72034207
chr11	72691586	72691788
chr11	72775982	72776115
chr11	72980693	72980706
chr11	73022002	73022237
chr11	74894986	74895194
chr11	75191865	75191891
chr11	75195702	75195808
chr11	75196968	75197079
chr11	75197792	75197841
chr11	75201389	75201538
chr11	75202678	75202749
chr11	75208392	75208494
chr11	75210495	75210537
chr11	75211389	75211617
chr11	75212442	75212571
chr11	75215349	75215353
chr11	75216052	75216563
chr11	75222900	75222926
chr11	75227736	75228035
chr11	75249941	75249951
chr11	75251114	75251301
chr11	75251753	75251863
chr11	75278372	75278387
chr11	75281709	75282004
chr11	75282583	75282611
chr11	75293265	75293440
chr11	75293806	75294024
chr11	75401829	75401903
chr11	75542879	75542892
chr11	75595927	75596179
chr11	75671279	75671457
chr11	75846741	75846889
chr11	75939363	75939546
chr11	76081495	76081507
chr11	76125100	76125227
chr11	76923474	76923481
chr11	77291659	77291772
chr11	78006091	78006105
chr11	78171820	78172026
chr11	78210506	78210642
chr11	78284353	78284393
chr11	79114905	79115009
chr11	79116790	79116993
chr11	79611062	79611293
chr11	79639037	79639086
chr11	80578546	80578700
chr11	80959887	80960049
chr11	82022104	82022113
chr11	82226353	82226533
chr11	82318880	82319044
chr11	82902130	82902206
chr11	82972427	82972572
chr11	83382026	83382116
chr11	83392048	83392066
chr11	84292947	84292974
chr11	84302643	84302651
chr11	84359121	84359131
chr11	84874240	84874256
chr11	86016509	86016717
chr11	86100979	86101214
chr11	87241434	87241458
chr11	88098139	88098358
chr11	88106347	88106458
chr11	88117537	88117620
chr11	88132047	88132424
chr11	88188821	88188860
chr11	88190648	88190806
chr11	88193547	88193847
chr11	89082849	89082919
chr11	89456317	89456548
chr11	89538631	89538666
chr11	90350491	90350593
chr11	90923153	90923493
chr11	91065659	91065738
chr11	91861943	91862106
chr11	93965172	93965247
chr11	93965579	93965600
chr11	94130028	94130140
chr11	94134199	94134312
chr11	94134813	94134848
chr11	94135930	94135985
chr11	94183381	94183400
chr11	94189584	94189753
chr11	94214621	94215118
chr11	94215616	94215858
chr11	94218755	94218763
chr11	94230501	94230641
chr11	94231061	94231078
chr11	94237408	94237459
chr11	94293229	94293380
chr11	95263868	95263960
chr11	95267783	95267866
chr11	95280196	95280251
chr11	95282173	95282308
chr11	95355489	95355624
chr11	95443981	95444048
chr11	95474421	95474564
chr11	95511443	95511536
chr11	95577453	95577484
chr11	95726334	95726349
chr11	95771708	95771784
chr11	95828174	95828413
chr11	95840197	95840271
chr11	95841532	95841588
chr11	95842960	95842970
chr11	95844518	95845006
chr11	95845417	95845446
chr11	95846668	95846883
chr11	95847173	95847321
chr11	95855835	95856078
chr11	95856577	95856609
chr11	95857808	95857866
chr11	96070507	96070691
chr11	96074034	96074467
chr11	96482445	96482491
chr11	96511134	96511413
chr11	96512327	96512343
chr11	97803381	97803570
chr11	97813753	97813810
chr11	97814719	97814919
chr11	97815671	97815900
chr11	97816596	97816608
chr11	97819917	97820012
chr11	97822834	97822980
chr11	97826933	97827001
chr11	98380038	98380204
chr11	98566068	98566137
chr11	98572076	98572107
chr11	98746554	98746578
chr11	98890282	98890472
chr11	99199544	99200341
chr11	100021506	100021640
chr11	100146600	100146641
chr11	100147924	100148062
chr11	100179401	100179561
chr11	100396986	100396999
chr11	100457133	100457479
chr11	100499739	100499762
chr11	100520961	100521186
chr11	100522046	100522070
chr11	100592647	100592666
chr11	100595325	100595445
chr11	100603850	100603877
chr11	100605476	100605506
chr11	100607624	100607807
chr11	100821483	100821499
chr11	100829517	100829852
chr11	100832931	100832991
chr11	100912537	100912546
chr11	100912843	100913029
chr11	100914498	100914670
chr11	100931593	100931602
chr11	101011617	101011932
chr11	101028922	101028957
chr11	101029469	101029591
chr11	101444738	101444838
chr11	101445289	101445343
chr11	101548134	101548145
chr11	101836441	101836459
chr11	101889161	101889343
chr11	101906334	101906408
chr11	102215590	102215823
chr11	102217233	102217316
chr11	102473172	102473328
chr11	102862448	102862758
chr11	103013067	103013520
chr11	103076381	103076386
chr11	103173227	103173356
chr11	104596925	104597026
chr11	105155480	105155512
chr11	105736340	105736344
chr11	105933540	105933603
chr11	106014097	106015474
chr11	106016624	106016800
chr11	106038800	106039034
chr11	106124146	106124159
chr11	106226515	106226546
chr11	106480095	106480101
chr11	106481777	106482019
chr11	106568582	106568606
chr11	106597638	106597790
chr11	107164344	107164479
chr11	107356464	107356583
chr11	107678985	107679007
chr11	107740396	107740460
chr11	107776153	107776162
chr11	108224393	108224640
chr11	108928327	108928347
chr11	109278258	109278262
chr11	109293400	109293461
chr11	109293766	109294372
chr11	110439020	110439112
chr11	110439749	110440121
chr11	113412460	113412559
chr11	114315342	114315350
chr11	114698192	114698247
chr11	114903199	114903423
chr11	115146807	115146813
chr11	115213140	115213154
chr11	115215645	115215793
chr11	115217592	115217767
chr11	115219255	115219420
chr11	115219961	115219965
chr11	115240103	115240192
chr11	115333708	115333912
chr11	115335119	115335854
chr11	115336453	115336710
chr11	115337085	115337196
chr11	115428964	115429004
chr11	115456497	115456725
chr11	116171533	116171578
chr11	116173330	116173592
chr11	116189359	116189436
chr11	116377915	116377933
chr11	116437649	116437820
chr11	116494954	116495196
chr11	116550223	116550289
chr11	116567830	116567843
chr11	116836946	116837102
chr11	117249758	117249878
chr11	117250194	117250286
chr11	117966423	117966532
chr11	117972403	117972471
chr11	117989111	117989225
chr11	117989488	117989653
chr11	117990126	117990315
chr11	117993266	117993771
chr11	117994036	117994383
chr11	117994852	117995051
chr11	117996489	117996519
chr11	117996788	117996954
chr11	118007908	118008175
chr11	118012086	118012126
chr11	118073197	118073290
chr11	118194671	118194680
chr11	118542976	118543095
chr11	118635443	118635544
chr11	118728285	118728337
chr11	118793520	118793952
chr11	118797459	118797467
chr11	118978475	118978549
chr11	119084021	119084173
chr11	119144937	119145048
chr11	119539780	119539939
chr11	119544581	119545045
chr11	119545509	119545546
chr11	119677284	119677365
chr11	119759537	119759715
chr11	119775103	119775187
chr11	119835585	119835624
chr11	119836784	119837064
chr11	119838055	119838241
chr11	119874335	119874371
chr11	119876059	119876184
chr11	120107430	120107477
chr11	120114350	120114422
chr11	120140607	120140643
chr11	120141436	120141528
chr11	120230012	120230313
chr11	120235381	120235559
chr11	120238830	120238946
chr11	120239237	120239377
chr11	120239811	120240400
chr11	120241001	120241023
chr11	120481604	120481617
chr11	120975209	120975225
chr11	120997084	120997249
chr11	121171508	121171573
chr12	3285554	3285672
chr12	3549251	3549513
chr12	3565207	3565346
chr12	3676724	3676916
chr12	3739563	3739568
chr12	3740774	3741086
chr12	3772070	3772155
chr12	3777838	3777906
chr12	3778429	3778576
chr12	3825067	3825082
chr12	5228615	5228760
chr12	5438910	5438964
chr12	5806973	5807021
chr12	5810581	5810635
chr12	7495939	7496000
chr12	9812567	9812616
chr12	11454551	11454571
chr12	13676549	13676594
chr12	15594860	15594947
chr12	16269367	16269606
chr12	16820937	16821018
chr12	17507337	17507348
chr12	17720774	17720955
chr12	21171978	21171997
chr12	21364895	21365006
chr12	27444975	27445185
chr12	27818223	27818241
chr12	28756149	28756153
chr12	28841815	28841851
chr12	28985391	28985404
chr12	30016870	30017031
chr12	31511434	31511630
chr12	31822658	31822908
chr12	33285762	33285821
chr12	35065850	35065857
chr12	36380940	36380965
chr12	40218663	40218820
chr12	40227193	40227369
chr12	41356098	41356109
chr12	44373996	44374042
chr12	44439747	44440019
chr12	44440916	44441290
chr12	44442109	44442369
chr12	44442639	44442691
chr12	44447299	44447668
chr12	44522102	44522168
chr12	44526267	44526456
chr12	44527174	44527183
chr12	44527558	44527785
chr12	44528414	44528436
chr12	44529505	44529611
chr12	44541548	44541565
chr12	44547318	44547355
chr12	44799530	44799563
chr12	45585843	45585979
chr12	50505695	50505728
chr12	52033881	52034030
chr12	54643401	54643476
chr12	54644503	54644546
chr12	54645616	54645954
chr12	54652022	54652227
chr12	54652551	54653123
chr12	54654184	54654430
chr12	55482675	55482819
chr12	59176102	59176280
chr12	68585134	68585296
chr12	69150247	69150253
chr12	69316263	69316307
chr12	69698591	69698601
chr12	69756408	69756832
chr12	69757088	69757283
chr12	69810407	69810490
chr12	69877858	69878080
chr12	69886537	69886960
chr12	69887995	69888009
chr12	69889190	69889237
chr12	69890217	69890244
chr12	69890942	69891195
chr12	70098058	70098142
chr12	70105148	70105661
chr12	70109356	70109421
chr12	70247571	70247646
chr12	70276124	70276450
chr12	70349037	70349496
chr12	70769044	70769100
chr12	70777102	70777214
chr12	70826805	70827263
chr12	70827548	70827621
chr12	70828175	70828228
chr12	70830977	70831896
chr12	70834337	70834396
chr12	70835210	70835702
chr12	70838299	70838335
chr12	70840828	70840882
chr12	70849172	70849222
chr12	70854594	70854783
chr12	70855973	70856014
chr12	70903870	70904217
chr12	71849422	71849439
chr12	71854591	71854658
chr12	71857082	71857155
chr12	71860717	71861059
chr12	71863974	71864049
chr12	71880515	71880609
chr12	71893922	71893952
chr12	71896320	71896484
chr12	71968851	71969058
chr12	71980267	71980394
chr12	71982751	71982782
chr12	72067677	72067725
chr12	72650127	72650204
chr12	72788763	72788798
chr12	72826013	72826504
chr12	72829763	72829876
chr12	72852389	72852433
chr12	72852792	72852834
chr12	72853910	72854100
chr12	72855915	72856026
chr12	72856314	72856414
chr12	72866910	72867076
chr12	72867434	72867528
chr12	72936042	72936185
chr12	72936438	72938669
chr12	72938923	72939264
chr12	72940604	72940673
chr12	72941028	72942726
chr12	72943074	72943455
chr12	72943924	72944850
chr12	72946656	72946724
chr12	72948205	72948279
chr12	72951623	72951629
chr12	72955160	72955311
chr12	72970783	72971190
chr12	72972281	72972460
chr12	73249975	73250027
chr12	73631193	73631203
chr12	74231343	74231368
chr12	74231752	74231871
chr12	75649646	75649664
chr12	75650635	75650649
chr12	75721221	75721239
chr12	75834143	75834350
chr12	76075709	76075999
chr12	76085950	76085960
chr12	76651545	76652095
chr12	76678376	76678470
chr12	76679054	76679064
chr12	76687674	76687722
chr12	76704278	76704428
chr12	76707452	76707537
chr12	76708727	76709277
chr12	76769177	76769380
chr12	77810528	77810538
chr12	80126527	80126537
chr12	80207783	80207972
chr12	81188607	81188785
chr12	81231145	81231184
chr12	81235507	81235677
chr12	81236024	81236142
chr12	81240567	81240588
chr12	81247018	81247299
chr12	81292248	81292579
chr12	81302900	81302915
chr12	81303868	81303932
chr12	81334006	81334119
chr12	81675459	81675471
chr12	81856921	81857338
chr12	81857748	81857765
chr12	81862684	81862894
chr12	81932028	81932349
chr12	81990699	81990936
chr12	82124758	82124856
chr12	82382576	82382594
chr12	82773955	82773964
chr12	83167320	83167327
chr12	83271572	83271675
chr12	83335105	83335172
chr12	83523031	83523169
chr12	83524492	83524668
chr12	83524989	83525017
chr12	83886415	83886460
chr12	84081877	84082200
chr12	84086103	84086260
chr12	84165699	84165939
chr12	84176680	84176890
chr12	84191135	84191421
chr12	84202094	84202330
chr12	84254941	84254968
chr12	84500187	84500237
chr12	84501140	84501377
chr12	84667781	84667793
chr12	84690740	84690829
chr12	84692498	84692684
chr12	84696229	84696366
chr12	84696837	84697193
chr12	84771421	84771485
chr12	84890327	84890378
chr12	85297683	85297744
chr12	85456964	85457001
chr12	85464458	85464467
chr12	85467877	85467883
chr12	85643913	85644246
chr12	85754915	85755011
chr12	85818181	85818193
chr12	85836292	85836309
chr12	85864537	85864624
chr12	85865443	85865587
chr12	85891408	85891557
chr12	86066277	86066308
chr12	86562807	86562945
chr12	86699929	86700141
chr12	86728227	86728409
chr12	86857406	86857498
chr12	86878872	86879131
chr12	86891618	86891718
chr12	86897086	86897248
chr12	86913624	86913757
chr12	86949584	86949614
chr12	86950334	86950426
chr12	86970444	86970465
chr12	86980308	86980457
chr12	87126688	87126699
chr12	87138031	87138395
chr12	87463509	87463680
chr12	89062567	89062573
chr12	91496116	91496136
chr12	91496572	91496757
chr12	91664017	91664188
chr12	91683833	91683942
chr12	91774149	91774201
chr12	91846088	91846204
chr12	98208027	98208267
chr12	98680180	98680220
chr12	99028060	99028157
chr12	99028800	99029050
chr12	99029695	99029764
chr12	99030900	99031143
chr12	99067786	99067795
chr12	99158956	99159001
chr12	99553517	99554284
chr12	99716127	99716558
chr12	99721391	99721591
chr12	99892951	99893133
chr12	100123090	100123097
chr12	100125526	100125665
chr12	100128003	100128487
chr12	100130530	100130565
chr12	100133040	100133783
chr12	100134511	100134639
chr12	100137516	100137525
chr12	100420905	100421035
chr12	100522810	100522823
chr12	100840238	100840269
chr12	100964393	100964511
chr12	101753425	101753616
chr12	102029294	102029525
chr12	102030529	102031020
chr12	102044613	102044713
chr12	102067107	102067400
chr12	102130500	102130903
chr12	102137308	102137354
chr12	102137702	102137962
chr12	102139816	102140018
chr12	102141012	102141153
chr12	102141531	102141555
chr12	102141915	102141956
chr12	102142794	102142918
chr12	102143236	102143274
chr12	102144965	102145184
chr12	102146326	102146509
chr12	102147018	102147067
chr12	102147427	102147552
chr12	102150221	102150253
chr12	102150745	102150771
chr12	102153173	102153271
chr12	102158079	102158235
chr12	102161108	102161177
chr12	102178565	102179194
chr12	102182733	102182807
chr12	102183378	102183684
chr12	102185246	102185445
chr12	102198082	102198390
chr12	102199517	102200188
chr12	102201120	102201284
chr12	102202364	102203233
chr12	102207167	102207255
chr12	102210630	102210822
chr12	102211512	102211945
chr12	102354646	102354884
chr12	102355409	102355536
chr12	102463973	102463992
chr12	102559469	102559619
chr12	102638348	102638364
chr12	102645654	102645730
chr12	102950676	102950756
chr12	102986157	102986246
chr12	102987654	102987756
chr12	103036803	103036807
chr12	103056625	103056664
chr12	103185629	103185817
chr12	104874254	104874299
chr12	104933906	104933987
chr12	104992431	104992597
chr12	105456563	105456580
chr12	105460964	105460974
chr12	105468234	105468282
chr12	105605796	105605841
chr12	105687436	105687552
chr12	105703366	105703412
chr12	105836007	105836051
chr12	105853495	105853505
chr12	106195212	106195259
chr12	106595148	106595165
chr12	106721386	106721400
chr12	106725197	106725347
chr12	107497104	107497291
chr12	108391201	108391245
chr12	108513556	108513992
chr12	108560030	108560110
chr12	108564077	108564118
chr12	108579648	108579940
chr12	109944329	109944518
chr12	109968387	109968396
chr12	110485647	110485878
chr12	110498077	110498088
chr12	110556224	110556336
chr12	110630432	110630448
chr12	110932263	110932309
chr12	111044443	111044594
chr12	111087879	111087900
chr12	111089280	111089695
chr12	111168083	111168339
chr12	111169574	111169660
chr12	111352266	111352275
chr12	111790158	111790246
chr12	111800451	111800865
chr12	111848476	111848490
chr12	111891899	111891924
chr12	111895963	111895987
chr12	111899585	111899728
chr12	111906112	111906586
chr12	111979590	111979796
chr12	111981524	111981536
chr12	112689875	112690041
chr12	112725788	112725809
chr12	112743498	112743963
chr12	112744387	112744971
chr12	112745442	112746602
chr12	117556985	117557110
chr12	117691729	117692032
chr13	6644111	6644152
chr13	10099283	10099301
chr13	12070621	12070681
chr13	12534442	12534454
chr13	17850924	17850936
chr13	20612209	20612226
chr13	23927790	23927880
chr13	23928514	23928588
chr13	23930526	23930587
chr13	24040464	24040486
chr13	24067175	24067195
chr13	24230642	24230972
chr13	24701228	24701351
chr13	29084012	29084247
chr13	30100619	30100734
chr13	31827330	31827353
chr13	32929237	32929248
chr13	34100680	34100811
chr13	34121328	34121357
chr13	34392435	34392626
chr13	37506188	37506242
chr13	37517165	37517180
chr13	37989109	37989305
chr13	38030492	38030798
chr13	38517021	38517119
chr13	38520053	38520114
chr13	38526957	38527043
chr13	38594083	38594090
chr13	38607453	38607535
chr13	40637501	40637694
chr13	41077028	41077066
chr13	41194191	41194199
chr13	41197091	41197644
chr13	41199128	41199870
chr13	41200493	41200934
chr13	41201536	41201737
chr13	41202075	41202138
chr13	41203384	41203534
chr13	41203928	41204140
chr13	41204409	41205065
chr13	41206178	41208200
chr13	41208596	41208617
chr13	41208909	41209477
chr13	41209801	41209916
chr13	41210255	41210408
chr13	41210699	41210920
chr13	41212265	41212316
chr13	41212661	41212962
chr13	41213217	41214342
chr13	41214605	41215800
chr13	41216064	41216095
chr13	41217370	41218378
chr13	41251766	41252171
chr13	41252867	41253189
chr13	41253776	41253867
chr13	41255471	41256051
chr13	41256896	41257038
chr13	41267351	41267394
chr13	41269190	41269328
chr13	41273656	41273806
chr13	41275794	41275798
chr13	41321904	41321914
chr13	41334066	41334119
chr13	41334546	41334562
chr13	41340993	41341070
chr13	41353979	41353987
chr13	41609516	41609654
chr13	42407465	42407911
chr13	43195886	43195988
chr13	44101146	44101362
chr13	44186357	44186898
chr13	44287119	44287137
chr13	44287443	44287473
chr13	44965567	44965764
chr13	46021145	46021160
chr13	46568781	46569238
chr13	46895311	46895317
chr13	46926419	46926641
chr13	46927562	46927719
chr13	46928251	46928391
chr13	46937113	46937383
chr13	46937800	46937822
chr13	46938087	46938237
chr13	46945202	46945238
chr13	46955981	46956044
chr13	47111600	47111625
chr13	47135308	47135353
chr13	47148828	47148837
chr13	47209467	47209484
chr13	47244462	47244465
chr13	47246780	47246865
chr13	47853938	47853949
chr13	47859271	47859284
chr13	49412976	49413148
chr13	50971701	50971730
chr13	51085106	51085222
chr13	51747243	51747541
chr13	52271294	52271330
chr13	52393028	52393111
chr13	52528060	52528081
chr13	52528424	52528588
chr13	52529061	52529101
chr13	52547015	52547033
chr13	54269921	54269927
chr13	54309087	54309574
chr13	54321993	54322052
chr13	54326162	54326201
chr13	54337256	54337827
chr13	54386211	54386234
chr13	54591955	54592120
chr13	54600954	54601030
chr13	54607184	54607427
chr13	54608163	54608174
chr13	54608556	54609319
chr13	54609724	54610087
chr13	54610339	54610708
chr13	54962563	54962826
chr13	55182593	55182729
chr13	56117558	56117667
chr13	56149615	56149628
chr13	56323702	56323838
chr13	56342733	56342775
chr13	57104463	57104790
chr13	57107028	57107039
chr13	57388382	57388473
chr13	57579418	57579623
chr13	58306947	58307379
chr13	62853027	62853035
chr13	63253191	63253441
chr13	63261161	63261188
chr13	66949466	66949469
chr13	68862637	68862691
chr13	68955670	68955693
chr13	69640634	69640653
chr13	69695645	69695656
chr13	72115777	72115964
chr13	75873012	75873034
chr13	75907711	75907733
chr13	81367835	81367900
chr13	89886218	89886286
chr13	92098587	92098607
chr13	92104420	92104596
chr13	92130286	92130537
chr13	92132847	92132895
chr13	92254395	92254406
chr13	92640703	92640727
chr13	93790144	93790204
chr13	93918005	93918050
chr13	94129254	94129260
chr13	94562919	94562943
chr13	94997358	94997391
chr13	95081338	95081346
chr13	95245712	95245715
chr13	95271743	95271792
chr13	95327948	95328194
chr13	95743863	95744011
chr13	95747167	95747182
chr13	95862510	95862520
chr13	96828198	96828309
chr13	97096865	97096985
chr13	97788337	97788368
chr13	98026776	98026889
chr13	98423268	98423313
chr13	98727460	98727489
chr13	99410222	99410230
chr13	99432397	99432403
chr13	99437769	99437790
chr13	99451113	99451185
chr13	99481436	99481604
chr13	99488327	99488416
chr13	99495663	99496152
chr13	99497640	99497847
chr13	99503491	99503706
chr13	99970080	99970126
chr13	101249324	101249371
chr13	102875431	102875482
chr13	103118597	103118627
chr13	103269269	103269633
chr13	103421769	103421999
chr13	104617116	104617126
chr13	105152959	105153080
chr13	108226655	108226888
chr13	108227410	108227478
chr13	108787321	108787434
chr13	109273776	109273866
chr13	109306110	109306154
chr13	110093960	110094167
chr13	110463477	110463643
chr13	110576743	110576766
chr13	110648647	110648726
chr13	113059312	113059429
chr13	113346561	113346753
chr13	113482536	113482585
chr13	113641060	113641108
chr13	113775451	113775536
chr13	114363919	114363928
chr13	118090056	118090114
chr13	119811662	119811828
chr14	7803227	7803279
chr14	8115226	8115378
chr14	9861428	9861593
chr14	10884216	10884540
chr14	10942552	10942596
chr14	11020635	11020678
chr14	11570425	11570693
chr14	11570965	11571010
chr14	11592285	11592500
chr14	11594852	11594874
chr14	11597713	11597759
chr14	11604876	11604924
chr14	11609971	11610000
chr14	11614573	11614727
chr14	11656186	11656279
chr14	11661779	11661824
chr14	11723739	11723812
chr14	11905602	11905847
chr14	11907070	11907085
chr14	11941606	11941614
chr14	11981826	11981884
chr14	12009845	12009910
chr14	13335512	13335532
chr14	13955969	13956234
chr14	14057727	14057778
chr14	15787503	15787586
chr14	16424963	16425054
chr14	17578581	17578718
chr14	17724671	17724698
chr14	17782149	17782240
chr14	17933122	17933220
chr14	17962604	17963353
chr14	17964048	17964161
chr14	17967228	17967325
chr14	17970301	17970353
chr14	17978154	17978162
chr14	17981664	17982515
chr14	17983096	17983321
chr14	17983997	17984171
chr14	17984726	17984753
chr14	17985589	17985771
chr14	17987992	17988072
chr14	17988621	17988752
chr14	17989341	17989400
chr14	17991008	17991145
chr14	18210830	18210839
chr14	18234108	18234145
chr14	18279277	18279306
chr14	18309603	18309628
chr14	18332701	18332806
chr14	18386514	18386561
chr14	18737603	18737611
chr14	19917682	19917775
chr14	20786254	20786519
chr14	20791602	20791618
chr14	20820206	20820237
chr14	21753632	21753702
chr14	21753968	21754147
chr14	21795463	21795697
chr14	22591802	22592030
chr14	22914594	22914687
chr14	22999072	22999243
chr14	23457926	23457948
chr14	23544058	23544302
chr14	23551073	23551319
chr14	23553257	23553339
chr14	23553717	23553859
chr14	23554296	23554629
chr14	23555027	23555418
chr14	23634140	23634144
chr14	23702945	23702972
chr14	23812411	23812481
chr14	24140649	24140675
chr14	24230435	24230508
chr14	24761415	24761432
chr14	25578552	25578739
chr14	26993590	26993636
chr14	27628709	27628926
chr14	27706330	27706376
chr14	29028644	29028650
chr14	30597599	30597703
chr14	31562005	31562024
chr14	32162515	32162597
chr14	32172332	32172357
chr14	32173991	32174083
chr14	32302795	32302814
chr14	33946263	33946313
chr14	33946577	33946760
chr14	33962554	33962595
chr14	34298548	34298728
chr14	34505335	34505587
chr14	34551951	34552066
chr14	34586786	34586978
chr14	34759054	34759676
chr14	34759976	34760083
chr14	40705068	40705313
chr14	45515493	45515508
chr14	45851105	45851147
chr14	46045232	46045327
chr14	47474715	47474787
chr14	47498982	47499088
chr14	47503723	47503853
chr14	47527700	47527958
chr14	48290456	48290532
chr14	48558877	48558993
chr14	48565079	48565094
chr14	48607242	48607456
chr14	48615838	48615844
chr14	48616753	48616791
chr14	48675214	48675434
chr14	50839000	50839009
chr14	50912987	50913010
chr14	50916666	50916721
chr14	54592661	54592685
chr14	54792040	54792059
chr14	55220004	55220082
chr14	56755632	56755741
chr14	57896822	57896910
chr14	59411615	59411619
chr14	59552190	59552350
chr14	60170449	60170461
chr14	60432071	60432181
chr14	60475373	60475482
chr14	60629051	60629075
chr14	60669406	60669604
chr14	60693073	60693268
chr14	60726416	60726452
chr14	60727812	60727954
chr14	60731864	60731937
chr14	60740866	60740878
chr14	62003234	62003337
chr14	62173900	62173904
chr14	62174399	62174497
chr14	62553037	62553088
chr14	62580847	62580945
chr14	63149714	63149915
chr14	63172765	63173155
chr14	63712485	63712525
chr14	63712841	63712922
chr14	64197882	64198117
chr14	64439680	64439707
chr14	65299335	65299559
chr14	65352773	65352808
chr14	65575942	65576037
chr14	65576398	65576499
chr14	65969222	65969296
chr14	65970550	65970555
chr14	66000404	66000575
chr14	66001338	66001603
chr14	66003257	66003270
chr14	66004925	66005227
chr14	66006663	66007062
chr14	66007985	66009016
chr14	66431944	66431958
chr14	66697782	66697827
chr14	66759697	66759947
chr14	67057172	67057185
chr14	67069773	67069827
chr14	67070212	67070244
chr14	67070802	67071104
chr14	69817689	69817715
chr14	70020247	70020360
chr14	70299980	70299988
chr14	70547784	70547794
chr14	70550632	70550857
chr14	70552777	70553231
chr14	70553485	70554085
chr14	70555075	70555753
chr14	70574440	70574470
chr14	70683004	70683068
chr14	72573320	72573371
chr14	72750766	72750789
chr14	73102378	73102459
chr14	73239045	73239200
chr14	73380444	73380586
chr14	73382776	73383004
chr14	73631614	73631641
chr14	74311581	74311659
chr14	74647432	74647458
chr14	74670270	74670338
chr14	74672144	74672149
chr14	75276041	75276246
chr14	75276784	75276807
chr14	75749528	75749535
chr14	75806590	75806634
chr14	76856721	76856730
chr14	78489726	78489879
chr14	78524085	78524181
chr14	78526338	78526351
chr14	78526751	78527084
chr14	78528517	78529339
chr14	78529638	78529804
chr14	78530356	78530731
chr14	78531474	78531701
chr14	78532334	78533326
chr14	78533797	78533999
chr14	78534262	78534274
chr14	78541051	78541303
chr14	78548741	78548785
chr14	78646781	78646916
chr14	78648661	78648712
chr14	80233551	80233557
chr14	80657552	80657803
chr14	84927968	84928054
chr14	87435589	87435730
chr14	98144709	98144724
chr14	100142338	100142499
chr14	103015773	103015777
chr14	103373875	103374129
chr14	104552216	104552413
chr14	105752029	105752127
chr14	105753985	105754110
chr14	110754651	110755006
chr14	116751667	116751716
chr14	118043953	118044059
chr14	118051639	118052104
chr14	119228868	119228893
chr14	120292485	120292494
chr14	120343637	120343813
chr14	120368992	120369163
chr14	120428585	120428738
chr14	120685236	120685323
chr14	121078070	121078074
chr14	121161420	121161616
chr14	121304813	121305053
chr14	121323103	121323413
chr14	121366810	121366921
chr14	121416025	121416141
chr14	121771601	121771850
chr14	121961742	121961976
chr14	121970881	121970933
chr14	122061434	122061647
chr14	122137299	122137395
chr14	124279499	124279506
chr15	3262998	3263246
chr15	4219418	4219427
chr15	4993949	4993966
chr15	6794222	6794237
chr15	6905008	6905121
chr15	6963028	6963049
chr15	7432144	7432258
chr15	7973421	7973441
chr15	10927584	10927795
chr15	11989698	11989710
chr15	12402493	12402665
chr15	12437075	12437111
chr15	12577957	12578007
chr15	12660310	12660334
chr15	12671063	12671114
chr15	12692720	12693011
chr15	12701164	12701179
[truncated: 4,693 more rows]

## Sheet: C) Rod vs Rd7, hypo-DMR in Rod
chr1	55665821	55665995
chr1	63448170	63448194
chr1	65724849	65725002
chr1	66125927	66126105
chr1	66297730	66297956
chr1	66327747	66327834
chr1	66694101	66694149
chr1	66722003	66722244
chr1	67193038	67193101
chr1	67292661	67292674
chr1	67530566	67530678
chr1	68313906	68313926
chr1	68394179	68394260
chr1	68738547	68738687
chr1	68747381	68747573
chr1	68753481	68753488
chr1	68775870	68775933
chr1	75682150	75682214
chr1	76454362	76454555
chr1	77203777	77203784
chr1	78236316	78236451
chr1	78398783	78398830
chr1	78452698	78452707
chr1	78500690	78500849
chr1	78502034	78502091
chr1	78515639	78515702
chr1	78529289	78529436
chr1	78538576	78538691
chr1	78539320	78539499
chr1	78539807	78539810
chr1	78540130	78540247
chr1	78550182	78550287
chr1	78554990	78555137
chr1	78564967	78565099
chr1	78566516	78566602
chr1	78580013	78580089
chr1	78582259	78582373
chr1	78587171	78587213
chr1	78597814	78597968
chr1	78633634	78633716
chr1	78635946	78636847
chr1	78637098	78637265
chr1	78637677	78637682
chr1	78664954	78665144
chr1	78855040	78855143
chr1	79416313	79416416
chr1	79476862	79476911
chr1	79486530	79486594
chr1	79495791	79495872
chr1	79623477	79623533
chr1	79646836	79646917
chr1	79778561	79778756
chr1	79807013	79807162
chr1	79813053	79813269
chr1	79872379	79872422
chr1	79900828	79900840
chr1	79908611	79908655
chr1	79929090	79929264
chr1	80672817	80673002
chr1	80676748	80676988
chr1	80802836	80802855
chr1	80803116	80803312
chr1	80887668	80888141
chr1	80888692	80888871
chr1	80944303	80944472
chr1	80950840	80951323
chr1	82044000	82044252
chr1	82146414	82146526
chr1	85775179	85775440
chr1	85776564	85776652
chr1	85971273	85971300
chr1	85972004	85972115
chr1	85976706	85976953
chr1	85981074	85981198
chr1	85987029	85987149
chr1	86006497	86006608
chr1	86276506	86276889
chr1	86283359	86283364
chr1	86307687	86307713
chr1	86326459	86326707
chr1	86328497	86328509
chr1	86377381	86377606
chr1	86444778	86444791
chr1	87105961	87105970
chr1	87106934	87106970
chr1	87569255	87569284
chr1	87767661	87767911
chr1	88152738	88152747
chr1	88347076	88347138
chr1	88360436	88360441
chr1	88519495	88519546
chr1	88550080	88550136
chr1	88552447	88553044
chr1	88587133	88587166
chr1	88592906	88593126
chr1	88621830	88621977
chr1	88623010	88623123
chr1	88624508	88624835
chr1	88650396	88650400
chr1	88661854	88661967
chr1	88677602	88677810
chr1	88691032	88691053
chr1	88692072	88692213
chr1	88695223	88695405
chr1	88742788	88742967
chr1	88753103	88753300
chr1	88790558	88790579
chr1	88796405	88796560
chr1	88808138	88808182
chr1	88819497	88819810
chr1	88882668	88882812
chr1	88943024	88943212
chr1	88954867	88955053
chr1	88955479	88955598
chr1	88960150	88960271
chr1	89004183	89004260
chr1	89103285	89103554
chr1	89106653	89106865
chr1	89135400	89135650
chr1	89156412	89156611
chr1	89170135	89170341
chr1	89196725	89196892
chr1	89204861	89205039
chr1	89205505	89205645
chr1	89208142	89208239
chr1	89284351	89284430
chr1	89311897	89312082
chr1	89317999	89318190
chr1	89321582	89321743
chr1	89486278	89486316
chr1	89509095	89509343
chr1	89522461	89522598
chr1	89525270	89525398
chr1	89598652	89598692
chr1	89599292	89599421
chr1	89809191	89809234
chr1	89848816	89849198
chr1	90181471	90181863
chr1	90221458	90221583
chr1	90228911	90229186
chr1	90239991	90240024
chr1	90241919	90242071
chr1	90263987	90264214
chr1	90402243	90402257
chr1	90590590	90590612
chr1	90616004	90616207
chr1	90617281	90617394
chr1	90620019	90620046
chr1	90647016	90647055
chr1	90717603	90717878
chr1	90791778	90791923
chr1	90802942	90803141
chr1	90830755	90830767
chr1	90832475	90832664
chr1	90833209	90833366
chr1	90837979	90838003
chr1	90841705	90841808
chr1	90872698	90872865
chr1	91004031	91004166
chr1	91008938	91009189
chr1	91009878	91009961
chr1	91011738	91011746
chr1	91013589	91013631
chr1	91020128	91020269
chr1	91020776	91020785
chr1	91034341	91034632
chr1	91038838	91038842
chr1	91049072	91049125
chr1	91050683	91050932
chr1	91072996	91073116
chr1	91079936	91079994
chr1	91080350	91080536
chr1	91083680	91083788
chr1	91084467	91084790
chr1	91085190	91085356
chr1	91109429	91109641
chr1	91115184	91115401
chr1	91145353	91145582
chr1	91146049	91146085
chr1	91154061	91154077
chr1	91178330	91178412
chr1	91183400	91183576
chr1	91186467	91186682
chr1	91189352	91189516
chr1	91207202	91207249
chr1	91293828	91293891
chr1	93014980	93015192
chr1	93297740	93297988
chr1	93382215	93382221
chr1	93690241	93690370
chr1	93989933	93990012
chr1	95655623	95655763
chr1	97652218	97652238
chr1	100470914	100470979
chr1	101710735	101710755
chr1	104198419	104198628
chr1	104311739	104311941
chr1	104797268	104797650
chr1	104801969	104802047
chr1	104937261	104937505
chr1	105079522	105079659
chr1	106301505	106301516
chr1	106484427	106484452
chr1	106485284	106485568
chr1	106486573	106486700
chr1	106592061	106592253
chr1	107943479	107943494
chr1	108378468	108378697
chr1	109113235	109113415
chr1	109583324	109583512
chr1	109591445	109591694
chr1	109869742	109869986
chr1	110046287	110046369
chr1	110046654	110046697
chr1	110053182	110053337
chr1	110058504	110058571
chr1	110059775	110059993
chr1	110067873	110068180
chr1	110077312	110077337
chr1	110098371	110098620
chr1	110133351	110133592
chr1	110148183	110148217
chr1	110163076	110163162
chr1	110199966	110200028
chr1	110206291	110206306
chr1	110280154	110280255
chr1	110301664	110301845
chr1	110815797	110815885
chr1	112139581	112139907
chr1	112147612	112147705
chr1	112160716	112160777
chr1	113920912	113921055
chr1	113921676	113921872
chr1	113922315	113922334
chr1	113931163	113931402
chr1	113971324	113971494
chr1	115881751	115881954
chr1	115899893	115899983
chr1	115912813	115912885
chr1	115916142	115916330
chr1	115917160	115917264
chr1	116245711	116246208
chr1	116279044	116279060
chr1	116285902	116285948
chr1	116288937	116288962
chr1	116462379	116462540
chr1	116877232	116877332
chr1	116909874	116909884
chr1	116918496	116918500
chr1	116929683	116929848
chr1	116937486	116937688
chr1	116939652	116939860
chr1	116946878	116946976
chr1	116951652	116951674
chr1	116997312	116997393
chr1	117016461	117016667
chr1	117079081	117079150
chr1	117251229	117251282
chr1	117321352	117321463
chr1	117418984	117419119
chr1	117440114	117440137
chr1	118353034	118353047
chr1	118612368	118612665
chr1	118754805	118754912
chr1	118760505	118760607
chr1	118770766	118770787
chr1	118831273	118831286
chr1	118856509	118856764
chr1	118865517	118865704
chr1	118868617	118868693
chr1	118870138	118870230
chr1	119058514	119058683
chr1	120017255	120017460
chr1	120028431	120028442
chr1	120048413	120048495
chr1	120119624	120119870
chr1	120133318	120133572
chr1	120133850	120134022
chr1	120280236	120280241
chr1	120358590	120358605
chr1	121121440	121121659
chr1	121137251	121137437
chr1	121150949	121151239
chr1	121163986	121164097
chr1	121217827	121218024
chr1	121232046	121232194
chr1	121234133	121234256
chr1	121238408	121238411
chr1	121304841	121304858
chr1	121316241	121316411
chr1	121336669	121336958
chr1	121338163	121338377
chr1	121356283	121356308
chr1	121368109	121368112
chr1	121456236	121456356
chr1	121591259	121591449
chr1	121776272	121776685
chr1	121793085	121793222
chr1	121802201	121802286
chr1	122055449	122055552
chr1	122075348	122075452
chr1	122102171	122102370
chr1	122248398	122248428
chr1	122257753	122257866
chr1	122273991	122274325
chr1	122393165	122393297
chr1	122393842	122393850
chr1	122633239	122633462
chr1	123569073	123569122
chr1	124530357	124530375
chr1	124545350	124545523
chr1	124580162	124580196
chr1	124594007	124594077
chr1	124607312	124607393
chr1	124621817	124621859
chr1	124645023	124645042
chr1	124645861	124646032
chr1	124657071	124657186
chr1	124658981	124659400
chr1	124687463	124687554
chr1	124717577	124717759
chr1	124724707	124724789
chr1	124725563	124725675
chr1	124732711	124733143
chr1	124734792	124734838
chr1	124736592	124736908
chr1	124747952	124747980
chr1	124750103	124750112
chr1	124753169	124753238
chr1	124760828	124760863
chr1	124766525	124766577
chr1	124769282	124769343
chr1	124770571	124770643
chr1	124789411	124789429
chr1	124815173	124815349
chr1	124872199	124872231
chr1	125258847	125258875
chr1	125261766	125261976
chr1	125264389	125264500
chr1	125264761	125264801
chr1	125265707	125265904
chr1	125662487	125662679
chr1	125664278	125664348
chr1	125771422	125771468
chr1	125827828	125827988
chr1	125839138	125839262
chr1	125880453	125880457
chr1	125900910	125900962
chr1	125901996	125902029
chr1	125936643	125936710
chr1	126355913	126355916
chr1	126356285	126356392
chr1	126517101	126517333
chr1	126527013	126527091
chr1	126528435	126528439
chr1	126581991	126582147
chr1	126890580	126890587
chr1	126902869	126902991
chr1	126934015	126934122
chr1	127012421	127012481
chr1	127031006	127031146
chr1	127042729	127042783
chr1	127060919	127061118
chr1	127100461	127100466
chr1	127123855	127124080
chr1	127128202	127128376
chr1	127129222	127129519
chr1	127131984	127132095
chr1	127153182	127153218
chr1	127210325	127210561
chr1	127226891	127227109
chr1	127394705	127394753
chr1	127405084	127405244
chr1	127412056	127412272
chr1	127478516	127478915
chr1	127552617	127552657
chr1	127632933	127633148
chr1	127635150	127635376
chr1	127641912	127642004
chr1	127642468	127642559
chr1	127652631	127652859
chr1	127682951	127683038
chr1	127686327	127686355
chr1	127689961	127690038
chr1	127859481	127859823
chr1	127861864	127862018
chr1	127932134	127932137
chr1	127970212	127970217
chr1	128326245	128326402
chr1	128336758	128336775
chr1	128347923	128348038
chr1	128348620	128348784
chr1	128363383	128363450
chr1	128364895	128364929
chr1	128455936	128455956
chr1	128526651	128526729
chr1	128536291	128536296
chr1	128537291	128537531
chr1	128539918	128539956
chr1	128555680	128555766
chr1	128559437	128559440
chr1	128597266	128597380
chr1	128597664	128597720
chr1	128618497	128618685
chr1	128619178	128619358
chr1	128619651	128619864
chr1	128621132	128621321
chr1	128624625	128625122
chr1	128631066	128631301
chr1	128650847	128650866
chr1	128652430	128652707
chr1	128653333	128653405
chr1	128659741	128659760
chr1	128660752	128660838
chr1	128683035	128683248
chr1	128689982	128690049
chr1	128691046	128691317
chr1	128698324	128698563
chr1	128704033	128704232
chr1	128706581	128706671
chr1	128708590	128708639
chr1	128723453	128723637
chr1	128727445	128727520
chr1	128727903	128727906
chr1	128729082	128729094
chr1	128765560	128765614
chr1	128792530	128792775
chr1	131064173	131064176
chr1	131102592	131102741
chr1	131116499	131116656
chr1	131125515	131125603
chr1	131217408	131217430
chr1	131218877	131219130
chr1	131236366	131236462
chr1	131243098	131243145
chr1	131538747	131538895
chr1	131552854	131552918
chr1	131702661	131702768
chr1	131707614	131707686
chr1	131711700	131711927
chr1	131738564	131738625
chr1	132546084	132546149
chr1	132734717	132734828
chr1	133121837	133121841
chr1	133125949	133126031
chr1	133305670	133305847
chr1	133345227	133345269
chr1	133351264	133351285
chr1	133370664	133370799
chr1	133373891	133373916
chr1	133375420	133375698
chr1	133378780	133378833
chr1	133381432	133381708
chr1	133384067	133384284
chr1	133384926	133385292
chr1	133504304	133504550
chr1	133528762	133529018
chr1	133533015	133533276
chr1	133618466	133618519
chr1	133670225	133670325
chr1	133744929	133745112
chr1	133823382	133823400
chr1	133858630	133858727
chr1	134068394	134068407
chr1	134469280	134469466
chr1	134492021	134492267
chr1	134493035	134493271
chr1	134495874	134496101
chr1	134540602	134540746
chr1	134564997	134565006
chr1	134596920	134597165
chr1	134661343	134661578
chr1	134684713	134684949
chr1	134688871	134689053
chr1	134704258	134704323
chr1	134715040	134715043
chr1	134716977	134717161
chr1	134721776	134721897
chr1	134727281	134727456
chr1	134739914	134739935
chr1	134759788	134759984
chr1	134817571	134817751
chr1	134833565	134834199
chr1	134836578	134836778
chr1	134869546	134869552
chr1	134886336	134886529
chr1	134893832	134894054
chr1	134929838	134929890
chr1	134967076	134967103
chr1	134970585	134970611
chr1	134973609	134973762
chr1	134975892	134976081
chr1	134985935	134986073
chr1	135002109	135002115
chr1	135002841	135002882
chr1	135014244	135014278
chr1	135043263	135043316
chr1	135046328	135046568
chr1	135055025	135055270
chr1	135056058	135056141
chr1	135068006	135068251
chr1	135073664	135073760
chr1	135075696	135075850
chr1	135086890	135086993
chr1	135088497	135088566
chr1	135089974	135090167
chr1	135096799	135097037
chr1	135101613	135101638
chr1	135123930	135124093
chr1	135176575	135176636
chr1	135205724	135206160
chr1	135211890	135211947
chr1	135221788	135221961
chr1	135230132	135230272
chr1	135232625	135233088
chr1	135260590	135260769
chr1	135296850	135296946
chr1	135328044	135328067
chr1	135330313	135330316
chr1	135335698	135335808
chr1	135358020	135358064
chr1	135359600	135359616
chr1	135383040	135383188
chr1	135384034	135384141
chr1	135388500	135388786
chr1	135415443	135415656
chr1	135427542	135427633
chr1	135432335	135432633
chr1	135439787	135439806
chr1	135448675	135448711
chr1	135460635	135460940
chr1	135462198	135462222
chr1	135470274	135470302
chr1	135473685	135473827
chr1	135488022	135488188
chr1	135491688	135491809
chr1	135526907	135527050
chr1	135531653	135531703
chr1	135534685	135534714
chr1	135544521	135544713
chr1	135552593	135552813
chr1	135559373	135559496
chr1	135565986	135566212
chr1	135569794	135569967
chr1	135571272	135571458
chr1	135606529	135606614
chr1	135626908	135626931
chr1	135630919	135631002
chr1	135631313	135631740
chr1	135641348	135641359
chr1	135647025	135647227
chr1	135656741	135656930
chr1	135673372	135673472
chr1	135689499	135689596
chr1	135720462	135720564
chr1	135762083	135762260
chr1	135774248	135774301
chr1	135774722	135774819
chr1	136061149	136061246
chr1	136429198	136429235
chr1	136498392	136498424
chr1	137922985	137923089
chr1	142984461	142984569
chr1	146464256	146464261
chr1	146736295	146736544
chr1	148042110	148042282
chr1	151247754	151247762
chr1	152329067	152329130
chr1	152330530	152330768
chr1	153094902	153094910
chr1	155736453	155737113
chr1	155737902	155738417
chr1	155743184	155743748
chr1	155747017	155747191
chr1	155750540	155750551
chr1	159767856	159768006
chr1	159770235	159770473
chr1	175431940	175431967
chr1	186187195	186187434
chr1	186250088	186250335
chr1	190148707	190148957
chr1	190334364	190334400
chr1	190375176	190375309
chr1	190403380	190403595
chr1	190480637	190480666
chr1	190560302	190560353
chr1	190654561	190654613
chr10	42585785	42585952
chr10	43742642	43742681
chr10	57794852	57795216
chr10	67003046	67003753
chr10	84919268	84919377
chr10	84919725	84920036
chr10	84939379	84939385
chr10	84952279	84952369
chr10	84968593	84968614
chr10	91501618	91501635
chr10	104320051	104320059
chr10	104866255	104866348
chr10	105381442	105381685
chr10	107961403	107961411
chr10	108573060	108573289
chr10	115478599	115478616
chr10	117459902	117459963
chr10	118164808	118164941
chr10	119663887	119663991
chr10	120977454	120977705
chr10	121312405	121312429
chr10	126892014	126892263
chr10	127825616	127825703
chr11	4682848	4682911
chr11	5170152	5170169
chr11	7091373	7091606
chr11	35273264	35273394
chr11	42943702	42943790
chr11	43630446	43630548
chr11	43634542	43634766
chr11	44067354	44067360
chr11	44447004	44447176
chr11	44669912	44670066
chr11	45639483	45639613
chr11	46187447	46187471
chr11	46834204	46834355
chr11	54328964	54329021
chr11	57359230	57359234
chr11	57418538	57418606
chr11	57469250	57469313
chr11	57529917	57530091
chr11	57635524	57635753
chr11	57689371	57689417
chr11	57710037	57710139
chr11	57755311	57755354
chr11	57794689	57794803
chr11	57859002	57859047
chr11	57891692	57891695
chr11	57910476	57910572
chr11	58423968	58424110
chr11	58790790	58790988
chr11	58988027	58988079
chr11	59037405	59037410
chr11	59078454	59078595
chr11	59118132	59118138
chr11	61631925	61631932
chr11	61887488	61887491
chr11	62486279	62486515
chr11	62527169	62527347
chr11	62699222	62699444
chr11	63002188	63002272
chr11	65540411	65540544
chr11	66267702	66267853
chr11	67241474	67241714
chr11	67251794	67251810
chr11	67341024	67341272
chr11	68586676	68586726
chr11	68762492	68762729
chr11	69182494	69182498
chr11	69218570	69218730
chr11	69374143	69374254
chr11	69807261	69807279
chr11	71864539	71864560
chr11	72106274	72106405
chr11	72120713	72120772
chr11	72181747	72181765
chr11	72198267	72198481
chr11	72231815	72231850
chr11	81964485	81964865
chr11	81973637	81973687
chr11	85834554	85834582
chr11	88405064	88405075
chr11	95834036	95834487
chr11	95842140	95842299
chr11	103100760	103100805
chr11	106515203	106515276
chr11	116410369	116410374
chr11	118204988	118204996
chr11	120949597	120949609
chr12	12801814	12801829
chr12	12842835	12842985
chr12	41456382	41456490
chr12	46128673	46128725
chr12	50468583	50468641
chr12	50468964	50469128
chr12	50750867	50750885
chr12	51020270	51020418
chr12	51396272	51396444
chr12	52003416	52003640
chr12	52297100	52297244
chr12	52313571	52313577
chr12	52742053	52742179
chr12	52791674	52791788
chr12	52873880	52874118
chr12	52882304	52882349
chr12	53357296	53357326
chr12	53450426	53450544
chr12	53568878	53569102
chr12	53691200	53691322
chr12	53772345	53772427
chr12	53930408	53930569
chr12	53980937	53980941
chr12	53990109	53990119
chr12	54008837	54009089
chr12	54107525	54107704
chr12	55505412	55505631
chr12	59458736	59458896
chr12	59830513	59830716
chr12	59968714	59968783
chr12	67350372	67350510
chr12	67428083	67428123
chr12	68100563	68100801
chr12	68262736	68262770
chr12	68333463	68334069
chr12	68683245	68683417
chr12	68729028	68729091
chr12	68758427	68758443
chr12	69203203	69203257
chr12	69798592	69798701
chr12	72664067	72664137
chr12	72805672	72805736
chr12	73884179	73884197
chr12	73887406	73887436
chr12	73927057	73927220
chr12	76075238	76075261
chr12	76548874	76548882
chr12	78981922	78982251
chr12	78982940	78983339
chr12	80042173	80042223
chr12	84570467	84570475
chr12	86429237	86429468
chr12	86430207	86430390
chr12	86435660	86435835
chr12	86482498	86482583
chr12	98201650	98201705
chr12	98209933	98209945
chr12	98475467	98475682
chr12	98663539	98663649
chr12	98944526	98944582
chr12	99316896	99316906
chr12	110707994	110708007
chr13	29989023	29989193
chr13	42917877	42918161
chr13	49253018	49253038
chr13	72121467	72121671
chr13	95366552	95366558
chr14	22680236	22680325
chr14	29016004	29016127
chr14	33492636	33492870
chr14	99395684	99395773
chr14	100451633	100451643
chr14	101331435	101331455
chr14	103145330	103145482
chr14	104686479	104686862
chr14	104836904	104837095
chr14	104873165	104873325
chr14	104885986	104886159
chr14	106026380	106026480
chr14	106340516	106340584
chr14	106548121	106548149
chr14	106585200	106585330
chr14	106946875	106946895
chr14	107220071	107220078
chr14	108083819	108083852
chr14	110113030	110113041
chr14	110161863	110161870
chr14	110419373	110419376
chr14	110974591	110974803
chr14	110998905	110998978
chr14	111280942	111281035
chr14	111791140	111791165
chr14	111793288	111793294
chr14	112541724	112541940
chr14	115756081	115756096
chr14	116968130	116968141
chr14	118134760	118134938
chr14	118476851	118476908
chr14	118508247	118508288
chr14	118573889	118574067
chr14	118608801	118608913
chr14	119002056	119002200
chr14	119096031	119096039
chr14	119221045	119221056
chr14	119516694	119516902
chr14	120339459	120339484
chr14	120344818	120345045
chr14	123187074	123187261
chr15	7888597	7888611
chr15	9075819	9075822
chr15	9092830	9092839
chr15	9093578	9093761
chr15	9108531	9108539
chr15	10520248	10520260
chr15	11067912	11067980
chr15	11716937	11717075
chr15	12421012	12421183
chr15	13121400	13121411
chr15	14431144	14431191
chr15	16764460	16764706
chr15	17078331	17078344
chr15	17654775	17654854
chr15	17776151	17776312
chr15	18931075	18931120
chr15	18950178	18950383
chr15	18959545	18959723
chr15	18974032	18974036
chr15	19502396	19502492
chr15	19775195	19775231
chr15	19840436	19840483
chr15	20092257	20092277
chr15	20307469	20307521
chr15	22275105	22275113
chr15	42618453	42618477
chr15	53341400	53341468
chr15	76208937	76208983
chr15	78186235	78186285
chr15	79885145	79885326
chr15	84584143	84584166
chr15	87582766	87583250
chr15	87932190	87932199
chr15	88092861	88092879
chr15	88426300	88426353
chr15	91335622	91335783
chr15	91486719	91486729
chr15	92045100	92045117
chr15	92071217	92071381
chr15	92333100	92333334
chr15	92370057	92370214
chr15	93029853	93029870
chr15	93179212	93179291
chr15	93668697	93668849
chr15	94809787	94809812
chr15	94836434	94836473
chr15	95508476	95508514
chr15	95961779	95961947
chr15	97507808	97507945
chr15	98606464	98606501
chr15	99147785	99147816
chr15	99746057	99746081
chr15	99759406	99759432
chr15	99790483	99790670
chr15	99793940	99793997
chr15	99919888	99919900
chr15	100392017	100392166
chr15	100957215	100957373
chr16	10078127	10078132
chr16	12662097	12662134
chr16	18179204	18179223
chr16	27370492	27370579
chr16	27787364	27787530
chr16	27796472	27796679
chr16	28851739	28851807
chr16	29034252	29034317
chr16	29167200	29167213
chr16	29297723	29297974
chr16	35588763	35588927
chr16	35742635	35742671
chr16	38801370	38801570
chr16	39233735	39233917
chr16	39326076	39326133
chr16	39574394	39574443
chr16	46187903	46188113
chr16	49533476	49533657
chr16	49771035	49771063
chr16	49806012	49806036
chr16	49916782	49916831
chr16	49936428	49936459
chr16	50053084	50053130
chr16	50115772	50115836
chr16	50159988	50160189
chr16	50245638	50246008
chr16	50284607	50284795
chr16	50305403	50305621
chr16	50588603	50588667
chr16	50590667	50590794
chr16	55715322	55715366
chr16	55720086	55720141
chr16	55727914	55727965
chr16	58753199	58753206
chr16	59673423	59673618
chr16	59880202	59880294
chr16	62127780	62128013
chr16	63143819	63144014
chr16	63804857	63805094
chr16	64062200	64062396
chr16	70403931	70403934
chr16	70465715	70465852
chr16	70517165	70517228
chr16	70655620	70655783
chr16	72512420	72512560
chr16	74058752	74058767
chr16	74142301	74142460
chr16	74744725	74744970
chr16	76098000	76098009
chr16	76154377	76154449
chr16	87783770	87783791
chr16	94178964	94179130
chr17	4103392	4103482
chr17	5661628	5661671
chr17	5849614	5849660
chr17	8454557	8454789
chr17	8765814	8765831
chr17	11481061	11481065
chr17	11579143	11579327
chr17	11914942	11914974
chr17	12032151	12032363
chr17	12050648	12050662
chr17	12169396	12169581
chr17	12230760	12230819
chr17	16203489	16203503
chr17	24187976	24187993
chr17	28084474	28084518
chr17	44649196	44649380
chr17	47974821	47974855
chr17	53618617	53618700
chr17	55505841	55505844
chr17	55565472	55565489
chr17	55619807	55619841
chr17	66773212	66773292
chr17	67250443	67250472
chr17	70938546	70938760
chr17	71257562	71257602
chr17	71259550	71259797
chr17	72370367	72370588
chr17	73011458	73011633
chr17	74800224	74800464
chr17	78586529	78586545
chr17	78832233	78832292
chr17	78986703	78986721
chr17	79023516	79023739
chr17	79040788	79040998
chr17	79188133	79188160
chr17	79267013	79267022
chr17	79419436	79419508
chr17	79461598	79461679
chr17	80720665	80720896
chr17	83219776	83219842
chr17	83301070	83301097
chr17	84930917	84930926
chr17	85839357	85839385
chr17	86755944	86755983
chr17	86762920	86763154
chr17	87466806	87467027
chr18	5224520	5224523
chr18	12645499	12645748
chr18	20520417	20520484
chr18	20530422	20530444
chr18	20780664	20780700
chr18	21779316	21779319
chr18	21828396	21828400
chr18	21875597	21875721
chr18	21923497	21923504
chr18	21936684	21936925
chr18	22605965	22606018
chr18	22729280	22729294
chr18	22754398	22754470
chr18	22783816	22783907
chr18	22784597	22784848
chr18	23517988	23518070
chr18	23759702	23759830
chr18	23761674	23761898
chr18	23762414	23762615
chr18	23776554	23776569
chr18	23778468	23778547
chr18	23781695	23781919
chr18	44520561	44520840
chr18	54611487	54611600
chr18	54612574	54612610
chr18	54692862	54693219
chr18	54839626	54839841
chr18	54911269	54911866
chr18	55073448	55073610
chr18	68118358	68118489
chr18	68119039	68119283
chr18	73963918	73963961
chr18	76533502	76533511
chr18	77734648	77734667
chr18	81509475	81510024
chr19	7069968	7070049
chr19	10342238	10342274
chr19	14746476	14746655
chr19	24317408	24317444
chr19	29052883	29052899
chr19	38095984	38095997
chr19	42326073	42326086
chr19	42397332	42397548
chr19	44088321	44088493
chr19	44887079	44887303
chr19	60289506	60289526
chr2	3767065	3767090
chr2	5712388	5712564
chr2	14767271	14767281
chr2	45169428	45169473
chr2	60539219	60539230
chr2	104453757	104453764
chr2	105612080	105612229
chr2	118203601	118203625
chr2	118203968	118204213
chr2	129826286	129826302
chr2	151972309	151972704
chr2	157927137	157927155
chr2	166395310	166395335
chr2	167111180	167111244
chr2	167169649	167169851
chr2	167182519	167182579
chr2	167183256	167183438
chr3	16740450	16740478
chr3	16901737	16901933
chr3	17000997	17001103
chr3	17075999	17076224
chr3	17198948	17198955
chr3	17591146	17591297
chr3	17789185	17789504
chr3	17789982	17790223
chr3	17791661	17791686
chr3	17793057	17793085
chr3	19667729	19667763
chr3	20777566	20777665
chr3	21043962	21044081
chr3	26105922	26106102
chr3	27792743	27792939
chr3	31711734	31711767
chr3	31972143	31972160
chr3	33135568	33135600
chr3	33138047	33138115
chr3	33138400	33138446
chr3	33139608	33139853
chr3	34170460	34170670
chr3	36546655	36546752
chr3	36656401	36656583
chr3	36662052	36662063
chr3	36907815	36907874
chr3	37137722	37137963
chr3	37233350	37233360
chr3	37581820	37581928
chr3	37592902	37593056
chr3	37952009	37952017
chr3	38304319	38304417
chr3	38322785	38322863
chr3	38741017	38741213
chr3	38782322	38782349
chr3	38995122	38995303
chr3	39726107	39726284
chr3	41999724	41999745
chr3	42077529	42077615
chr3	50386191	50386339
chr3	52218269	52218449
chr3	52225707	52225717
chr3	52930228	52930283
chr3	52994788	52994850
chr3	68338621	68338641
chr3	68572850	68572876
chr3	73221725	73221966
chr3	73711456	73711487
chr3	74710021	74710044
chr3	74958652	74958881
chr3	76055760	76055888
chr3	78740446	78740656
chr3	78929282	78929350
chr3	79249010	79249029
chr3	79451865	79451939
chr3	80622416	80622451
chr3	80892396	80892538
chr3	81892406	81892523
chr3	83677151	83677201
chr3	84316591	84316612
chr3	84336365	84336558
chr3	84775414	84775581
chr3	84790750	84790927
chr3	85171974	85171979
chr3	85679540	85680162
chr3	85680454	85680542
chr3	85858718	85858721
chr3	85884975	85884980
chr3	86019618	86019631
chr3	86609182	86609187
chr3	86930332	86930409
chr3	87097122	87097205
chr3	87111946	87111968
chr3	87170461	87170691
chr3	87388951	87389140
chr3	87423912	87423928
chr3	87567564	87567626
chr3	93688418	93688428
chr3	93864818	93865012
chr3	94629144	94629170
chr3	95475717	95475757
chr3	95541999	95542040
chr3	96137349	96137369
chr3	96210169	96210175
chr3	96224007	96224031
chr3	96273667	96274142
chr3	96474757	96474783
chr3	96475460	96475601
chr3	96931936	96932006
chr3	99044782	99044786
chr3	101731045	101731065
chr3	101742851	101742910
chr3	101815173	101815179
chr3	101854860	101854946
chr3	101862626	101862807
chr3	102200771	102200843
chr3	103654464	103654467
chr3	103680427	103680628
chr3	105034566	105034572
chr3	107526623	107526733
chr3	108085407	108085447
chr3	114131447	114131504
chr3	115706319	115706511
chr3	116845756	116845780
chr3	117063726	117063841
chr3	138814056	138814067
chr3	145338118	145338172
chr3	145806707	145806952
chr3	146494073	146494122
chr3	152380616	152380626
chr3	153084239	153084299
chr4	13745526	13745544
chr4	44017004	44017051
chr4	44029842	44029965
chr4	44806241	44806249
chr4	45143743	45143827
chr4	46086266	46086285
chr4	48387340	48387349
chr4	48603709	48603719
chr4	48650427	48650659
chr4	51290885	51291030
chr4	54597098	54597166
chr4	54747086	54747089
chr4	54758938	54759184
chr4	55017318	55017530
chr4	55060655	55060765
chr4	56960670	56960911
chr4	57735469	57735482
chr4	58291163	58291179
chr4	59427733	59427876
chr4	61838513	61838578
chr4	63288128	63288186
chr4	67587951	67587955
chr4	67982743	67982748
chr4	68335501	68335517
chr4	87718327	87718559
chr4	88030452	88030488
chr4	105998176	105998226
chr4	109365953	109365970
chr4	114429610	114429639
chr4	115853803	115854053
chr4	118076493	118076504
chr4	118307594	118307613
chr4	118325532	118325710
chr4	118395673	118395917
chr4	119149016	119149029
chr4	120091751	120091754
chr4	124894210	124894285
chr4	125476853	125477097
chr4	125690222	125690439
chr4	134017656	134017667
chr4	136965312	136965482
chr4	137897483	137897521
chr4	137903086	137903244
chr4	137905148	137905393
chr4	144897366	144897492
chr4	148816427	148816458
chr4	155493914	155493924
chr4	155503207	155503421
chr4	155504478	155504969
chr4	155507662	155507698
chr4	155508673	155509089
chr4	155512728	155512792
chr4	155513106	155513613
chr4	155514947	155514959
chr4	155537357	155537374
chr4	155541782	155541821
chr4	155544439	155544512
chr5	30622379	30622719
chr5	38384143	38384245
chr5	38388598	38388842
chr5	53276237	53276556
chr5	53277162	53277230
chr5	67844632	67844786
chr5	72624718	72624799
chr5	106911843	106911861
chr5	113404400	113404647
chr5	113963364	113963577
chr5	114474245	114474474
chr5	117169342	117169345
chr5	117189689	117189712
chr5	117752778	117753020
chr5	117975147	117975208
chr5	118647040	118647135
chr5	120281882	120282070
chr5	122932628	122932650
chr5	123588387	123588395
chr5	124311752	124312003
chr5	124586244	124586412
chr5	124884883	124884927
chr5	125374705	125374917
chr5	125733341	125733354
chr5	125766465	125766496
chr5	125781970	125782054
chr5	125920004	125920050
chr5	126512648	126512655
chr5	126614615	126614726
chr5	126683833	126683914
chr5	127293863	127294008
chr5	130188418	130188431
chr5	130192120	130192270
chr5	132141096	132141342
chr5	133746355	133746506
chr5	133821179	133821343
chr5	133823852	133823873
chr5	136925143	136925367
chr5	136988597	136988798
chr5	137401727	137401798
chr5	147105564	147105603
chr6	7177313	7177476
chr6	7807682	7807932
chr6	7882648	7883003
chr6	8153935	8153994
chr6	8410519	8410550
chr6	8546667	8546718
chr6	8627168	8627290
chr6	8642553	8642563
chr6	8748337	8748557
chr6	8802430	8802438
chr6	12219834	12219964
chr6	12450532	12450675
chr6	12927685	12927691
chr6	15517950	15517960
chr6	17708691	17708707
chr6	18931872	18931966
chr6	19158471	19158478
chr6	22328521	22328545
chr6	34385005	34385033
chr6	54539284	54539301
chr6	55336561	55336874
chr6	55337210	55338011
chr6	55338277	55338486
chr6	55339244	55339620
chr6	55340560	55340674
chr6	94633980	94634018
chr6	121413048	121413356
chr7	7090323	7090391
chr7	7272108	7272142
chr7	12891003	12891007
chr7	16545069	16545096
chr7	17049747	17049762
chr7	18387312	18387325
chr7	27265587	27265594
chr7	27954911	27954928
chr7	28093658	28093836
chr7	28657286	28657420
chr7	29024731	29024974
chr7	29064314	29064351
chr7	29109681	29109688
chr7	29121547	29121758
chr7	30346823	30346955
chr7	33480897	33481041
chr7	34392812	34392878
chr7	34886325	34886546
chr7	36407936	36408254
chr7	36467465	36467634
chr7	36546636	36546817
chr7	36724969	36725127
chr7	36828830	36828887
chr7	36947381	36947446
chr7	37385773	37386179
chr7	37830038	37830130
chr7	38361015	38361023
chr7	39187961	39187968
chr7	39533145	39533260
chr7	39565817	39565831
chr7	39566997	39567052
chr7	44518806	44518837
chr7	45546876	45546933
chr7	45685860	45686072
chr7	45820045	45820057
chr7	45863224	45863247
chr7	45910050	45910056
chr7	46044325	46044454
chr7	46061691	46061708
chr7	46082691	46082795
chr7	49117119	49117127
chr7	49415565	49415787
chr7	55078318	55078518
chr7	55494565	55494580
chr7	56726289	56726460
chr7	56736150	56736165
chr7	58676016	58676025
chr7	63755046	63755102
chr7	63755413	63755896
chr7	63757462	63757959
chr7	63758555	63759571
chr7	63802848	63803155
chr7	65634551	65634887
chr7	66232169	66232264
chr7	67548006	67548254
chr7	70794021	70794029
chr7	70809386	70809531
chr7	71918873	71918935
chr7	73832263	73832317
chr7	76594984	76594992
chr7	76890567	76890762
chr7	79164569	79164642
chr7	80296780	80296821
chr7	80430968	80431172
chr7	80622262	80622427
chr7	81151669	81151688
chr7	82297360	82297456
chr7	84251790	84251804
chr7	87167386	87167395
chr7	87407074	87407213
chr7	111966662	111966759
chr7	112241907	112242016
chr7	112324129	112324340
chr7	112924344	112924560
chr7	113891287	113891382
chr7	113903763	113903883
chr7	114182691	114182895
chr7	115192631	115192844
chr7	115719466	115719631
chr7	115744215	115744242
chr7	116238915	116238983
chr7	116394091	116394098
chr7	117213320	117213418
chr7	117498714	117498845
chr7	117606896	117606975
chr7	117616845	117617002
chr7	117796377	117796599
chr7	118420707	118420751
chr7	118791337	118791467
chr7	119107520	119107529
chr7	119123925	119123932
chr7	119126427	119126627
chr7	124968010	124968137
chr7	128028593	128028640
chr7	128449148	128449238
chr7	128546479	128546714
chr7	128753772	128754040
chr7	128781339	128781439
chr7	128815549	128815798
chr7	128896612	128896656
chr7	129010869	129010983
chr7	129136712	129136846
chr7	129285214	129285415
chr7	129307742	129307941
chr7	129629673	129630017
chr7	132981309	132981424
chr7	139133161	139133186
chr7	144789538	144789695
chr8	13198654	13198705
chr8	25103432	25103803
chr8	44998398	44998573
chr8	89307777	89307894
chr8	93839541	93839771
chr8	98370412	98370417
chr8	98402669	98402919
chr8	99018912	99018941
chr8	100692757	100692865
chr8	101884067	101884078
chr8	101911339	101911406
chr8	106938074	106938303
chr8	107896971	107896988
chr8	108161112	108161342
chr8	108832462	108832708
chr8	109069898	109070033
chr8	110044492	110044552
chr8	113817541	113817550
chr8	114176063	114176122
chr8	119106937	119107102
chr8	121423268	121423338
chr8	122180852	122180886
chr8	122220541	122220713
chr8	124698274	124698480
chr8	124762742	124762782
chr8	127541066	127541086
chr9	25486000	25486012
chr9	27149420	27149462
chr9	27154455	27154571
chr9	46703962	46704036
chr9	59681148	59681369
chr9	64945181	64945261
chr9	64948038	64948702
chr9	116198756	116198870
chrX	42514390	42514464
chrX	42514882	42514918
chrX	42519097	42519100
chrY	90807991	90808014

## Sheet: D) Rod vs Rd7, hypo-DMR in rd7
chr1	16107858	16108018
chr1	97520767	97520921
chr1	118461229	118461301
chr1	131291097	131291128
chr1	153280454	153280501
chr1	155578658	155578703
chr1	155584268	155584306
chr1	155615688	155615838
chr1	155650240	155650384
chr1	155652297	155652530
chr1	155717413	155717462
chr1	156712242	156712249
chr1	166801518	166801535
chr10	5068437	5068600
chr10	39542194	39542292
chr10	44528353	44528388
chr10	45190299	45190314
chr10	57785397	57785589
chr10	67188240	67188303
chr10	68740926	68741468
chr10	75061879	75062112
chr10	75063341	75063365
chr10	75064068	75064105
chr10	83618442	83618556
chr10	83619532	83619670
chr10	91516304	91516337
chr10	93283172	93283193
chr10	94962623	94962714
chr10	115574920	115575019
chr10	116947949	116948036
chr10	121419233	121419346
chr11	4705023	4705222
chr11	25174338	25174612
chr11	49248856	49248875
chr11	51779737	51780162
chr11	57646964	57647201
chr11	57734006	57734091
chr11	58314861	58315097
chr11	61265704	61265809
chr11	64513075	64513094
chr11	71446061	71446131
chr11	75595927	75596163
chr11	88188821	88188860
chr11	99199779	99199842
chr11	115335323	115335488
chr12	54643401	54643476
chr12	54644503	54644546
chr12	54645616	54645954
chr12	54652022	54652227
chr12	54652701	54653123
chr12	54654184	54654430
chr12	72826299	72826322
chr12	72941167	72941670
chr12	72944461	72944780
chr12	84081877	84082014
chr12	86912263	86912480
chr12	86913624	86913757
chr12	102029294	102029525
chr12	102030860	102031020
chr12	105687524	105687552
chr12	112743498	112743963
chr12	112744387	112744553
chr13	20418797	20418867
chr13	36053940	36053980
chr13	41200693	41200696
chr13	41206491	41206715
chr13	41208031	41208200
chr13	41209292	41209306
chr13	41210345	41210390
chr13	41212692	41212936
chr13	41213217	41214342
chr13	41215448	41215800
chr13	41217510	41218365
chr13	41252127	41252171
chr13	44286916	44287137
chr13	44287443	44287473
chr13	46926419	46926562
chr13	46937188	46937239
chr13	46937800	46937822
chr13	46938087	46938194
chr13	47074482	47074634
chr13	47074966	47075190
chr13	47075489	47076264
chr13	75873012	75873034
chr14	11905602	11905847
chr14	55631616	55631811
chr14	55632800	55632821
chr14	61948936	61948981
chr14	66001586	66001591
chr14	66004897	66005154
chr14	66006918	66007062
chr14	66007699	66007770
chr14	66008325	66008746
chr14	70550686	70550857
chr14	70553637	70553957
chr14	70555075	70555442
chr14	78534262	78534274
chr14	121289314	121289357
chr15	7432144	7432258
chr15	61888832	61888965
chr15	86473246	86473475
chr15	86590971	86590994
chr15	86591262	86591850
chr15	86597575	86597591
chr15	96620342	96620348
chr15	96625577	96625801
chr15	96630593	96631072
chr15	96637794	96637824
chr15	96638352	96638565
chr15	96638962	96639298
chr15	96639714	96640785
chr15	96643404	96643509
chr15	96644735	96644835
chr15	96658520	96658842
chr15	103159230	103159236
chr15	103160840	103160884
chr15	103288532	103289084
chr16	4478122	4478134
chr16	4518425	4518469
chr16	29204880	29205049
chr16	29206858	29206866
chr16	29208175	29208423
chr16	34746431	34746599
chr16	34809496	34809563
chr17	5562506	5562731
chr17	27196334	27196449
chr17	48934527	48934715
chr17	48954480	48954552
chr17	48954969	48955146
chr17	48962709	48962862
chr18	25173102	25173239
chr18	34782241	34782246
chr18	36015450	36015621
chr18	81942601	81942617
chr19	6384537	6384624
chr19	6385084	6385585
chr19	34858242	34858249
chr19	38132849	38133383
chr19	38133928	38134057
chr19	38134547	38136184
chr19	43883977	43884077
chr19	56613371	56613494
chr19	57068358	57068468
chr2	3431132	3431371
chr2	28210389	28210451
chr2	28216532	28216637
chr2	38739088	38739100
chr2	60879184	60879220
chr2	77519451	77519474
chr2	102660441	102660463
chr2	102692034	102692042
chr2	118624433	118625301
chr2	142596608	142596832
chr2	148729668	148729740
chr2	164016809	164016824
chr2	168082727	168082742
chr3	15041093	15041685
chr3	19344682	19344721
chr3	27663556	27663605
chr3	68631363	68631462
chr3	79682188	79682212
chr3	108084361	108084438
chr3	108093620	108093666
chr3	108094490	108094727
chr3	108095038	108095660
chr3	108096194	108096421
chr3	108096837	108097190
chr3	121364835	121365000
chr3	122160893	122160933
chr3	129796413	129796829
chr3	129797199	129797223
chr3	129797629	129797883
chr3	129798687	129798890
chr3	129799641	129801232
chr3	129801583	129802938
chr3	129806168	129806324
chr3	144561137	144561179
chr3	144561559	144561724
chr3	146725128	146725210
chr3	146752281	146752286
chr3	157866351	157866497
chr4	8841134	8841540
chr4	8842042	8842409
chr4	8843518	8843889
chr4	8844479	8845148
chr4	8846971	8847122
chr4	32421587	32421698
chr4	32487006	32487013
chr4	40476778	40476793
chr4	45134785	45135131
chr4	137926221	137926475
chr4	149784537	149784545
chr4	155079773	155079906
chr5	99478546	99478574
chr5	102227742	102227877
chr5	115058813	115058862
chr5	116285081	116285129
chr5	116341287	116341295
chr5	123093226	123093281
chr5	139502565	139502733
chr5	144788122	144788127
chr5	150260204	150260209
chr5	150261814	150261851
chr5	150262141	150262180
chr6	12747217	12747630
chr6	29997989	29997993
chr6	33066847	33066984
chr6	34500032	34500055
chr6	92532423	92532515
chr6	92533691	92533714
chr6	121454955	121455156
chr6	121455924	121456040
chr6	124836526	124836607
chr6	124837434	124838549
chr6	124838860	124839385
chr6	127755349	127755413
chr6	127764467	127764659
chr6	127765773	127765788
chr6	136952306	136952355
chr6	136952675	136953282
chr6	136954148	136955461
chr6	136957517	136958043
chr6	147009717	147009737
chr7	7278532	7278546
chr7	29441902	29441906
chr7	52004383	52004997
chr7	63344962	63345189
chr7	68218428	68218434
chr7	105425453	105425797
chr7	105426545	105427008
chr7	128822180	128822281
chr7	133706810	133706829
chr8	36246082	36246263
chr8	48313453	48313563
chr8	48313967	48314166
chr8	77331359	77331437
chr8	77332985	77333015
chr8	105894135	105894260
chr8	118724120	118724153
chr8	124621604	124621824
chr8	124627303	124627519
chr8	124680085	124680475
chr8	124681564	124681650
chr8	124765881	124766088
chr8	124881680	124881841
chr8	124890128	124890369
chr8	124907582	124907718
chr8	124924891	124925132
chr8	124971349	124971600
chr8	124972352	124972367
chr8	124976413	124976824
chr8	124977137	124977227
chr8	124982394	124982589
chr8	126934538	126934566
chr8	126935252	126935437
chr9	21098992	21099000
chr9	49070224	49070227
chr9	49228720	49228888
chr9	49423053	49423241
chr9	49957178	49957277
chr9	50697038	50697274
chr9	50697606	50697876
chr9	57391465	57391496
chr9	57942307	57942457
chr9	57945081	57945185
chr9	59953982	59954035
chr9	61820306	61820360
chr9	62394819	62394828
chr9	63936585	63936613
chr9	64047236	64047240
chr9	65487519	65487768
chr9	65998754	65998997
chr9	67247817	67247933
chr9	68817416	68817593
chr9	69514334	69514338
chr9	70280546	70280711
chr9	77591746	77591814
chr9	88792079	88792119
chr9	95450661	95451178
chr9	95456685	95456838
chr9	95581232	95581360
chr9	110712595	110712752
chr9	110713986	110713990
chr9	110717443	110717449
chrX	100608344	100608408
chrX	142764300	142764345
chrX	142764725	142764853

## Sheet: E) Rd7 vs Cone, hypo-DMR in rd7
chr1	4333210	4333594
chr1	4333927	4334071
chr1	4335009	4335196
chr1	4341627	4341714
chr1	4344902	4345301
chr1	4349219	4349357
chr1	4349707	4350039
chr1	4351950	4352000
chr1	4352324	4352755
chr1	10794094	10794168
chr1	12000630	12000886
chr1	13205377	13205440
chr1	13861219	13861236
chr1	16107777	16108018
chr1	16108347	16108581
chr1	16109277	16109293
chr1	16119650	16119656
chr1	22848462	22848522
chr1	23649294	23649378
chr1	23657236	23657400
chr1	24212418	24212588
chr1	24869949	24870079
chr1	31103194	31103197
chr1	34042363	34042547
chr1	38334242	38334400
chr1	38796115	38796249
chr1	39598742	39598862
chr1	39838785	39838947
chr1	41063165	41063398
chr1	41431394	41431446
chr1	43615805	43615927
chr1	43616192	43616288
chr1	44552884	44553450
chr1	44554824	44554925
chr1	44592778	44592976
chr1	52547062	52547138
chr1	52934688	52934920
chr1	53820259	53820278
chr1	55221778	55221876
chr1	57243517	57243751
chr1	60668462	60668531
chr1	62009020	62009024
chr1	64353131	64353338
chr1	64361837	64361886
chr1	66365364	66365376
chr1	67052933	67053096
chr1	70811582	70811585
chr1	71305759	71305825
chr1	72065240	72065355
chr1	72913707	72913819
chr1	75388905	75389083
chr1	75926375	75926547
chr1	76276300	76276326
chr1	76361901	76361981
chr1	76637512	76637538
chr1	80360450	80360514
chr1	80854390	80854398
chr1	81705892	81705923
chr1	82634780	82634960
chr1	83099393	83099408
chr1	84173094	84173211
chr1	84211856	84211898
chr1	88449758	88450000
chr1	88937087	88937223
chr1	89308706	89308932
chr1	90967584	90967792
chr1	92313112	92313370
chr1	93071567	93071603
chr1	95268518	95268530
chr1	97520767	97520921
chr1	97637896	97638029
chr1	104824451	104824620
chr1	109277889	109277961
chr1	118976672	118976862
chr1	127107675	127107786
chr1	129030818	129030914
chr1	131295359	131295378
chr1	132713705	132713763
chr1	132719620	132719685
chr1	132727399	132727414
chr1	134417036	134417215
chr1	135158647	135158882
chr1	136379565	136379573
chr1	136781527	136781584
chr1	137129017	137129508
chr1	137332467	137332725
chr1	137653705	137653949
chr1	150327089	150327259
chr1	150327598	150327734
chr1	150328275	150328566
chr1	150330974	150331350
chr1	150332659	150333184
chr1	150334765	150334885
chr1	152165145	152165166
chr1	153595259	153595302
chr1	155151092	155151101
chr1	155652067	155652530
chr1	157362066	157362072
chr1	157426093	157426132
chr1	157964715	157964789
chr1	158242526	158242623
chr1	158547810	158547833
chr1	158548421	158548470
chr1	159015342	159015518
chr1	160287305	160287513
chr1	168818594	168818641
chr1	168908385	168908667
chr1	171244430	171244477
chr1	172381950	172381960
chr1	175940798	175940955
chr1	175996978	175997013
chr1	178821020	178821195
chr1	180513405	180513495
chr1	181206788	181207035
chr1	183114450	183114529
chr1	184171790	184171990
chr1	184233926	184234069
chr1	185774034	185774183
chr1	186641390	186641436
chr1	187356793	187357106
chr1	188468498	188468593
chr1	188505138	188505194
chr1	188948427	188948559
chr1	190798753	190798977
chr1	192755390	192755419
chr1	194622503	194622525
chr1	194707922	194707939
chr10	3427814	3427893
chr10	3508075	3508311
chr10	3920168	3920232
chr10	5068180	5068823
chr10	5070455	5070542
chr10	8520757	8520880
chr10	13129420	13129462
chr10	17001453	17001618
chr10	17794138	17794198
chr10	18957568	18957583
chr10	19006456	19006747
chr10	19007316	19007387
chr10	19007842	19008090
chr10	19008706	19008800
chr10	19009211	19009690
chr10	19010317	19010633
chr10	19011218	19011818
chr10	19012101	19012235
chr10	19012853	19012988
chr10	19013411	19013677
chr10	20926347	20926424
chr10	20972071	20972148
chr10	21922830	21923251
chr10	21997493	21997511
chr10	21999310	21999601
chr10	25384142	25384152
chr10	25399263	25399306
chr10	25400817	25401123
chr10	25405502	25405769
chr10	25408680	25408981
chr10	25409327	25409423
chr10	25409934	25410249
chr10	25410923	25410979
chr10	25411875	25412486
chr10	25415707	25415789
chr10	25417210	25417219
chr10	25427507	25427520
chr10	25427899	25428119
chr10	25428780	25428988
chr10	25429437	25429960
chr10	25430582	25430805
chr10	25431803	25432020
chr10	25432651	25432877
chr10	25435264	25435441
chr10	25437738	25437783
chr10	26639384	26639476
chr10	26775932	26776025
chr10	27635784	27636032
chr10	30772731	30772892
chr10	37813058	37813253
chr10	39099434	39099453
chr10	39135061	39135132
chr10	39472065	39472259
chr10	42021799	42021803
chr10	42142113	42142124
chr10	42736018	42736021
chr10	56059109	56059260
chr10	59832988	59833152
chr10	59985920	59986009
chr10	60397335	60397507
chr10	60829810	60829998
chr10	61536365	61536569
chr10	61627241	61627326
chr10	62325882	62326038
chr10	62443536	62443545
chr10	62454077	62454241
chr10	62876630	62876715
chr10	67669008	67669089
chr10	68373952	68373961
chr10	68435300	68435457
chr10	68740926	68741468
chr10	68922632	68922765
chr10	69605644	69605726
chr10	70637756	70637842
chr10	70740275	70740353
chr10	71438082	71438086
chr10	78167481	78167575
chr10	78304116	78304375
chr10	78304695	78304746
chr10	78349720	78350038
chr10	79937118	79937419
chr10	79994549	79994566
chr10	80331576	80331739
chr10	80419825	80419845
chr10	83091437	83091507
chr10	83915631	83915641
chr10	84925292	84925297
chr10	84968843	84969106
chr10	84969486	84969677
chr10	85008749	85008852
chr10	86410894	86411004
chr10	86457393	86457408
chr10	87153701	87153784
chr10	90983175	90983272
chr10	94494728	94494762
chr10	95618560	95618634
chr10	96191000	96191141
chr10	96374309	96374393
chr10	96398156	96398200
chr10	98350249	98350294
chr10	98646440	98646473
chr10	99320867	99321094
chr10	99908734	99908823
chr10	102244589	102244753
chr10	107188197	107188205
chr10	108337358	108337378
chr10	109888688	109888851
chr10	110621866	110621882
chr10	112358394	112358660
chr10	115361063	115361132
chr10	115388198	115388204
chr10	116386788	116387067
chr10	116588828	116588972
chr10	118593038	118593137
chr10	119055883	119055899
chr10	119395193	119395420
chr10	119544954	119544972
chr10	119641214	119641316
chr10	119688429	119688440
chr10	119690803	119691051
chr10	119878398	119878491
chr10	120462889	120462967
chr10	122102855	122103012
chr10	122709332	122709378
chr10	123110523	123110541
chr10	123997588	123997705
chr10	125153315	125153382
chr10	125586732	125587039
chr10	125612466	125612718
chr10	126788445	126788499
chr10	126823278	126823456
chr11	4614222	4614232
chr11	5189602	5189624
chr11	8446151	8446521
chr11	8494069	8494265
chr11	8601524	8601620
chr11	12442948	12443588
chr11	15573118	15573135
chr11	19057234	19057262
chr11	24095870	24095914
chr11	24096237	24096305
chr11	31830129	31830355
chr11	32075132	32075354
chr11	32795241	32795364
chr11	33850928	33850934
chr11	34348487	34348510
chr11	35565467	35565623
chr11	37077297	37077371
chr11	38790334	38790536
chr11	43851231	43851464
chr11	45881758	45881852
chr11	45922346	45922367
chr11	50097866	50097934
chr11	50477143	50477227
chr11	51376055	51376095
chr11	53231613	53231798
chr11	55791688	55791712
chr11	57505003	57505058
chr11	57506780	57507234
chr11	57646100	57646187
chr11	57646610	57647743
chr11	57649562	57649697
chr11	57650585	57650624
chr11	57655795	57655982
chr11	57661648	57661813
chr11	57663972	57664176
chr11	57702991	57703021
chr11	57734006	57734091
chr11	60358621	60358663
chr11	61196623	61196627
chr11	63875172	63875323
chr11	63884675	63884754
chr11	64490188	64490199
chr11	64657745	64657750
chr11	65287965	65288004
chr11	66258992	66259044
chr11	66745906	66745913
chr11	68517603	68517720
chr11	71414731	71414765
chr11	71446061	71446326
chr11	71611190	71611210
chr11	72121384	72121444
chr11	72129585	72129680
chr11	72133267	72133297
chr11	75326966	75326994
chr11	75431445	75431646
chr11	76836543	76836651
chr11	79987065	79987079
chr11	80613697	80613736
chr11	81370369	81370383
chr11	82260571	82260599
chr11	84528198	84528222
chr11	84528492	84528648
chr11	84641706	84641752
chr11	84653793	84653847
chr11	84662169	84662179
chr11	85461593	85461762
chr11	86039835	86039868
chr11	86920483	86920687
chr11	88330948	88330958
chr11	88700469	88700576
chr11	89898744	89898869
chr11	90188031	90189578
chr11	91263450	91263736
chr11	94439686	94439692
chr11	95302390	95302633
chr11	96441884	96441995
chr11	96526448	96526455
chr11	97534582	97534766
chr11	97536518	97536800
chr11	98126417	98126492
chr11	99985846	99986000
chr11	100066841	100066879
chr11	100851482	100851488
chr11	100970890	100970972
chr11	101134787	101134884
chr11	101194369	101194374
chr11	101474426	101474475
chr11	103046286	103046325
chr11	104112016	104112141
chr11	104114934	104115097
chr11	107711536	107711596
chr11	108038791	108038814
chr11	108259351	108259375
chr11	108309428	108309552
chr11	109577965	109578027
chr11	110396276	110396287
chr11	113047983	113047996
chr11	113096152	113096294
chr11	113393338	113393585
chr11	113393909	113394018
chr11	113539556	113539569
chr11	114115608	114115724
chr11	114495300	114495428
chr11	116754239	116754267
chr11	117163240	117163335
chr11	117974190	117974211
chr11	118570731	118570907
chr11	118571635	118571940
chr11	118585017	118585113
chr11	118678542	118678588
chr11	118685576	118685630
chr11	118916732	118916736
chr11	120362463	120362571
chr12	4919726	4919759
chr12	4944069	4944105
chr12	5444162	5444194
chr12	12738884	12739253
chr12	24642339	24642365
chr12	25305198	25305359
chr12	25358893	25358999
chr12	29084340	29084375
chr12	29464147	29464351
chr12	29528763	29528800
chr12	29809953	29810166
chr12	32724603	32724624
chr12	34569200	34569574
chr12	35530063	35530264
chr12	35533020	35533373
chr12	36343999	36344187
chr12	36506920	36507380
chr12	36974307	36974331
chr12	38159554	38159830
chr12	39950544	39950659
chr12	41308930	41309122
chr12	43844104	43844192
chr12	52472418	52472475
chr12	53322243	53322369
chr12	55571858	55571910
chr12	56114474	56114712
chr12	58536724	58536774
chr12	65016589	65016596
chr12	68652012	68652031
chr12	72179048	72179192
chr12	72324050	72324081
chr12	72481360	72481544
chr12	73914874	73914985
chr12	73918758	73918775
chr12	73919272	73919431
chr12	73921084	73921228
chr12	77200213	77200365
chr12	77944240	77944246
chr12	79547122	79547344
chr12	80442625	80442638
chr12	81055481	81055615
chr12	83209729	83209760
chr12	84279063	84279347
chr12	86423297	86425644
chr12	86426003	86426075
chr12	86426674	86426771
chr12	86427290	86427369
chr12	86427986	86428004
chr12	86428565	86428738
chr12	86429503	86429715
chr12	86430744	86430905
chr12	86436404	86436438
chr12	86442678	86442751
chr12	86498603	86498648
chr12	86503488	86503545
chr12	86507657	86507728
chr12	86508020	86508090
chr12	86912081	86912264
chr12	87055495	87055666
chr12	88474070	88474322
chr12	90916150	90916360
chr12	90959315	90959553
chr12	91552073	91552370
chr12	95740230	95740349
chr12	95741355	95741371
chr12	98318054	98318220
chr12	98633867	98633998
chr12	99519221	99519317
chr12	100779166	100779173
chr12	101020283	101020665
chr12	106592881	106592893
chr12	106928203	106928332
chr12	106955977	106956139
chr12	107356432	107356638
chr12	107360899	107360905
chr12	107516718	107516826
chr12	107557571	107558027
chr12	107932237	107932464
chr12	107934805	107934875
chr12	109085241	109085485
chr12	109746244	109746422
chr12	109948510	109948557
chr12	110026302	110026495
chr12	112564045	112564172
chr12	116230560	116230800
chr12	116231694	116231730
chr12	116919409	116919622
chr12	117198239	117198372
chr12	117412257	117412457
chr13	3477905	3477922
chr13	3709075	3709294
chr13	4942951	4942959
chr13	10970572	10970585
chr13	11902965	11903345
chr13	16714030	16714084
chr13	24147216	24147229
chr13	26341056	26341060
chr13	29195976	29196184
chr13	30235588	30235607
chr13	30237820	30237890
chr13	31278345	31278375
chr13	32207886	32207900
chr13	32296248	32296438
chr13	36080748	36080751
chr13	39522532	39522801
chr13	39876712	39876719
chr13	39979218	39979339
chr13	39979608	39979644
chr13	42507772	42507848
chr13	42894156	42894166
chr13	42919599	42919829
chr13	43013934	43014061
chr13	43569850	43570037
chr13	43774231	43774336
chr13	43949924	43949961
chr13	43950388	43950422
chr13	44289451	44289585
chr13	44907764	44908007
chr13	45457410	45457462
chr13	45951475	45951491
chr13	46268898	46268984
chr13	46269241	46269600
chr13	47074324	47074634
chr13	47074966	47075190
chr13	47075489	47076109
chr13	47076594	47077040
chr13	47144500	47144673
chr13	47154152	47154808
chr13	47195308	47195311
chr13	48013626	48013710
chr13	49242879	49242883
chr13	49245184	49245753
chr13	49247070	49247401
chr13	50445222	50445254
chr13	51864125	51864379
chr13	52565185	52565309
chr13	52577052	52577065
chr13	52662434	52662539
chr13	55912283	55912523
chr13	56295053	56295627
chr13	56449649	56449713
chr13	57449043	57449290
chr13	57519849	57520093
chr13	57791039	57791163
chr13	57882622	57882645
chr13	58426682	58426776
chr13	58498072	58498140
chr13	58827025	58827060
chr13	58968239	58968470
chr13	59910794	59910802
chr13	60363014	60363160
chr13	64119683	64119696
chr13	69988042	69988416
chr13	70165927	70166097
chr13	70580002	70580021
chr13	70884198	70884416
chr13	72265610	72266288
chr13	72302031	72302096
chr13	72347010	72347165
chr13	73773260	73773310
chr13	81634374	81634401
chr13	81654376	81654462
chr13	82059937	82059970
chr13	83574873	83575123
chr13	83722123	83722395
chr13	83724170	83724325
chr13	83725807	83726298
chr13	83740849	83740859
chr13	83741602	83741967
chr13	83749894	83750116
chr13	94118929	94118973
chr13	96111254	96111266
chr13	96118429	96118483
chr13	98839583	98839623
chr13	98906316	98906326
chr13	98908989	98909211
chr13	98912619	98912677
chr13	98914157	98914180
chr13	98915764	98915988
chr13	98921152	98921383
chr13	98922713	98922727
chr13	98923041	98923250
chr13	98923515	98924046
chr13	100624341	100624496
chr13	101955877	101956111
chr13	102334141	102334453
chr13	102397408	102397482
chr13	107065543	107065687
chr13	110584960	110585161
chr13	110643671	110643909
chr13	111756860	111756872
chr13	113357630	113357654
chr13	113418198	113418387
chr13	114838838	114839040
chr13	116087342	116087582
chr13	117860367	117860550
chr14	10228844	10228946
chr14	10415422	10415430
chr14	10646986	10647026
chr14	11709995	11710035
chr14	13911669	13911740
chr14	16229508	16229683
chr14	20224355	20224380
chr14	21286494	21286629
chr14	21991692	21992024
chr14	23724179	23724621
chr14	27195290	27195352
chr14	29014283	29014460
chr14	29112387	29112507
chr14	29113741	29114153
chr14	32461214	32461220
chr14	32606249	32606392
chr14	35244827	35245008
chr14	48418756	48418769
chr14	48624605	48624629
chr14	48896225	48896274
chr14	55052648	55052876
chr14	55509560	55509630
chr14	55521550	55521818
chr14	55522114	55522405
chr14	55522800	55523189
chr14	55523474	55523915
chr14	55524394	55524602
chr14	55631616	55631811
chr14	57236827	57236848
chr14	58089148	58089291
chr14	59626796	59626935
chr14	59819445	59819516
chr14	60753596	60753898
chr14	61160198	61160230
chr14	61354515	61354526
chr14	61356956	61356977
chr14	61358657	61358675
chr14	61358960	61359093
chr14	61988010	61988019
chr14	62600192	62600425
chr14	63269985	63269993
chr14	63270369	63270993
chr14	63271671	63271699
chr14	64574788	64574809
chr14	64575176	64575305
chr14	64576676	64576708
chr14	64576985	64577496
chr14	64578263	64578327
chr14	64579260	64579459
chr14	64579926	64580104
chr14	64581410	64581416
chr14	67135397	67135542
chr14	67361714	67361997
chr14	67461969	67461979
chr14	68509365	68509611
chr14	68509950	68510114
chr14	70080729	70080812
chr14	70081065	70081291
chr14	70081605	70081771
chr14	71028269	71028292
chr14	71115570	71115814
chr14	71129672	71129713
chr14	73105918	73105925
chr14	73453397	73453538
chr14	75527640	75527665
chr14	76008085	76008147
chr14	76331563	76331680
chr14	77406723	77406901
chr14	77882883	77882953
chr14	77983377	77983483
chr14	79879609	79879728
chr14	80410578	80410634
chr14	80722601	80722714
chr14	80723145	80723337
chr14	88584733	88584751
chr14	93200642	93200650
chr14	93454715	93454798
chr14	95357037	95357284
chr14	97244494	97244613
chr14	97814876	97815053
chr14	98683530	98683546
chr14	98827893	98827940
chr14	99968564	99968742
chr14	104864076	104864220
chr14	105178234	105178335
chr14	105588398	105588593
chr14	105892985	105892998
chr14	105894046	105894128
chr14	107026590	107026741
chr14	111249676	111249697
chr14	111400892	111401139
chr14	114664966	114665057
chr14	115407120	115407162
chr14	115804748	115804780
chr14	118496674	118496742
chr14	118506325	118506525
chr14	119602016	119602189
chr14	120256798	120256952
chr14	120722101	120722279
chr14	121496202	121496271
chr14	123065921	123065924
chr15	6846278	6846309
chr15	6849647	6849824
chr15	8110895	8110900
chr15	8111879	8112089
chr15	9092785	9092817
chr15	11282918	11283022
chr15	11327747	11328107
chr15	11339491	11339521
chr15	12875547	12875796
chr15	18627158	18627169
chr15	20090215	20090399
chr15	23331167	23331244
chr15	25400721	25400910
chr15	25637410	25637454
chr15	26837371	26837536
chr15	31289561	31289575
chr15	35542260	35542277
chr15	36441668	36441705
chr15	37427992	37428641
chr15	40393230	40393233
chr15	41699754	41699937
chr15	55437262	55437447
chr15	58409717	58409723
chr15	59565347	59565521
chr15	59651530	59651721
chr15	59652002	59653117
chr15	59653402	59654528
chr15	59654937	59654971
chr15	59973749	59974094
chr15	60968202	60968241
chr15	61974154	61974517
chr15	63755512	63755547
chr15	64075775	64075823
chr15	66910400	66910405
chr15	66933044	66933111
chr15	66960113	66960154
chr15	66964944	66964993
chr15	66965491	66965522
chr15	66966026	66966123
chr15	66967371	66968173
chr15	69070617	69070721
chr15	70933200	70933315
chr15	72382589	72382918
chr15	72518518	72518521
chr15	73728569	73728660
chr15	73735058	73735198
chr15	73737547	73737831
chr15	75810158	75810326
chr15	81450906	81451141
chr15	83463381	83463486
chr15	85653420	85653633
chr15	85746474	85746577
chr15	85747068	85747574
chr15	85761497	85761555
chr15	88163537	88163596
chr15	88442717	88442762
chr15	91377551	91377611
chr15	92596850	92596889
chr15	94648588	94648629
chr15	95339965	95340007
chr15	95427928	95428055
chr15	95428373	95428663
chr15	95903306	95903327
chr15	101473094	101473138
chr15	101803522	101803551
chr16	5545776	5545813
chr16	6311132	6311138
chr16	6352501	6352522
chr16	7864477	7864552
chr16	10502034	10502044
chr16	16484880	16484899
chr16	18622210	18622213
chr16	21278119	21278126
chr16	23660081	23660264
chr16	23672566	23672573
chr16	23842835	23842851
chr16	26662811	26663003
chr16	29536491	29536777
chr16	30957137	30957151
chr16	31211784	31211905
chr16	31667431	31667575
chr16	31934290	31934890
chr16	33465229	33465273
chr16	35411996	35412136
chr16	41179252	41179263
chr16	42924655	42924692
chr16	45744817	45744939
chr16	46291577	46291785
chr16	46769490	46769524
chr16	48128537	48128657
chr16	49288281	49288433
chr16	49572902	49573030
chr16	55166688	55166750
chr16	55898865	55898874
chr16	60312721	60312726
chr16	62661271	62661291
chr16	62817632	62817774
chr16	63810251	63810430
chr16	68163724	68163742
chr16	68569208	68569427
chr16	71262522	71262578
chr16	74895732	74895735
chr16	75440239	75440443
chr16	76394145	76394175
chr16	77236573	77236637
chr16	77236977	77237588
chr16	77685613	77685643
chr16	78098605	78098769
chr16	86515675	86515693
chr16	86604012	86604027
chr16	86604744	86604783
chr16	87473493	87473555
chr16	87973998	87974081
chr16	89372929	89373164
chr16	89513628	89513735
chr16	90031230	90031357
chr16	93258751	93258940
chr16	93333785	93333812
chr16	94827083	94827369
chr16	96515427	96515631
chr16	97271777	97271905
chr17	3344497	3344624
chr17	4177897	4178015
chr17	6703502	6703573
chr17	7171049	7171392
chr17	7219865	7219975
chr17	9697880	9698094
chr17	10406362	10406416
chr17	14727958	14727977
chr17	27927637	27927710
chr17	29459621	29459630
chr17	30595842	30595916
chr17	30609722	30609732
chr17	30710716	30710722
chr17	35071034	35071135
chr17	43700577	43700597
chr17	44577759	44577973
chr17	45807356	45807588
chr17	46919805	46919980
chr17	49289802	49290117
chr17	50037306	50037331
chr17	51370590	51370751
chr17	51396202	51396360
chr17	51536944	51536957
chr17	52460183	52460317
chr17	57106285	57106320
chr17	58989945	58990050
chr17	62135157	62135180
chr17	62599801	62599812
chr17	62659950	62660028
chr17	62733712	62733814
chr17	62867872	62867887
chr17	65757233	65757422
chr17	65948317	65948330
chr17	67701391	67701555
chr17	69118613	69118715
chr17	70431847	70431857
chr17	70988337	70988427
chr17	72485919	72486098
chr17	72579415	72579527
chr17	74322110	74322291
chr17	75073828	75073927
chr17	76246787	76246916
chr17	76684674	76684814
chr17	80441007	80441070
chr17	80892882	80892898
chr17	83122766	83122804
chr17	83129612	83129847
chr17	83167508	83167552
chr17	83538262	83538354
chr17	83546422	83546849
chr17	83547229	83547363
chr17	83549189	83549201
chr17	84097365	84097372
chr17	84104352	84104463
chr17	84106868	84107094
chr17	84183671	84183865
chr17	84184874	84185475
chr17	88493524	88493718
chr17	90727317	90727545
chr17	90856913	90857015
chr18	3394753	3394763
chr18	13798359	13798495
chr18	15289073	15289104
chr18	16029493	16029696
chr18	20922148	20922158
chr18	20937144	20937191
chr18	21884465	21884552
chr18	23291934	23292145
chr18	23292428	23292463
chr18	24246322	24246339
chr18	25281777	25281938
chr18	25999244	25999468
chr18	26180778	26180836
chr18	27616917	27617027
chr18	30693066	30693188
chr18	31227585	31227679
chr18	31755992	31756021
chr18	33180074	33180096
chr18	34441687	34441724
chr18	38348692	38348712
chr18	39771402	39771408
chr18	41355454	41355575
chr18	42836658	42836769
chr18	42888692	42888796
chr18	46957551	46957649
chr18	47307839	47308290
chr18	47503918	47504102
chr18	49473398	49473805
chr18	51224257	51224317
chr18	55558235	55558445
chr18	57112859	57113061
chr18	57148094	57148129
chr18	57962385	57962615
chr18	58442443	58442807
chr18	59699138	59699278
chr18	60935087	60935329
chr18	61220688	61221518
chr18	61222075	61222086
chr18	61222838	61223722
chr18	61224248	61224757
chr18	61228437	61229012
chr18	61229467	61230088
chr18	61230686	61230837
chr18	61323241	61323431
chr18	61330539	61331325
chr18	61600071	61600131
chr18	62367197	62367268
chr18	64100665	64100753
chr18	69559730	69559903
chr18	70052152	70052390
chr18	72035123	72035142
chr18	73060051	73060063
chr18	76470125	76470140
chr18	76533591	76533615
chr18	76542397	76542984
chr18	76543788	76544152
chr18	78299046	78299230
chr18	78337664	78337821
chr18	80988865	80989399
chr18	80989700	80989771
chr18	80990233	80990866
chr18	81398577	81398751
chr18	81471871	81472106
chr18	83634213	83634299
chr19	3320718	3320756
chr19	3669299	3669377
chr19	8408468	8408518
chr19	8925234	8926438
chr19	8927194	8927377
chr19	8930879	8930909
chr19	9169824	9169897
chr19	15611095	15611133
chr19	17860794	17860816
chr19	18989743	18990340
chr19	18995524	18995556
chr19	18997234	18997332
chr19	18998518	18999014
chr19	19000725	19000739
chr19	20027828	20028205
chr19	20385789	20385951
chr19	21130504	21130654
chr19	22354108	22354196
chr19	22859263	22859423
chr19	22921178	22921287
chr19	24200306	24200322
chr19	24738499	24738530
chr19	27323167	27324156
chr19	27327308	27327353
chr19	27331660	27331671
chr19	27810031	27810035
chr19	28032600	28032651
chr19	29024371	29024473
chr19	29024889	29024902
chr19	30057624	30057648
chr19	30680864	30680979
chr19	30768966	30769054
chr19	30912102	30912130
chr19	30983508	30983516
chr19	31017766	31017900
chr19	31022498	31022836
chr19	31779117	31779318
chr19	32941758	32941785
chr19	35062038	35062062
chr19	37044522	37044679
chr19	43938370	43938427
chr19	44382780	44382934
chr19	45494998	45495153
chr19	48545693	48545787
chr19	48682812	48682851
chr19	50374871	50375069
chr19	50379090	50379154
chr19	53282711	53282744
chr19	54021894	54022162
chr19	55376648	55376717
chr19	57200854	57200911
chr19	57214322	57214393
chr19	57217220	57217403
chr19	57450618	57450626
chr19	58220359	58220759
chr19	58247884	58248053
chr19	58332849	58332855
chr19	59639513	59639581
chr19	60359796	60359954
chr2	4232477	4233042
chr2	5082294	5082406
chr2	5083647	5083667
chr2	6354352	6354480
chr2	6379916	6379937
chr2	11044943	11045192
chr2	13053180	13053396
chr2	13572967	13573182
chr2	15942034	15942172
chr2	19681395	19681443
chr2	21086328	21086400
chr2	28337082	28337135
chr2	29009922	29009956
chr2	31431653	31431712
chr2	32448297	32448435
chr2	33355856	33356067
chr2	33689641	33689764
chr2	33717779	33718350
chr2	43555619	43555662
chr2	49845170	49845176
chr2	50070107	50070166
chr2	50916924	50916976
chr2	51038779	51038797
chr2	51584749	51584785
chr2	53382833	53383015
chr2	53852445	53852452
chr2	56409325	56409343
chr2	57283943	57284121
chr2	59438070	59438257
chr2	59445193	59445287
chr2	59661505	59661509
chr2	64072359	64072417
chr2	64459705	64459839
chr2	64462945	64463056
chr2	64962319	64962356
chr2	68124378	68124600
chr2	68171258	68171529
chr2	69248568	69248825
chr2	70388392	70388428
chr2	72052232	72052250
chr2	72178665	72178813
chr2	73047671	73047719
chr2	73378272	73378455
chr2	73420721	73420895
chr2	74152620	74152733
chr2	74243979	74244042
chr2	75220932	75220947
chr2	75221718	75221776
chr2	75768765	75768805
chr2	77184338	77184407
chr2	78068607	78068626
chr2	79027316	79027340
chr2	79174398	79174639
chr2	91383317	91383320
chr2	91460840	91461059
chr2	91461653	91461842
chr2	92920996	92921027
chr2	93684063	93684075
chr2	101742327	101742365
chr2	101970072	101970139
chr2	103218525	103218628
chr2	104453520	104453535
chr2	105575087	105575240
chr2	106173483	106173662
chr2	109107454	109107470
chr2	109520642	109520869
chr2	114145399	114145405
chr2	114763373	114763376
chr2	115375471	115375657
chr2	116606045	116606074
chr2	118624732	118625301
chr2	118626315	118626334
chr2	118628908	118629058
chr2	129809504	129809617
chr2	129811170	129811215
chr2	129812256	129812285
chr2	129812542	129813004
chr2	129813460	129813654
chr2	129822235	129822291
chr2	129824390	129824479
chr2	131538396	131538506
chr2	132427330	132427485
chr2	132873930	132873949
chr2	139656935	139656984
chr2	140532929	140532981
chr2	142908709	142908718
chr2	143490863	143490967
chr2	146560810	146561000
chr2	146810145	146810169
chr2	146810718	146811118
chr2	147951706	147951848
chr2	148715815	148716052
chr2	148726656	148726685
chr2	148727100	148727235
chr2	148727914	148727971
chr2	148729641	148729740
chr2	148730557	148730803
chr2	148731312	148731419
chr2	150220387	150220407
chr2	154405625	154405788
chr2	154406152	154406651
chr2	156910148	156910158
chr2	158332747	158332777
chr2	159755666	159755680
chr2	159756047	159756069
chr2	160493239	160493350
chr2	161511235	161511304
chr2	161511589	161511669
chr2	161512083	161512112
chr2	162581441	162581668
chr2	162638909	162638951
chr2	162986302	162986322
chr2	163722683	163722704
chr2	166307758	166307764
chr2	166433578	166433586
chr2	167109953	167110016
chr2	169442173	169442411
chr2	169503184	169503210
chr2	169686861	169687052
chr2	169892466	169892696
chr2	170659145	170659224
chr2	172649655	172649676
chr2	173267066	173267158
chr2	178683061	178683281
chr2	179232690	179232892
chr2	180457887	180457979
chr2	181842267	181842810
chr2	181851600	181851709
chr3	14888713	14888952
chr3	14891670	14891683
chr3	14892342	14892548
chr3	15171081	15171131
chr3	26228890	26228897
chr3	26880831	26880933
chr3	28383752	28383917
chr3	29183247	29183265
chr3	29689635	29689653
chr3	29957602	29957677
chr3	29981690	29981714
chr3	30344279	30344466
chr3	33031855	33031885
chr3	33124600	33124825
chr3	34465400	34465404
chr3	34532497	34532646
chr3	35335754	35335856
chr3	35336140	35336191
chr3	35756922	35757023
chr3	37672802	37673029
chr3	40532465	40532511
chr3	41047830	41047933
chr3	41048222	41048274
chr3	41943060	41943125
chr3	43389191	43389237
chr3	50590341	50590358
chr3	51486624	51486761
chr3	51544531	51544583
chr3	51544897	51545135
chr3	51833188	51833350
chr3	52174787	52174794
chr3	52175092	52175173
chr3	53372923	53372935
chr3	58902271	58902490
chr3	63862753	63863157
chr3	63863432	63863514
chr3	68459833	68459852
chr3	68631363	68631462
chr3	69543208	69543217
chr3	69818541	69818774
chr3	70749628	70749724
chr3	78691564	78691777
chr3	79682188	79682212
chr3	80248842	80249034
chr3	81211852	81211978
chr3	82275896	82276042
chr3	86126373	86126611
chr3	89559265	89559279
chr3	90518826	90519066
chr3	93467333	93467343
chr3	95173503	95173563
chr3	96680669	96680746
chr3	97738982	97739016
chr3	102356328	102356516
chr3	105275326	105275445
chr3	107455457	107455636
chr3	107491596	107491731
chr3	107873383	107873472
chr3	108706704	108707560
chr3	108707929	108708554
chr3	108708879	108709287
chr3	108709675	108710236
chr3	108710555	108710647
chr3	108710954	108710968
chr3	108711260	108711283
chr3	108711976	108712203
chr3	109307713	109307733
chr3	114380101	114380260
chr3	116060412	116060709
chr3	117763798	117763827
chr3	119261055	119261071
chr3	119524696	119524978
chr3	120002404	120002466
chr3	120781787	120781839
chr3	121120761	121120937
chr3	121134694	121134755
chr3	125533667	125533671
chr3	128239349	128239394
chr3	128518773	128518860
chr3	128519132	128519341
chr3	128520423	128520626
chr3	130840567	130840578
chr3	132035759	132035897
chr3	132852900	132853086
chr3	133072408	133072437
chr3	134694903	134695117
chr3	137709423	137709442
chr3	138075306	138075409
chr3	138077928	138078087
chr3	140150572	140151053
chr3	141739837	141739855
chr3	143315193	143315228
chr3	143790148	143790297
chr3	143914521	143914564
chr3	144223421	144223774
chr3	146140824	146140894
chr3	147254551	147254933
chr3	148550477	148550714
chr3	149075856	149075906
chr3	150060728	150060857
chr3	150436169	150436225
chr3	150695772	150695864
chr3	154633201	154633277
chr3	155940669	155940716
chr3	156385883	156386012
chr3	156629579	156629757
chr4	4023028	4023292
chr4	6914143	6914180
chr4	7907998	7908097
chr4	11004887	11004913
chr4	12522231	12522366
chr4	13146967	13147165
chr4	15550332	15550417
chr4	15550740	15550758
chr4	16818599	16818740
chr4	22188209	22188217
chr4	25275835	25275848
chr4	27425973	27426001
chr4	29069098	29069221
chr4	29654081	29654245
chr4	33557352	33557373
chr4	39626687	39626769
chr4	40476778	40476793
chr4	40837745	40837853
chr4	40839209	40839492
chr4	40839884	40839892
chr4	40844306	40844328
chr4	40845487	40845818
chr4	40846734	40846982
chr4	40847628	40847636
chr4	40848839	40848880
chr4	40849670	40849787
chr4	40850555	40851562
chr4	40852014	40852075
chr4	40852450	40852494
chr4	40854865	40854880
chr4	41497645	41497947
chr4	41498285	41499366
chr4	43342482	43342632
chr4	45204087	45205094
chr4	45205356	45205555
chr4	45208526	45209080
chr4	45402999	45403016
chr4	46151340	46151382
chr4	49232245	49232431
chr4	49559986	49560155
chr4	50241122	50241144
chr4	52877754	52877763
chr4	53780731	53780863
chr4	54048935	54049162
chr4	54331756	54331857
chr4	55934303	55934315
chr4	56309957	56309961
chr4	56856504	56856695
chr4	57862076	57862241
chr4	58499406	58499698
chr4	58508885	58509004
chr4	70810977	70811066
chr4	72204679	72204709
chr4	72384968	72385248
chr4	81727415	81727433
chr4	82704295	82705074
chr4	82765845	82765920
chr4	84449169	84449200
chr4	87141757	87142254
chr4	94636454	94636522
chr4	96545891	96546119
chr4	97281130	97281136
chr4	101082634	101082878
chr4	103728623	103728819
chr4	104358882	104359059
chr4	104712681	104712687
chr4	105626531	105626589
chr4	107193144	107193280
chr4	107341154	107341277
chr4	109224899	109225432
chr4	115280981	115281125
chr4	115281505	115281538
chr4	117303823	117304014
chr4	119359811	119359854
chr4	120268635	120269172
chr4	124395550	124396186
chr4	124402189	124402396
chr4	124465386	124465702
chr4	124526875	124527171
chr4	124562967	124563039
chr4	125433418	125433432
chr4	125492306	125492502
chr4	125604503	125604507
chr4	126288438	126288552
chr4	128451019	128451134
chr4	128729729	128730063
chr4	128730363	128730372
chr4	128732988	128733028
chr4	131268012	131268032
chr4	132573553	132573667
chr4	133903510	133903624
chr4	138710675	138710734
chr4	139675910	139675975
chr4	140011228	140011244
chr4	140133583	140133630
chr4	140525194	140525277
chr4	141766681	141766776
chr4	142773072	142773410
chr4	142957006	142957085
chr4	142961929	142962052
chr4	144897976	144898026
chr4	144964805	144964848
chr4	149319133	149319185
chr4	149324243	149324403
chr4	149347948	149348211
chr4	149458827	149459047
chr4	149596599	149596792
chr4	151713438	151713476
chr4	152949089	152949116
chr4	152953662	152953679
chr4	153810423	153810549
chr4	153999714	153999726
chr4	154335891	154336097
chr4	154503211	154503265
chr4	155505393	155505462
chr4	155522101	155522165
chr4	155522782	155523087
chr4	155523418	155523674
chr4	155524266	155524511
chr4	155524799	155525183
chr4	155525783	155526000
chr4	155526408	155526987
chr4	155527356	155527896
chr4	155528316	155528625
chr4	155528940	155529801
chr4	155531175	155532371
chr4	155532672	155532871
chr4	155533471	155534190
chr4	155534702	155534913
chr4	155537468	155537580
chr4	155538982	155539106
chr4	155539750	155539966
chr4	155540309	155540342
chr4	155542038	155542066
chr4	155545340	155545366
chr4	155547830	155547859
chr4	155548983	155549097
chr4	155549428	155549437
chr4	155549703	155549718
chr4	155550167	155550279
chr4	155550607	155550859
chr4	155557518	155557556
chr4	155728430	155728731
chr4	155729205	155729305
chr4	155729769	155729905
chr4	156247145	156247160
chr4	156250948	156251218
chr4	156251860	156251975
chr4	156252855	156253081
chr5	4775539	4775557
chr5	5032144	5032327
chr5	13681180	13681191
chr5	21264567	21264615
chr5	28124770	28124996
chr5	34554296	34554421
chr5	35536732	35536739
chr5	36336130	36336187
chr5	42067411	42067908
chr5	44777675	44777698
chr5	49348474	49348847
chr5	52775555	52775565
chr5	53873492	53873511
chr5	57546270	57546370
chr5	61355882	61355894
chr5	65070742	65070913
chr5	66335341	66335533
chr5	67466371	67466584
chr5	67466950	67467108
chr5	67969759	67969929
chr5	72623860	72624087
chr5	72628829	72628974
chr5	72630333	72630366
chr5	72637898	72637965
chr5	72639563	72639796
chr5	72640451	72640588
chr5	72640873	72641654
chr5	72642504	72643067
chr5	73182270	73182338
chr5	73184373	73184383
chr5	73676651	73676866
chr5	76009985	76010065
chr5	76691932	76692144
chr5	77986526	77986565
chr5	83678733	83678758
chr5	85239905	85240073
chr5	85795606	85795609
chr5	92371570	92371577
chr5	99852697	99852704
chr5	102825513	102825526
chr5	104456076	104456225
chr5	105605719	105606039
chr5	105867598	105867717
chr5	106277369	106277527
chr5	106333951	106334118
chr5	108387967	108389030
chr5	108390099	108390564
chr5	108391146	108391557
chr5	108391996	108393067
chr5	108394394	108394825
chr5	108395225	108396723
chr5	108397388	108397391
chr5	108398329	108398412
chr5	108401737	108402047
chr5	108403408	108403678
chr5	108407759	108407785
chr5	108412690	108412845
chr5	108433037	108433210
chr5	112560378	112560429
chr5	112728545	112728749
chr5	112747276	112747492
chr5	112773501	112773541
chr5	112820212	112820386
chr5	113407544	113407557
chr5	113461779	113462495
chr5	113550919	113551113
chr5	113553572	113553670
chr5	113719329	113719531
chr5	116017341	116017460
chr5	116017732	116017757
chr5	116285081	116285129
chr5	116288463	116288935
chr5	117025839	117025923
chr5	120329928	120330054
chr5	122042429	122042459
chr5	123341268	123341573
chr5	123571315	123571497
chr5	123898163	123898276
chr5	125946707	125946717
chr5	125946980	125947058
chr5	126097002	126097140
chr5	126280903	126281150
chr5	126508559	126508573
chr5	126752889	126752909
chr5	127286940	127286979
chr5	127586425	127586460
chr5	128075685	128075711
chr5	128455470	128455665
chr5	128684778	128684913
chr5	130177123	130177179
chr5	130893366	130893561
chr5	131334620	131334724
chr5	131718387	131718397
chr5	133790044	133790136
chr5	133836702	133836718
chr5	136216073	136216209
chr5	136297744	136297860
chr5	136301107	136301320
chr5	136382514	136382567
chr5	144636727	144637200
chr5	146209515	146209520
chr5	148705727	148705881
chr5	150260204	150260209
chr5	150261814	150261851
chr5	150262141	150262180
chr5	150263102	150263181
chr5	151037946	151038056
chr6	8253783	8253805
chr6	14753787	14753842
chr6	16078351	16078369
chr6	17443514	17443818
chr6	18682230	18682538
chr6	22327161	22328149
chr6	22354433	22354517
chr6	22354805	22354819
chr6	22428960	22429116
chr6	22591502	22591755
chr6	22937638	22937690
chr6	24359832	24360081
chr6	25463174	25463194
chr6	25463464	25463558
chr6	29713354	29713516
chr6	30587167	30587179
chr6	30740856	30740864
chr6	31013956	31014012
chr6	32377373	32377412
chr6	33066814	33067001
chr6	34500032	34500055
chr6	35697232	35697245
chr6	36672788	36672902
chr6	40024051	40024379
chr6	49321869	49321920
chr6	51567354	51567470
chr6	55618065	55618307
chr6	55667374	55667417
chr6	55704258	55704408
chr6	56701346	56701356
chr6	58833889	58833909
chr6	58834215	58834767
chr6	58850495	58850525
chr6	63917357	63917423
chr6	63946917	63947451
chr6	71557779	71557958
chr6	77189227	77189282
chr6	82297004	82297107
chr6	84134968	84135231
chr6	84140002	84140059
chr6	85125720	85125749
chr6	88766191	88766357
chr6	89248999	89249016
chr6	93153179	93153196
chr6	93153448	93153606
chr6	93887135	93887183
chr6	94715454	94715524
chr6	97305870	97305883
chr6	97535774	97535904
chr6	97614983	97614989
chr6	98046785	98046915
chr6	98048720	98048930
chr6	98118515	98118518
chr6	98767751	98768370
chr6	98948322	98948595
chr6	99430649	99430813
chr6	101938893	101939060
chr6	104603471	104603542
chr6	109821463	109821579
chr6	110656321	110656354
chr6	111875002	111875146
chr6	112873449	112873476
chr6	112976253	112976352
chr6	113333430	113333514
chr6	114272492	114272593
chr6	114719046	114719084
chr6	114921119	114921169
chr6	114931583	114931638
chr6	115930547	115930707
chr6	115931942	115934132
chr6	115934582	115937017
chr6	115938248	115938310
chr6	116386575	116386806
chr6	118620397	118620512
chr6	121142442	121142544
chr6	121429039	121429165
chr6	121455924	121456040
chr6	121457099	121457119
chr6	121466460	121466676
chr6	121467415	121467645
chr6	121471812	121472059
chr6	121472319	121472457
chr6	124416426	124416710
chr6	126353450	126353505
chr6	126693808	126693989
chr6	128597179	128597451
chr6	137239860	137239866
chr6	140934341	140934422
chr6	141137112	141137196
chr6	142949832	142949893
chr6	142998403	142998432
chr6	143163549	143163609
chr6	143404528	143404537
chr6	144712332	144712338
chr6	145469877	145469905
chr6	145968457	145968834
chr6	148392430	148392470
chr7	28467087	28467215
chr7	29888020	29888188
chr7	30464931	30465031
chr7	30465580	30466323
chr7	30467347	30467574
chr7	36077806	36078103
chr7	36090645	36090801
chr7	36239119	36239189
chr7	36978312	36978357
chr7	37515767	37515775
chr7	39633276	39633327
chr7	40885037	40885044
chr7	44263958	44264021
chr7	44680436	44680717
chr7	45821492	45821724
chr7	45823091	45823526
chr7	45824078	45824225
chr7	45825638	45825655
chr7	48790972	48791016
chr7	48890810	48891030
chr7	49162617	49162642
chr7	50515431	50515443
chr7	56283893	56283920
chr7	57508880	57509188
chr7	64426081	64426245
chr7	64450728	64450759
chr7	64452081	64452250
chr7	64456091	64456232
chr7	64646264	64646272
chr7	64884741	64884854
chr7	65635500	65635591
chr7	66164567	66164770
chr7	68914528	68914702
chr7	70578775	70578892
chr7	71277214	71277822
chr7	73196957	73197333
chr7	74269648	74269908
chr7	74386288	74386322
chr7	78585881	78586105
chr7	79309461	79309611
chr7	79310005	79310057
chr7	82395884	82396050
chr7	89680893	89681053
chr7	94362940	94362966
chr7	95756495	95756679
chr7	96390478	96390532
chr7	97707260	97707367
chr7	98186817	98187008
chr7	100718770	100718804
chr7	101798738	101798882
chr7	109221109	109221232
chr7	111157492	111157594
chr7	113623373	113623532
chr7	113986275	113986582
chr7	114969323	114969328
chr7	115371348	115371354
chr7	115905013	115905064
chr7	115944531	115944629
chr7	117940408	117940541
chr7	120272206	120272331
chr7	120964117	120964150
chr7	120977117	120977360
chr7	120977749	120978597
chr7	120979567	120979868
chr7	120980207	120980517
chr7	120980887	120981025
chr7	122659600	122659620
chr7	123984833	123985047
chr7	130221662	130221783
chr7	130572076	130572124
chr7	130647095	130647783
chr7	130648090	130648263
chr7	130649173	130649470
chr7	130671472	130671479
chr7	131740341	131740478
chr7	132158348	132158502
chr7	133224081	133224119
chr7	133224428	133224443
chr7	133358280	133358363
chr7	133394778	133394907
chr7	133724927	133725011
chr7	134001346	134001465
chr7	134232316	134232351
chr7	136083133	136083169
chr7	136490922	136490925
chr7	136663712	136663752
chr7	140047503	140047678
chr7	143368041	143368204
chr7	144175978	144176001
chr7	145009306	145009403
chr8	5514076	5514225
chr8	6957978	6958282
chr8	9240194	9240302
chr8	10826242	10826250
chr8	10879930	10880062
chr8	11309015	11309106
chr8	12087369	12087424
chr8	12127276	12127281
chr8	12139772	12139782
chr8	12234406	12234416
chr8	12278930	12278988
chr8	12324246	12324299
chr8	12324615	12325019
chr8	12731677	12731749
chr8	13507710	13508219
chr8	13508935	13509159
chr8	14161660	14161736
chr8	14907378	14907448
chr8	26677840	26677849
chr8	29613651	29613852
chr8	30349793	30349908
chr8	31807805	31808078
chr8	35359340	35359439
chr8	35698152	35698161
chr8	44177198	44177249
chr8	45675874	45675901
chr8	47761226	47761250
chr8	47792490	47792527
chr8	47948222	47948261
chr8	48026642	48026904
chr8	48313453	48313563
chr8	48314151	48314166
chr8	48488064	48488133
chr8	49015299	49015320
chr8	50374043	50374046
chr8	51764343	51764519
chr8	54695542	54695634
chr8	57541297	57541443
chr8	57640706	57640720
chr8	57650145	57650184
chr8	57650693	57650715
chr8	57654738	57654830
chr8	60765623	60765702
chr8	61301998	61302020
chr8	61316487	61316658
chr8	61607705	61607761
chr8	62527658	62527683
chr8	64048172	64048366
chr8	64070933	64070942
chr8	64427646	64427835
chr8	69080277	69080297
chr8	72646411	72646698
chr8	73181531	73181695
chr8	75828761	75828887
chr8	77332985	77333068
chr8	78438981	78439109
chr8	79083509	79083531
chr8	79198475	79198484
chr8	79624621	79624723
chr8	80804061	80804128
chr8	80856788	80856813
chr8	83443590	83443628
chr8	89135266	89135317
chr8	89271303	89271416
chr8	89993761	89993890
chr8	90279052	90279066
chr8	90302514	90302635
chr8	90308831	90308939
chr8	90392639	90392678
chr8	90398579	90398631
chr8	90495953	90496168
chr8	90536261	90536426
chr8	90542716	90542735
chr8	90543197	90543248
chr8	91597979	91598069
chr8	92231552	92231575
chr8	95244362	95244380
chr8	95303122	95303129
chr8	95303968	95304908
chr8	95305255	95305499
chr8	95305821	95305872
chr8	95306189	95306374
chr8	95307192	95307388
chr8	95309673	95309796
chr8	95312584	95312702
chr8	96748910	96749125
chr8	99234448	99234542
chr8	99234889	99234921
chr8	100362934	100362941
chr8	102588390	102588610
chr8	102627161	102627240
chr8	102738921	102739112
chr8	103288596	103288922
chr8	103583195	103583366
chr8	103851704	103851759
chr8	103964502	103964706
chr8	104436200	104436352
chr8	107672025	107672118
chr8	108468097	108468175
chr8	108537831	108538013
chr8	108566170	108566209
chr8	108691265	108691495
chr8	108695417	108695425
chr8	109216542	109216744
chr8	109251532	109251795
chr8	109252430	109252587
chr8	109338352	109338922
chr8	109865186	109865370
chr8	110196877	110196940
chr8	111471742	111471760
chr8	114291264	114291331
chr8	115375500	115375738
chr8	116054175	116054192
chr8	116229815	116229837
chr8	116384742	116385121
chr8	118161978	118162021
chr8	118162483	118162529
chr8	118187339	118187496
chr8	121857429	121857440
chr8	122335860	122335988
chr8	122336321	122336349
chr8	122336834	122336946
chr8	124171990	124172058
chr8	124592695	124592744
chr8	124602624	124602785
chr8	124621009	124621198
chr8	124621604	124621824
chr8	124627303	124627519
chr8	124665517	124665570
chr8	124670946	124670995
chr8	124672309	124672338
chr8	124673969	124674103
chr8	124677023	124677270
chr8	124680085	124680655
chr8	124681564	124681895
chr8	124683524	124683641
chr8	124765881	124766088
chr8	124878266	124878324
chr8	124881680	124881841
chr8	124890128	124890369
chr8	124907582	124907718
chr8	124924891	124925132
chr8	124971349	124971600
chr8	124972352	124972367
chr8	124976413	124976824
chr8	124977137	124977227
chr8	124981362	124981627
chr8	124982394	124982589
chr8	125961778	125962092
chr8	126678607	126678620
chr9	4680396	4680658
chr9	13525585	13525717
chr9	15007655	15007915
chr9	15875922	15875949
chr9	21792764	21792796
chr9	23161457	23161627
chr9	23582367	23582539
chr9	23665855	23665864
chr9	28255797	28255861
chr9	29739077	29739299
chr9	29939776	29939782
chr9	30613931	30613991
chr9	30834099	30834657
chr9	31684970	31684986
chr9	31878344	31878370
chr9	32343051	32343070
chr9	32343739	32343842
chr9	32836472	32836477
chr9	35279395	35279406
chr9	41210276	41210463
chr9	41326832	41327065
chr9	42481568	42481585
chr9	42797696	42797729
chr9	42803335	42803368
chr9	46784059	46784442
chr9	47471751	47471915
chr9	47472266	47472331
chr9	47472758	47473823
chr9	47474117	47474239
chr9	47474620	47474718
chr9	47485896	47486027
chr9	47575944	47576106
chr9	48345564	48345627
chr9	49070224	49070227
chr9	49228720	49228890
chr9	49254484	49254561
chr9	49276341	49276409
chr9	49423053	49423241
chr9	49470193	49470215
chr9	49577975	49578096
chr9	49957178	49957277
chr9	50540836	50540916
chr9	51274701	51274770
chr9	55544196	55544707
chr9	55545630	55545689
chr9	55545964	55545971
chr9	56402808	56402948
chr9	56746255	56746436
chr9	58196753	58197470
chr9	58198782	58198998
chr9	58199712	58199912
chr9	58200365	58200503
chr9	58202739	58202901
chr9	58203247	58204221
chr9	58740092	58740285
chr9	58806317	58806476
chr9	58813802	58813965
chr9	59941461	59941798
chr9	59942622	59942900
chr9	59943554	59943645
chr9	59944003	59944120
chr9	59944694	59945077
chr9	59945335	59945387
chr9	59945808	59946289
chr9	59946660	59946788
chr9	59947380	59950051
chr9	59950406	59951024
chr9	59951775	59951918
chr9	59952476	59952481
chr9	59953634	59954035
chr9	59960675	59960697
chr9	60343768	60343805
chr9	61368916	61369141
chr9	61405385	61405907
chr9	61487271	61487452
chr9	61509964	61510295
chr9	61583828	61583853
chr9	62242216	62242334
chr9	62337436	62337509
chr9	62368029	62368063
chr9	63450463	63450469
chr9	63450954	63451023
chr9	64311851	64311915
chr9	64944148	64944153
chr9	64945493	64945637
chr9	64947111	64947579
chr9	64950380	64950385
chr9	64950678	64950692
chr9	64951074	64951239
chr9	66519078	66519219
chr9	68792343	68792441
chr9	69844623	69845001
chr9	73375145	73375237
chr9	73935006	73935009
chr9	73951607	73951850
chr9	73952101	73952146
chr9	74853309	74853806
chr9	74854088	74855636
chr9	74856903	74857745
chr9	74858005	74858235
chr9	75232444	75232646
chr9	77478335	77478405
chr9	77530126	77530258
chr9	77534009	77534407
chr9	81276214	81276268
chr9	83731470	83731831
chr9	83789961	83790295
chr9	83796661	83796911
chr9	83799797	83799807
chr9	85446593	85446619
chr9	87320299	87320440
chr9	88326332	88326371
chr9	88328090	88328847
chr9	88329100	88329152
chr9	88329545	88329624
chr9	88329890	88330801
chr9	88344864	88344886
chr9	88351376	88351387
chr9	90133884	90133904
chr9	91439547	91439664
chr9	92252381	92252437
chr9	92601694	92601964
chr9	92717496	92717605
chr9	94482775	94482969
chr9	95742865	95743205
chr9	95748452	95748517
chr9	96440459	96440476
chr9	97344839	97345048
chr9	97793962	97793975
chr9	98992126	98992274
chr9	98992943	98993078
chr9	101286945	101287008
chr9	101404530	101404545
chr9	101509460	101509539
chr9	101869247	101869444
chr9	102202106	102202231
chr9	102501308	102501337
chr9	102770620	102770672
chr9	103108918	103108994
chr9	103924851	103924947
chr9	105469894	105469986
chr9	105471442	105471971
chr9	105472267	105472367
chr9	105473880	105474092
chr9	105474512	105474527
chr9	105475180	105475236
chr9	105477519	105477584
chr9	105613126	105613189
chr9	107680280	107680641
chr9	107680904	107681215
chr9	110205503	110205773
chr9	112231465	112231484
chr9	112510649	112510698
chr9	113606984	113607016
chr9	114749229	114749445
chr9	115630715	115630916
chr9	115682400	115682498
chr9	115688684	115688710
chr9	115976919	115977089
chr9	115995911	115996006
chr9	116118669	116118682
chr9	116489312	116489343
chr9	116807647	116807963
chr9	117120437	117120493
chr9	118196929	118197073
chr9	118266356	118266456
chr9	118728255	118728354
chr9	118728805	118728891
chr9	119572167	119572171
chr9	120876837	120876843
chr9	123924618	123925732
chrX	17678130	17678421
chrX	35998011	35998050
chrX	52376455	52376711
chrX	139349797	139349812
chrX	142194010	142194053
chrX	142194629	142194673
chrX	142764300	142764309
chrX	142764725	142764853
chrX	142776838	142776901
chrX	156691008	156691015
chrX	164175916	164176074

## Sheet: F)Rd7 vs Cone, hypo-DMR in Cone
chr1	10156902	10156970
chr1	10257674	10257703
chr1	13561035	13561057
chr1	13860025	13860102
chr1	14252530	14252606
chr1	14303320	14303629
chr1	20921052	20921145
chr1	21095244	21095263
chr1	22283622	22283671
chr1	30880382	30880565
chr1	33454992	33455001
chr1	33896851	33897069
chr1	33905018	33905043
chr1	34124051	34124344
chr1	34125410	34125418
chr1	34125828	34126009
chr1	34773415	34773640
chr1	34852315	34852480
chr1	34853754	34854532
chr1	34861508	34861582
chr1	34864362	34864398
chr1	34868601	34868632
chr1	36797300	36797536
chr1	36834783	36834801
chr1	37004979	37005007
chr1	37007344	37007513
chr1	37095034	37095141
chr1	37119775	37119855
chr1	37219546	37220155
chr1	37220628	37221759
chr1	37222115	37222339
chr1	37222813	37222818
chr1	37225456	37225498
chr1	37230477	37230909
chr1	37235210	37235305
chr1	37235852	37235905
chr1	37236876	37236894
chr1	37237458	37237658
chr1	37242457	37242568
chr1	37244373	37244594
chr1	37342279	37342284
chr1	37533737	37533763
chr1	38120897	38120959
chr1	38121556	38121563
chr1	38126569	38126753
chr1	38127624	38127736
chr1	39435006	39435044
chr1	39445833	39445875
chr1	39556678	39556786
chr1	40957992	40958110
chr1	42208298	42208394
chr1	51638551	51638720
chr1	51696141	51696285
chr1	51925633	51925783
chr1	52149438	52149523
chr1	52152430	52152764
chr1	52154557	52154649
chr1	52158932	52158983
chr1	52175567	52175597
chr1	52221819	52221828
chr1	52223267	52223284
chr1	55888034	55888211
chr1	58307279	58307422
chr1	58734159	58734249
chr1	58956310	58956496
chr1	59116216	59116364
chr1	59238734	59238960
chr1	59704697	59704874
chr1	61265197	61265267
chr1	61265602	61265634
chr1	61266544	61266667
chr1	64118193	64118217
chr1	66323527	66323815
chr1	66324353	66324689
chr1	66469370	66469597
chr1	66829724	66829757
chr1	72138939	72138951
chr1	72559810	72559832
chr1	72740869	72740899
chr1	72843126	72843333
chr1	73399004	73399105
chr1	74216773	74216805
chr1	74298811	74298817
chr1	75051607	75051642
chr1	75400677	75401056
chr1	75439786	75439833
chr1	75442866	75442906
chr1	75443959	75444237
chr1	75447375	75447545
chr1	75451159	75451611
chr1	75451943	75451970
chr1	75452260	75453053
chr1	75453725	75453848
chr1	75454951	75454961
chr1	75455260	75455359
chr1	75463448	75463451
chr1	75464982	75465046
chr1	75465427	75465555
chr1	75671222	75671397
chr1	76121110	76121116
chr1	76166867	76166872
chr1	78284733	78284837
chr1	78318717	78318828
chr1	78368739	78368791
chr1	78369306	78369476
chr1	78413554	78413579
chr1	78562341	78562456
chr1	78591352	78591372
chr1	78595684	78596012
chr1	78647378	78647551
chr1	78659127	78659501
chr1	78659766	78659968
chr1	78660596	78660717
chr1	78662398	78663264
chr1	78669260	78669347
chr1	78673685	78673804
chr1	80421796	80421912
chr1	81163542	81163659
chr1	82889701	82889717
chr1	83237176	83237231
chr1	83351015	83351100
chr1	83365097	83365111
chr1	83366406	83366910
chr1	83369189	83369348
chr1	83390219	83390297
chr1	83391831	83392049
chr1	83392962	83392989
chr1	83394638	83394935
chr1	83395780	83395904
chr1	83402968	83403232
chr1	83404098	83404318
chr1	83404676	83404740
chr1	83405926	83406156
chr1	83406671	83406702
chr1	83407000	83407369
chr1	83714196	83714205
chr1	86167408	86167648
chr1	89071441	89071519
chr1	89094210	89094221
chr1	89456781	89456903
chr1	89468028	89468211
chr1	89468756	89468802
chr1	89471268	89471370
chr1	89487228	89487293
chr1	89495240	89495353
chr1	89499379	89499427
chr1	89512752	89512900
chr1	89521646	89521736
chr1	89551167	89551274
chr1	89891962	89891968
chr1	93431162	93431258
chr1	104958204	104958229
chr1	106007193	106007371
chr1	106025654	106025684
chr1	118489530	118489550
chr1	121339160	121339417
chr1	126159407	126159525
chr1	126548050	126548083
chr1	126750940	126751120
chr1	126809165	126809218
chr1	126853488	126853513
chr1	130894406	130894415
chr1	131834283	131834461
chr1	131977474	131977481
chr1	131979613	131979619
chr1	132277401	132277542
chr1	132299615	132300454
chr1	132301243	132301296
chr1	132301691	132302151
chr1	132302413	132302566
chr1	132431790	132432018
chr1	132433174	132433208
chr1	132735398	132735414
chr1	134075186	134075232
chr1	134091565	134091795
chr1	134287028	134287074
chr1	134479718	134479897
chr1	135205356	135205541
chr1	135327104	135327148
chr1	135492316	135492548
chr1	135524667	135524673
chr1	135550036	135550106
chr1	135552878	135552952
chr1	135574350	135574422
chr1	135584771	135584823
chr1	135596788	135596931
chr1	135616585	135616834
chr1	135617506	135617675
chr1	135619388	135619411
chr1	135627637	135627736
chr1	135776240	135776255
chr1	136541809	136541850
chr1	151618882	151619031
chr1	153072079	153072968
chr1	153337174	153337184
chr1	153916117	153916204
chr1	155089465	155089559
chr1	155465383	155465426
chr1	155512355	155512456
chr1	155527107	155527166
chr1	155545256	155545331
chr1	155558937	155559049
chr1	155559773	155560290
chr1	155561502	155561719
chr1	155562055	155562425
chr1	155563310	155563714
chr1	155565452	155565505
chr1	155573562	155573593
chr1	155588144	155588198
chr1	155746658	155746789
chr1	155783173	155783317
chr1	155793114	155793274
chr1	155799261	155799394
chr1	155800071	155800169
chr1	155801605	155801781
chr1	155804384	155804492
chr1	155805379	155805445
chr1	155805902	155806407
chr1	155806665	155806716
chr1	155807410	155807415
chr1	155807875	155809293
chr1	155809564	155810083
chr1	155810393	155810601
chr1	155810981	155811039
chr1	155862913	155863110
chr1	156645035	156645412
chr1	156812111	156812194
chr1	156959294	156959309
chr1	156991359	156991371
chr1	157178633	157178741
chr1	157180748	157180935
chr1	157437440	157437547
chr1	162207334	162207555
chr1	165308920	165309083
chr1	165670255	165670286
chr1	166390582	166390615
chr1	166920918	166920943
chr1	167004161	167004174
chr1	167021056	167021089
chr1	167023377	167023395
chr1	167229104	167229147
chr1	167234460	167234466
chr1	167240636	167240962
chr1	167252025	167252085
chr1	167260036	167260269
chr1	167261616	167262739
chr1	167274498	167274548
chr1	167278394	167278421
chr1	167437297	167437354
chr1	167599520	167599692
chr1	167600174	167600218
chr1	167607833	167607930
chr1	167622310	167622323
chr1	168379736	168379796
chr1	170168675	170168692
chr1	170173201	170173395
chr1	170186757	170186853
chr1	170323187	170323434
chr1	171326218	171326331
chr1	172174131	172174701
chr1	172637746	172637806
chr1	172649711	172649779
chr1	172657538	172657729
chr1	172684458	172684467
chr1	173340465	173340485
chr1	173344388	173344478
chr1	173349576	173349819
chr1	173360521	173361149
chr1	173361442	173361475
chr1	173363189	173363325
chr1	173364079	173364666
chr1	173365388	173365479
chr1	175431940	175431967
chr1	175432598	175432619
chr1	176844060	176844124
chr1	176980821	176981208
chr1	179481685	179481816
chr1	179548095	179548466
chr1	179562631	179562653
chr1	179563191	179563282
chr1	179568993	179569004
chr1	179591813	179592026
chr1	179595298	179595604
chr1	179610955	179610978
chr1	179612916	179613221
chr1	179617492	179617576
chr1	179633193	179633362
chr1	180561692	180561771
chr1	180571331	180571502
chr1	180607271	180607332
chr1	180618884	180619090
chr1	181300019	181300096
chr1	181300376	181300430
chr1	181300977	181300985
chr1	181998399	181998435
chr1	182017523	182017577
chr1	182049976	182049993
chr1	182781259	182781269
chr1	182793476	182793642
chr1	182822880	182822951
chr1	183932077	183932280
chr1	184991889	184991902
chr1	185176054	185176066
chr1	185250498	185250535
chr1	185258849	185258864
chr1	186250627	186250690
chr1	187451106	187451178
chr1	187452725	187452856
chr1	187651167	187651346
chr1	187662714	187662769
chr1	187734735	187734879
chr1	187937245	187937442
chr1	187965412	187965639
chr1	187966214	187966270
chr1	188001150	188001163
chr1	188004927	188005086
chr1	188018255	188018264
chr1	188029504	188029723
chr1	188030829	188030850
chr1	188104542	188104587
chr1	188105639	188106023
chr1	188266310	188266626
chr1	188300235	188300246
chr1	188625095	188625226
chr1	188688447	188688481
chr1	188977096	188977231
chr1	190417524	190417560
chr1	190562574	190562583
chr1	191518360	191518379
chr1	191776921	191776931
chr1	192087333	192087342
chr1	192089302	192089366
chr1	192090807	192090837
chr1	192091675	192092014
chr1	193316633	193316643
chr10	4053365	4053556
chr10	4323328	4323378
chr10	4435166	4435437
chr10	7140400	7140476
chr10	7595371	7595385
chr10	7638315	7638483
chr10	7815258	7815398
chr10	9863659	9863698
chr10	9892843	9892917
chr10	9897801	9898057
chr10	10204106	10204210
chr10	14049006	14049119
chr10	14191360	14191370
chr10	14192416	14192488
chr10	18208241	18208251
chr10	19947044	19947102
chr10	20071912	20071997
chr10	20725253	20725481
chr10	23971619	23971694
chr10	24078091	24078107
chr10	28548531	28548653
chr10	31503388	31503432
chr10	31551937	31552074
chr10	31553612	31553621
chr10	31589822	31589879
chr10	31596925	31596948
chr10	38545610	38545615
chr10	39389561	39389621
chr10	39733882	39733932
chr10	39734192	39734506
chr10	39865994	39866103
chr10	39872524	39872650
chr10	39874365	39874570
chr10	41835141	41835305
chr10	41878535	41878566
chr10	41901961	41902077
chr10	41953507	41953547
chr10	42260802	42260835
chr10	42580385	42580527
chr10	42633668	42633688
chr10	44448375	44448599
chr10	44889898	44889910
chr10	53646113	53646121
chr10	57794533	57794578
chr10	57794852	57795854
chr10	57796433	57796446
chr10	59334386	59334441
chr10	59361943	59361948
chr10	59785043	59785056
chr10	60809203	60809268
chr10	60820490	60820626
chr10	60955681	60955857
chr10	61487103	61487263
chr10	61552556	61552561
chr10	62649798	62649806
chr10	62854786	62854794
chr10	63041365	63041384
chr10	63603267	63603275
chr10	67587525	67587600
chr10	69211458	69211841
chr10	69214545	69214789
chr10	69534047	69534329
chr10	69534786	69535029
chr10	69535313	69535515
chr10	69597679	69597825
chr10	69696140	69696339
chr10	69696740	69696754
chr10	69748235	69748300
chr10	69785539	69786040
chr10	70152800	70153189
chr10	71350732	71350737
chr10	72657519	72657524
chr10	73829093	73829314
chr10	73839516	73839541
chr10	73871736	73871979
chr10	73886474	73886562
chr10	73892088	73892271
chr10	73906417	73906420
chr10	73936787	73936834
chr10	74980337	74980462
chr10	75136732	75136836
chr10	75261270	75261480
chr10	75667499	75667511
chr10	76822086	76822249
chr10	76936934	76937183
chr10	76938368	76938613
chr10	76959504	76959607
chr10	76960103	76960108
chr10	76966568	76966585
chr10	77000916	77001034
chr10	77626920	77627137
chr10	77641718	77641850
chr10	79701364	79701566
chr10	79897175	79897219
chr10	80051566	80051657
chr10	80629028	80629044
chr10	80860012	80860184
chr10	81600154	81600174
chr10	83570285	83570373
chr10	84564406	84564561
chr10	85014730	85014826
chr10	86321448	86321637
chr10	86341117	86341326
chr10	91507045	91507055
chr10	92464294	92464399
chr10	92531454	92531684
chr10	92551780	92551808
chr10	93162217	93162432
chr10	93232709	93232795
chr10	94162490	94162523
chr10	94211464	94211479
chr10	94294695	94295185
chr10	94295540	94295859
chr10	94296293	94296457
chr10	94296855	94297038
chr10	94297363	94298397
chr10	94819096	94819139
chr10	94919510	94919732
chr10	96047484	96047587
chr10	96224483	96224498
chr10	96334299	96334370
chr10	96739190	96739226
chr10	98554619	98554663
chr10	98556232	98556279
chr10	98917070	98917332
chr10	98930613	98930734
chr10	98932624	98932641
chr10	98951541	98951880
chr10	98976717	98976764
chr10	99136172	99136359
chr10	99204059	99204068
chr10	105795784	105795936
chr10	107468771	107468782
chr10	108075034	108075056
chr10	110986873	110986891
chr10	111252600	111252765
chr10	111290004	111290103
chr10	111929867	111929894
chr10	114553335	114553358
chr10	114809429	114809450
chr10	115019033	115019206
chr10	115082017	115082097
chr10	116251212	116251350
chr10	117184964	117184984
chr10	117193624	117193779
chr10	117194186	117194200
chr10	117693139	117693245
chr10	118681229	118681387
chr10	119108891	119109021
chr10	119470828	119470866
chr10	119558100	119558180
chr10	119605088	119605265
chr10	119661917	119661925
chr10	119854744	119854768
chr10	120963031	120963090
chr10	121177113	121177210
chr10	121427622	121427631
chr10	121462513	121462636
chr10	121520451	121520602
chr10	122692333	122692347
chr10	122809645	122809651
chr10	122814327	122814374
chr10	123367475	123367747
chr10	124501833	124501928
chr10	126972172	126972231
chr10	127239748	127239924
chr10	127293200	127293356
chr10	127516632	127516765
chr10	127525811	127527009
chr10	128039689	128039881
chr10	128495211	128495215
chr11	3247593	3247637
chr11	3249135	3249141
chr11	3251166	3251212
chr11	3251918	3252052
chr11	3252475	3252522
chr11	3256701	3256706
chr11	3336176	3336279
chr11	3370682	3370806
chr11	3402751	3402787
chr11	3422156	3422172
chr11	4700815	4700964
chr11	5056447	5056654
chr11	5739144	5739183
chr11	5740030	5740081
chr11	5972630	5973958
chr11	5974477	5974685
chr11	5976377	5976710
chr11	6666866	6666946
chr11	6667210	6667244
chr11	7620344	7620581
chr11	11873219	11873543
chr11	12011288	12011463
chr11	18911798	18911865
chr11	18930678	18930906
chr11	20824448	20824678
chr11	20827485	20827570
chr11	20829137	20829156
chr11	22040201	22040418
chr11	22078717	22079090
chr11	23024150	23024164
chr11	27233426	27233446
chr11	29735047	29735141
chr11	30250980	30251314
chr11	32199566	32199595
chr11	32200337	32200633
chr11	32650955	32650974
chr11	35612396	35612528
chr11	35875948	35876562
chr11	35878283	35878486
chr11	35885198	35885552
chr11	35893294	35893338
chr11	35895264	35895324
chr11	35897165	35897198
chr11	41994456	41994566
chr11	41999130	41999153
chr11	43425242	43425247
chr11	43529931	43530179
chr11	43530493	43530790
chr11	43531219	43531473
chr11	43531765	43532171
chr11	43532465	43532676
chr11	43534087	43534218
chr11	43534975	43535233
chr11	43536635	43536716
chr11	43537262	43537356
chr11	43539329	43539703
chr11	43540290	43540643
chr11	43542420	43542510
chr11	43543856	43543894
chr11	43548325	43548493
chr11	43549604	43550010
chr11	43552896	43552983
chr11	43553245	43553463
chr11	43563030	43563067
chr11	43566775	43566835
chr11	43575431	43575434
chr11	44739836	44739886
chr11	46301686	46301797
chr11	46304700	46304841
chr11	46306229	46306624
chr11	46309067	46309302
chr11	46309580	46309825
chr11	46310740	46311608
chr11	46347683	46347697
chr11	49935085	49935153
chr11	50260608	50260663
chr11	50533355	50533455
chr11	50689883	50689936
chr11	51113534	51113659
chr11	51127835	51127925
chr11	52059058	52059095
chr11	54092607	54092619
chr11	54311335	54311536
chr11	55850591	55850708
chr11	55973988	55974024
chr11	55974462	55974519
chr11	58033792	58033838
chr11	59186516	59186527
chr11	59797272	59797412
chr11	59850591	59850656
chr11	60141435	60141627
chr11	60177258	60177528
chr11	61276810	61276904
chr11	63923469	63923507
chr11	64012114	64012157
chr11	64242856	64242995
chr11	66155405	66155426
chr11	66519382	66519397
chr11	66676522	66676659
chr11	67113620	67113682
chr11	67124904	67125097
chr11	67139446	67139895
chr11	67778330	67778370
chr11	67780411	67780737
chr11	67905130	67905177
chr11	68706724	68706742
chr11	69288642	69288646
chr11	69361107	69361122
chr11	69601288	69601456
chr11	70050686	70050713
chr11	70586625	70586772
chr11	70894561	70894589
chr11	71753594	71753698
chr11	71774354	71774556
chr11	71886797	71886805
chr11	71891874	71891924
chr11	72033543	72033593
chr11	72195843	72195850
chr11	72633721	72633858
chr11	72691766	72691788
chr11	72980693	72980706
chr11	73021953	73022276
chr11	75195659	75195808
chr11	75196965	75197319
chr11	75197721	75197793
chr11	75200630	75200714
chr11	75201383	75201538
chr11	75202678	75202749
chr11	75208212	75208494
chr11	75210759	75210779
chr11	75215349	75215475
chr11	75216052	75216563
chr11	75222911	75222926
chr11	75227736	75227912
chr11	75228952	75229105
chr11	75237073	75237366
chr11	75242218	75242242
chr11	75249941	75249951
chr11	75251114	75251301
chr11	75251764	75251863
chr11	75281561	75281710
chr11	75282003	75282130
chr11	75282596	75282800
chr11	75293265	75293440
chr11	75293916	75293955
chr11	75294381	75294468
chr11	75542794	75542892
chr11	75846741	75846773
chr11	75873760	75873795
chr11	76125100	76125227
chr11	76196594	76196602
chr11	77423703	77423805
chr11	77935687	77935722
chr11	78006091	78006105
chr11	78210565	78210642
chr11	78284353	78284393
chr11	79114905	79115009
chr11	79116816	79116993
chr11	79364878	79365016
chr11	79639037	79639086
chr11	80242079	80242083
chr11	80545874	80545915
chr11	80578546	80578700
chr11	80588064	80588099
chr11	82226328	82226367
chr11	82318880	82319044
chr11	82972456	82972481
chr11	83382111	83382116
chr11	83392048	83392066
chr11	84292947	84292974
chr11	84302643	84302651
chr11	84359121	84359131
chr11	84367790	84367816
chr11	84412835	84412940
chr11	84413365	84413386
chr11	84540734	84540912
chr11	84707998	84708028
chr11	84874214	84874256
chr11	85654472	85654542
chr11	86016509	86016540
chr11	86100979	86101078
chr11	86285939	86286008
chr11	87357341	87357530
chr11	87984574	87984592
chr11	88063216	88063235
chr11	88106384	88106449
chr11	88117537	88117620
chr11	88122104	88122133
chr11	88131885	88132424
chr11	89454893	89455077
chr11	90350491	90350593
chr11	91861978	91862106
chr11	93965172	93965247
chr11	94091691	94091786
chr11	94130028	94130046
chr11	94135930	94135985
chr11	94160676	94160931
chr11	94183381	94183400
chr11	94189584	94189753
chr11	94214755	94215118
chr11	94215616	94215858
chr11	94237408	94237459
chr11	95263444	95263466
chr11	95263868	95263960
chr11	95267822	95267866
chr11	95280196	95280251
chr11	95282173	95282308
chr11	95355616	95355624
chr11	95443981	95444003
chr11	95474421	95474564
chr11	95496576	95496632
chr11	95511443	95511536
chr11	95512364	95512390
chr11	95771708	95771837
chr11	95828213	95828413
chr11	95829172	95829198
chr11	95832913	95832964
chr11	95835395	95835987
chr11	95840197	95840271
chr11	95841532	95842299
chr11	95844804	95845446
chr11	95847173	95847321
chr11	95848224	95848304
chr11	95855835	95856062
chr11	95856577	95856609
chr11	96070535	96070794
chr11	96074311	96074467
chr11	96511142	96511413
chr11	97803381	97803570
chr11	97815766	97815873
chr11	97826933	97827001
chr11	98138905	98138921
chr11	98379654	98379707
chr11	98601448	98601629
chr11	98890294	98890432
chr11	100021506	100021697
chr11	100179401	100179561
chr11	100457358	100457479
chr11	100605476	100605533
chr11	100829517	100829708
chr11	100832954	100832995
chr11	100912537	100912589
chr11	100914498	100914670
chr11	101445328	101445343
chr11	101548134	101548145
chr11	101832108	101832251
chr11	101833104	101833196
chr11	101836441	101836459
chr11	101886255	101886696
chr11	101889161	101889343
chr11	101906334	101906453
chr11	102215603	102215700
chr11	102217041	102217316
chr11	103368215	103368224
chr11	103732240	103732583
chr11	105736340	105736344
chr11	105934997	105935062
chr11	106014243	106015210
chr11	106016624	106016709
chr11	106124146	106124159
chr11	106587627	106587632
chr11	106597638	106597790
chr11	107164344	107164479
chr11	107356464	107356583
chr11	107678985	107679007
chr11	108224393	108224640
chr11	109239072	109239089
chr11	109442411	109442637
chr11	110439020	110439112
chr11	110439749	110440121
chr11	110445136	110445195
chr11	113412460	113412559
chr11	113899037	113899046
chr11	113976168	113976336
chr11	114698192	114698247
chr11	114903199	114903423
chr11	115146807	115146813
chr11	115213140	115213154
chr11	115215645	115215793
chr11	115217592	115217925
chr11	115453921	115453935
chr11	115456469	115456498
chr11	116053157	116053162
chr11	116173507	116173592
chr11	116189359	116189428
chr11	116494954	116495196
chr11	116567830	116567839
chr11	117250194	117250286
chr11	117989111	117989234
chr11	117989597	117989724
chr11	117989977	117990315
chr11	117993207	117993771
chr11	117994036	117994383
chr11	117995546	117995555
chr11	117996489	117996519
chr11	118008089	118008178
chr11	118009832	118009842
chr11	118012086	118012126
chr11	118073279	118073325
chr11	118202382	118202453
chr11	118223361	118223445
chr11	118234765	118235035
chr11	118244148	118244281
chr11	118542976	118543095
chr11	118635443	118635524
chr11	118793488	118794097
chr11	118797459	118797467
chr11	118978455	118978549
chr11	119083823	119084576
chr11	119145035	119145048
chr11	119504302	119504379
chr11	119543941	119543951
chr11	119544264	119544920
chr11	119545509	119545546
chr11	119677302	119677365
chr11	119836784	119837064
chr11	119838055	119838241
chr11	119876158	119876184
chr11	120114350	120114374
chr11	120140607	120140637
chr11	120141436	120141528
chr11	120145958	120145977
chr11	120230254	120230285
chr11	120235055	120236035
chr11	120238450	120238578
chr11	120238830	120238946
chr11	120239237	120239377
chr11	120239811	120240068
chr11	120240844	120241164
chr11	120455225	120455244
chr11	120481604	120481617
chr11	120493187	120493357
chr11	120997084	120997249
chr12	3285554	3285663
chr12	3549251	3549513
chr12	3676891	3676916
chr12	3739346	3739568
chr12	3741019	3741086
chr12	3777838	3777906
chr12	3778429	3778576
chr12	3825067	3825082
chr12	5278706	5278786
chr12	5431893	5431928
chr12	5438910	5438964
chr12	5806973	5807021
chr12	5810581	5810635
chr12	7495939	7496000
chr12	11454547	11454567
chr12	16585284	16585372
chr12	17720774	17720955
chr12	27818112	27818224
chr12	28756149	28756249
chr12	31511434	31511630
chr12	31822658	31822908
chr12	33285762	33285821
chr12	35065850	35065857
chr12	36158489	36158533
chr12	36380940	36380965
chr12	40388742	40388790
chr12	41356098	41356109
chr12	44373996	44374042
chr12	44439785	44440019
chr12	44440790	44441290
chr12	44442109	44442369
chr12	44442639	44442691
chr12	44447299	44447668
chr12	44526267	44526456
chr12	44527174	44527183
chr12	44527558	44527785
chr12	44529587	44529611
chr12	44541548	44541565
chr12	44544810	44544912
chr12	45585843	45585942
chr12	50598207	50598250
chr12	50600088	50600152
chr12	51012238	51012269
chr12	54164565	54164577
chr12	56604811	56604814
chr12	69515282	69515447
chr12	69698591	69698626
chr12	69756431	69756832
chr12	69757112	69757283
chr12	69810407	69810490
chr12	69858940	69859013
chr12	69886537	69886960
chr12	69889190	69889237
chr12	69890217	69890244
chr12	69891075	69891195
chr12	70109356	70109421
chr12	70247571	70247646
chr12	70276157	70276450
chr12	70349232	70349496
chr12	70369085	70369120
chr12	70496592	70496611
chr12	70769063	70769100
chr12	70777102	70777214
chr12	70826805	70827621
chr12	70828175	70828228
chr12	70830827	70831095
chr12	70835545	70835702
chr12	70840828	70840882
chr12	70848952	70849222
chr12	70854654	70854783
chr12	70855973	70856014
chr12	70903870	70903964
chr12	71333596	71333612
chr12	71863974	71864042
chr12	72650143	72650204
chr12	72788745	72788764
chr12	72852212	72852433
chr12	72853246	72853550
chr12	72855915	72855993
chr12	72866910	72867076
chr12	72867512	72867528
chr12	72936438	72937225
chr12	72937758	72938396
chr12	72938652	72938669
chr12	72942263	72942597
chr12	72943175	72943207
chr12	72955138	72955311
chr12	72970544	72971190
chr12	72972039	72972460
chr12	74231343	74231368
chr12	74231683	74231871
chr12	75834143	75834548
chr12	76075709	76075999
chr12	76085950	76085960
chr12	76437481	76437518
chr12	76547529	76547881
chr12	76548286	76548352
chr12	76549350	76549566
chr12	76670128	76670336
chr12	76678376	76678470
chr12	76679054	76679064
chr12	76684889	76685005
chr12	76687679	76687722
chr12	76701831	76701993
chr12	76707478	76707537
chr12	76708732	76709277
chr12	76769177	76769221
chr12	77810528	77810531
chr12	80859353	80859463
chr12	81188607	81188785
chr12	81236024	81236142
chr12	81240567	81240588
chr12	81247018	81247079
chr12	81302900	81302915
chr12	81320935	81320986
chr12	81334006	81334119
chr12	81675459	81675471
chr12	81932016	81932349
chr12	82382576	82382594
chr12	83271572	83271675
chr12	83523031	83523169
chr12	83524929	83525017
chr12	84086103	84086221
chr12	84165735	84165869
chr12	84202139	84202212
chr12	84204118	84204124
chr12	84254941	84254968
chr12	84690767	84690779
chr12	84692498	84692684
chr12	84696229	84696366
chr12	84696837	84696906
chr12	84697662	84697895
chr12	84771231	84771422
chr12	85297706	85297744
chr12	85643913	85644133
chr12	85836292	85836343
chr12	85864537	85864624
chr12	85865443	85865471
chr12	86360128	86360172
chr12	86395858	86396098
chr12	86857406	86857498
chr12	86879119	86879131
chr12	86970444	86970465
chr12	87327752	87327778
chr12	89062567	89062573
chr12	91115581	91115787
chr12	91496572	91496757
chr12	91646230	91646249
chr12	91664135	91664188
chr12	98207421	98207484
chr12	98680153	98680240
chr12	98892627	98892853
chr12	98984495	98984571
chr12	99028060	99028157
chr12	99029695	99029951
chr12	99030694	99030920
chr12	99553517	99554115
chr12	99716046	99716306
chr12	99721396	99721524
chr12	99893045	99893133
chr12	100122974	100123097
chr12	100125645	100125665
chr12	100128003	100128413
chr12	100130530	100130565
chr12	100132251	100132393
chr12	100133040	100133228
chr12	100134386	100134552
chr12	100420905	100420993
chr12	100840238	100840269
chr12	101753518	101753667
chr12	102044613	102044713
chr12	102067107	102067255
chr12	102130604	102130872
chr12	102131680	102131712
chr12	102137308	102137354
chr12	102139843	102140018
chr12	102141531	102141555
chr12	102147427	102147462
chr12	102153173	102153247
chr12	102183448	102183493
chr12	102185432	102185445
chr12	102198082	102198390
chr12	102559469	102559603
chr12	102645725	102645730
chr12	102950676	102950756
chr12	102986157	102986183
chr12	102987654	102987756
chr12	102990289	102990410
chr12	103056625	103056664
chr12	103185629	103185817
chr12	104874123	104874299
chr12	104933906	104933987
chr12	105460964	105460974
chr12	105517521	105517527
chr12	105605836	105606000
chr12	105703366	105703412
chr12	106725197	106725347
chr12	107099252	107099263
chr12	108120041	108120100
chr12	108280815	108280947
chr12	108439478	108439484
chr12	108560030	108560110
chr12	108564077	108564118
chr12	108579648	108579710
chr12	108861685	108861773
chr12	109944329	109944518
chr12	110377512	110377739
chr12	110497864	110498088
chr12	110556014	110556336
chr12	110631785	110631877
chr12	110805479	110805663
chr12	110932151	110932264
chr12	111087879	111087900
chr12	111089260	111089695
chr12	111790158	111790197
chr12	111800451	111800865
chr12	111895963	111895987
chr12	111899662	111899728
chr12	111981524	111981536
chr12	112689875	112690041
chr12	112746436	112746602
chr12	117690300	117690363
chr12	117691372	117692057
chr12	117701025	117701264
chr13	6644143	6644253
chr13	10099283	10099301
chr13	12010527	12010622
chr13	12070621	12070681
chr13	12534442	12534469
chr13	21407586	21407629
chr13	24040464	24040486
chr13	24067172	24067195
chr13	24701273	24701351
chr13	30100619	30100686
chr13	32929237	32929248
chr13	34100680	34100811
chr13	34392461	34392626
chr13	37847872	37848085
chr13	37880899	37880963
chr13	37989109	37989305
chr13	38030492	38030798
chr13	38516979	38517119
chr13	38520053	38520114
chr13	38520454	38520513
chr13	38525412	38525419
chr13	38526957	38527043
chr13	38545504	38545724
chr13	38594083	38594090
chr13	38607453	38607535
chr13	41197091	41197353
chr13	41273656	41273806
chr13	41334066	41334089
chr13	41334516	41334562
chr13	41340993	41341070
chr13	42149144	42149211
chr13	42407465	42407886
chr13	43097219	43097455
chr13	43472847	43472902
chr13	43509342	43509390
chr13	44100232	44100490
chr13	44100929	44101362
chr13	44186357	44186602
chr13	44186879	44186898
chr13	44272276	44272429
chr13	44965567	44965764
chr13	45312225	45312303
chr13	46021145	46021160
chr13	46084517	46084529
chr13	46629449	46629668
chr13	46942543	46942563
chr13	46994432	46994449
chr13	47675184	47675423
chr13	49412976	49413169
chr13	51085106	51085268
chr13	51747437	51747453
chr13	52393028	52393111
chr13	52528060	52528081
chr13	52528457	52528588
chr13	52529061	52529101
chr13	52529397	52529634
chr13	53056385	53056393
chr13	53385091	53385129
chr13	53564497	53564504
chr13	54302091	54302359
chr13	54304132	54304191
chr13	54309266	54309539
chr13	54321993	54322052
chr13	54325881	54326201
chr13	54337667	54337827
chr13	54386064	54386234
chr13	54566226	54566235
chr13	54591906	54592120
chr13	54600954	54601030
chr13	54602555	54602878
chr13	54607089	54607427
chr13	54608163	54609319
chr13	54609724	54610087
chr13	54610339	54610924
chr13	54951350	54951380
chr13	54967867	54967880
chr13	56323702	56323838
chr13	56342733	56342775
chr13	57104463	57104790
chr13	57388382	57388473
chr13	57579548	57579623
chr13	57677703	57677873
chr13	58090744	58090906
chr13	58306947	58307379
chr13	63251403	63251600
chr13	63261161	63261188
chr13	63287878	63287904
chr13	63674496	63674621
chr13	66949357	66949609
chr13	66954453	66954663
chr13	68862637	68862691
chr13	68955670	68955693
chr13	68960278	68960319
chr13	69640634	69640653
chr13	69695645	69695656
chr13	72115742	72116043
chr13	72121467	72121671
chr13	75025792	75025809
chr13	89886218	89886286
chr13	91469148	91469355
chr13	91742571	91742596
chr13	92058755	92058766
chr13	92104420	92104507
chr13	92254392	92254396
chr13	92255383	92255410
chr13	94129254	94129260
chr13	94520324	94520344
chr13	95328017	95328194
chr13	95547058	95547638
chr13	95628126	95628146
chr13	95743863	95743899
chr13	95747173	95747327
chr13	95862333	95862511
chr13	96446944	96447163
chr13	96667693	96667773
chr13	96749727	96749929
chr13	97096865	97096985
chr13	97176586	97176812
chr13	97240341	97240564
chr13	97788337	97788368
chr13	98026726	98026889
chr13	98727460	98727489
chr13	99451113	99451190
chr13	99485542	99485745
chr13	99495908	99495936
chr13	99503514	99503706
chr13	99505103	99505229
chr13	101249366	101249371
chr13	103118582	103118627
chr13	103269444	103269618
chr13	103421850	103421999
chr13	105153042	105153064
chr13	108226655	108226888
chr13	108227410	108227478
chr13	108232166	108232214
chr13	110576743	110576748
chr13	111623326	111623336
chr13	113482536	113482585
chr13	114363919	114363928
chr13	115257329	115257446
chr13	118090056	118090114
chr14	7933059	7933183
chr14	8115226	8115378
chr14	8522649	8522718
chr14	10884469	10884540
chr14	11020635	11020678
chr14	11552487	11552524
chr14	11570685	11570693
chr14	11597738	11597759
chr14	11604871	11604877
chr14	11656186	11656279
chr14	11664519	11664613
chr14	11667440	11667620
chr14	13956093	13956234
chr14	15787503	15787586
chr14	16424963	16425054
chr14	16556410	16556500
chr14	17578581	17578718
chr14	17665144	17665310
chr14	17724671	17724698
chr14	17782049	17782248
chr14	17896301	17896351
chr14	17933122	17933220
chr14	17962604	17962975
chr14	17963256	17963353
chr14	17964048	17964085
chr14	17978154	17978162
chr14	17981369	17982790
chr14	17983096	17983339
chr14	17983700	17984171
chr14	17984726	17984753
chr14	17985589	17985981
chr14	17987992	17988072
chr14	17988621	17988752
chr14	17989341	17989400
chr14	17991008	17991145
chr14	18279277	18279291
chr14	18386514	18386537
chr14	20786254	20786467
chr14	20791602	20791618
chr14	20820206	20820427
chr14	21656472	21656476
chr14	21794661	21794673
chr14	21795463	21795697
chr14	22591997	22592030
chr14	23539470	23539536
chr14	23553257	23553339
chr14	23554296	23554629
chr14	23555238	23555418
chr14	23560842	23561260
chr14	23812411	23812456
chr14	23837869	23837879
chr14	24140531	24140650
chr14	24230435	24230452
chr14	24761383	24761452
chr14	25578552	25578739
chr14	30367438	30367469
chr14	32302795	32302814
chr14	33405004	33405070
chr14	33946263	33946313
chr14	33962541	33962606
chr14	33963136	33963195
chr14	34298548	34298728
chr14	34586786	34586978
chr14	34759054	34759337
chr14	34759626	34759676
chr14	34759976	34760083
chr14	46043669	46043733
chr14	46045232	46045327
chr14	47474715	47474787
chr14	47503769	47503853
chr14	48290456	48290532
chr14	48558877	48558993
chr14	50875244	50875286
chr14	50912987	50913010
chr14	50916602	50916884
chr14	52005641	52005644
chr14	54592675	54592685
chr14	54792040	54792059
chr14	59552190	59552350
chr14	60475373	60475401
chr14	60669406	60669604
chr14	60726416	60726452
chr14	60739696	60740076
chr14	60740866	60740878
chr14	61686165	61686275
chr14	62003316	62003332
chr14	62553037	62553088
chr14	62580847	62580945
chr14	62827355	62827360
chr14	63149714	63149915
chr14	63172765	63173155
chr14	63922438	63922662
chr14	64013049	64013194
chr14	64766045	64766048
chr14	65299339	65299429
chr14	65352773	65352808
chr14	65575942	65576037
chr14	66697782	66697827
chr14	66759697	66759947
chr14	67057172	67057185
chr14	67069773	67069827
chr14	67070802	67071104
chr14	69907002	69907082
chr14	69961987	69961998
chr14	69964258	69964300
chr14	70513899	70514189
chr14	72573320	72573371
chr14	73102418	73102459
chr14	73238181	73238424
chr14	73380444	73380586
chr14	73382776	73382938
chr14	74647432	74647458
chr14	75276784	75276789
chr14	75806590	75806634
chr14	76365711	76365754
chr14	78489726	78489879
chr14	78526335	78526351
chr14	78526751	78526911
chr14	78529118	78529239
chr14	78533797	78533999
chr14	78648661	78648750
chr14	78804315	78804561
chr14	100142338	100142499
chr14	103373965	103374129
chr14	104552216	104552413
chr14	105752029	105752127
chr14	105753985	105754110
chr14	118043953	118044059
chr14	118051803	118051807
chr14	119228868	119228893
chr14	120292485	120292494
chr14	120298691	120298893
chr14	120343627	120343660
chr14	120368972	120369143
chr14	120428659	120428738
chr14	121161615	121161639
chr14	121372566	121372578
chr14	121771736	121771850
chr14	121970734	121970933
chr14	122061434	122061647
chr14	122137299	122137365
chr15	4219418	4219427
chr15	6794222	6794237
chr15	6905008	6905121
chr15	6963028	6963049
chr15	7885136	7885161
chr15	7973421	7973441
chr15	9111791	9111857
chr15	10927595	10927602
chr15	11989698	11989710
chr15	12402493	12402511
chr15	12437075	12437166
chr15	12660310	12660348
chr15	12692720	12693011
chr15	12701145	12701189
chr15	12706274	12706395
chr15	12717072	12717355
chr15	12722896	12723000
chr15	12724438	12724578
chr15	12732845	12732927
chr15	12738053	12738596
chr15	12741173	12741225
chr15	12763273	12763492
chr15	13036895	13036908
chr15	22549523	22549654
chr15	22550194	22550290
chr15	25601783	25601806
chr15	27353931	27353955
chr15	27552220	27552379
chr15	27799994	27800037
chr15	27803003	27803213
chr15	27868469	27868472
chr15	27903377	27903475
chr15	27904415	27904825
chr15	27907251	27907297
chr15	27908013	27908209
chr15	27909599	27909740
chr15	27910088	27910148
chr15	27925263	27925268
chr15	27926773	27927349
chr15	27927824	27927895
chr15	27941804	27941962
chr15	27943568	27943945
chr15	28023558	28023580
chr15	28023964	28024105
chr15	30030002	30030032
chr15	31324632	31324663
chr15	31388914	31388947
chr15	31447886	31447899
chr15	36495222	36495327
chr15	36605930	36605936
chr15	36729342	36729348
chr15	36911856	36911922
chr15	38012217	38012255
chr15	38016860	38016943
chr15	39144808	39144824
chr15	39468020	39468027
chr15	53110070	53110077
chr15	53112411	53112419
chr15	57696577	57696757
chr15	57765452	57765609
chr15	57766174	57766581
chr15	57767233	57767311
chr15	58144437	58144496
chr15	58190543	58190603
chr15	58957634	58957814
chr15	58975118	58975125
chr15	58995915	58995991
chr15	59031257	59031391
chr15	59061750	59061806
chr15	59079714	59079785
chr15	60888199	60888227
chr15	63019948	63019980
chr15	69020431	69020465
chr15	72416133	72416270
chr15	74186724	74186740
chr15	76199648	76199858
chr15	76204715	76204848
chr15	76208717	76209072
chr15	76211073	76211362
chr15	76214498	76214747
chr15	76217783	76217896
chr15	76219435	76219796
chr15	76224904	76225581
chr15	76227040	76227254
chr15	76227738	76227866
chr15	76228341	76228715
chr15	76695665	76695669
chr15	77950064	77950103
chr15	77952811	77953141
chr15	78653361	78653372
chr15	78717012	78717205
chr15	78726956	78726996
chr15	79092749	79092763
chr15	79433025	79433102
chr15	79437512	79437597
chr15	79439037	79439042
chr15	79440305	79440353
chr15	79450904	79450935
chr15	80102400	80102467
chr15	80840227	80840269
chr15	81140375	81140392
chr15	81807949	81808027
chr15	81883508	81883681
chr15	82014265	82014277
chr15	82135348	82135514
chr15	82167370	82167375
chr15	83523312	83523474
chr15	84226671	84226770
chr15	84232711	84233985
chr15	84237439	84237453
chr15	84241597	84241782
chr15	84246739	84246936
chr15	84247898	84247924
chr15	84249178	84249340
chr15	84253516	84254256
chr15	84255477	84255645
chr15	84256565	84256757
chr15	84258661	84259047
chr15	84260914	84261131
chr15	84261391	84261433
chr15	84262161	84262208
chr15	84263385	84263609
chr15	84265360	84265505
chr15	84266489	84266821
chr15	84270250	84270761
chr15	84283121	84283241
chr15	84285457	84285552
chr15	84286582	84286843
chr15	84290781	84290965
chr15	84293740	84293791
chr15	84304998	84305275
chr15	84306419	84306476
chr15	84310798	84310825
chr15	84319518	84319531
chr15	84319903	84320170
chr15	84377870	84377978
chr15	84380466	84380533
chr15	84384202	84384238
chr15	84384492	84384678
chr15	84385606	84385849
chr15	84386297	84386302
chr15	84388678	84389007
chr15	84390659	84390782
chr15	84400384	84400422
chr15	84405947	84405962
chr15	84411700	84411736
chr15	84415620	84415699
chr15	84417954	84418131
chr15	84423608	84423707
chr15	84424050	84424158
chr15	84430578	84430583
chr15	84434890	84434907
chr15	84437245	84437321
chr15	84439758	84439951
chr15	84441669	84441988
chr15	84442399	84442538
chr15	84443212	84443942
chr15	84444339	84444658
chr15	84444934	84445474
chr15	84610379	84610449
chr15	84816725	84816737
chr15	84963158	84963310
chr15	86203395	86203439
chr15	86323641	86323662
chr15	86503401	86503713
chr15	86928581	86928590
chr15	87110604	87110614
chr15	87416169	87416203
chr15	87538714	87538721
chr15	87582512	87582552
chr15	87853366	87853420
chr15	87970817	87970920
chr15	88617199	88617374
chr15	89170615	89170743
chr15	89435560	89435592
chr15	90044155	90044165
chr15	91016445	91016584
chr15	91346076	91346210
chr15	92057816	92057834
chr15	92060706	92060717
chr15	93495100	93495209
chr15	93594061	93594237
chr15	93597930	93598053
chr15	94716431	94716436
chr15	95945149	95945159
chr15	96366744	96366804
chr15	96692548	96692571
chr15	97505842	97505908
chr15	97929433	97929450
chr15	97931330	97931370
chr15	98606500	98606711
chr15	98629249	98629252
chr15	99359210	99359364
chr15	99436777	99436978
chr15	99486631	99486638
chr15	99939210	99939230
chr15	100084034	100084233
chr15	100084686	100084918
chr15	100774830	100774881
chr15	100874241	100874246
chr15	100931828	100931892
chr15	100933507	100933538
chr15	100989986	100990435
chr15	101001315	101001340
chr15	101065072	101065094
chr15	101065855	101066209
chr15	101077201	101077245
chr15	101092969	101093174
chr15	101131144	101131171
chr15	101179409	101179474
chr15	101194226	101194380
chr15	101195390	101195558
chr15	101254992	101255102
chr15	101255511	101255716
chr15	101256519	101256636
chr15	101257016	101257119
chr15	101257661	101258068
chr15	101261560	101261578
chr15	101268642	101268806
chr15	101381381	101381575
chr15	101492850	101492860
chr15	101700178	101700190
chr15	102028428	102028491
chr15	102029304	102029556
chr15	102108975	102109110
chr15	102210259	102210346
chr15	102212604	102212632
chr15	102299828	102300071
chr15	102312287	102312667
chr15	102313334	102313661
chr15	102314752	102314888
chr15	102485975	102486122
chr15	103135755	103135780
chr15	103147847	103148066
chr15	103279035	103279073
chr16	5189983	5190017
chr16	6332519	6332529
chr16	8695087	8695108
chr16	8728819	8728843
chr16	11469140	11469165
chr16	14303834	14303838
chr16	16336921	16336957
chr16	16346586	16346636
chr16	16558482	16558543
chr16	18179204	18179223
chr16	18181517	18181530
chr16	18308736	18308762
chr16	18309568	18309748
chr16	18347490	18347506
chr16	20395705	20395734
chr16	21450384	21450391
chr16	21657050	21657223
chr16	21660403	21660437
chr16	21856156	21856171
chr16	21857654	21857661
chr16	22398621	22398657
chr16	22400950	22400971
chr16	22414597	22414699
chr16	24809950	24810054
chr16	25391554	25391566
chr16	26697810	26697871
chr16	27508445	27508534
chr16	28905671	28905849
chr16	28906112	28906197
chr16	28921591	28921694
chr16	28927103	28928049
chr16	29054672	29054884
chr16	29149310	29149400
chr16	29377435	29377833
chr16	29399725	29399814
chr16	29940371	29940547
chr16	31436109	31436122
chr16	31436475	31436498
chr16	32038920	32038928
chr16	32041843	32042079
chr16	32517964	32518001
chr16	32818669	32818687
chr16	33688339	33688429
chr16	33704582	33704673
chr16	33735661	33735671
chr16	33770076	33770091
chr16	33913989	33914184
chr16	33914722	33914762
chr16	34000915	34000932
chr16	34115354	34115512
chr16	34268611	34268848
chr16	34675431	34675663
chr16	34676375	34676399
chr16	35032315	35032487
chr16	35379909	35379935
chr16	35688926	35688975
chr16	35702518	35702539
chr16	35713650	35713729
chr16	35725146	35725186
chr16	35736938	35737001
chr16	35745705	35745763
chr16	35782664	35782924
chr16	37651649	37651856
chr16	38919658	38919674
chr16	38924200	38924320
chr16	38987674	38987696
chr16	43856146	43856207
chr16	43893171	43893552
chr16	43894679	43894819
chr16	43950595	43950708
chr16	43954096	43954337
chr16	56126693	56126777
chr16	56208103	56208144
chr16	56219524	56219694
chr16	57222673	57222676
chr16	57357124	57357164
chr16	59405568	59405854
chr16	59463494	59463675
chr16	59473686	59473815
chr16	59482599	59482771
chr16	59503137	59503273
chr16	59513663	59514230
chr16	59532722	59532749
chr16	59592357	59592398
chr16	59599726	59600006
chr16	70775178	70775452
chr16	76330582	76330880
chr16	76335647	76335755
chr16	76353678	76353846
chr16	76354304	76354533
chr16	76366985	76367223
chr16	76367881	76368097
chr16	76369081	76369286
chr16	76473583	76473685
chr16	76533094	76533215
chr16	87728484	87728501
chr16	87787425	87787436
chr16	91660441	91660565
chr16	92114255	92114284
chr16	92142602	92142611
chr16	92291149	92291210
chr16	92291948	92292200
chr16	92292703	92294001
chr16	92296450	92296730
chr16	92297375	92297412
chr16	92303402	92303771
chr16	92304271	92304434
chr16	92331391	92331472
chr16	92397327	92398112
chr16	92422348	92422358
chr16	92438183	92438331
chr16	92464608	92464684
chr16	92464945	92464968
chr16	93006550	93006713
chr16	94299424	94299427
chr16	94329915	94329997
chr16	94330814	94330879
chr16	94408737	94408781
chr16	94420233	94420328
chr16	95625663	95625819
chr16	96056264	96056308
chr16	96144676	96144727
chr16	96372220	96372238
chr16	96859324	96859331
chr16	96951363	96951514
chr16	96953037	96953203
chr16	97026935	97027147
chr16	97033234	97033279
chr16	97066896	97067019
chr16	97072634	97072661
chr16	97113086	97113107
chr16	97126881	97126912
chr16	97167005	97167132
chr16	97167383	97167418
chr16	97169225	97169363
chr16	97226190	97226385
chr17	3136314	3136416
chr17	3281159	3281210
chr17	3959404	3959454
chr17	4053794	4054038
chr17	4660734	4660741
chr17	5104256	5104430
chr17	5145227	5145312
chr17	5155672	5155775
chr17	5268060	5268082
chr17	5368521	5368527
chr17	5413475	5413683
chr17	5432530	5432681
chr17	5454114	5454337
chr17	5561671	5561744
chr17	5594583	5594611
chr17	5615422	5615473
chr17	5659299	5659437
chr17	5661628	5661695
chr17	5666783	5666846
chr17	5909953	5910296
chr17	5976730	5976887
chr17	6020642	6020684
chr17	6764572	6764579
chr17	6775079	6775171
chr17	7525621	7525858
chr17	7714111	7714303
chr17	7779437	7779810
chr17	8552971	8553031
chr17	10497740	10497881
chr17	11810926	11810981
chr17	12426299	12426318
chr17	12946938	12946941
chr17	15183081	15183085
chr17	15207690	15207753
chr17	15372175	15372606
chr17	15373384	15374185
chr17	15377054	15377143
chr17	15700485	15700502
chr17	15770026	15770312
chr17	15816492	15816527
chr17	16434313	16434413
chr17	16846413	16846421
chr17	17376781	17376838
chr17	17432685	17432767
chr17	17986090	17986307
chr17	18464787	18464829
chr17	19513462	19513713
chr17	20399989	20400042
chr17	20608853	20609137
chr17	21400551	21400607
chr17	23859385	23859390
chr17	23915894	23915903
chr17	24057025	24057126
chr17	24187976	24188150
chr17	24193399	24193463
chr17	24216171	24216321
chr17	24217947	24218140
chr17	24228579	24228617
chr17	24235082	24235144
chr17	24241076	24241350
chr17	24244063	24244094
chr17	24280489	24280663
chr17	24282259	24282434
chr17	24324971	24325108
chr17	24354352	24354561
chr17	24359171	24359361
chr17	24366892	24367084
chr17	24372269	24372499
chr17	24382512	24382685
chr17	24384412	24384426
chr17	24387781	24387793
chr17	24429751	24429767
chr17	24457468	24457600
chr17	24594288	24594306
chr17	24596178	24596210
chr17	24613391	24613525
chr17	24621269	24621374
chr17	24624446	24624559
chr17	24741838	24742029
chr17	24772039	24772224
chr17	24802085	24802151
chr17	24811276	24811304
chr17	24866724	24866903
chr17	24870746	24870894
chr17	24881275	24881504
chr17	24909815	24910118
chr17	24951044	24951073
chr17	24957411	24957454
chr17	24970357	24970415
chr17	24992612	24992724
chr17	25038217	25038223
chr17	25059993	25060202
chr17	25072821	25073040
chr17	25079375	25079545
chr17	25098618	25098770
chr17	25121983	25122139
chr17	25129386	25129539
chr17	25132683	25132784
chr17	25143033	25143064
chr17	25145972	25146201
chr17	25148371	25148383
chr17	25148944	25148960
chr17	25190574	25190782
chr17	25191210	25191215
chr17	25193018	25193244
chr17	25206144	25206302
chr17	25207093	25207201
chr17	25209164	25209577
chr17	25238234	25238237
chr17	25300523	25300706
chr17	25303753	25303763
chr17	25354191	25354227
chr17	25363406	25363438
chr17	25387645	25387684
chr17	25398584	25398698
chr17	25399760	25400041
chr17	25400599	25400636
chr17	25401291	25401463
chr17	25402117	25402211
chr17	25403415	25403505
chr17	25404864	25404903
chr17	25413896	25413930
chr17	25424752	25424915
chr17	25426353	25426524
chr17	25430724	25430764
chr17	25436079	25436123
chr17	25492033	25492058
chr17	25493800	25494045
chr17	25522000	25522138
chr17	26007110	26007298
chr17	26181189	26181225
chr17	26579358	26579520
chr17	26701787	26701829
chr17	26932178	26932185
chr17	27067997	27068148
chr17	27143398	27143750
chr17	27227733	27227805
chr17	27229994	27230220
chr17	27237762	27237923
chr17	27291679	27291854
chr17	27432267	27432325
chr17	27639117	27639296
chr17	27684191	27684308
chr17	27697681	27697812
chr17	27700099	27700158
chr17	27839053	27839216
chr17	27883174	27883181
chr17	27914215	27914318
chr17	27922950	27922953
chr17	27960581	27960615
chr17	27996102	27996122
chr17	28003574	28003640
chr17	28600403	28600462
chr17	29251283	29251428
chr17	29258387	29258440
chr17	29343779	29343785
chr17	29345279	29345377
chr17	29372784	29373032
chr17	29601568	29601714
chr17	29705554	29705577
chr17	29717439	29717487
chr17	29819036	29819231
chr17	29890903	29890927
chr17	29963754	29963972
chr17	29964856	29964862
chr17	29976148	29976274
chr17	29976696	29977009
chr17	30007181	30007535
chr17	30009349	30009498
chr17	30019445	30019469
chr17	30022426	30022676
chr17	30032039	30032045
chr17	30032385	30032580
chr17	30033990	30034014
chr17	30052656	30052689
chr17	30061399	30061547
chr17	30105977	30106235
chr17	30112062	30112297
chr17	30123957	30123977
chr17	30334488	30334500
chr17	31067469	31067524
chr17	31183824	31183856
chr17	31236349	31236560
chr17	31697819	31697833
chr17	32340960	32340981
chr17	33703179	33703191
chr17	34556423	34556614
chr17	34833384	34833401
chr17	36020458	36020466
chr17	45757511	45757538
chr17	45757815	45757918
chr17	45792666	45792686
chr17	45896667	45896733
chr17	46028378	46029155
chr17	46029855	46029938
chr17	46588381	46588923
chr17	46589305	46589451
chr17	46594516	46594573
chr17	46625455	46625652
chr17	47497728	47497759
chr17	47499197	47499204
chr17	47500954	47500979
chr17	47596423	47596433
chr17	47706811	47707253
chr17	47733691	47734229
chr17	47922210	47922403
chr17	48041376	48041447
chr17	48488973	48489129
chr17	48513968	48513974
chr17	48569208	48569405
chr17	48696974	48697120
chr17	48717008	48717223
chr17	48746511	48746676
chr17	48791341	48791380
chr17	48955634	48955889
chr17	48963541	48963616
chr17	48966988	48967029
chr17	49128509	49128532
chr17	49347143	49347394
chr17	49508162	49508181
chr17	49591309	49591468
chr17	49642545	49642555
chr17	49843555	49843584
chr17	49882235	49882457
chr17	49898119	49898176
chr17	49949032	49949562
chr17	50030979	50031112
chr17	50039226	50039246
chr17	50105798	50105873
chr17	50106252	50106499
chr17	50107475	50107615
chr17	50117830	50117940
chr17	50267064	50267191
chr17	50268119	50268270
chr17	50406839	50406896
chr17	50734410	50734457
chr17	50798174	50798229
chr17	51218942	51218971
chr17	51305275	51305498
chr17	51368326	51368348
chr17	51378867	51378878
chr17	51780026	51780050
chr17	51807419	51807456
chr17	52114771	52114837
chr17	52167395	52167524
chr17	52169090	52169206
chr17	52271499	52271736
chr17	52558884	52559163
chr17	52609897	52609947
chr17	53512922	53513034
chr17	53614617	53614729
chr17	53618615	53618700
chr17	53678188	53678385
chr17	54250557	54250690
chr17	54278627	54278738
chr17	54498718	54498911
chr17	54501008	54501069
chr17	54553705	54553937
chr17	55191121	55191632
chr17	55225258	55225266
chr17	55314713	55314731
chr17	55322806	55322816
chr17	55324097	55324454
chr17	55366954	55367094
chr17	55399695	55399702
chr17	55406420	55406879
chr17	55431388	55431540
chr17	55463495	55463500
chr17	55469472	55469483
chr17	55475982	55476208
chr17	55478199	55478424
chr17	55505841	55505844
chr17	55530990	55531059
chr17	55531650	55531693
chr17	55537055	55537184
chr17	55565287	55565489
chr17	55566844	55567089
chr17	55606129	55606246
chr17	55619807	55619841
chr17	55659131	55659378
chr17	55667208	55667404
chr17	55672798	55672888
chr17	55698431	55698568
chr17	55700648	55700686
[truncated: 2,929 more rows]

## Sheet: G) Retina vs Cortex
chr1	3360986	3361197	000000
chr1	4497706	4498093	000000
chr1	5588221	5588323	000000
chr1	7206555	7206676	000000
chr1	7287832	7287920	000000
chr1	10823907	10824186	000000
chr1	10994337	10994482	000000
chr1	13124223	13124624	000000
chr1	13196873	13196884	000000
chr1	14505079	14505305	000000
chr1	14506001	14506172	000000
chr1	15287594	15287813	000000
chr1	18054138	18054474	000000
chr1	19216763	19217136	000000
chr1	19240477	19241079	000000
chr1	20554533	20554750	000000
chr1	20912597	20912828	000000
chr1	21162708	21163006	000000
chr1	22646798	22646812	000000
chr1	23062008	23062459	000000
chr1	23490496	23490697	000000
chr1	24197912	24197993	000000
chr1	25621663	25621859	000000
chr1	34074796	34074809	000000
chr1	34097774	34097938	000000
chr1	36513277	36513435	000000
chr1	36771083	36771181	000000
chr1	37871552	37871771	000000
chr1	38242639	38242720	000000
chr1	39192525	39192742	000000
chr1	39527507	39527679	000000
chr1	39614969	39615420	000000
chr1	39618879	39618898	000000
chr1	39636705	39636835	000000
chr1	39902419	39902501	000000
chr1	39945459	39945471	000000
chr1	40514969	40515132	000000
chr1	41892685	41892824	000000
chr1	42277924	42278010	000000
chr1	42492069	42492351	000000
chr1	42539647	42539908	000000
chr1	42685404	42686075	000000
chr1	42690595	42690718	000000
chr1	42691774	42691827	000000
chr1	42692752	42692799	000000
chr1	42693095	42693150	000000
chr1	42702923	42703994	000000
chr1	43299681	43299835	000000
chr1	45502350	45502641	000000
chr1	45502949	45503222	000000
chr1	46067321	46067369	000000
chr1	51747548	51747699	000000
chr1	52499445	52499456	000000
chr1	53795756	53795783	000000
chr1	53940201	53940553	000000
chr1	56975006	56975737	000000
chr1	56982173	56983027	000000
chr1	57429815	57430048	000000
chr1	58391968	58392158	000000
chr1	58712217	58712636	000000
chr1	58713480	58713653	000000
chr1	58767674	58767701	000000
chr1	59592871	59593216	000000
chr1	60408816	60408870	000000
chr1	61851340	61851473	000000
chr1	62140799	62141133	000000
chr1	63256166	63256784	000000
chr1	63257095	63257147	000000
chr1	64445853	64446025	000000
chr1	64531912	64531977	000000
chr1	65180510	65180540	000000
chr1	67181443	67181476	000000
chr1	67643700	67643779	000000
chr1	67795310	67795395	000000
chr1	68860586	68860635	000000
chr1	69023756	69023823	000000
chr1	69242131	69242164	000000
chr1	70270299	70270370	000000
chr1	71037162	71037236	000000
chr1	71618274	71618332	000000
chr1	71654286	71654640	000000
chr1	72625811	72625834	000000
chr1	72944921	72945190	000000
chr1	72963530	72963719	000000
chr1	73363759	73363863	000000
chr1	73915351	73915665	000000
chr1	74279157	74279206	000000
chr1	74335512	74335543	000000
chr1	74368087	74368510	000000
chr1	74398129	74398325	000000
chr1	74542843	74543028	000000
chr1	74773404	74773514	000000
chr1	74792070	74792377	000000
chr1	74794200	74794437	000000
chr1	74850472	74850924	000000
chr1	74892002	74892382	000000
chr1	74936320	74936757	000000
chr1	75399946	75400377	000000
chr1	75448427	75448444	000000
chr1	75459095	75459562	000000
chr1	76897594	76897676	000000
chr1	77497124	77497140	000000
chr1	78511887	78512109	000000
chr1	78549018	78549255	000000
chr1	79697337	79697746	000000
chr1	79856939	79857102	000000
chr1	80293512	80293572	000000
chr1	80757195	80757416	000000
chr1	81577453	81577641	000000
chr1	83407001	83407331	000000
chr1	84549821	84550027	000000
chr1	85794839	85794971	000000
chr1	85902121	85902384	000000
chr1	87041211	87041260	000000
chr1	87098684	87098885	000000
chr1	87263215	87263449	000000
chr1	87265598	87266087	000000
chr1	87316904	87316950	000000
chr1	87710261	87710282	000000
chr1	87812182	87812310	000000
chr1	87922473	87922812	000000
chr1	88757981	88758041	000000
chr1	89913157	89913489	000000
chr1	89924345	89924538	000000
chr1	89967947	89967989	000000
chr1	90304327	90304578	000000
chr1	92737500	92737753	000000
chr1	92772957	92773054	000000
chr1	92979107	92979216	000000
chr1	93049347	93049362	000000
chr1	93636141	93636447	000000
chr1	93731879	93731934	000000
chr1	93899048	93899105	000000
chr1	94151435	94151510	000000
chr1	95664871	95665239	000000
chr1	97659789	97660337	000000
chr1	98048463	98048790	000000
chr1	98059055	98059059	000000
chr1	99772757	99772887	000000
chr1	104388885	104388914	000000
chr1	105843491	105843719	000000
chr1	105886862	105887038	000000
chr1	106173274	106174162	000000
chr1	106389796	106389865	000000
chr1	106712933	106713273	000000
chr1	107823432	107823510	000000
chr1	111424912	111424943	000000
chr1	112600244	112600302	000000
chr1	113385094	113385236	000000
chr1	114519245	114519289	000000
chr1	116455267	116455550	000000
chr1	118776920	118777038	000000
chr1	119093584	119094049	000000
chr1	120073091	120073345	000000
chr1	120338137	120338269	000000
chr1	120340009	120340152	000000
chr1	120341760	120342323	000000
chr1	120604127	120604574	000000
chr1	120605252	120605494	000000
chr1	120609998	120610383	000000
chr1	120610707	120611154	000000
chr1	121176682	121177627	000000
chr1	127339102	127339175	000000
chr1	127676676	127676901	000000
chr1	128590378	128590654	000000
chr1	130037724	130037763	000000
chr1	131282084	131282117	000000
chr1	131911876	131911891	000000
chr1	132433450	132433643	000000
chr1	132504013	132504029	000000
chr1	132557925	132558216	000000
chr1	133045471	133045652	000000
chr1	133183271	133183365	000000
chr1	133222832	133223037	000000
chr1	133367549	133367704	000000
chr1	133801230	133801456	000000
chr1	134062913	134063344	000000
chr1	134063621	134063935	000000
chr1	134077988	134078323	000000
chr1	134235787	134235941	000000
chr1	134343930	134344501	000000
chr1	134555838	134555862	000000
chr1	134645317	134645957	000000
chr1	134708319	134708718	000000
chr1	134709727	134709982	000000
chr1	135128350	135128520	000000
chr1	135380074	135380617	000000
chr1	135556260	135556293	000000
chr1	135793420	135793502	000000
chr1	136633962	136634069	000000
chr1	136949540	136949766	000000
chr1	138326195	138326257	000000
chr1	138385430	138385611	000000
chr1	138516582	138516598	000000
chr1	138618575	138618728	000000
chr1	138838168	138839196	000000
chr1	138839639	138840037	000000
chr1	138840430	138840764	000000
chr1	139377108	139377268	000000
chr1	142731118	142731179	000000
chr1	143738878	143739158	000000
chr1	148392739	148392918	000000
chr1	150992656	150993002	000000
chr1	151346885	151347005	000000
chr1	153014513	153014779	000000
chr1	153559273	153559317	000000
chr1	153599348	153599506	000000
chr1	153739602	153739868	000000
chr1	153899117	153899280	000000
chr1	154204780	154205004	000000
chr1	154205526	154205595	000000
chr1	155201495	155201579	000000
chr1	155236052	155236147	000000
chr1	155244044	155244634	000000
chr1	155650241	155650424	000000
chr1	155739816	155740103	000000
chr1	156041613	156041710	000000
chr1	156111696	156112168	000000
chr1	156203526	156203913	000000
chr1	156230825	156230977	000000
chr1	156310711	156311178	000000
chr1	156674480	156674706	000000
chr1	156992735	156992752	000000
chr1	158713546	158713692	000000
chr1	159390073	159390205	000000
chr1	159817137	159817197	000000
chr1	159976406	159976490	000000
chr1	161286803	161286970	000000
chr1	161976112	161976700	000000
chr1	164250079	164250166	000000
chr1	164503336	164503687	000000
chr1	164973808	164973954	000000
chr1	165046646	165047024	000000
chr1	165702594	165703117	000000
chr1	165780899	165781122	000000
chr1	165845528	165845593	000000
chr1	166843267	166843457	000000
chr1	167640831	167640878	000000
chr1	167672476	167672935	000000
chr1	167687411	167687632	000000
chr1	167691320	167691658	000000
chr1	167693704	167694436	000000
chr1	168424146	168424223	000000
chr1	168429467	168429977	000000
chr1	168430502	168430562	000000
chr1	169928604	169928935	000000
chr1	170409153	170409302	000000
chr1	170643875	170644136	000000
chr1	170908838	170909158	000000
chr1	171078562	171078792	000000
chr1	171129333	171129499	000000
chr1	171221303	171221614	000000
chr1	171250808	171250986	000000
chr1	171370301	171370627	000000
chr1	171438281	171438756	000000
chr1	171566903	171567224	000000
chr1	171753786	171754178	000000
chr1	172026456	172026499	000000
chr1	172216745	172216949	000000
chr1	172377203	172377517	000000
chr1	172410933	172411133	000000
chr1	172528869	172529257	000000
chr1	172991780	172991835	000000
chr1	175385522	175385812	000000
chr1	175887760	175887851	000000
chr1	177444040	177444386	000000
chr1	178531114	178531227	000000
chr1	179136865	179136979	000000
chr1	179667428	179667700	000000
chr1	179805929	179806355	000000
chr1	180256797	180256897	000000
chr1	180330159	180330591	000000
chr1	180331431	180331823	000000
chr1	180388298	180388425	000000
chr1	180809049	180809259	000000
chr1	180942996	180943226	000000
chr1	180970087	180970104	000000
chr1	181420325	181420488	000000
chr1	181553056	181553351	000000
chr1	181853193	181853513	000000
chr1	182115470	182115723	000000
chr1	182520145	182520432	000000
chr1	182902138	182902312	000000
chr1	184725487	184725996	000000
chr1	184738225	184738321	000000
chr1	185741179	185741308	000000
chr1	185836740	185836929	000000
chr1	185898719	185898759	000000
chr1	186182536	186182687	000000
chr1	186409584	186410087	000000
chr1	186567349	186567548	000000
chr1	187609869	187610421	000000
chr1	187997099	187997422	000000
chr1	188185214	188185345	000000
chr1	189496836	189496891	000000
chr1	190172620	190172786	000000
chr1	191132432	191132440	000000
chr1	191184100	191184758	000000
chr1	191435547	191435792	000000
chr1	193273557	193273663	000000
chr1	194991382	194991471	000000
chr1	195036024	195036244	000000
chr1	195321365	195321398	000000
chr10	4388995	4389356	000000
chr10	5554969	5555168	000000
chr10	7278895	7279138	000000
chr10	7725420	7725642	000000
chr10	7867679	7868053	000000
chr10	8760960	8761059	000000
chr10	8763031	8763112	000000
chr10	9879024	9879261	000000
chr10	9893035	9893218	000000
chr10	10320878	10320904	000000
chr10	10472518	10472653	000000
chr10	11960684	11960728	000000
chr10	12573762	12573909	000000
chr10	13090793	13091390	000000
chr10	13429250	13429412	000000
chr10	14475134	14475473	000000
chr10	14544362	14544804	000000
chr10	17556545	17556661	000000
chr10	18210929	18211067	000000
chr10	18545283	18545501	000000
chr10	18549754	18550072	000000
chr10	19208185	19208527	000000
chr10	19353381	19353487	000000
chr10	20547934	20548113	000000
chr10	21211545	21211587	000000
chr10	21991660	21991820	000000
chr10	21992612	21992876	000000
chr10	22149765	22149862	000000
chr10	22160023	22160138	000000
chr10	22658916	22659037	000000
chr10	23165815	23165821	000000
chr10	23350713	23350858	000000
chr10	23796304	23796314	000000
chr10	24962104	24962116	000000
chr10	25111564	25111785	000000
chr10	25272197	25272260	000000
chr10	25297593	25297912	000000
chr10	25877830	25877837	000000
chr10	26752391	26752523	000000
chr10	27322704	27322883	000000
chr10	28016350	28016379	000000
chr10	28768767	28768800	000000
chr10	30327242	30327361	000000
chr10	30980464	30980487	000000
chr10	34283252	34283788	000000
chr10	39658901	39659255	000000
chr10	39659695	39659960	000000
chr10	40565390	40565457	000000
chr10	40985575	40985695	000000
chr10	41072659	41072680	000000
chr10	41505811	41505889	000000
chr10	41678740	41678820	000000
chr10	42174190	42174433	000000
chr10	42251940	42252184	000000
chr10	42267905	42267977	000000
chr10	42479087	42479267	000000
chr10	42579082	42579570	000000
chr10	42590735	42591177	000000
chr10	43172670	43173014	000000
chr10	43207097	43207256	000000
chr10	43722765	43723804	000000
chr10	44530086	44530252	000000
chr10	45537241	45537386	000000
chr10	45542939	45543025	000000
chr10	48610787	48610917	000000
chr10	49785042	49785178	000000
chr10	50905156	50905422	000000
chr10	50909410	50910174	000000
chr10	51744360	51744479	000000
chr10	51945817	51946091	000000
chr10	51991179	51991331	000000
chr10	52029575	52029924	000000
chr10	52780105	52780443	000000
chr10	53750189	53750426	000000
chr10	53812599	53812788	000000
chr10	54074277	54074318	000000
chr10	55635294	55635325	000000
chr10	56379387	56380240	000000
chr10	57448436	57448669	000000
chr10	57569549	57569752	000000
chr10	58324580	58324802	000000
chr10	58885305	58885671	000000
chr10	58891086	58891387	000000
chr10	58932612	58932776	000000
chr10	59019520	59019808	000000
chr10	59223154	59223409	000000
chr10	59920601	59920877	000000
chr10	59978960	59979071	000000
chr10	60952569	60952714	000000
chr10	61734519	61734993	000000
chr10	61937102	61937633	000000
chr10	62102096	62102429	000000
chr10	62129677	62129936	000000
chr10	62130316	62130668	000000
chr10	62136580	62136855	000000
chr10	62792751	62793162	000000
chr10	62828466	62828518	000000
chr10	62865832	62865894	000000
chr10	62885774	62885901	000000
chr10	63089787	63090175	000000
chr10	63337568	63337751	000000
chr10	64088845	64089423	000000
chr10	67186926	67187165	000000
chr10	67329782	67330128	000000
chr10	67646814	67646856	000000
chr10	68723635	68723965	000000
chr10	69118952	69119092	000000
chr10	69214162	69214265	000000
chr10	69307351	69307475	000000
chr10	69352031	69352245	000000
chr10	69706139	69706390	000000
chr10	69910423	69910585	000000
chr10	70520983	70521542	000000
chr10	70814459	70814503	000000
chr10	71302887	71302926	000000
chr10	71345362	71345401	000000
chr10	71637777	71637892	000000
chr10	71705146	71705460	000000
chr10	72897507	72897554	000000
chr10	73238151	73238337	000000
chr10	73857032	73857060	000000
chr10	74739524	74739553	000000
chr10	74925654	74925729	000000
chr10	75061509	75062575	000000
chr10	75950421	75950520	000000
chr10	77021721	77022037	000000
chr10	77794345	77794448	000000
chr10	77877550	77877791	000000
chr10	78323241	78323578	000000
chr10	78334922	78335245	000000
chr10	78351121	78351430	000000
chr10	78752120	78752206	000000
chr10	78812773	78812884	000000
chr10	79606680	79606908	000000
chr10	79735383	79735760	000000
chr10	79781114	79781469	000000
chr10	79901581	79901743	000000
chr10	79914787	79914972	000000
chr10	79946688	79946970	000000
chr10	80044273	80044322	000000
chr10	80114924	80115108	000000
chr10	80151580	80152079	000000
chr10	80204322	80204445	000000
chr10	80293456	80293683	000000
chr10	80342139	80342703	000000
chr10	80348804	80349320	000000
chr10	80355757	80356088	000000
chr10	80435850	80436345	000000
chr10	80507520	80507822	000000
chr10	80513796	80513981	000000
chr10	80533774	80533963	000000
chr10	80692464	80692514	000000
chr10	80808592	80808792	000000
chr10	80932999	80933423	000000
chr10	80991073	80991272	000000
chr10	81142877	81143057	000000
chr10	81177719	81178048	000000
chr10	81231520	81231883	000000
chr10	81393292	81393702	000000
chr10	81452741	81453355	000000
chr10	81477380	81477892	000000
chr10	81969026	81969051	000000
chr10	82696947	82697139	000000
chr10	82777881	82778065	000000
chr10	82901435	82901709	000000
chr10	83800332	83800475	000000
chr10	84111705	84111990	000000
chr10	84313644	84313669	000000
chr10	84823479	84823533	000000
chr10	85386246	85386428	000000
chr10	87057906	87058082	000000
chr10	87488694	87488998	000000
chr10	87858683	87859223	000000
chr10	90337275	90337346	000000
chr10	90876192	90876313	000000
chr10	91122672	91122926	000000
chr10	92307943	92308355	000000
chr10	93261929	93262421	000000
chr10	93421609	93421682	000000
chr10	93430931	93431421	000000
chr10	93452802	93452848	000000
chr10	93471351	93471587	000000
chr10	93534596	93534810	000000
chr10	93665491	93665570	000000
chr10	94545390	94545796	000000
chr10	95418248	95418395	000000
chr10	95539483	95539577	000000
chr10	95562353	95562778	000000
chr10	95894358	95894691	000000
chr10	96955697	96955781	000000
chr10	97479591	97479598	000000
chr10	99162134	99162271	000000
chr10	100016960	100017015	000000
chr10	103266196	103266275	000000
chr10	103402249	103402472	000000
chr10	104661668	104661935	000000
chr10	105578521	105578959	000000
chr10	106633048	106633270	000000
chr10	108446827	108447034	000000
chr10	108506671	108506746	000000
chr10	109008170	109008364	000000
chr10	110242389	110242436	000000
chr10	111247778	111247830	000000
chr10	111441153	111441377	000000
chr10	111508174	111508185	000000
chr10	112163909	112164093	000000
chr10	112229438	112229489	000000
chr10	112316855	112316941	000000
chr10	115478503	115478649	000000
chr10	116330876	116331466	000000
chr10	116677978	116678038	000000
chr10	117222805	117223008	000000
chr10	117377835	117377983	000000
chr10	117392942	117393227	000000
chr10	117418925	117419153	000000
chr10	117628448	117628521	000000
chr10	117731236	117731459	000000
chr10	117844631	117844783	000000
chr10	118056472	118056596	000000
chr10	118766256	118766407	000000
chr10	120026295	120026696	000000
chr10	120272499	120272854	000000
chr10	120551594	120551966	000000
chr10	120876167	120876264	000000
chr10	120883151	120883294	000000
chr10	120897775	120897871	000000
chr10	122120925	122121376	000000
chr10	122448043	122448098	000000
chr10	122886250	122886371	000000
chr10	123077085	123077257	000000
chr10	126956899	126957600	000000
chr10	126984823	126985183	000000
chr10	127177351	127177480	000000
chr10	127190067	127190237	000000
chr10	127291761	127292100	000000
chr10	127342540	127342820	000000
chr10	127509882	127510421	000000
chr10	127513849	127513948	000000
chr10	127542823	127543107	000000
chr10	127890320	127890605	000000
chr10	128034894	128034917	000000
chr10	128038966	128039028	000000
chr10	128094188	128094564	000000
chr10	128211065	128211134	000000
chr10	128524494	128524797	000000
chr10	128694943	128695052	000000
chr10	128896012	128896700	000000
chr10	130244444	130244768	000000
chr11	3291558	3291758	000000
chr11	3331117	3331492	000000
chr11	3515066	3515235	000000
chr11	3517027	3517621	000000
chr11	3912167	3912365	000000
chr11	4086751	4087106	000000
chr11	4117767	4118199	000000
chr11	4595202	4595395	000000
chr11	4705000	4705253	000000
chr11	4821563	4821676	000000
chr11	4836783	4837029	000000
chr11	4953936	4954193	000000
chr11	4998437	4998514	000000
chr11	5059844	5060000	000000
chr11	5416019	5416167	000000
chr11	5684465	5684485	000000
chr11	6179308	6179506	000000
chr11	6273565	6273938	000000
chr11	7056254	7056416	000000
chr11	10444154	10444226	000000
chr11	11461612	11461629	000000
chr11	11974988	11975046	000000
chr11	12359497	12359625	000000
chr11	12383114	12383283	000000
chr11	15620085	15620201	000000
chr11	17942415	17942478	000000
chr11	20541980	20542009	000000
chr11	20663920	20664114	000000
chr11	21240155	21240177	000000
chr11	21997560	21997893	000000
chr11	21998172	21998637	000000
chr11	22610502	22610927	000000
chr11	23009013	23009077	000000
chr11	24060334	24061020	000000
chr11	24075144	24075325	000000
chr11	24473629	24473885	000000
chr11	24718208	24718356	000000
chr11	24739758	24740356	000000
chr11	28582205	28582579	000000
chr11	29718838	29719131	000000
chr11	29720061	29720218	000000
chr11	29808528	29808708	000000
chr11	29824315	29824526	000000
chr11	31874097	31874115	000000
chr11	32118924	32119123	000000
chr11	32138116	32138191	000000
chr11	32226888	32227127	000000
chr11	32456234	32456465	000000
chr11	33197054	33197509	000000
chr11	33198091	33198193	000000
chr11	33680250	33680629	000000
chr11	33827144	33827353	000000
chr11	33911201	33911389	000000
chr11	34316410	34316567	000000
chr11	36676540	36676940	000000
chr11	36802118	36802576	000000
chr11	36873171	36873255	000000
chr11	38075600	38075652	000000
chr11	39589379	39589382	000000
chr11	40754461	40754648	000000
chr11	41969220	41969281	000000
chr11	42183177	42183199	000000
chr11	43776263	43776425	000000
chr11	44523797	44524046	000000
chr11	44707563	44707793	000000
chr11	44833399	44833410	000000
chr11	46218512	46218705	000000
chr11	48837049	48837435	000000
chr11	49590119	49590222	000000
chr11	49610459	49610979	000000
chr11	49633997	49634720	000000
chr11	50024610	50024773	000000
chr11	50430005	50430031	000000
chr11	50849395	50849711	000000
chr11	50850056	50850325	000000
chr11	50967123	50967247	000000
chr11	51757097	51757123	000000
chr11	51915870	51916319	000000
chr11	52166554	52167171	000000
chr11	52233110	52233130	000000
chr11	52447444	52447749	000000
chr11	53457509	53457693	000000
chr11	53764187	53764410	000000
chr11	54027671	54027757	000000
chr11	54312036	54312436	000000
chr11	54439103	54439470	000000
chr11	54920685	54920886	000000
chr11	55336565	55336933	000000
chr11	55992001	55992074	000000
chr11	57012537	57012809	000000
chr11	57378317	57378458	000000
chr11	57719710	57720005	000000
chr11	57787573	57787719	000000
chr11	57828543	57829247	000000
chr11	57886005	57886076	000000
chr11	58033652	58033839	000000
chr11	58297528	58297632	000000
chr11	58306734	58306794	000000
chr11	58937835	58937991	000000
chr11	59223789	59223898	000000
chr11	59663633	59663826	000000
chr11	60141425	60141627	000000
chr11	60210247	60210285	000000
chr11	60827040	60827412	000000
chr11	61307237	61307616	000000
chr11	61714777	61715138	000000
chr11	62077757	62077797	000000
chr11	62560708	62560962	000000
chr11	63131737	63132364	000000
chr11	64520177	64520276	000000
chr11	64663017	64663516	000000
chr11	65679049	65679112	000000
chr11	67010487	67010588	000000
chr11	67200421	67200767	000000
chr11	68623656	68624065	000000
chr11	69039538	69039618	000000
chr11	69235195	69235312	000000
chr11	69245862	69246067	000000
chr11	69559345	69559836	000000
chr11	69706867	69706932	000000
chr11	69769824	69770143	000000
chr11	69803278	69803417	000000
chr11	69834542	69834794	000000
chr11	69899800	69900367	000000
chr11	69966821	69966926	000000
chr11	70027295	70027431	000000
chr11	70520055	70520576	000000
chr11	70614914	70615891	000000
chr11	70854459	70854512	000000
chr11	71004824	71004921	000000
chr11	71346046	71346272	000000
chr11	71658905	71658949	000000
chr11	72068170	72068220	000000
chr11	72072207	72072744	000000
chr11	72265321	72265342	000000
chr11	72488384	72488470	000000
chr11	72501516	72501856	000000
chr11	73172325	73172338	000000
chr11	74393411	74393787	000000
chr11	74590684	74590937	000000
chr11	74611779	74611971	000000
chr11	74871141	74871451	000000
chr11	75231884	75232081	000000
chr11	75460040	75460350	000000
chr11	75468307	75468413	000000
chr11	75571194	75571410	000000
chr11	75877765	75877785	000000
chr11	76290252	76290687	000000
chr11	76436900	76437280	000000
chr11	76504178	76504244	000000
chr11	77498540	77498749	000000
chr11	77762797	77762999	000000
chr11	77884651	77884765	000000
chr11	78164161	78164380	000000
chr11	78178945	78179411	000000
chr11	78194237	78194649	000000
chr11	78344721	78345212	000000
chr11	78503448	78503499	000000
chr11	78695008	78695151	000000
chr11	78758231	78758398	000000
chr11	78771918	78771929	000000
chr11	79031067	79031357	000000
chr11	79380390	79380432	000000
chr11	79534711	79534752	000000
chr11	80184191	80184488	000000
chr11	80289527	80289756	000000
chr11	81154206	81154425	000000
chr11	81220016	81220344	000000
chr11	81612177	81612903	000000
chr11	82386657	82386746	000000
chr11	82567235	82567538	000000
chr11	82684279	82684619	000000
chr11	82971287	82971341	000000
chr11	83271632	83271825	000000
chr11	84515515	84516106	000000
chr11	84516441	84516847	000000
chr11	84520898	84521352	000000
chr11	84523040	84524379	000000
chr11	84526884	84527734	000000
chr11	84528097	84528683	000000
chr11	84529860	84529991	000000
chr11	84642926	84643203	000000
chr11	85831651	85831932	000000
chr11	85843610	85843811	000000
chr11	85891871	85892674	000000
chr11	86840723	86840787	000000
chr11	86949709	86949825	000000
chr11	86962243	86962527	000000
chr11	86970886	86971021	000000
chr11	86990222	86990254	000000
chr11	87639030	87639544	000000
chr11	87778148	87778307	000000
chr11	87921149	87921255	000000
chr11	88098359	88098506	000000
chr11	88181094	88181397	000000
chr11	88348179	88348233	000000
chr11	88404674	88404792	000000
chr11	88488434	88488849	000000
chr11	88728029	88728170	000000
chr11	88895867	88895881	000000
chr11	89311768	89311966	000000
chr11	89355938	89356033	000000
chr11	89777664	89777765	000000
chr11	90109654	90109733	000000
chr11	90665061	90665374	000000
chr11	93100417	93100932	000000
chr11	93550940	93551109	000000
chr11	94168392	94168537	000000
chr11	94344067	94344130	000000
chr11	94404384	94405034	000000
chr11	94449356	94449595	000000
chr11	94615475	94615821	000000
chr11	94872948	94873328	000000
chr11	94873618	94873770	000000
chr11	94928828	94929292	000000
chr11	95104989	95105791	000000
chr11	95126485	95126549	000000
chr11	95138844	95138895	000000
chr11	95150878	95151431	000000
chr11	95179446	95179584	000000
chr11	95202163	95202506	000000
chr11	95259756	95259851	000000
chr11	95610270	95610308	000000
chr11	95645077	95645913	000000
chr11	95714371	95714790	000000
chr11	95815593	95815647	000000
chr11	96261052	96261340	000000
chr11	96273992	96274043	000000
chr11	96740113	96740263	000000
chr11	96764673	96764952	000000
chr11	96860602	96860605	000000
chr11	97017671	97018079	000000
chr11	97101986	97101998	000000
chr11	97114030	97114208	000000
chr11	97309269	97309808	000000
chr11	97401098	97401292	000000
chr11	97631633	97631981	000000
chr11	97659530	97659567	000000
chr11	97698021	97698399	000000
chr11	97806656	97806809	000000
chr11	97996061	97996247	000000
chr11	98192556	98192657	000000
chr11	98201685	98201773	000000
chr11	98295307	98295642	000000
chr11	98321616	98321655	000000
chr11	98664208	98664379	000000
chr11	98746434	98746600	000000
chr11	98746935	98747060	000000
chr11	98762665	98762905	000000
chr11	98776880	98777237	000000
chr11	98785947	98786486	000000
chr11	98849144	98849473	000000
chr11	98929141	98929320	000000
chr11	98932850	98932979	000000
chr11	99069706	99069980	000000
chr11	99112930	99113341	000000
chr11	100145422	100146373	000000
chr11	100501560	100501569	000000
chr11	100672801	100673105	000000
chr11	100678176	100678196	000000
chr11	100693395	100693488	000000
chr11	100701256	100701532	000000
chr11	100851146	100851550	000000
chr11	101079966	101080049	000000
chr11	101169140	101169652	000000
chr11	101177284	101177771	000000
chr11	101263338	101264299	000000
chr11	101307982	101308031	000000
chr11	101375015	101375312	000000
chr11	101382005	101382315	000000
chr11	101589565	101589765	000000
chr11	101666797	101667001	000000
chr11	101667258	101667393	000000
chr11	101669521	101669773	000000
chr11	102081786	102082106	000000
chr11	102107823	102108019	000000
chr11	102311186	102311451	000000
chr11	102665647	102666219	000000
chr11	102983032	102983219	000000
chr11	103103216	103103587	000000
chr11	103360959	103361011	000000
chr11	103688474	103688730	000000
chr11	103772536	103773418	000000
chr11	103853562	103854623	000000
chr11	104134036	104134157	000000
chr11	104246219	104246460	000000
chr11	104310223	104310486	000000
chr11	104319200	104319475	000000
chr11	104401186	104401237	000000
chr11	105120811	105121002	000000
chr11	105181701	105181765	000000
chr11	106005949	106006164	000000
chr11	106488189	106488406	000000
chr11	106648149	106648165	000000
chr11	106658604	106658666	000000
chr11	106674385	106674990	000000
chr11	107012015	107012296	000000
chr11	107421938	107422223	000000
chr11	107584625	107584801	000000
chr11	107792606	107792837	000000
chr11	108274211	108274268	000000
chr11	108890546	108891620	000000
chr11	109170612	109170678	000000
chr11	109244980	109245273	000000
chr11	109569972	109570012	000000
chr11	109652113	109652716	000000
chr11	110797473	110797565	000000
chr11	111023038	111023271	000000
chr11	112870483	112870827	000000
chr11	113200911	113200974	000000
chr11	114652711	114652940	000000
chr11	114727866	114728046	000000
chr11	114794799	114795003	000000
chr11	114795749	114796158	000000
chr11	115322791	115323035	000000
chr11	115367038	115367195	000000
chr11	115492260	115492303	000000
chr11	115510204	115510455	000000
chr11	115534556	115534973	000000
chr11	115823469	115823678	000000
chr11	115999620	115999865	000000
chr11	116029906	116029942	000000
chr11	116232338	116232970	000000
chr11	116319542	116319693	000000
chr11	116515467	116515563	000000
chr11	116643838	116644159	000000
chr11	116906249	116906314	000000
chr11	116994607	116994973	000000
chr11	117031182	117031305	000000
chr11	117125471	117125751	000000
chr11	117409950	117410037	000000
chr11	117606831	117607174	000000
chr11	117786382	117786840	000000
chr11	117826082	117826363	000000
chr11	117836373	117836563	000000
chr11	117872871	117873179	000000
chr11	117919417	117919853	000000
chr11	117930619	117930860	000000
chr11	117949441	117949710	000000
chr11	118048169	118048368	000000
chr11	118173116	118173148	000000
chr11	118211925	118212212	000000
chr11	118363138	118363350	000000
chr11	118420183	118420194	000000
chr11	118428505	118428902	000000
chr11	118430341	118430470	000000
chr11	118490554	118491057	000000
chr11	118744635	118744884	000000
chr11	118830855	118830929	000000
chr11	118999800	118999977	000000
chr11	119051916	119052788	000000
chr11	119187588	119188020	000000
chr11	119215416	119215670	000000
chr11	120047897	120048074	000000
chr11	120519864	120519988	000000
chr11	120705008	120705348	000000
chr11	120720549	120720832	000000
chr11	120727034	120727560	000000
chr11	121362419	121362489	000000
chr11	121419051	121419079	000000
chr12	3308311	3308565	000000
chr12	3837116	3837303	000000
chr12	4042163	4042300	000000
chr12	4200962	4201028	000000
chr12	8297597	8297789	000000
chr12	8922955	8922996	000000
chr12	9573636	9573878	000000
chr12	9576636	9576816	000000
chr12	9582136	9582655	000000
chr12	9585157	9585329	000000
chr12	13083783	13083828	000000
chr12	13190422	13190450	000000
chr12	15589052	15589349	000000
chr12	15814004	15814126	000000
chr12	16591971	16592184	000000
chr12	16654071	16654524	000000
chr12	16718849	16719239	000000
chr12	16942155	16942361	000000
chr12	17202700	17202761	000000
chr12	17545022	17545044	000000
chr12	17554143	17554230	000000
chr12	17747440	17747554	000000
chr12	17981761	17982038	000000
chr12	18390723	18391058	000000
chr12	18437115	18437426	000000
chr12	19288889	19289199	000000
chr12	20058996	20059035	000000
chr12	20311983	20312652	000000
chr12	20921189	20921509	000000
chr12	21385185	21385255	000000
chr12	22745235	22745264	000000
chr12	24586473	24586543	000000
chr12	24925857	24926092	000000
chr12	25218885	25218910	000000
chr12	26108737	26108905	000000
chr12	26557531	26557695	000000
chr12	26886277	26886604	000000
chr12	27339902	27340607	000000
chr12	27564178	27564286	000000
chr12	28055463	28055654	000000
chr12	28817176	28817254	000000
chr12	29083651	29084560	000000
chr12	29096908	29097007	000000
chr12	29237949	29238005	000000
chr12	29664365	29664723	000000
chr12	29699339	29699687	000000
chr12	29724000	29724306	000000
chr12	29789797	29790197	000000
chr12	30373606	30373609	000000
chr12	30883497	30883787	000000
chr12	31008353	31008466	000000
chr12	31073464	31073662	000000
chr12	31450321	31450511	000000
chr12	33036164	33036428	000000
chr12	33129654	33129847	000000
chr12	33955456	33955677	000000
chr12	34527658	34527790	000000
chr12	36154605	36154754	000000
chr12	36158317	36158691	000000
chr12	36313938	36314493	000000
chr12	36933379	36933483	000000
chr12	41461835	41461840	000000
chr12	44515360	44515381	000000
chr12	44601983	44601992	000000
chr12	45026811	45026956	000000
chr12	45187241	45187462	000000
chr12	49373990	49374508	000000
chr12	49375750	49376689	000000
chr12	49395481	49395687	000000
chr12	49399901	49400474	000000
chr12	50614477	50614642	000000
chr12	51047206	51047324	000000
chr12	52382975	52383065	000000
chr12	52505458	52505689	000000
chr12	52726552	52726745	000000
chr12	52782895	52782938	000000
chr12	53012406	53012480	000000
chr12	53231086	53231320	000000
chr12	54391601	54391669	000000
chr12	54520453	54520658	000000
chr12	54546287	54546534	000000
chr12	54740091	54740160	000000
chr12	54794774	54794986	000000
chr12	55480951	55481160	000000
chr12	55491248	55491528	000000
chr12	55518039	55518204	000000
chr12	55914514	55914751	000000
chr12	56458632	56459350	000000
chr12	56459703	56459996	000000
chr12	56509850	56509981	000000
chr12	56527107	56527251	000000
chr12	56529811	56530152	000000
chr12	56531759	56531969	000000
chr12	56532283	56532451	000000
chr12	56540310	56540326	000000
chr12	56615051	56615768	000000
chr12	56619481	56619597	000000
chr12	56636764	56636831	000000
chr12	56692613	56693065	000000
chr12	56693323	56693731	000000
chr12	57301064	57301181	000000
chr12	57571586	57571998	000000
chr12	58268127	58268245	000000
chr12	61520901	61521309	000000
chr12	65634406	65634466	000000
chr12	66890619	66891025	000000
chr12	69362101	69362159	000000
chr12	69446107	69446197	000000
chr12	69446566	69446787	000000
chr12	69582759	69582819	000000
chr12	70316409	70316477	000000
chr12	70350374	70350507	000000
chr12	70367294	70367424	000000
chr12	70968751	70969120	000000
chr12	71833590	71833700	000000
chr12	72781000	72781223	000000
chr12	72790688	72790804	000000
chr12	72855243	72855452	000000
chr12	73048492	73049035	000000
chr12	73050697	73051054	000000
chr12	73565228	73565436	000000
chr12	73586341	73586536	000000
chr12	73846815	73847026	000000
chr12	74130873	74131033	000000
chr12	74363165	74363374	000000
chr12	74694285	74694293	000000
chr12	74825245	74825450	000000
chr12	75379795	75379867	000000
chr12	75583983	75584004	000000
chr12	75701782	75701840	000000
chr12	75819567	75819755	000000
chr12	76152324	76152720	000000
chr12	76766084	76766157	000000
chr12	78089599	78089798	000000
chr12	78996670	78997142	000000
chr12	79171466	79171608	000000
chr12	79661142	79661387	000000
chr12	79925141	79925145	000000
chr12	79925446	79926142	000000
chr12	80146501	80146743	000000
chr12	80507479	80507604	000000
chr12	80693223	80693435	000000
chr12	81009675	81010019	000000
chr12	81796414	81796619	000000
chr12	82617777	82618017	000000
chr12	83474147	83474426	000000
chr12	83536282	83536358	000000
chr12	83939731	83940006	000000
chr12	84054210	84054330	000000
chr12	84175979	84176640	000000
chr12	84192517	84192737	000000
chr12	84222500	84222524	000000
chr12	84222804	84222849	000000
chr12	84362569	84362709	000000
chr12	85150452	85150706	000000
chr12	86086767	86087180	000000
chr12	86892898	86892913	000000
chr12	86912888	86913057	000000
chr12	86983414	86983873	000000
chr12	87939452	87939516	000000
chr12	88161502	88161612	000000
chr12	88709496	88709603	000000
chr12	88723442	88723564	000000
chr12	89812509	89812755	000000
chr12	90729537	90729948	000000
chr12	91401316	91401388	000000
chr12	91640750	91641116	000000
chr12	91778098	91778250	000000
chr12	91981190	91981482	000000
chr12	92198872	92199080	000000
chr12	94733406	94733542	000000
chr12	95737438	95737456	000000
chr12	95746946	95747426	000000
chr12	95818341	95818472	000000
chr12	98733490	98733833	000000
chr12	99640986	99641020	000000
chr12	99757800	99758174	000000
chr12	101027739	101027972	000000
chr12	102524978	102525117	000000
chr12	102627025	102627158	000000
chr12	102948392	102948453	000000
chr12	104440398	104440544	000000
chr12	104637069	104637488	000000
chr12	105454890	105455132	000000
chr12	105471883	105471915	000000
chr12	105906773	105906887	000000
chr12	105961689	105961838	000000
chr12	106055878	106056063	000000
chr12	106175307	106175691	000000
chr12	106311272	106311337	000000
chr12	107627557	107627579	000000
chr12	108005481	108005938	000000
chr12	108064188	108064200	000000
chr12	108237382	108237449	000000
chr12	108424307	108424489	000000
chr12	108701696	108701749	000000
chr12	109445579	109445706	000000
chr12	109446047	109446458	000000
chr12	109446740	109446830	000000
chr12	109450378	109450550	000000
chr12	109459192	109459293	000000
chr12	109606782	109607161	000000
chr12	109626134	109626230	000000
chr12	111446231	111446524	000000
chr12	111575856	111576007	000000
chr12	111813125	111813342	000000
chr12	112077686	112077706	000000
chr12	112170831	112171034	000000
chr12	112507460	112507591	000000
chr12	112700520	112700659	000000
chr12	112823717	112823823	000000
chr12	112876572	112877462	000000
chr12	112898185	112898486	000000
chr12	113146670	113146972	000000
chr12	113175997	113176328	000000
chr12	116581179	116581304	000000
chr12	116856381	116856476	000000
chr12	117153025	117153460	000000
chr12	117807710	117807823	000000
chr12	118707244	118707344	000000
chr12	118839523	118839790	000000
chr12	118840354	118840594	000000
chr12	118841679	118841900	000000
chr12	118842456	118842669	000000
chr12	118846389	118846472	000000
chr12	118853798	118853955	000000
chr12	119237687	119237849	000000
chr13	3615380	3615531	000000
chr13	3712281	3713074	000000
chr13	3770282	3770382	000000
chr13	4032731	4032738	000000
chr13	5863103	5863742	000000
chr13	6646939	6647063	000000
chr13	8667236	8667321	000000
chr13	10654223	10654281	000000
chr13	11195835	11195878	000000
chr13	11482920	11483129	000000
chr13	13984799	13984842	000000
chr13	15654710	15654875	000000
chr13	15759870	15759926	000000
chr13	16005681	16005688	000000
chr13	16017231	16017541	000000
chr13	16626786	16626924	000000
chr13	16937942	16938051	000000
chr13	19021634	19021684	000000
chr13	20038563	20038817	000000
chr13	20272269	20272304	000000
chr13	21158146	21158346	000000
chr13	21199350	21199622	000000
chr13	21268061	21268072	000000
chr13	21717069	21717468	000000
chr13	21718000	21718075	000000
chr13	21735728	21736007	000000
chr13	21855217	21855342	000000
chr13	21883052	21883504	000000
chr13	23269854	23270144	000000
chr13	23434484	23434728	000000
chr13	23467080	23467265	000000
chr13	23497795	23498130	000000
chr13	23764165	23764391	000000
chr13	24551475	24551493	000000
chr13	24625043	24625134	000000
chr13	24942653	24942827	000000
chr13	25269251	25269657	000000
chr13	25701055	25701297	000000
chr13	26492606	26492678	000000
chr13	28957777	28957931	000000
chr13	30749288	30749995	000000
chr13	31425190	31425314	000000
chr13	31565990	31566210	000000
chr13	31621608	31622061	000000
chr13	31627118	31627288	000000
chr13	31627596	31628448	000000
chr13	31628764	31629218	000000
chr13	31630119	31630855	000000
chr13	31810652	31810723	000000
chr13	32803498	32803740	000000
chr13	34128139	34128202	000000
chr13	34130850	34131231	000000
chr13	34964676	34965361	000000
chr13	35027030	35027051	000000
chr13	36725202	36725287	000000
chr13	36725569	36725616	000000
chr13	36726344	36726394	000000
chr13	37452559	37452764	000000
chr13	37751314	37751468	000000
chr13	37934031	37934263	000000
chr13	38448847	38449115	000000
chr13	39011661	39011859	000000
chr13	39419366	39419553	000000
chr13	39823597	39823893	000000
chr13	39910823	39910911	000000
chr13	40475685	40475697	000000
chr13	40742285	40742441	000000
chr13	42070290	42070601	000000
chr13	42095894	42096016	000000
chr13	42101463	42101749	000000
chr13	42711939	42712185	000000
chr13	42725575	42725616	000000
chr13	42996026	42996249	000000
chr13	43129448	43129646	000000
chr13	43237212	43237473	000000
chr13	43865422	43865644	000000
chr13	43987420	43987851	000000
chr13	44043725	44043848	000000
chr13	44218300	44218652	000000
chr13	44228931	44229456	000000
chr13	44819393	44819508	000000
chr13	44868118	44868245	000000
chr13	45192284	45192526	000000
chr13	45966916	45966971	000000
chr13	46097145	46097328	000000
chr13	46310958	46311009	000000
chr13	46670598	46670822	000000
chr13	46931117	46931290	000000
chr13	47289912	47290398	000000
chr13	48324374	48324537	000000
chr13	48669640	48670054	000000
chr13	48931465	48931497	000000
chr13	51151951	51151999	000000
chr13	51401328	51401353	000000
chr13	51567986	51568763	000000
chr13	51616490	51616967	000000
chr13	51644270	51644451	000000
chr13	51730287	51730353	000000
chr13	52045481	52045541	000000
chr13	52446078	52446103	000000
chr13	52979055	52979323	000000
chr13	53447682	53447911	000000
chr13	53501877	53502130	000000
chr13	53504849	53505046	000000
chr13	53613609	53613623	000000
chr13	54067531	54067814	000000
chr13	54211959	54212361	000000
chr13	54448187	54448235	000000
chr13	54575657	54575881	000000
chr13	54956514	54956722	000000
chr13	55415090	55415170	000000
chr13	55420561	55420821	000000
chr13	55463526	55463766	000000
chr13	55828934	55829363	000000
chr13	55831774	55832125	000000
chr13	55832977	55833309	000000
chr13	55963606	55963779	000000
chr13	56249668	56249916	000000
chr13	56250198	56250691	000000
chr13	56256665	56256677	000000
chr13	56422731	56422876	000000
chr13	56612277	56612871	000000
chr13	56753941	56754222	000000
chr13	57584959	57585074	000000
chr13	57711721	57712034	000000
chr13	58443890	58444016	000000
chr13	58543487	58543613	000000
chr13	58590798	58590949	000000
chr13	58826964	58827061	000000
chr13	58927939	58928632	000000
chr13	58999282	58999371	000000
chr13	59679504	59679543	000000
chr13	60684085	60684119	000000
chr13	61104132	61104340	000000
chr13	62659522	62659593	000000
chr13	62938523	62938788	000000
chr13	63113866	63113964	000000
chr13	64036497	64036887	000000
chr13	64161262	64161367	000000
chr13	65890599	65891101	000000
chr13	66320688	66320979	000000
chr13	67173831	67173896	000000
chr13	68096644	68096678	000000
chr13	69196533	69196831	000000
chr13	70109656	70109925	000000
chr13	70499434	70499622	000000
chr13	71104603	71104706	000000
chr13	72292118	72292466	000000
chr13	72299522	72299862	000000
chr13	72345535	72345899	000000
chr13	73261400	73261694	000000
chr13	73262537	73262700	000000
chr13	73264007	73264601	000000
chr13	73267507	73268378	000000
chr13	73468103	73468716	000000
chr13	73749863	73750239	000000
chr13	74317891	74318055	000000
chr13	75727565	75727635	000000
chr13	75785961	75786033	000000
chr13	77604188	77604220	000000
chr13	78190487	78190698	000000
chr13	78195747	78195892	000000
chr13	78427247	78427485	000000
chr13	78428251	78428571	000000
chr13	79248165	79248213	000000
chr13	79431613	79431656	000000
chr13	80049513	80049597	000000
chr13	80409660	80409762	000000
chr13	81228003	81228031	000000
chr13	83111411	83111648	000000
chr13	83525238	83525448	000000
chr13	83574020	83574072	000000
chr13	83740850	83740891	000000
chr13	84345655	84346420	000000
chr13	84612606	84612714	000000
chr13	88822631	88822984	000000
chr13	92353937	92353978	000000
chr13	93241306	93241317	000000
chr13	94646921	94647350	000000
chr13	94709040	94709517	000000
chr13	95281929	95282007	000000
chr13	95961278	95961457	000000
chr13	97837529	97837648	000000
chr13	98240155	98240406	000000
chr13	98363556	98364099	000000
chr13	98364709	98364908	000000
chr13	98365201	98365411	000000
chr13	98367557	98367818	000000
chr13	98503447	98503553	000000
chr13	98561352	98561452	000000
chr13	98913282	98913554	000000
chr13	99442785	99443022	000000
chr13	99482763	99482898	000000
chr13	99497247	99497476	000000
chr13	99899838	99899991	000000
chr13	100542090	100542101	000000
chr13	101233977	101233998	000000
chr13	102504332	102504931	000000
chr13	103919242	103919304	000000
chr13	104110714	104110831	000000
chr13	104816188	104816376	000000
chr13	105109548	105109582	000000
chr13	106956234	106956276	000000
chr13	107631525	107631738	000000
chr13	109660289	109660461	000000
chr13	109823454	109823592	000000
chr13	110281225	110281314	000000
chr13	110398477	110398724	000000
chr13	110819426	110819508	000000
chr13	111494664	111495026	000000
chr13	112261654	112261734	000000
chr13	113013266	113013380	000000
chr13	113046842	113046916	000000
chr13	113055911	113055965	000000
chr13	113616098	113616290	000000
chr13	116707095	116707264	000000
chr13	117167771	117167816	000000
chr13	117315932	117316073	000000
chr13	117605195	117605625	000000
chr13	117606029	117606381	000000
chr13	119188025	119188165	000000
chr13	119427425	119427636	000000
chr13	119613626	119613849	000000
chr13	119631621	119631714	000000
chr13	119792150	119792424	000000
chr13	120223220	120223436	000000
chr14	3179486	3179572	000000
chr14	8420989	8420995	000000
chr14	10453089	10453194	000000
chr14	11555855	11556280	000000
chr14	12339090	12339259	000000
chr14	12340191	12340723	000000
chr14	12821045	12821257	000000
chr14	13652017	13652173	000000
chr14	13933540	13933648	000000
chr14	14346769	14347228	000000
chr14	16732315	16732424	000000
chr14	17662285	17662357	000000
chr14	18632092	18632100	000000
chr14	20378450	20378540	000000
chr14	20656408	20656626	000000
chr14	20928630	20928715	000000
chr14	21546484	21546897	000000
chr14	23651891	23651983	000000
chr14	23837452	23837553	000000
chr14	24205834	24206022	000000
chr14	24575143	24575260	000000
chr14	24824483	24824502	000000
chr14	26486681	26486891	000000
chr14	28487605	28487870	000000
chr14	28507640	28507846	000000
chr14	28958620	28958907	000000
chr14	29179713	29179793	000000
chr14	29940107	29940663	000000
chr14	30177936	30178065	000000
chr14	30354211	30354568	000000
chr14	30548494	30548570	000000
chr14	30593844	30594187	000000
chr14	31130218	31130669	000000
chr14	31161803	31162142	000000
chr14	31528276	31528418	000000
chr14	31832158	31832175	000000
chr14	32117378	32117607	000000
chr14	32596847	32596880	000000
chr14	33318100	33318307	000000
chr14	33351503	33351618	000000
chr14	33489184	33489287	000000
chr14	33658418	33658454	000000
chr14	34501335	34501457	000000
chr14	34615146	34615299	000000
chr14	34818855	34818892	000000
chr14	34880581	34881175	000000
chr14	34909143	34909194	000000
chr14	34969276	34969435	000000
chr14	35365186	35365361	000000
chr14	37087845	37088501	000000
chr14	37106022	37106082	000000
chr14	38717267	38717471	000000
chr14	40957873	40958250	000000
chr14	44299188	44299380	000000
chr14	44858527	44858762	000000
chr14	44988561	44988786	000000
chr14	45217618	45217664	000000
chr14	45565658	45566620	000000
chr14	45652861	45653006	000000
chr14	45655043	45655362	000000
chr14	45878674	45878746	000000
chr14	46581256	46581350	000000
chr14	47489525	47489758	000000
chr14	47657757	47658001	000000
chr14	47659209	47659304	000000
chr14	48062538	48062628	000000
chr14	48122304	48122891	000000
chr14	48440417	48440477	000000
chr14	48447274	48447799	000000
chr14	48667699	48668442	000000
chr14	48669338	48670454	000000
chr14	48671150	48671586	000000
chr14	48674074	48674443	000000
chr14	49065301	49065387	000000
chr14	49713136	49713302	000000
chr14	49722190	49722299	000000
chr14	49780578	49780886	000000
chr14	50662069	50662136	000000
chr14	50904168	50904516	000000
chr14	51088183	51088450	000000
chr14	51963741	51963911	000000
chr14	52010773	52011022	000000
chr14	52118694	52118876	000000
chr14	52325988	52326423	000000
chr14	52983694	52983830	000000
chr14	54229012	54229079	000000
chr14	54432612	54432820	000000
chr14	54463570	54463846	000000
chr14	54464918	54464960	000000
chr14	54475315	54475687	000000
chr14	54877877	54877923	000000
chr14	55470900	55471066	000000
chr14	55511653	55511803	000000
chr14	55556489	55556542	000000
chr14	55713099	55713341	000000
chr14	56575155	56575383	000000
chr14	57058391	57058460	000000
chr14	57910449	57910561	000000
chr14	57951330	57951365	000000
chr14	59084618	59084704	000000
chr14	60250051	60250478	000000
chr14	60379617	60381207	000000
chr14	60382761	60383017	000000
chr14	60818421	60818445	000000
chr14	61294118	61294360	000000
chr14	61414310	61414402	000000
chr14	62292969	62293281	000000
chr14	62946207	62946291	000000
chr14	62965906	62966091	000000
chr14	62974612	62975433	000000
chr14	63123850	63123900	000000
chr14	63252446	63252577	000000
chr14	63262995	63263533	000000
chr14	63269728	63270008	000000
chr14	64041753	64041850	000000
chr14	64323911	64324081	000000
chr14	64533365	64533491	000000
chr14	64575646	64575883	000000
chr14	64594566	64594599	000000
chr14	65374982	65375091	000000
chr14	67009847	67010082	000000
chr14	67228566	67228711	000000
chr14	67717343	67717464	000000
chr14	67864032	67864083	000000
chr14	68040678	68040780	000000
chr14	68082161	68082467	000000
chr14	68125176	68125775	000000
chr14	69172672	69172867	000000
chr14	69855253	69855423	000000
chr14	69918108	69918178	000000
chr14	70287610	70287979	000000
chr14	72158810	72159056	000000
chr14	75828496	75828730	000000
chr14	75829082	75829390	000000
chr14	76032598	76032914	000000
chr14	76471518	76471588	000000
chr14	76949150	76949293	000000
chr14	77213429	77213499	000000
chr14	77708535	77708754	000000
chr14	78109489	78109683	000000
chr14	78733315	78733682	000000
chr14	79077586	79077592	000000
chr14	79773154	79773512	000000
chr14	80149998	80150028	000000
chr14	80253887	80254104	000000
chr14	80683339	80683700	000000
chr14	87140472	87140493	000000
chr14	87605566	87605598	000000
chr14	89581384	89581483	000000
chr14	95899639	95899763	000000
chr14	97587117	97587200	000000
chr14	98167148	98167573	000000
chr14	98170769	98171038	000000
chr14	100385311	100385513	000000
chr14	102983462	102983490	000000
chr14	103097390	103097692	000000
chr14	103778602	103778697	000000
chr14	103779027	103779100	000000
chr14	103842825	103843080	000000
chr14	105328572	105329072	000000
chr14	105346231	105346547	000000
chr14	108909896	108910136	000000
chr14	108910400	108910661	000000
chr14	114476816	114476981	000000
chr14	115037532	115037628	000000
chr14	115040051	115040139	000000
chr14	116928256	116928378	000000
chr14	117061880	117062149	000000
chr14	118151801	118152132	000000
chr14	118473220	118473444	000000
chr14	118551294	118551464	000000
chr14	119444698	119444780	000000
chr14	120196119	120196163	000000
chr14	120274894	120274938	000000
chr14	120912800	120912861	000000
chr14	121445305	121445870	000000
chr14	121607543	121607590	000000
chr14	122300265	122300566	000000
chr14	122449970	122450327	000000
chr14	122477459	122477813	000000
chr14	123513417	123513453	000000
chr15	3994789	3995033	000000
chr15	4348895	4349038	000000
chr15	5245029	5245144	000000
chr15	6874912	6875038	000000
chr15	8279366	8279739	000000
chr15	8698763	8698996	000000
chr15	8709560	8709598	000000
chr15	8710740	8711189	000000
chr15	9502726	9502769	000000
chr15	11035742	11036169	000000
chr15	11320748	11320783	000000
chr15	12116174	12116506	000000
chr15	12213321	12213340	000000
chr15	12505664	12505913	000000
chr15	13181176	13181703	000000
chr15	14799323	14799346	000000
chr15	16181855	16181892	000000
chr15	21923434	21923497	000000
chr15	23036462	23037004	000000
chr15	25291439	25292001	000000
chr15	25623702	25624010	000000
chr15	25922262	25922482	000000
chr15	27485403	27485452	000000
chr15	27788216	27788245	000000
chr15	29506518	29506553	000000
chr15	30387562	30387787	000000
chr15	30457697	30457806	000000
chr15	31224960	31225115	000000
chr15	31338061	31338236	000000
chr15	31396165	31396690	000000
chr15	32003290	32003644	000000
chr15	32244249	32244408	000000
chr15	32246822	32247019	000000
chr15	32765525	32765528	000000
chr15	32921837	32922012	000000
chr15	33140556	33140828	000000
chr15	34572096	34572169	000000
chr15	34583515	34583541	000000
chr15	34813215	34813585	000000
chr15	35816042	35816174	000000
chr15	36015879	36015933	000000
chr15	36304037	36304564	000000
chr15	36726474	36726765	000000
chr15	36901804	36901960	000000
chr15	37186242	37186486	000000
chr15	37792961	37792988	000000
chr15	38282759	38282934	000000
chr15	38298359	38298431	000000
chr15	39715284	39715320	000000
chr15	39735199	39735326	000000
chr15	40735514	40736142	000000
chr15	41155479	41155735	000000
chr15	41446516	41446656	000000
chr15	41448533	41448841	000000
chr15	41788405	41788421	000000
chr15	41789651	41789928	000000
chr15	41969652	41969671	000000
chr15	43390364	43390404	000000
chr15	44544483	44544507	000000
chr15	44664135	44664229	000000
chr15	45081659	45081958	000000
chr15	50747119	50747266	000000
chr15	52082308	52082345	000000
chr15	52967768	52967976	000000
chr15	53343389	53343569	000000
chr15	54612691	54612984	000000
chr15	54746597	54746618	000000
chr15	55268673	55268923	000000
chr15	58888320	58888333	000000
chr15	59059802	59059944	000000
chr15	59650664	59651104	000000
chr15	59783802	59784203	000000
chr15	60692234	60692456	000000
chr15	60692994	60693111	000000
chr15	61395309	61395632	000000
chr15	61837642	61837694	000000
chr15	62521608	62521663	000000
chr15	62673533	62673759	000000
chr15	64177937	64178299	000000
chr15	64306865	64306871	000000
chr15	67039411	67039833	000000
chr15	68259604	68259617	000000
chr15	68286951	68287282	000000
chr15	68503184	68503410	000000
chr15	71195242	71195517	000000
chr15	71487985	71488017	000000
chr15	72801450	72801816	000000
chr15	73470280	73470286	000000
chr15	73680148	73680247	000000
chr15	74752197	74752214	000000
chr15	75282021	75282194	000000
chr15	75575158	75575481	000000
chr15	75614790	75615260	000000
chr15	75732977	75733172	000000
chr15	75999506	75999884	000000
chr15	76001989	76002753	000000
chr15	76003057	76003745	000000
chr15	76090837	76091009	000000
chr15	76199581	76199687	000000
chr15	76229010	76229319	000000
chr15	76231857	76232141	000000
chr15	76618237	76618403	000000
chr15	76697979	76698014	000000
chr15	76698318	76698353	000000
chr15	77151955	77152026	000000
chr15	77523243	77523517	000000
chr15	77818034	77818079	000000
chr15	77857559	77857720	000000
chr15	77858196	77858224	000000
chr15	78094980	78095084	000000
chr15	78164493	78164725	000000
chr15	78172635	78172694	000000
chr15	78380617	78380742	000000
chr15	78443755	78444118	000000
chr15	78519253	78519377	000000
chr15	78717791	78718076	000000
chr15	78820734	78820916	000000
chr15	78868378	78868658	000000
chr15	78914754	78914968	000000
chr15	79164097	79164313	000000
chr15	79417261	79417357	000000
chr15	79507704	79507969	000000
chr15	79604671	79605072	000000
chr15	79828880	79829069	000000
chr15	79932042	79932387	000000
chr15	79935896	79936002	000000
chr15	79952826	79953018	000000
chr15	80098088	80098098	000000
chr15	80264661	80264845	000000
chr15	81120222	81120299	000000
chr15	81416772	81417286	000000
chr15	81697312	81697598	000000
chr15	81809888	81810073	000000
chr15	82211224	82211504	000000
chr15	82380052	82380153	000000
chr15	82958244	82958627	000000
chr15	83038087	83038231	000000
chr15	83998100	83998382	000000
chr15	84231241	84231691	000000
chr15	84232248	84232440	000000
chr15	84301118	84301229	000000
chr15	84720167	84720870	000000
chr15	84852648	84852798	000000
chr15	84853127	84853206	000000
chr15	84898150	84898412	000000
chr15	85821234	85821365	000000
chr15	85822362	85822372	000000
chr15	86085748	86086456	000000
chr15	86182313	86182478	000000
chr15	86188152	86188319	000000
chr15	86814952	86815036	000000
chr15	87091096	87091503	000000
chr15	88263227	88263320	000000
chr15	88954891	88955156	000000
chr15	89179399	89180256	000000
chr15	89195337	89195340	000000
chr15	89255316	89255444	000000
chr15	89803500	89803592	000000
chr15	89840918	89841223	000000
chr15	90894693	90894916	000000
chr15	91180501	91180555	000000
chr15	91609754	91610208	000000
chr15	93001526	93002175	000000
chr15	93397171	93397262	000000
chr15	93513046	93513219	000000
chr15	93513823	93514395	000000
chr15	93594628	93594707	000000
chr15	96209234	96209423	000000
chr15	96566939	96567316	000000
chr15	96643231	96643510	000000
chr15	97224033	97224234	000000
chr15	97705072	97705110	000000
chr15	97781943	97782398	000000
chr15	97798202	97798442	000000
chr15	97990117	97990433	000000
chr15	97992621	97992800	000000
chr15	98003449	98003630	000000
chr15	98003889	98004082	000000
chr15	98696040	98696282	000000
chr15	98796220	98797262	000000
chr15	98806888	98806980	000000
chr15	98991467	98991946	000000
chr15	98992760	98992823	000000
chr15	99023985	99024140	000000
chr15	99420546	99420828	000000
chr15	99564485	99564620	000000
chr15	99712876	99713263	000000
chr15	99714883	99715566	000000
chr15	100018831	100018904	000000
chr15	100637779	100637989	000000
chr15	100685102	100685437	000000
chr15	100704146	100704214	000000
chr15	100757272	100757468	000000
chr15	101006668	101006994	000000
chr15	101267607	101268170	000000
chr15	101553138	101553310	000000
chr15	101655786	101655870	000000
chr15	102028075	102028522	000000
chr15	102105594	102105668	000000
chr15	102108426	102108488	000000
chr15	102239299	102239542	000000
chr15	102295893	102295976	000000
chr15	102355112	102355555	000000
chr15	102355943	102356273	000000
chr15	102362850	102363078	000000
chr15	102404915	102404965	000000
chr15	102594072	102594217	000000
chr15	102658158	102658385	000000
chr15	102692226	102692558	000000
chr15	102705885	102706097	000000
chr15	103011603	103012397	000000
chr15	103040422	103040621	000000
chr15	103162898	103163204	000000
chr15	103176860	103176887	000000
chr15	103214957	103215059	000000
chr15	103315362	103315426	000000
chr16	4267904	4268190	000000
chr16	4623602	4624212	000000
chr16	4656440	4656479	000000
chr16	4785876	4785957	000000
chr16	5147483	5147674	000000
chr16	5382318	5382509	000000
chr16	6965163	6965589	000000
chr16	7052656	7052992	000000
chr16	7766723	7766752	000000
chr16	8040852	8040896	000000
chr16	8788735	8788949	000000
chr16	9995864	9995905	000000
chr16	10278762	10278900	000000
chr16	10447505	10447672	000000
chr16	10534757	10534882	000000
chr16	10673377	10673393	000000
chr16	11345598	11345652	000000
chr16	12807460	12807747	000000
chr16	12856143	12856188	000000
chr16	17132998	17133010	000000
chr16	17509590	17509687	000000
chr16	17558329	17558489	000000
chr16	17800057	17800212	000000
chr16	17952693	17952709	000000
chr16	18686925	18687011	000000
chr16	19760198	19760755	000000
chr16	19890865	19890913	000000
chr16	20141840	20141986	000000
chr16	21332559	21332726	000000
chr16	21396316	21396402	000000
chr16	22548085	22548849	000000
chr16	23128765	23128769	000000
chr16	23548766	23548814	000000
chr16	24598793	24598872	000000
chr16	25104872	25104941	000000
chr16	26651750	26651863	000000
chr16	28572349	28572386	000000
chr16	28893395	28893459	000000
chr16	28985307	28985442	000000
chr16	29198809	29198865	000000
chr16	29683878	29684579	000000
chr16	29967620	29967649	000000
chr16	30009743	30009946	000000
chr16	30065659	30066094	000000
chr16	30283821	30283903	000000
chr16	30532073	30532652	000000
chr16	30596954	30596976	000000
chr16	31592033	31592059	000000
chr16	32783813	32783948	000000
chr16	32865333	32865340	000000
chr16	33379679	33379765	000000
chr16	33764584	33764987	000000
chr16	34094077	34094310	000000
chr16	35256174	35256273	000000
chr16	35771063	35771305	000000
chr16	35984337	35984639	000000
chr16	36194500	36194637	000000
chr16	36322835	36322974	000000
chr16	36724003	36724105	000000
chr16	37684420	37684492	000000
chr16	38087213	38087587	000000
chr16	38619328	38619554	000000
chr16	40577352	40577416	000000
chr16	40616507	40616557	000000
chr16	42275583	42275884	000000
chr16	42907185	42907359	000000
chr16	43504044	43504370	000000
chr16	44687108	44687345	000000
chr16	44687603	44687994	000000
chr16	45804849	45804929	000000
chr16	45937058	45937108	000000
chr16	45967420	45967828	000000
chr16	48562887	48562989	000000
chr16	49198043	49198193	000000
chr16	52065045	52065066	000000
chr16	53266241	53266603	000000
chr16	55515268	55515684	000000
chr16	55956394	55956668	000000
chr16	56886893	56887079	000000
chr16	57227847	57227921	000000
chr16	57858589	57859447	000000
chr16	59354565	59354584	000000
chr16	59420988	59420994	000000
chr16	59457986	59458064	000000
chr16	60468481	60468714	000000
chr16	60815662	60815916	000000
chr16	62626980	62627156	000000
chr16	62846192	62846283	000000
chr16	66015337	66015446	000000
chr16	69142291	69142469	000000
chr16	69865227	69865272	000000
chr16	70345971	70346008	000000
chr16	70373307	70373352	000000
chr16	72079602	72079680	000000
chr16	72888241	72888338	000000
chr16	74142302	74142461	000000
chr16	74547785	74548029	000000
chr16	74578425	74578435	000000
chr16	75089784	75090268	000000
chr16	75767538	75767698	000000
chr16	76321759	76321928	000000
chr16	76831316	76831534	000000
chr16	78127041	78127112	000000
chr16	81201611	81201779	000000
chr16	85804287	85804525	000000
chr16	89299507	89299705	000000
chr16	90141743	90142011	000000
chr16	90385168	90385207	000000
chr16	90401416	90401487	000000
chr16	90580528	90580689	000000
chr16	91121902	91121964	000000
chr16	91170207	91170504	000000
chr16	91221166	91221890	000000
chr16	91546414	91546813	000000
chr16	92694007	92694538	000000
chr16	92699033	92700412	000000
chr16	93293076	93293533	000000
chr16	94077569	94077756	000000
chr16	94086717	94087476	000000
chr16	94088663	94088947	000000
chr16	94089281	94089564	000000
chr16	94113774	94113909	000000
chr16	95990088	95990362	000000
chr16	96846161	96846445	000000
chr16	97356288	97356333	000000
chr16	97610458	97610569	000000
chr16	98081691	98081796	000000
chr17	3313592	3313947	000000
chr17	4269040	4269192	000000
chr17	5007603	5007707	000000
chr17	5078665	5078762	000000
chr17	5157038	5157177	000000
chr17	5569716	5569916	000000
chr17	5887403	5887600	000000
chr17	6355052	6355102	000000
chr17	6449207	6449525	000000
chr17	6746331	6746399	000000
chr17	6948907	6949055	000000
chr17	7169139	7169242	000000
chr17	7944763	7944931	000000
chr17	8389162	8389547	000000
chr17	8508078	8508101	000000
chr17	8803251	8803409	000000
chr17	8856501	8856530	000000
chr17	8925218	8925302	000000
chr17	10140095	10140241	000000
chr17	10745178	10745521	000000
chr17	11765182	11765299	000000
chr17	11918388	11918721	000000
chr17	13029637	13029736	000000
chr17	13668960	13669512	000000
chr17	15374642	15374806	000000
chr17	15829602	15830367	000000
chr17	15990132	15990572	000000
chr17	17449007	17449464	000000
chr17	20750333	20750380	000000
chr17	21489743	21489825	000000
chr17	21617493	21617961	000000
chr17	23119250	23119289	000000
chr17	23540363	23540976	000000
chr17	23675966	23676221	000000
chr17	23706295	23706298	000000
chr17	23738458	23738950	000000
chr17	23745056	23745690	000000
chr17	23789905	23790512	000000
chr17	24191554	24191747	000000
chr17	24533197	24533249	000000
chr17	24649242	24649341	000000
chr17	24653879	24654284	000000
chr17	24881896	24881940	000000
chr17	25189569	25189653	000000
chr17	25221928	25222157	000000
chr17	25255629	25255783	000000
chr17	25256583	25256699	000000
chr17	25430707	25430765	000000
chr17	26840367	26840672	000000
chr17	26855851	26855973	000000
chr17	26906167	26906201	000000
chr17	26932490	26932648	000000
chr17	26951257	26951374	000000
chr17	26951950	26951994	000000
chr17	27120041	27120267	000000
chr17	27421881	27421945	000000
chr17	27456249	27456766	000000
chr17	27520983	27521268	000000
chr17	27571950	27572071	000000
chr17	27620121	27620442	000000
chr17	27685418	27685821	000000
chr17	27761932	27762061	000000
chr17	27819209	27819296	000000
chr17	27826442	27826902	000000
chr17	28160097	28160177	000000
chr17	28207678	28207853	000000
chr17	28308527	28308759	000000
chr17	28375661	28375851	000000
chr17	28484919	28485231	000000
chr17	28527511	28527631	000000
chr17	28580228	28580534	000000
chr17	28930548	28930723	000000
chr17	29238808	29239030	000000
chr17	29425520	29425735	000000
chr17	29467551	29467845	000000
chr17	29492675	29492862	000000
chr17	29642436	29642472	000000
chr17	29801534	29801872	000000
chr17	29841848	29842333	000000
chr17	29889815	29889957	000000
chr17	29964423	29964591	000000
chr17	30006125	30006131	000000
chr17	30611720	30611805	000000
chr17	31060722	31060922	000000
chr17	31125689	31126226	000000
chr17	31276684	31276911	000000
chr17	31297085	31297287	000000
chr17	31773081	31773175	000000
chr17	31790442	31791010	000000
chr17	32162795	32163031	000000
chr17	32285341	32285633	000000
chr17	32479680	32480052	000000
chr17	33818263	33818429	000000
chr17	33977760	33977946	000000
chr17	34000685	34000740	000000
chr17	34026890	34027034	000000
chr17	34129022	34129384	000000
chr17	34135628	34136008	000000
chr17	34264116	34264353	000000
chr17	34287692	34287762	000000
chr17	34564188	34564438	000000
chr17	34655564	34655794	000000
chr17	34672162	34672656	000000
chr17	34718664	34718919	000000
chr17	34959851	34960342	000000
chr17	35821114	35821256	000000
chr17	35887564	35887696	000000
chr17	36043032	36043066	000000
chr17	36120889	36120948	000000
chr17	36243953	36244373	000000
chr17	36764334	36764346	000000
chr17	36920350	36920440	000000
[truncated: 436,233+ more rows]
