# Supplementary material for: Epigenomic landscapes of retinal rods and cones
Source: eLife. 2016 Mar 7;5:e11613. doi: 10.7554/eLife.11613 (PMC4798964; doi:10.7554/eLife.11613)
Supplement: Supplementary file 5. — (A) RNA abundances (in TPM) for each RNA-seq sample (rods, rd7 rods, and cones from this study; re-analysis of WT retina and Nrl KO retina from Brooks et al., 2011). (B-E) Pairwise lists of differentially expressed genes. DOI: http://dx.doi.org/10.7554/eLife.11613.032 [file elife-11613-supp5.xlsx]

## Sheet: A) Full expression table
geneID	Rods Rep1	Rods Rep2	Rd7 Rods Rep1	Rd7 Rods Rep2	Cones Rep1	Cones Rep2	WT retina Rep1 (Brooks et al., 2011)	WT retina Rep2 (Brooks et al., 2011)	WT retina Rep3 (Brooks et al., 2011)	Nrl KO retina Rep1 (Brooks et al., 2011)	Nrl KO retina Rep2 (Brooks et al., 2011)	Nrl KO retina Rep3 (Brooks et al., 2011)
0610007C21Rik	114.89	123.46	211.01	198.04	132.31	115.19	141.06	145.1	153.64	169.85	158.07	167.76
0610007L01Rik	37.51	36.14	33.43	34.38	33.66	29.69	38.43	36.23	44.97	37.79	38.33	37.2
0610007P08Rik	32.5	23.16	16.64	14.62	29.66	33.16	21.18	22.57	21.03	23.26	23.28	24.24
0610007P14Rik	79.79	81.46	118.21	120.87	71.67	65.52	82.33	79.67	92.55	78.46	85.41	84.04
0610007P22Rik	49.36	73.81	54.57	56.09	87.47	81.25	44.21	45.7	45.7	50.27	51.62	54.08
0610009B22Rik	257.89	276.81	210.91	205.15	115.17	101.79	117.06	126.16	119.28	73.02	78.64	82.23
0610009D07Rik	87.25	82.03	97.23	93.74	116.92	133.91	76.01	84.06	95.44	91.58	97.65	83.96
0610009O20Rik	48.66	42.23	30.03	33.93	80.34	74.3	68.1	64.47	62.21	78.42	74.38	77.8
0610010B08Rik	93.62	59.11	65.68	64.26	121.85	127.78	40.17	50.72	42.78	44.37	42.75	43.89
0610010F05Rik	16.5	14.21	12.4	10.84	15.78	16.84	27.11	27.66	32.4	33.42	33.2	34.85
0610010K14Rik	59.61	67.4	93.8	87.73	64.63	52.58	82.71	79.51	72.58	88.16	85.74	84.32
0610010O12Rik	14.85	10.19	25.19	19.29	20.6	15.2	37.71	39.45	37.77	45.32	44.31	45.15
0610011F06Rik	66.79	70.86	63.92	68.25	120.27	134.3	44.93	42.98	36.45	54.51	49.7	56.77
0610011L14Rik	38.81	37.94	29.95	32.69	29.92	28.32	40.86	37.67	43.05	43.88	43.72	42.71
0610012H03Rik	0.83	0.13	0.08	0.36	0	0	0.09	0.16	0.2	0.14	0.52	0.31
0610030E20Rik	47.54	43.3	30.97	33.96	67.95	71.05	31.04	33.27	32.62	33.62	31.37	34.26
0610031J06Rik	59.95	67.96	56.44	62.22	66.28	55.33	49.34	51.78	46.69	63.67	61.84	59.76
0610037L13Rik	52.75	57.02	64.27	71.47	68.79	67.42	41.29	44.81	43.6	56.46	54.96	62.43
0610037P05Rik	51.53	55.32	79.18	77.44	68.58	59.48	51.79	55.67	55.58	57.01	61.67	56.46
0610040J01Rik	0.42	0	0	0.07	0	0.19	1.55	1.49	1.54	1.76	1.58	1.05
0910001L09Rik	72.55	108.16	141.24	131.82	96.91	124.3	89.02	102.74	82.67	100.37	106.16	102.57
100043387	5.52	1.86	2.12	4.28	5.89	3.04	18.9	19.47	23.81	24.62	22.11	23.77
1100001G20Rik	0	1.33	9.62	10.02	2.17	0	0	0	0	0	0.35	0
1110001A16Rik	18.72	30.9	39.07	40.66	15.47	14.45	27.27	35.07	36.06	29.87	30.08	27.36
1110001J03Rik	120.5	152.32	221.32	219.82	109.17	70.87	88.33	92.05	70.42	90	88.91	96.51
1110002B05Rik	47.91	51.7	190.07	190.69	101.78	101.52	100.19	110.89	114.6	364.86	362.04	330.97
1110002N22Rik	19.47	19.04	17.99	18.43	15.27	18.07	9.79	12.49	14.49	13.61	14.42	13.2
1110003E01Rik	31.05	25.77	47.5	46.18	89.99	101.46	78.37	86.85	97.19	147.16	147.96	139.01
1110004E09Rik	99	91.12	130.89	140.13	58.01	71.85	63.99	60.59	65.83	67.18	66.01	62.4
1110004F10Rik	91.08	96.74	147.97	163.15	83.24	79.37	149.45	172.66	190.39	176.54	182.36	173.39
1110005A03Rik	25.12	35.31	35.74	35.96	51.83	45.43	32.49	36.92	28.68	36.85	41.08	38.84
1110007C09Rik	73.54	84.85	51.2	42.73	29.86	23.26	51.11	47.87	52.69	11.19	11.19	11.05
1110008F13Rik	72.09	59.76	90.77	84.05	43.75	28.93	87.19	97.02	96.38	92.23	94.26	91.21
1110008J03Rik	8.28	11.5	10.58	11.55	15.22	16.48	21.61	19.56	18.94	20.41	21.23	21.96
1110008L16Rik	4.4	5.13	4.56	5.78	12.56	14.75	2.31	2.69	3.24	4.84	3.52	4.93
1110008P14Rik	85.75	85.59	102.26	125.4	67.46	69.42	76.05	60.38	65.21	70.11	64.57	78.37
1110012J17Rik	102.91	107.01	52.89	58.12	138.93	158.41	127.35	119.82	101.14	101.82	101.93	94.12
1110012L19Rik	20.34	26.54	35.06	35.1	14.64	18.75	32.4	39.87	42.92	45.36	44	42.32
1110014N23Rik	42.32	51.21	29.58	33.28	55.88	64.93	55.75	49.07	49.32	55.24	55.67	59.81
1110017D15Rik	1.76	1.73	1.1	1.71	31.17	25.71	2.08	0.45	0.19	0.97	1.37	1.33
1110017F19Rik	12.41	9.49	3.61	6.36	17.01	21.94	1.5	1.1	1.59	1.06	2.36	1.91
1110018G07Rik	36.67	27.79	23.31	28.38	35.92	29.88	53.55	50.87	50.66	59.27	56.65	58.65
1110018J18Rik	45.38	38.79	28.41	33.91	35.56	32.83	27.88	29.55	28.75	32.45	29.46	29.99
1110020G09Rik	96.16	71.96	63.74	60.49	54.42	44.32	124.24	133.83	127.33	64.23	63.76	68.64
1110021J02Rik	119.41	101.29	58.42	63.76	177.07	203.15	71.4	70.88	62.84	91.58	91.91	90.83
1110021L09Rik	52.06	49.78	30.07	33.28	85.64	85.13	28.97	30.65	30.5	30.53	31.09	31.46
1110028C15Rik	58.84	43.51	26.54	31.32	88.52	97.49	30.29	31.15	33.13	42.21	40.47	40.29
1110031I02Rik	31.74	40.38	26.8	30.54	39.52	44.44	21.33	16.51	17.67	16.69	15.36	17.62
1110032A03Rik	46.77	46.62	36	46.96	43.13	45.46	32.1	34.32	36.74	37.58	35.44	35.44
1110032A04Rik	0.74	2.29	1.78	1.64	0.17	0.61	6.25	8.47	8.39	7.52	8.07	7.63
1110032F04Rik	0	0.07	0.18	0.6	0	0	1.78	1.27	1.42	1.8	1.37	1.15
1110034A24Rik	23.55	24.34	12.31	13.24	26.52	27.01	11.05	10.23	12.1	10.57	10.82	11.38
1110034B05Rik	26.94	35.4	20.7	22.42	22.97	25.28	31.25	39.83	39.53	42.57	40.49	46.63
1110034G24Rik	19.77	19.8	24.18	25.64	42.41	45.48	35.29	34.25	35.35	42.96	42.73	38.5
1110037F02Rik	40.71	36.54	31.3	30.19	35.69	33.96	36.13	35.54	41.06	36.31	35.91	36.61
1110038D17Rik	92.28	95.11	53.32	46.98	67.18	67.59	108.48	109.51	99.03	61.87	59.35	65.48
1110038F14Rik	65.18	90.08	78.61	91.81	221.25	188.83	54.31	50.83	51.11	65.14	61.6	68.11
1110049F12Rik	49.99	53.76	61.98	57.84	40.71	41.77	102.1	104.73	115.62	126.42	119.96	110.21
1110051M20Rik	60.3	57.06	82.19	81.15	82.96	71.73	119.94	122.92	121.31	117.13	116.06	115.3
1110054O05Rik	34.9	24.51	24.65	28.14	23.73	20.3	21.77	22.97	25.5	19.12	18.56	21.22
1110057K04Rik	98.95	77.8	57	58.24	120.32	123.84	42.55	46.6	48.36	42.92	42.77	44.54
1110058L19Rik	49.97	49.52	95.21	77.31	41.65	32.63	93.92	101.68	97.78	94.39	97.68	99.28
1110059E24Rik	50.16	42.61	57.45	55.03	103.49	112.23	31.74	34.73	39.4	39.68	42.56	43.94
1110059G10Rik	9.56	9.13	10.76	10.96	8.41	7.4	7.72	8.89	11.6	7.72	8.07	8.31
1110059M19Rik	0	0	0	0	0	0	0	0	0	0	0	0
1110065P20Rik	19.58	38.85	72.81	67.58	35.94	28.28	45.42	38.2	44.95	49.77	52.69	57.16
1110067D22Rik	251.9	225.97	334.3	364	274.3	260.28	281.59	303.55	323.19	541.66	533.82	535.21
1190002H23Rik	1.92	1.37	1.2	1.31	1.12	0.45	7	6.18	7.14	7.53	8.29	8.89
1190002N15Rik	32.38	31.89	32.29	28.12	38.1	34.77	34.68	36.44	36.98	46.59	45.83	51.3
1190003J15Rik	0.48	0	0	0	0	0	0	0	0	0.18	0	0.18
1190003K10Rik	0	0	0	0	0	0	0	0	0.1	0.1	0	0
1190005F20Rik	37.43	31.66	29.34	37.13	58.49	55.15	29.79	24.92	24.69	33.71	34.91	30.4
1190005I06Rik	48.95	66.85	91.53	112.1	87.67	80.51	96.89	79.27	62.58	87.41	77.29	97.91
1190007F08Rik	3.15	7.65	3.18	4.3	8.45	9.23	12.53	11.05	12.48	9.19	10.47	9.67
1190007I07Rik	33.02	33.46	56.4	52.97	84.41	76.9	27.4	26.83	22.97	33.92	33.22	33.37
1200009I06Rik	0	0.18	0.04	0.04	0.5	0.48	0.04	0.23	0.33	0.13	0.1	0.06
1200011I18Rik	44.23	35.19	31.75	33.18	52.4	51.39	45	44.91	56.96	48.34	45.9	48.57
1200011M11Rik	36.31	43.67	21.88	21.71	25.66	26.24	19.51	21.25	21.58	22.66	22.57	19.64
1200014J11Rik	83.92	66.06	66.36	66.57	132.35	124.1	46.73	45.54	49.71	53.67	55.27	58.1
1200016B10Rik	43.5	33.75	25.69	21.56	35.34	30.79	21.31	21.02	22.69	24.23	22.21	22.13
1300001I01Rik	40.71	34.09	15.36	16.12	66.33	68.63	34.92	30.95	33.46	28.66	28.95	28.15
1300002K09Rik	0.18	0.03	0.07	0	0.18	0.41	0.14	0.06	0.03	0.03	0.18	0.21
1300010F03Rik	37.51	27.4	17.06	18.13	56.14	57.07	25.39	24.66	23.03	26.34	25.51	25.83
1300014I06Rik	0.41	0.79	0.52	0.21	0	0	2.11	1.67	1.54	2.24	1.89	2.1
1300017J02Rik	0	0	0.21	0	0.13	0	0.45	0.5	0.47	0.17	0.08	0.13
1300018I17Rik	26.17	29.42	13.92	13.81	43.92	46.93	36.02	35.59	32.96	35.09	32.66	35.43
1300018J18Rik	25.18	27.39	13.36	12.43	25.17	30.64	29.46	29.81	33.87	31.17	26.98	29.45
1500001M20Rik	11.89	10.24	12.28	13.04	16.6	12.33	16.43	16.12	17.83	16.96	15.11	17
1500002O20Rik	41.37	47.73	16.73	22.11	62.15	51.08	46.24	39.15	43.12	45.27	45.39	48.65
1500003O03Rik	45.47	43.23	32.78	33.21	59.15	45.64	69.01	72.29	75.17	82.08	80.55	84.47
1500009L16Rik	1.33	1.49	1.74	4.5	0.54	0.65	7.52	7.37	12.54	8.82	8.89	8.09
1500010J02Rik	33.84	38.99	14.92	15.77	44.88	45.06	34.96	33.32	25.16	27.12	27.64	28.28
1500011H22Rik	101.53	112.91	117.55	110.2	116.74	109.35	106.86	100.81	111.82	116.85	115.94	121.1
1500012F01Rik	38.88	49.47	77.7	61.49	28	43.81	62.43	65.24	73.92	54.21	56.05	47.24
1500015O10Rik	2.66	2.13	0.94	1.19	5.02	4.19	2.7	3.13	3.19	1.41	4.04	2.15
1500031L02Rik	44.45	38.76	49.97	44.75	24.16	22.84	48.76	51.01	56.49	58.07	54.67	56.78
1500032L24Rik	142.24	206.4	320.84	397.06	99.45	77.91	266.49	261.33	253.77	288.14	268.44	279.13
1520402A15Rik	15.59	13.27	6.61	7.12	24.91	25.53	14.41	11.46	10.69	8.76	9.86	9.92
1600002H07Rik	30.21	35.34	22.33	26.73	48.77	48.41	20.2	19.24	23.38	22.68	21.9	22.45
1600002K03Rik	50.69	97.13	41.95	68.68	218.43	274.24	37.25	44.37	33.98	55.88	46.72	53.62
1600012F09Rik	61.08	53.8	42.12	45.78	47.1	45.72	32.8	33.92	41.2	38.22	38.03	41.42
1600012H06Rik	76.18	73.85	40.88	43.09	57.75	63.68	46.41	50.6	56.6	49.56	49.5	50.48
1600014C10Rik	6.76	5.76	8.09	11.42	9.69	8	20.92	21.83	17.64	27.25	27.89	30.69
1600014C23Rik	12.68	20.98	28.11	25.62	27.49	17.76	11.81	10.11	6.5	5.97	10.19	10.44
1600014K23Rik	0.71	0	0.33	0	0	0.5	0	0	0.27	0	0.41	0
1600015I10Rik	0	0	0	0	0	0	0	0	0.04	0.08	0.04	0
1600016N20Rik	0.63	1.16	0.53	0.51	5.38	3.68	1.72	1.69	2.36	1.59	1.81	1.81
1600021P15Rik	6.79	8.22	16.63	17.32	20.7	22.33	20.86	20.48	21.89	42.8	40.63	43.27
1600027N09Rik	24.85	23.15	13.92	18.28	22.64	22.98	33.33	40.92	34.93	33.18	32.87	33.73
1600029D21Rik	0.4	0.31	0.65	0.62	2.47	3.07	0.51	0.57	0.52	0.17	0.49	0.62
1700001C02Rik	0	0	0	0	0	0	0	0.2	0	0	0.17	0
1700001C19Rik	2.28	1.26	2.09	1.01	6.51	5.45	0.33	0.09	0.16	0.14	0.08	0.18
1700001F09Rik	0.33	0	0	0.34	0	0	1.36	1.78	1.24	1.55	1.4	1.69
1700001J03Rik	1.97	1.41	1.11	1.41	5.5	8.74	4.58	7.76	6.76	9.81	10.91	7.72
1700001K19Rik	8.2	5.42	2.99	1.4	4.59	7.65	8.81	10.22	7.23	3.16	4.04	1.85
1700001L19Rik	1.44	1.74	1.15	2.06	2.34	3.22	1.9	1.93	1.38	1.44	1.64	1.8
1700001O22Rik	2.04	1.46	1.66	1.9	0.65	1.3	6.7	6.5	4.29	4.73	4.1	6.15
1700001P01Rik	2.66	5.33	2.5	1.91	10.54	13.44	0.81	2.15	0.82	1.03	1.83	0.2
1700003E16Rik	9.25	9.99	4.23	5.12	2.76	2.98	13.53	11.05	11.04	6.02	7.13	5.77
1700003F12Rik	0.43	0.3	0.2	0.22	1.49	0.6	0.43	0.57	0.82	0.66	0.16	0.32
1700003M02Rik	19.62	15.33	8.56	9.34	7.27	8.32	12.22	12.4	15.04	6.69	6.26	4.92
1700006A11Rik	0	0	0	0	0	0	0	0	0	0	0	0
1700006E09Rik	0	0	0	0	0	0	0	0	0	0	0	0
1700007B14Rik	0	0	0	0	0.15	0	0.51	0	0.1	0	0.05	0.1
1700007G11Rik	0	0.99	0.97	0.53	0	0	0.88	0.78	1.06	1.06	0.26	0.53
1700007I08Rik	0.18	0.13	0	0.09	0.21	0	1.44	0.48	0.68	0.41	0.61	0.88
1700007K09Rik	0.48	0.68	0.45	1.22	0.55	0	0.24	0	0.73	0.73	0.36	0.36
1700007K13Rik	12.45	8.35	14.97	20.3	1.76	1.06	5.94	7.62	6.68	1.74	0.57	1
1700008A04Rik	0	0	0	0	0	0	0	0	0	0	0	0
1700008F21Rik	1.62	0.97	0.89	0.97	2.52	1.52	2.06	0.97	2.18	0.94	1.44	0.72
1700008I05Rik	0	0	0	0	0	0	0	0	0	0	0	0
1700008O03Rik	7.4	6.66	2.57	3.13	9.35	11.72	0.82	1.01	0.99	0.37	0.98	0.25
1700008P02Rik	0	0	0	0	0	0	0	0	0	0	0	0
1700008P20Rik	0	0	3.6	0.51	6.98	8.87	0.68	0	0.13	0.13	0	0.25
1700009N14Rik	0	0	0	0	0	0	0	0	0	0.08	0	0
1700009P17Rik	4.12	3.93	20.64	18.06	5.15	5.95	5.03	5.92	5.92	4.55	3.87	3.24
1700010B08Rik	59.98	50.78	23.78	23.46	57.03	68.46	1.07	1.38	1.28	1.43	1.02	1.39
1700010D01Rik	2.45	0.8	1.45	0.55	2.6	2.46	0	0	0.29	0.58	0	0
1700010I14Rik	0.14	0.1	0.19	0.28	0.16	0.23	0.56	0.93	0.58	0.64	1.15	1.1
1700010M22Rik	0.41	1.18	0	0	0	0	0	0	0	0	0	0
1700011A15Rik	0	0	0	0	0	0	0	0	0	0	0	0
1700011E24Rik	0	0	0.33	0.18	0	0	0	0	0.14	0	0	0.13
1700011F03Rik	0	0.27	0.18	0.19	0	0	0.57	0.84	0.58	0	0	0
1700011F14Rik	0.26	0	0.12	0.66	0	0	0.26	0.12	0.1	0.19	0.39	0.59
1700011H14Rik	3.8	1.36	0.78	0.97	4.42	4.66	0.84	0.21	0.55	0.09	0	0
1700011I03Rik	0	0.21	0	0.46	0	0	1.07	1.51	0.69	1.15	1.37	1.25
1700011L22Rik	0.88	0.21	0	0	0	0	0.15	0.79	1.02	0	0	0.22
1700011M02Rik	1	0	0	0	0	1.41	0	0	0.77	0.39	0.38	0
1700012A03Rik	0	0	0	0	0	0	0	0	0	0	0	0
1700012A16Rik	0.75	0.27	0.41	0.45	0.58	0	1.02	1.07	0.92	0.97	1.34	0.95
1700012B07Rik	0	0	0	0	0	0	0	0	0	0	0	0
1700012B09Rik	0	0	0	0	0	0	0.24	0	0	0	0	0
1700012L04Rik	0	0	0.32	0	3.21	0	0.35	0.31	0	0	1.57	1.57
1700012P22Rik	0	0	0	0	0	0	0	0	0	0	0	0
1700013D24Rik	0	0	0	0	0	0	0	0	0	0	0	0
1700013F07Rik	2.3	2.87	0.54	0	2.01	8.06	1.46	1.03	0.88	1.55	2.41	1.97
1700013G24Rik	0	0	0	0	0	0	0	0	0	0	0	0
1700013H16Rik	0	0	0	0	0	0	0	0	0	0	0	0.09
1700014N06Rik	0	0	0	0	0	0	0	0	0	0	0	0
1700015E13Rik	0	0	0.42	0.23	0	0.62	1.57	0.99	1.19	0.87	1.35	1.35
1700015F17Rik	0.89	0.32	0.21	0.68	0.52	0.62	0.23	0	0.34	0	0.51	0
1700015G11Rik	0	0	0	0	1.36	0	0	0.52	0.45	0.9	0.44	0
1700016C15Rik	0	0.3	0	0.21	0	0.58	0	0	0.32	0.32	0	0
1700016D06Rik	87.54	52.92	45.14	44.68	161.09	165.58	3.01	3.19	2.86	2.4	2.29	3.21
1700016H13Rik	0	0	0	0	0	0	0	0	0	0	0	0
1700016K19Rik	0.32	1.58	0.15	0	0	0	0.16	0.71	0.37	0	0	0
1700016M24Rik	0	0	0	0	0	0	0	0	0	0	0	0
1700017B05Rik	3.58	2.84	2.23	1.51	1.98	2.4	4.21	3.17	4.02	3.28	3.08	2.42
1700017D01Rik	0	0	0	0	0	0	0	0.1	0	0	0	0
1700017N19Rik	0	0	0	0	0	0	0.47	0.42	0.36	0.42	0.71	0.41
1700018B08Rik	0	0	0	0	0	0	0	0	0	0.1	0	0
1700018C11Rik	0.48	0	0.23	0.25	0.56	0	0	0	0.56	0.37	1.1	1.1
1700018F24Rik	0	0	0	0	0	0	0	0	0	0.18	0	0
1700018L24Rik	0	0.85	0.37	0	1.84	2.22	0	0	0	0	0	0
1700019A02Rik	0.53	1.79	0.5	0.81	1.85	0.74	1.08	0.48	0.41	0.2	0.4	0.2
1700019B03Rik	1.63	2.1	1.15	0.75	5.32	2.52	1.08	1.47	1.13	1.38	1.06	1.24
1700019D03Rik	5.04	6.94	5.41	4.42	3.77	5.04	10.06	10.17	11.07	7.76	8.35	9.71
1700019E19Rik	73.26	97.79	146.05	135.4	90.1	82.15	91.48	94.74	92.11	92.3	87.62	92.36
1700019G17Rik	3.99	2.97	5.78	4.97	3.25	3.73	13.82	14.69	15.34	14.15	15.98	12.9
1700019L03Rik	7.94	6.6	2.03	3.57	16.05	19.03	6.53	4.56	5.51	5.12	6.35	5.96
1700019M22Rik	0	0	0.19	0	0.64	0	0	0	0	0	0	0
1700019N12Rik	0.78	1.68	2.39	1.61	0	0.55	1.19	2.29	2.55	2.87	2.54	2.09
1700019N19Rik	0	0.23	0.15	0	0	0	0	0	0.12	0.12	0.12	0.24
1700019O17Rik	0	0	0	0	0	0	0.08	0	0	0.06	0	0.06
1700020A23Rik	1.39	0.32	0	0	0.8	0.97	3.1	2.03	5.22	3.14	1.55	1.89
1700020D05Rik	23.23	17.18	6.96	5.73	14	20.39	20.05	17.97	16.42	14.34	17.36	22.13
1700020L24Rik	0	0.22	0.15	0.48	0.36	0.88	3.1	2.11	1.81	1.81	1.43	2.26
1700020N15Rik	0	0	0	0	0	0	0	0	0	0	0	0
1700020O03Rik	44.56	36.61	23.14	23.71	30.25	31.13	50.59	46.87	56.56	44.5	39.96	40.31
1700021C14Rik	11.11	15.29	13.41	15.04	23.09	35.58	6.05	8.9	9.16	10.7	15.38	11.46
1700021F05Rik	30.13	40.67	41.82	37.58	20.96	26.61	31.11	37.92	35.26	39.23	34.89	42.45
1700021F07Rik	0	0	0	0	0	0	0.26	0	0	0	0	0
1700021K19Rik	35.34	28.85	12.47	12.77	38.79	43.51	41.82	37.9	33.54	41.63	43.65	41.66
1700022I11Rik	1.45	0.66	1.02	0.71	2.14	3.69	0.77	0.35	0.76	0.3	0.23	0.43
1700022P22Rik	16.49	5.54	4.1	4.97	5.64	4.08	5.91	4.35	5.6	4.83	4.07	5.38
1700023A16Rik	0	0	0.2	0	0.5	0.3	0.11	0.1	0.08	0	0	0.16
1700023E05Rik	0	0.33	0.14	0.16	0	0.43	0.15	0.14	0.41	0.18	0.12	0.17
1700023F06Rik	0.25	1.41	2.67	1.78	0.58	0.35	1.29	1.11	1.05	0.98	1.14	1.41
1700024G13Rik	0	0	0.52	0	0	0	1.69	1	0.85	0	0	0
1700024P04Rik	1.61	0.58	0	0	0	0	0	0	0	0	0	0
1700024P16Rik	0.55	0.79	6.55	7.48	5.05	2.87	0.08	0.32	0.18	0.37	0.36	0.54
1700025E21Rik	0.81	0.86	0.68	0.21	0.23	0.34	0.49	0.76	0.7	0.37	0	0.27
1700025F22Rik	0	0	0	0	0	0	0	0	0	0	0	0
1700025G04Rik	6.45	5.43	6.84	6.24	3.37	4.21	25.29	23.77	23.64	24.48	24.23	24.71
1700025K23Rik	40.66	56.01	95.43	111.18	81.33	120.08	34.7	52.71	39.57	43.53	44.75	41.41
1700026D08Rik	0	0	0	0	0	0	0	0.09	0.08	0.08	0	0.08
1700026J04Rik	1.28	1.21	0.35	0.59	0.61	0.83	0.33	0.59	0.69	0.49	0.35	0.44
1700026L06Rik	0.48	2.75	0.23	0.99	1.12	0.67	0	0	0	0.19	0.55	0.18
1700027A23Rik	7.52	6.91	2.88	3.14	3.76	0.45	2.79	1.88	4.47	0.25	0.25	0.25
1700027D21Rik	4.27	4.48	1.91	3.44	5.92	3.71	1.65	1.64	1.17	1.57	1.39	2.24
1700028K03Rik	108.73	78.9	48.17	48.18	209.69	159	40.28	35.76	46.21	17.97	16.52	31.31
1700028P14Rik	0	0	0	0.18	0	0	0.69	0.61	0.66	0.79	0.78	0.39
1700029F09Rik	11.02	18.04	15.62	10.61	6.53	7.26	17.89	20.54	26	13.98	13.98	14.78
1700029F12Rik	11.95	8.28	4.99	4.99	25.19	20.54	1.5	1.58	1.67	1.24	1.3	1.43
1700029G01Rik	0.41	0.19	0.13	0.14	0.79	1.28	1.19	0.96	0.79	0.8	0.74	0.82
1700029H14Rik	0.82	0.82	1.07	1.48	0.24	0.29	0.48	0.18	0.32	0.08	0.16	0.16
1700029I15Rik	47.91	39.11	23.72	20.43	179.31	229.02	6.08	4.77	8.69	7.67	11.13	8.09
1700029J07Rik	28.45	14.1	25.63	23.2	48.46	67.39	33.46	38.67	33.52	43.61	40.17	44.26
1700029J11Rik	0.5	0.72	0.24	0.77	0.59	0.71	1.54	0.23	0.97	0.97	0.96	0.38
1700029P11Rik	0.28	0.4	0.8	0.86	1.29	1.95	0.71	0.25	1.28	0.54	0.53	0.32
1700030F18Rik	0	0	0.25	0.27	1.87	0	0	0	0.41	0.21	0.41	0.41
1700030J22Rik	50.47	38.83	21.95	24.88	17.63	13.72	18.53	19.6	20.06	6.9	7.35	6.55
1700030K09Rik	21.49	16.26	11.08	10.61	26.33	26.62	20.68	20.86	19.23	21.12	20.96	20.45
1700031F05Rik	0	0	0	0	0	0	0	0	0.08	0	0.08	0
1700034E13Rik	0	0	0	0	0	0	0	0	0	0	0	0
1700034F02Rik	0	0.25	0.17	0.18	0.41	0.83	0.24	0.27	0.23	0.41	0.18	0.14
1700034H14Rik	38.79	44.52	28.02	28.05	38.62	32.38	33.53	35.03	36.04	31.41	33.46	33.74
1700034J05Rik	0.25	0.18	0.06	0.19	0.59	0	0	0	0	0	0	0
1700034O15Rik	0	0	0	0	0	0	0	0	0	0.16	0	0
1700037C18Rik	8.95	11.14	5.41	7.34	10.42	16.13	7.59	6.23	7.97	5.22	6.13	6.91
1700037H04Rik	31.15	31.69	17.26	18.7	13.88	13.62	33.68	28.35	33.65	24.34	25.4	26.39
1700039E15Rik	0	0	0	0	0	0	0	0	0	0	0.06	0
1700040I03Rik	45	36.47	35.08	38.97	86.43	107.01	26.62	26.02	24.61	27.77	28.7	31.17
1700040L02Rik	0.22	0.16	0.31	0.34	0	0	0.68	0.7	0.43	2.3	1.1	0.59
1700042B14Rik	0.89	0	0.11	0.33	0.69	0.41	0	0	0	0.1	0	0
1700042G07Rik	0	0	0	0	0	0	0	0	0	0	0	0
1700047I17Rik2	74.55	60.4	45.94	39.32	45.84	48.37	32.75	34.18	41.58	24.72	24.85	24.13
1700049G17Rik	10.24	7.66	7.84	9.6	8.95	8.98	14.87	17.82	22.39	17.28	15.76	17.64
1700052N19Rik	20.26	24.59	23.29	26.78	18.04	20.01	19.97	23.11	20.26	23.85	22.55	23.76
1700054N08Rik	12.93	11.3	6.55	6.48	12.97	14.57	27.2	23.11	27.84	24.25	26.41	24.57
1700054O13Rik	0	0	0	0	0	0	0	0	0	0	0	0
1700055N04Rik	0.15	0	0	0	0.49	0.4	0.07	0	0.1	0	0.13	0
1700056E22Rik	0.9	1.49	0.84	0.31	0	0.84	0.45	0.8	0.34	0.23	0.57	0.68
1700057G04Rik	0	0	0	0	0	0	0	0	0	0	0	0
1700057K13Rik	0.33	0.47	0.15	0.17	0	0	0.33	0.15	1.64	0.13	0.12	0.12
1700061G19Rik	2.77	1.64	1.4	1.89	5.94	6.76	0.78	0.88	0.87	0.51	0.86	0.86
1700061J05Rik	0	0	0.58	0.16	0	0	0	0	0	0	0	0
1700065D16Rik	3.31	2.5	1.6	1.75	12.47	10.81	0.22	0.13	0.21	0.3	0.15	0.13
1700065I17Rik	0.62	3.97	1.45	0.95	1.44	1.73	0	0.55	0.48	0	0	0.23
1700066B19Rik	3.87	2.81	1.46	3.57	7.61	8.43	0.15	0.32	0.26	0.27	0.19	0.64
1700066M21Rik	9.74	7.37	6.2	5.5	5	4.4	11.83	14.94	16.4	11.74	13.29	12.43
1700067K01Rik	3.63	2.96	2.32	1.73	4.53	6.18	0.4	0.47	0.8	0.5	0.99	0.39
1700067P10Rik	0	0.27	2.75	1.64	8.93	7.52	2.14	2.41	0.89	4.88	4.82	5.54
1700071K01Rik	4.64	3.94	1.29	2.94	1.6	0	0.28	0	0.42	0.11	0.1	0.1
1700074P13Rik	0	0	0	0	0	0	0	0	0	0	0	0
1700080E11Rik	0	0	0	0	0	0	0	0	0	0	0	0
1700080O16Rik	0	0	0	0	0	0	0	0	0	0	0	0
1700081L11Rik	148.46	113.43	76.5	76.28	106.23	110.78	72.23	71.32	68.09	66.05	66.47	65.3
1700084C01Rik	0.19	0.13	0	0	0	0	0.94	0.75	1	0.86	0.64	0.64
1700088E04Rik	36.82	36.66	21.87	22.4	45.97	54.51	15.31	12.72	14.29	17.98	14.29	17.25
1700090G07Rik	0	0	0	0	0	0	0	0	0	0	0	0
1700092M07Rik	10.98	14.76	11.99	12.46	26.89	32.38	2.47	9.82	6.08	1.87	3.24	2.77
1700093K21Rik	1.14	0.82	0.4	0.15	2.15	0	1.67	2.16	3.44	2.68	2.1	2.17
1700094D03Rik	23.81	23.83	18.73	20.26	55.68	54.34	13.4	15.41	16.77	18.29	18.96	16.7
1700101E01Rik	1.48	0.67	0.29	0	0.63	0.76	1.27	0.56	1.55	0.24	0.24	0.12
1700102P08Rik	4.34	5.66	6.96	8.25	11	10.38	3.77	4.7	3.34	5.61	7	6.9
1700106J16Rik	0	0.16	0	0	0	0	0.11	0.1	0.09	0	0.09	0
1700106N22Rik	15.61	16.85	17.72	17.82	18.83	17.46	14.99	18.11	13.72	17.41	18.9	20.5
1700108M19Rik	0	0.35	0.46	0.5	0.57	0.69	0.25	0	0	0.19	0.19	0.19
1700109H08Rik	11.63	4.35	6.12	4.15	17.94	15.85	9.64	9.02	13.01	8.11	8.74	12.24
1700110M21Rik	0	0	0	0	0	0	0.14	0.19	0.21	0.11	0	0.16
1700112E06Rik	0.64	0	0.45	0.66	1.5	1.8	0.82	2.6	1.36	0.9	2.2	1.34
1700113H08Rik	0	0.14	0.28	0	0	0	0.51	0.27	0.46	0.16	0.08	0.38
1700113I22Rik	0	0.91	0.86	0.84	2.65	3.07	1.12	1.92	1.32	1.27	1.47	2.26
1700122O11Rik	0	0	0	0.2	0	0	0	0	0	0	0	0
1700123I01Rik	0.6	0	0.08	0.26	1.14	1.14	0.08	0.15	0.06	0	0.19	0.25
1700123K08Rik	0.27	0.39	0.13	0	0.32	0	0.55	0.36	0.42	0.42	0.52	0.44
1700123O20Rik	29.8	33.51	25.62	27.32	25.07	28.42	25.65	25.37	29.54	25.81	27.15	25.8
1700125D06Rik	0.63	0	0	0.64	0	1.76	0.32	0	0.72	0.24	0.24	0.48
1700125H20Rik	0	0.21	0.14	0	0.34	0	0.3	0	0.68	0.11	0.22	0.22
1700129C05Rik	0	0	0	0	0	0	0	0	0	0	0	0
1810006K21Rik	98.49	120.36	236.73	274.35	117.51	106.24	174.04	179.69	155.2	165.72	185.21	192.7
1810008A18Rik	19.61	26.96	16.38	18.53	15.99	20.59	35.77	29.78	34.42	32.32	32.44	31.42
1810009A15Rik	1109.19	1277.9	1646.17	1338.26	481.28	346.15	1127.98	1233.23	1048.83	580.58	566.32	606.82
1810009J06Rik	0	0	0	0	0	0	0	0	0	0	0	0
1810010H24Rik	8.17	8.38	7.85	6.15	6.83	8.58	16.6	16.5	19.05	13.23	13.89	13.2
1810011H11Rik	0	0	0.17	0	0	0	0.09	0	0	0.28	0.41	0.21
1810011O10Rik	0.2	0.44	0.1	0.31	0	0	3.09	2.56	4.15	5.57	7.17	4.02
1810012P15Rik	68.3	60.15	25.09	27.49	67.35	76.89	43.75	44.34	49.34	34.62	32.5	33.07
1810013D10Rik	17.91	19.93	40.84	40.12	55.45	58.81	35.78	35.96	37.69	82.89	80.01	88.17
1810013L24Rik	41.78	39.99	40.57	46.87	47.2	41.42	33.4	35.25	41.66	36.7	36.39	35.33
1810014F10Rik	39.51	53.39	68.54	76.28	44.48	54.05	53.05	47.4	51.38	52.79	59.34	67.13
1810019J16Rik	1.8	0.93	0.99	0.89	1.4	2.1	0.15	0.27	0.61	0.41	0.51	0.46
1810020D17Rik	27.03	35.48	54.23	58.68	24.33	27.86	44.36	48.27	54.15	48.81	50.2	48.76
1810022K09Rik	41.55	48.43	78.11	97.6	94.76	72.1	103.4	107.15	122.52	144.71	143.32	141.52
1810024B03Rik	4.44	4.24	2.26	2.36	7.4	8.54	0.22	0.87	1	0.08	0.49	0.65
1810026J23Rik	37.15	41.29	50.95	55.16	29.26	27.45	64.61	64.64	71.3	79.7	76.27	75.66
1810027O10Rik	29.7	43.72	112.51	96.2	75.8	106.02	114.35	106.19	121.92	163.49	164.96	159.08
1810029B16Rik	33.08	32.11	23.29	22.24	23.45	32.58	17.86	17.01	19.08	12.94	14.06	14.54
1810030J14Rik	0	0	0	0	0	0	0	0	0	0	0	0.07
1810030N24Rik	28.31	42.9	38.84	37.82	44.66	33.54	46.5	54.66	57.83	43.68	41.57	48.98
1810030O07Rik	228.9	183.81	113.18	126.55	377.59	400.31	51.18	55.13	56.76	56.42	58.08	56.55
1810031K17Rik	28.59	27.88	57.35	54.31	62.88	64.07	32.14	28.23	27.09	39.07	38.18	37.46
1810033B17Rik	3.2	2.99	1.39	0.76	0	1.04	0.88	0.55	0.76	0.76	1.41	0.94
1810035L17Rik	67.32	87.8	173.26	157.45	87.78	148.82	132.57	165.99	147.37	187.99	186.39	203.25
1810037I17Rik	30.39	36.65	57.36	63.95	22.66	20.26	64.47	65.15	65.49	88.22	86.97	83.01
1810041L15Rik	42.69	38.25	40.01	52.54	185.77	251.23	62.89	56.03	53.68	242.7	238.89	186.46
1810043G02Rik	55.55	59.37	28.11	32.03	74.34	82.75	51.09	50.9	45.84	47.8	43.16	42.42
1810043H04Rik	51.64	60.07	87.03	96.92	57.46	41.51	28.56	16.37	20.45	22.24	21.97	26.28
1810046J19Rik	100.75	133.08	270.46	286.1	47.18	42.75	121.86	144.87	137.54	142.37	140.95	149.55
1810046K07Rik	0	0	0	0	0.24	0.29	0	0	0	0.16	0.08	0
1810048J11Rik	36.59	30.68	26.58	27.4	31.82	30.99	39.69	40.64	38.15	42.29	43.3	43.66
1810049H13Rik	20.94	21.87	22.63	18.19	21.74	18.33	15.19	11.57	16.96	13.82	13.37	17.76
1810055G02Rik	33.28	33.14	16.64	19.57	32.13	31.74	22.13	17.2	22.46	19.02	20.81	17.93
1810062G17Rik	0	0	0.45	0	0	0	0	0.43	0.37	0.37	0.24	0.24
1810063B05Rik	38.8	42.13	33.21	31.69	32.46	24.35	25.26	23.4	19.12	19.62	28.46	23.49
1810063B07Rik	27.31	22.63	30.42	29.17	50.85	47.58	9.27	9.21	8.6	8.6	8.72	9.65
1810065E05Rik	0	0	0	0	0	0	0	0	0	0.12	0	0
1810074P20Rik	45.72	38.31	47.23	50.83	51.27	53.11	44.98	51.56	54.59	60.78	60.03	62.57
2010001E11Rik	0.56	0.48	0.76	0.68	2.97	1.98	1.31	0.91	0.73	1.87	1.51	1.9
2010001M09Rik	0.97	0.69	0.76	0.83	1.13	0.91	1.48	0.58	1	2.68	1.73	1.23
2010002M12Rik	9.49	7.64	7.18	6.63	23.49	22.24	2.14	2.02	2.14	2.55	1.95	2.45
2010002N04Rik	0.65	0.83	0.3	0.13	0.3	0.18	2.7	3.83	2.94	2.43	3.2	2.85
2010003K11Rik	0	0	0	0	0	0	0	0.11	0	0	0	0
2010003K15Rik	1.91	3.07	1.12	0.49	0.56	2.01	0.24	0	0	0	0	0
2010005H15Rik	1.37	0.49	0.32	0.7	1.59	2.81	0	0	0	0.53	0	0.26
2010011I20Rik	41	21.61	15.71	18.87	22.26	26.28	23.82	22.72	26.72	22.73	22.65	22.74
2010012O05Rik	22.86	23.22	31.56	34.32	55.75	57.09	21.66	23.6	19.14	25.49	25.73	25.52
2010015L04Rik	70.63	54.4	36.85	36.61	134.12	180.22	26.38	24.91	21.41	20.95	21.44	21.43
2010106E10Rik	0	0	0	0	0	0	0.11	0.2	0.33	0.34	0.17	0.17
2010106G01Rik	29.68	24.21	17.38	18.03	40.81	40.1	21.02	21.47	22.97	22.78	22.98	24.97
2010107E04Rik	338.91	533.98	1521.49	1322.66	335.28	272.02	605.07	676.07	642.19	693.34	686.11	700.49
2010107G12Rik	3.67	3.57	1.92	2.76	22.63	25.19	2.61	2.51	1.94	7.06	6.98	6.24
2010107G23Rik	8.42	12.44	11.47	10.71	7.34	12.8	15.71	16.7	15.34	14.12	13.6	14.79
2010109A12Rik	1.94	1.84	0.3	0.66	3	5.43	0.66	0	0.25	0.5	0.74	0.49
2010109I03Rik	3.99	3.23	1.8	1.26	6.69	5.46	0.9	0.29	0.75	0.36	0.56	0.44
2010109K11Rik	3.41	2.51	4.46	5.34	2.22	2.81	5.93	6.93	7.31	7.76	6.81	7.43
2010110P09Rik	0.24	0	0.11	0	0	0	1.2	2.65	2.46	1.55	1.51	1.08
2010111I01Rik	36.01	27.36	12.54	15.2	88.02	88.39	13.5	12.21	15.54	11.59	11.42	12.52
2010300C02Rik	0.5	0.2	0.24	0.31	0.32	0.08	1.76	1.5	1.35	0.97	0.93	0.89
2010305A19Rik	10.49	10.53	9.18	9.37	6.58	5.12	19.93	22.15	23.38	16.25	15.59	14.42
2010315B03Rik	22.38	15.27	34.32	32.83	69.19	54.71	34.77	35.95	40.2	46.96	45.92	52.24
2010317E24Rik	1.11	0.81	0.48	0.5	2.26	1.87	0	0	0.12	0.04	0.07	0.04
2010321M09Rik	57.05	45.28	46.51	48.11	51.06	50.69	32.97	34.75	40.29	45.33	42.94	45.5
2200002D01Rik	4.38	4.35	3.77	3.26	5.07	19.8	1.85	1.64	2.52	3.09	2.78	1.94
2200002J24Rik	0	0	0	0	0	0	0	0	0	0	0	0
2200002K05Rik	2.82	1.38	1.88	0.99	0.94	0.36	8.34	6.96	9.35	6.92	6.93	9.59
2210009G21Rik	15.86	14.68	9.33	9.56	19.51	15.62	12.57	16.09	12.04	14.63	12.83	14.37
2210010C04Rik	12.02	7.39	4.95	4.99	19.39	16.6	0.25	0.16	0.19	0	0.12	0.12
2210010C17Rik	0.54	0	0.25	0.08	1.74	0.57	0.07	0.06	0.16	0.11	0.05	0.31
2210012G02Rik	14.2	12.15	10.43	12.6	29.81	32.11	8.13	8.16	9.01	29.69	30.15	39.32
2210016F16Rik	27.46	20.59	14.91	18.98	46.37	45.24	11.12	12.93	11.52	13.56	14.01	14.54
2210016L21Rik	65.56	86.14	73.59	78.85	119.51	132.31	106.75	96.01	96.35	121.15	111.7	116.75
2210018M11Rik	149.45	107.58	66.82	69.74	106.02	109.49	58.41	59.65	50.11	53.61	54.09	50.63
2210020M01Rik	1.24	0.66	0.44	0.63	1.93	3.47	1.73	2.08	3.45	2.86	2.47	2.34
2210021J22Rik	21	18.44	11.45	17.54	23.41	22.27	8.46	11.04	6.86	14.91	14.52	14.65
2210404J11Rik	50.26	40.42	22.19	22.4	68.01	84.49	37.03	37.31	36.54	39.56	38.54	44.63
2210404O07Rik	55.84	76.76	31.3	47.67	135.53	188.92	40.27	33.7	44.72	25.22	18.74	22.11
2210404O09Rik	2.56	2.02	2.88	2.11	3.21	3.33	6.93	7.89	9.47	11.14	10.36	11.21
2210407C18Rik	0	0	0	0	0	0	0	0	0	0	0	0
2210408I21Rik	12.13	10.41	10.23	9.16	18.02	14.03	12.65	13.59	15.13	12.47	10.9	12.34
2210411K11Rik	4.85	4.81	1.77	3.04	4.39	2.27	1.37	0.97	1.35	1.14	1.03	1.54
2210415F13Rik	0	0.19	0	0	0	0	0	0	0	0	0	0
2300002M23Rik	0	0	0	0	0	0	0	0	0	0	0	0
2300003K06Rik	0	0	0	0	0	0	0	0	0	0	0	0
2300005B03Rik	0	0	0	0	0	0	0	0	0.32	0	0	0
2300009A05Rik	48.74	59.87	66.79	63.65	42.87	30.17	48.61	39.68	47.09	38.25	38.61	45.68
2310001A20Rik	24.63	31.53	47.19	46.81	25.84	25.73	41.1	44.56	52.94	52.31	52.99	57.33
2310001H18Rik	0	0	0	0	0	0	0	0	0	0	0	0
2310002J15Rik	0	0	0	0.2	0	0	0	0.18	0.15	0.15	0.15	0.45
2310002L09Rik	0	0	0	0	0	0	0	0	0	0.05	0.11	0
2310002L13Rik	0	0	0	0	0	0	0	0	0	0	0	0
2310003C23Rik	28.9	28.15	30.74	31.88	31.27	26.53	76.04	72.32	91.36	73.77	72.82	78.27
2310003F16Rik	268.36	312.64	602.51	582.68	249.55	238.51	271.57	299.58	262.33	320.65	308.33	313.25
2310003H01Rik	42.65	65.03	12.3	11.92	38.16	36.8	26.65	23.53	23.16	19.9	19.99	18.85
2310003L22Rik	34.63	34.47	68.42	74.11	72.31	76.28	24.47	27.09	22.54	28.03	29.39	33.36
2310004I24Rik	23.91	28.66	27.79	25.57	31.14	36	27.35	28.43	28.48	32.59	34.7	33.51
2310004N24Rik	40	56.48	49.04	46.32	32.96	47.37	49.24	58.43	48.71	74.31	77.06	74.5
2310005G13Rik	0.26	0.07	0.14	0.11	0.11	0.23	0	0	0.06	0	0	0
2310007B03Rik	0	0	0	0	0	0	0.06	0	0	0	0.04	0.04
2310007L24Rik	0.39	0	0	0	0	0	0.59	0.35	0.15	0	0.15	0
2310008H04Rik	6.45	5.46	3.96	6.12	3.43	3.6	3.88	4.11	4.52	5.53	4.73	5.96
2310008H09Rik	40.92	32.09	29.91	26.93	47.23	42.62	29.86	29.93	35.97	39.39	40.5	39.27
2310009B15Rik	15.17	29.01	32.75	46.32	16.81	22.08	20.35	11.71	15.17	12.16	14.32	18.22
2310010M20Rik	69.84	53.85	21.82	32.09	299.51	329.04	17.15	16.46	14.65	14.73	12.1	11.92
2310011J03Rik	15.82	23.15	19.99	22.93	21.18	19.28	28.77	27.62	27.59	30.96	31	30.19
2310014L17Rik	4.62	5.76	2.67	3	12.25	11.71	3.44	4.44	3.72	7.8	8.24	8.3
2310016M24Rik	66.04	83.41	144.8	154.02	78.86	58.43	106.39	93.19	97.25	128.32	127.03	126.51
2310021P13Rik	108.5	105.18	59.55	67.87	188.33	208	105.87	95.08	90.87	106.27	107.8	103.36
2310022A10Rik	25.04	28.65	20	24.3	35.29	39.78	27.26	21.56	25.62	24.06	24.22	23.84
2310022B05Rik	12.84	16.41	10.48	10.52	8.08	8.37	28.83	24.25	22.88	26.63	22.79	22.51
2310028H24Rik	14.46	14.51	14.89	17.44	62.62	51.96	100.48	89.86	97.81	89.2	93.95	85.94
2310030G06Rik	1.36	1.36	1.85	2.96	12.99	14.41	1.35	0.59	0.74	5.1	6.05	5.36
2310030N02Rik	16.15	18.8	21.25	21.04	34.27	37.78	11.78	12.15	14.42	17.76	16.73	23.03
2310033E01Rik	1.29	1.22	0	0	0	0	0.22	0	0	0.33	0.16	0.16
2310033P09Rik	53.15	56.76	31.22	28.84	57.67	55.83	18.07	16.97	16.82	16.12	15.72	19.74
2310034C09Rik	0	0	0	0	0	0	0	0	0	0	0	0
2310035C23Rik	53.77	43.99	32.59	32.84	51.76	50.67	51.22	51.39	60.87	57.01	56.51	54.85
2310035K24Rik	27.87	36.03	25.75	22.61	23.69	28.27	22.8	26.05	25.88	24.36	19.91	19.82
2310036O22Rik	98.14	123.74	134.89	129.25	87.1	96.12	91.29	82.7	83.45	99.14	100.28	98.45
2310037I24Rik	75.17	72.95	35.94	34.01	94.06	97.42	93.95	92.18	96.11	82.42	78.77	77.67
2310039H08Rik	40.93	67.26	62.73	71.12	66.11	70.14	13.32	10.7	10.34	12.71	12.7	16.61
2310042D19Rik	11.66	8.48	5.3	5.42	22.69	16.49	16.63	15.7	19.3	12.91	13.3	13.51
2310042E22Rik	0	0	0	0	0	0	0	0	0.08	0.08	0.16	0.08
2310043J07Rik	0.27	0.58	0.51	0.56	0	0	1.82	1.83	1.15	1.68	3.73	1.76
2310044G17Rik	125.62	96.92	68.76	73.54	110.52	114.87	76.79	85.29	79.43	90.65	91.31	94.13
2310044H10Rik	67.72	69.02	48.62	55.64	64.5	53.76	99.9	85.52	76.6	87.23	91.96	87.18
2310045N01Rik	125.93	119.96	126.07	121.31	153.58	138.98	79.05	75.76	65.81	82.19	78.3	80.55
2310046A06Rik	0.22	0.16	0.21	0.23	0.26	0.31	0.68	0.3	0.86	0.52	0.51	1.2
2310046O06Rik	26.01	27.22	18.39	16.62	46.42	53.7	18.52	20.27	19.96	21.72	22.17	20.44
2310047B19Rik	62.92	65.21	39.39	35.77	54.86	51.22	46.92	46.3	49.05	61.3	60.9	62.38
2310047M10Rik	20.17	24.59	23.96	22.97	15.77	11.51	26.15	24.72	27.78	20.22	23.32	22.11
2310050C09Rik	0	0	0	0	0	0	0	0	0	0	0	0
2310057J18Rik	0	0	0	0	0	0	0	0	0	0	0	0
2310057M21Rik	24.36	25.75	24.25	23.6	27.5	29.21	21.71	19.9	21.28	27.62	26.93	23.5
2310057N15Rik	0	0.38	0.05	0.33	1.98	1.41	0	0	0	0	0	0
2310061C15Rik	13.25	10.61	13.78	11.42	8	9.89	11.61	13.43	10.95	13.59	14	14.19
2310061I04Rik	67.45	64.71	75.08	86.04	115.49	125.16	80.1	76.88	82.03	77.77	78.75	71.42
2310061N02Rik	0	0	0	0	0	0.54	0	0.17	0.15	0.15	0.15	0
2310067B10Rik	31.72	32.95	15.36	15.79	39.5	37.25	35.06	30.49	26.12	24.17	24.19	24.14
2310079F23Rik	13.92	11.51	6.39	6.2	13.53	14.06	9.84	8.77	10.53	8.22	8.78	7.63
2310079G19Rik	0	0	0	0	0	0	0	0	0	0	0	0
2400001E08Rik	75.51	92.16	68.64	73.2	62.94	48	135.48	138.05	140.59	148.58	147.54	152.61
2400003C14Rik	101.56	103.63	76.15	68.99	87.06	87.41	172.64	190.16	184.39	154.94	151.55	160.51
2410001C21Rik	45.51	45.91	36.59	37.41	26.71	26.53	86.7	83.82	92.31	91.04	87.26	91.25
2410002F23Rik	32.43	34.42	32.74	38.35	61.06	53.61	65.09	62.11	68.43	68.6	73.86	70.88
2410002I01Rik	16.62	15.58	7	9.88	25.18	24.92	21.57	19.44	19.38	19.49	18.58	18.85
2410002O22Rik	60.65	51.55	53.84	57.04	69.48	60.91	54.44	61.53	51.59	70.25	69.34	65.73
2410003K15Rik	68.21	83.58	82.89	80.87	50.29	65.46	20.18	20.44	27.7	22.36	24.15	22.71
2410004A20Rik	0	0	0.07	0.08	0.72	0.65	0	0	0.06	0.48	0.47	0.47
2410004B18Rik	29.55	24.7	36.21	32.41	23.38	22.79	35.72	45.89	46.02	51.2	52.84	50.84
2410004P03Rik	58.76	46.09	25.09	33.33	195.51	220.16	4.69	7.72	6.14	5.74	5.65	6.14
2410012M07Rik	0.18	0.58	0.21	0.12	0.74	0.75	0.07	0.06	0.05	0	0	0
2410015M20Rik	21.32	54.72	95.08	111.36	42.45	29.86	79.56	82.23	81.22	94.57	98.7	90.55
2410016O06Rik	11.54	11.78	5.42	5.42	5.65	5.59	7.84	7.71	6.89	7.19	8.13	7.75
2410017P09Rik	10.53	11.52	8.34	10.07	10.11	8.14	6.29	5.4	5.91	5.17	5.46	6.02
2410018M08Rik	2.89	2.06	3.51	4.11	4.52	4.08	2.53	1.72	1.28	6.02	4.91	4.96
2410022L05Rik	22.72	24.05	71.46	78.93	50.22	40.31	55.47	54.03	57.06	83.43	85.16	90.25
2410042D21Rik	30.16	27.56	27.58	30.1	57.89	48.29	27.65	30.98	36.37	33.59	33.24	39.84
2410066E13Rik	20.49	10.91	10.62	11.51	5.34	2.57	71.64	72.18	65.02	49.13	47.59	47.69
2410075B13Rik	23.77	22.98	11.75	10.75	15	11.94	20.53	21.44	19.14	15.4	15.48	15.91
2410076I21Rik	33.67	19.24	9.18	12.89	71.53	72.65	4.93	3.3	3.86	3.58	3.44	3.82
2410089E03Rik	27.03	23.39	11.95	11.93	32.37	32.2	23.12	22.22	22.92	17.23	17.55	17.9
2410091C18Rik	35.84	38.99	29.23	34.68	60.62	67.98	28.59	31.05	29.33	35.15	33.5	33.87
2410124H12Rik	13.49	13.8	12.53	8.75	2.16	3.24	0.23	1.41	0.86	0.69	0	0.51
2410127L17Rik	10.25	10.03	6.13	5.19	5.11	4.28	16.69	17.59	20.03	18.91	16.33	17.46
2410131K14Rik	44.16	38.63	26.35	24.27	28.69	27.99	65.28	61.24	65.34	51.12	48.4	46.85
2410137M14Rik	0.34	1.72	0.32	0.18	12.16	28.38	0.35	0.31	1.32	1.06	0.91	1.04
2410141K09Rik	1.5	2.34	1.65	1.61	0	3.33	1.46	0.96	2.53	0.55	0.47	0.54
2500003M10Rik	186.62	211.36	254.42	254.89	193.77	216.73	150.25	164.62	153.88	176.22	177.42	170.09
2510002D24Rik	60.25	58.87	39.54	39.26	96.92	93.09	39.21	39.7	38.74	34.71	37.32	37.84
2510003E04Rik	157.88	132.73	78.09	73.79	99.03	105.98	128.98	131.18	117.87	153.29	157.25	149.76
2510006D16Rik	336.9	279.08	238.26	232.74	668.78	703.5	113.73	124.65	128.23	135.34	134.45	126.49
2510009E07Rik	84.31	74.33	83.77	83.86	156.94	150.68	144.14	137.74	140.15	162.18	164.88	167.88
2510012J08Rik	18.49	22.47	16.08	15.94	15.91	14.39	32.63	23.45	29.59	25.39	25.68	23.99
2510039O18Rik	40.09	34.37	16.8	19.07	43.92	43.22	28.28	26.66	28.94	29.24	28.61	28.26
2510049J12Rik	25.74	21.63	23.26	21.99	48.99	50.09	8.72	11.76	11.89	8.57	8.96	10.22
2610002D18Rik	1.93	1.23	0.91	1.43	0.75	3.61	0.22	0	0.5	0.33	0.33	0.08
2610002I17Rik	12.52	14.67	11.38	14.15	24.81	29.48	13.54	13.59	14.21	15.4	15.83	16.45
2610002J02Rik	22.79	22.99	42.42	43.21	28.34	24.22	26.61	25.62	25.89	26.33	27.81	26.98
2610002M06Rik	14.48	11.44	11.96	12.04	18.95	19.42	19.64	19.28	19.81	21.81	22.04	20.89
2610008E11Rik	27.06	23.48	20.12	20.56	40.45	39.1	42.18	42.68	55.9	51.38	49.59	51.13
2610015P09Rik	31.71	23.81	14.99	15.61	29	37.18	14.11	15.88	12.52	13.68	13.93	14.46
2610018G03Rik	0.13	0.09	0	0.07	0	0	1.04	0.46	1.13	1.04	0.59	0.88
2610019F03Rik	2.56	2.63	1.49	1.63	0.95	2.01	4.21	4.18	3.86	4.41	4.21	5.06
2610020H08Rik	6.59	7.11	3.1	3.33	7.11	7.89	3.17	3.55	4.57	3.21	2.78	2.44
2610021K21Rik	0.12	0.18	0.17	0.06	0.72	0.17	0.38	0.39	0.38	0.24	0.24	0.24
2610027L16Rik	12.91	13.66	7.92	9.42	15.03	17.14	10.22	9.47	10.48	11.31	10.68	10.91
2610028H24Rik	0	0	1.61	0	0	0	0	0.12	0	0.19	0.18	0.09
2610029G23Rik	6.82	8.21	13.21	13.39	10.32	5.79	9.98	15.73	10.54	15.75	14.07	15.62
2610029I01Rik	16.64	12.73	12.44	16.83	29.37	25.36	17.71	19.94	16.56	24.47	21.53	22.36
2610034B18Rik	22.9	27.39	16.38	15.91	33.58	37.7	31.72	29.93	34.4	39.58	38.17	42.01
2610034M16Rik	626.6	646.01	239.63	217.36	225.08	213.99	242.86	310.03	217.58	12.9	12.49	21.27
2610039C10Rik	1.39	1.34	1.87	1.07	1.33	0.88	3.19	1.69	3.3	3.38	3.5	3.74
2610044O15Rik	134.19	103.2	108.06	113.43	178.33	198.9	53.22	65.41	60.97	56.49	52.29	54.58
2610101N10Rik	46.51	43.21	43.77	43.11	51.9	52.31	50.87	57.97	58.09	62.65	62.62	64.01
2610109H07Rik	2.28	1.81	1.1	1.59	3.2	3.02	1.74	1.12	1.35	1.38	1.12	1.08
2610301B20Rik	25.81	26.51	27.36	28.05	20.07	23.48	43.44	52.06	59.23	52.82	48.97	54
2610301G19Rik	41.74	52.04	33.57	32.53	77.93	73.95	102.86	95.17	92.37	103.64	102.82	98.24
2610305D13Rik	0.13	0.14	0.55	0.24	2.77	1.06	2.73	3.01	3.16	2.64	3.45	2.85
2610318N02Rik	0	0.46	0.2	0.11	1.26	0.91	0.88	0.58	1	1.16	0.74	1.01
2610507B11Rik	102.3	86.2	56.6	59.96	135.24	133.19	110.16	111.29	102.34	103.27	108.84	107.31
2610524H06Rik	157.56	166.97	116.35	118.2	327.01	355.74	92.69	97.08	115.73	106.45	104.96	107.51
2610528A11Rik	5.32	11.98	7.49	8.32	4.76	5.16	6.03	6.79	2.52	2.05	1.09	2.18
2610528E23Rik	4.73	7.77	9.78	11.88	8.36	4.64	8.66	9.24	9.1	11.3	12.45	11.06
2610528J11Rik	0	0	0	0	0	0	0	0	0	0	0	0.12
2700007P21Rik	42.7	44.47	44.56	46.34	40.68	42.01	38.13	42.97	46.6	45.81	44.06	46.04
2700029M09Rik	59.14	77.11	96.03	88.47	70.13	66.16	82.93	94.73	85.69	87.54	82.12	87
2700049A03Rik	42.44	31.49	18.82	18.49	32.11	35.89	15.81	17.19	17.47	13.53	13.99	15.26
2700050L05Rik	42.21	36.71	25.26	24.95	41.65	44.67	25.64	23.8	30.78	27.75	26.45	26.9
2700060E02Rik	69.68	76.82	114.25	107.02	62.17	63.06	91.72	100.36	106.85	111.13	105.18	105.15
2700062C07Rik	53.3	51.13	58.6	58.45	80.33	90.91	34.02	41.42	45.25	50.42	49.16	48.55
2700078E11Rik	27.74	25.74	23.64	24.18	21.31	21.97	35.81	34.42	38.12	33.68	33.18	33.11
2700081O15Rik	4.85	4.64	6.17	5.79	9.48	9.99	12.44	10.73	10.03	13.35	13.31	13.55
2700089E24Rik	25.96	27.72	49.23	49.96	35.32	33.62	106.07	118.17	105.71	174.9	171.15	173.89
2700090O03Rik	11.07	4.57	22.42	14.02	3.18	8.98	21.9	24.05	21.73	19.07	22.61	21.7
2700094K13Rik	44.49	67.43	130.61	141.36	37.8	24.21	63.32	54.34	67.42	54.39	48.16	66.48
2700097O09Rik	43.86	34.93	30.71	33.27	48.95	50.46	21.91	21.17	18.92	25.6	27.22	27.39
2810002N01Rik	193.92	187.86	174.54	180.86	371.6	414.1	86.43	84.42	88.84	77.84	75.08	89.7
2810004N23Rik	15.78	17.54	14.91	20.46	29.7	34.67	19.01	19.93	18.44	27.93	29.22	26.96
2810006K23Rik	169.28	127.89	102.78	106.51	279.46	307.4	39.86	45.08	44.15	52.09	49.34	52.76
2810007J24Rik	0	0	0	0	0	0	0.12	0	0	0.05	0	0.05
2810008M24Rik	23.33	21.61	23.91	24.33	19.21	17.86	51.71	61.2	59.69	61.47	57.49	61.87
2810021B07Rik	108.33	86.93	57	62.91	234.38	232.35	42.1	45.38	44.58	45.19	46.27	47.81
2810021J22Rik	19.37	18.05	10.31	10.91	17.62	19.32	15.71	17.07	18.96	16.88	16.66	18.33
2810030E01Rik	124.42	108.6	38.62	42.28	77.97	72.47	66.86	75.82	60.02	35.21	32.15	49.09
2810046L04Rik	42.41	36.83	27.25	27.94	44.52	47.2	28.03	24.74	26.17	23.92	23.26	23.18
2810055F11Rik	18.91	20.25	24.28	22.79	52.13	35.91	8.88	8.5	11.4	22.28	22.65	19.9
2810403A07Rik	112.22	107.12	76.72	73.67	187.39	186.79	84.66	83.86	99.62	85.43	88.5	96.67
2810405K02Rik	34.26	41.41	65.11	62.24	27.64	31.09	101.68	94.88	94.94	90.55	90.53	102.14
2810407C02Rik	137.45	112.76	159.92	162.36	214.22	179.99	150.23	170.86	164.96	244.02	242.26	236.55
2810408A11Rik	2.82	2.35	1.03	0.88	4.19	3.73	1.35	1.34	1.51	0.66	0.66	0.95
2810408M09Rik	27.78	32.08	16.47	20.71	39.61	41.19	20.62	23.49	21.42	23.49	23.91	20.61
2810417H13Rik	15.56	14.46	9.31	7.88	19.96	20.03	2.94	4.09	3.92	2.41	2.07	2.64
2810422J05Rik	38.99	43.08	56.81	59.91	43.83	54.01	55.41	65.19	69.59	59.51	59.75	57.72
2810422O20Rik	8.06	9.93	6.62	4.97	2.98	4.11	7.35	8.88	7.96	7.48	7.74	8.57
2810428I15Rik	116.94	157.01	138.16	147.22	130.24	141.62	47.83	37.58	40.4	47.83	46.6	50.49
2810432D09Rik	28.21	35.18	30.18	29.09	21.19	16.01	27.21	29.81	26.78	30.51	36.42	31.9
2810432L12Rik	4.08	4.04	6.57	6	3.2	5.02	22.6	22.58	21.18	30.1	28.99	27.67
2810453I06Rik	15.8	14.79	7.42	9.85	9.43	10.35	29.35	29.26	31.65	29.05	30.44	29.22
2810459M11Rik	0.31	0.9	0.27	0.46	1.79	1.27	0.53	0.7	0.63	0.34	0.34	0.48
2810474O19Rik	21.58	18.8	15.39	15.2	22.14	28.71	8.52	8.94	11.28	11.45	11.11	11.04
2900006K08Rik	13.54	11.52	6.91	7.55	13	15.17	9.98	10.59	11.13	7.3	8.8	8.71
2900010M23Rik	44.88	72.8	234.12	222.4	38.93	49.15	221.37	220.8	196.22	261.22	266.78	274.27
2900011O08Rik	36.3	33.35	30.91	27.74	5.62	6.17	124.19	120.08	126.04	130.73	127.09	129.76
2900026A02Rik	11.7	9.35	9.2	9.36	14.15	13.63	20.36	15.52	18.14	16.16	16.16	15.97
2900053A13Rik	101.72	99.32	116.84	122.55	54.49	49.41	85.91	110.45	85.71	141.58	142.98	134.95
2900064A13Rik	282.02	344.09	375.63	360.38	241.85	210.96	202.88	224.94	238.6	257.97	255.58	263.4
2900092C05Rik	0	0	0	0	0	0	0	0	0.13	0	0.13	0
2900092E17Rik	38.59	51.55	29.17	33.21	68.36	104.65	73.01	71.88	62.92	83.59	80.59	82.98
3010026O09Rik	32.73	36.62	19.5	20.78	23.85	39.36	22.85	17.54	31.56	25.91	25.71	23.12
3110001D03Rik	65.29	70.21	83.06	73.16	24.82	21.95	57.05	51.04	53.73	44.43	45.88	45.84
3110001I22Rik	15.91	17.55	11.21	8.47	13.13	14.43	6.23	8.29	6.92	9.26	7.03	5.72
3110002H16Rik	46.98	40.66	27.4	23.7	57.64	56.24	43.8	46.71	47.36	42.69	46.21	46.95
3110003A17Rik	0.75	1.33	3.16	2.68	0	0	6.65	12.24	9.49	8.35	8.53	6.54
3110007F17Rik	7.02	7.29	15.4	21.48	37.16	27.94	13.39	13.26	16.06	23.58	25.51	25.75
3110009E18Rik	8.21	5.47	8.32	6.61	9.24	5.3	6.26	8.23	8.69	8.19	8.08	7.06
3110021N24Rik	7.75	8.47	10.48	8.66	33.33	35.43	8.74	9.89	10.58	8.94	8.84	9.04
3110035E14Rik	0.39	0.06	0.11	0.16	0	0.22	0.75	0.45	0.93	0.69	0.62	0.5
3110040N11Rik	27.81	27.54	30.84	32.76	39.13	48.45	22.95	21.99	22.48	26.51	26.05	28.29
3110043O21Rik	14.91	12.7	13.13	12.56	18.54	18.1	30.49	32.66	35.37	39.51	38.17	37.63
3110047P20Rik	2.62	2.01	2.97	2.8	0.16	0.2	8.38	8.95	8.06	8.35	8.44	8.58
3110052M02Rik	35.03	29.74	22.01	21.73	57.35	59.42	18.68	22.12	21.81	27.26	28.15	27.37
3110056O03Rik	38.81	45.58	19.96	18.43	60.64	60.32	62.46	53.6	53.47	51.7	46.79	48.92
3110057O12Rik	24.78	24.67	14.77	15.36	34.41	34.6	35.32	34.46	33.22	27.28	29.27	29.73
3110062M04Rik	4.29	6.43	3.74	5.26	8.17	10.1	3.14	2.68	2.34	3.56	4.42	4.37
3110079O15Rik	0	0	0	0	0	1.19	0.43	0	0.33	0	0	0
3110082D06Rik	1.05	0.58	0.77	0.69	0.1	0.1	1.94	1.89	1.48	1.53	1.82	1.81
3110082I17Rik	12.59	13.99	19.2	22.17	11.51	11.73	9.19	7.35	7.31	7.23	5.6	5.04
3110082J24Rik	0	0	0	0	0	0	0	0	0	0	0.15	0
3200002M19Rik	28.95	32.89	48.05	47.75	50.66	50.63	43.66	46.27	52.22	61.13	53.57	61.67
3230401D17Rik	28.62	37.47	48.95	52.14	38.42	42.94	54.55	61.57	64.3	77.38	73.88	72.74
3300002I08Rik	23.33	25.17	22.89	28.16	33.91	30.81	18.53	19.95	19.08	16.1	18.69	18.39
3425401B19Rik	0.32	0.18	0.11	0.18	0.83	0.62	0.78	0.62	0.57	0.27	0.23	0.37
3632451O06Rik	3.73	2.14	7.99	22.32	0.95	1.27	13.61	13.7	11.75	18.74	18.68	18.03
3830403N18Rik	1.42	0.6	0.8	0.61	5.5	4.14	0.28	0.13	0.13	0.26	0.36	0.37
3830406C13Rik	14.03	13.7	15.19	14.69	23.93	25.64	18.59	23.09	23.56	26.93	27.51	24.85
3830417A13Rik	0	0	0	0	0	0	0	0	0	0	0	0
3830431G21Rik	8.89	8.12	8.91	8.82	18.17	14.34	38.6	32.29	39.04	33.57	37.27	35.66
4430402I18Rik	1.19	1.02	1.1	1.58	3.03	3.32	2.53	2.66	3.87	2.37	1.98	2.43
4632411B12Rik	53.96	46.71	53.95	56.2	71.02	69.84	91.54	82.82	84.41	90.41	90.43	97.22
4632415K11Rik	45.56	40.12	18.87	18.44	48.59	47.84	71.87	75.56	60.57	64.31	62.64	53.47
4632428N05Rik	0.08	0.03	0.14	0.28	0.43	0.22	2.34	2.39	2.04	2.41	2.84	2.51
4632434I11Rik	2.65	1.84	2.06	1.39	1.54	1.71	1.49	2.11	2.14	1.18	1.01	1.41
4732415M23Rik	1.41	3.52	2.65	2.53	6.56	1.97	3.22	4.43	4.63	6.18	5.36	4.82
4732418C07Rik	48.75	34.69	27.29	33.35	42.96	42.06	29.04	28.49	27.21	28.95	27.86	28.06
4732456N10Rik	0	0	0	0	0	0	0	0	0.15	0.04	0	0.08
4732471D19Rik	8.44	6.32	4.76	5.8	11.07	12.71	11.97	11.25	12.68	15.03	15.88	14.97
4831426I19Rik	73.25	55.7	17.63	19.41	62.99	64.57	48.65	50.43	41.73	29.61	30.88	29.92
4832428D23Rik	4.82	3.04	2.38	2.98	15.84	17.13	0.87	0.71	0.67	1	0.96	0.86
4833403I15Rik	0.15	0.05	0.04	0.08	0	0	0.04	0.24	0.12	0.12	0.09	0.18
4833420G17Rik	246.09	211	137.83	151.05	410.85	449.53	87.37	94.62	103.92	101.77	104.91	101.76
4833423E24Rik	0	0	0	0	0	0	0.16	0.14	0.06	0.06	0.18	0
4833424O15Rik	4.47	4.1	3.71	3.75	0.35	0.37	24.85	21.34	26.13	24.59	24.21	22.5
4833427G06Rik	0	0	0	0.2	0	0	0	0	0.15	0	0	0
4833439L19Rik	218.19	207.98	241.37	225.98	220.95	203.51	170.15	174.27	160.57	240.84	230.39	209.17
4833442J19Rik	3.36	2.35	4.64	3.74	4.95	5.36	6.11	6.8	8.43	6.19	9.44	7.09
4921501E09Rik	0	0.07	0	0	0	0.11	0	0	0	0	0	0
4921504E06Rik	0	0	0.06	0	0	0	0	0	0	0	0	0
4921506M07Rik	0	0	0	0	0	0	0	0	0	0	0	0
4921507P07Rik	1.41	0.7	0.61	1.33	2.02	3.8	1.38	1.27	1.33	1.09	1.24	1.27
4921509C19Rik	0	0.06	0.29	0.04	0.26	0.39	0	0.04	0	0	0	0
4921510H08Rik	0	0	0	0	0	0	0	0	0	0	0	0
4921511H03Rik	2.71	2.32	1.78	1.94	0.32	0	0.41	0.12	0.1	0	0.1	0.31
4921511M17Rik	0	0	0	0	0	0	0	0	0	0	0	0
4921513D23Rik	73.81	60.75	47.83	50.2	67.98	73.67	55.11	56.8	52.28	52.48	52.46	51.72
4921515J06Rik	0.88	0.34	0.68	1.2	11.03	10.38	1.78	2.1	2.3	3.93	3.66	2.89
4921517D21Rik	0	0	0.03	0	0	0.09	0	0.03	0	0	0.05	0.02
4921517D22Rik	0.08	0.11	0.07	0.29	0.19	0	0.2	0.27	0.41	0.16	0.29	0.21
4921517L17Rik	28.8	21.75	15.78	15.25	53.95	56.92	20.12	18.9	22.06	23.74	25.34	24.72
4921523A10Rik	4.53	3.17	1.22	2.53	4.55	5.43	0.65	0.63	0.77	1.22	0.68	0.69
4921524J17Rik	9.59	8.68	11.26	8.73	7.31	6.26	14.7	17.69	19.78	15.55	15.76	14.99
4921524L21Rik	0	0	0	0	0	0	0	0	0	0	0	0
4921528I01Rik	0	0	0	0	0	0	0	0.03	0	0	0.03	0.03
4921528O07Rik	0	0	0	0	0.1	0	0	0	0	0	0	0
4921530D09Rik	0.61	0.11	0.71	0.23	0.88	0.85	0.69	0.55	0.35	0.29	0.69	0.58
4921530L21Rik	0	0	0	0	0	0	0	0	0	0	0	0
4921536K21Rik	1.43	1.53	1.03	1.26	4.98	5.93	0.34	0.18	0.41	0.49	0.37	0.55
4921539E11Rik	0.11	0	0.05	0.06	0.12	0.15	0.05	0.1	0.12	0.04	0.04	0
4922501C03Rik	36.7	29.67	20.25	22.53	40.01	38.36	15.08	15.29	16.31	15.77	15.57	15.27
4922501L14Rik	4.07	1.82	2.82	1.77	1.19	0.9	5.78	5.28	5.26	5.56	7.2	6.03
4922502D21Rik	0	0	0	0	0	0	0	0	0	0	0	0
4922505E12Rik	0	0	0	0.06	0.15	0.17	0	0	0	0.05	0.14	0.09
4922505G16Rik	0.65	0.25	0.43	0.46	1.23	1.6	0.36	0.51	0.49	0.6	0.68	0.78
4930402F06Rik	0.2	0.14	0	0	0	0.28	0.2	0.09	0.3	0.08	0.07	0.22
4930402H24Rik	55.55	44.73	28.84	27.24	114.37	134.25	72.14	74.02	68.86	66.54	67.23	69.28
4930403N07Rik	0.58	0.34	55.52	49.79	0.23	0.27	0.59	0.52	0.52	5.77	5.31	6
4930404A10Rik	0	0.14	0.27	0.1	0	0	0	0	0	0.07	0	0.07
4930404H21Rik	0	0.23	0.15	0	0	0	0.49	0.43	0	0.37	0.12	0
4930404N11Rik	17.88	11.77	5.38	12.07	25.6	19.91	21.42	16.25	13.05	14.78	14.68	18.28
4930407I10Rik	0	0.04	0	0	0	0	0.05	0.05	0.04	0	0	0.08
4930408F14Rik	0	0	0	0	0	0	0	0	0	0	0	0
4930412F15Rik	2.36	1.16	0.9	1.82	1.72	3.73	1.35	2.45	1.76	2.79	1.46	1.57
4930415F15Rik	2.06	1.47	1.16	0.63	1.44	0	1.05	1.45	3.32	1.74	0.78	1.25
4930415L06Rik	0	0	0	0	0	0	0	0	0	0	0	0
4930415O20Rik	5.53	6.58	1.15	1.26	30.05	23.25	2.5	0.55	1.18	2.13	0.94	2.1
4930417G10Rik	4.67	2.96	1.41	0.6	5.87	5.41	2.02	1.9	1.46	2.76	3.02	3.05
4930420K17Rik	72.56	100.1	42.3	46.52	100.5	103.25	38.63	45.02	51.17	85.6	87.45	82.81
4930422G04Rik	12.86	5.81	4.53	5.21	13.61	13.75	7.95	6.95	9.62	7.38	7.53	8.17
4930427A07Rik	1	2.57	2.01	2.21	0.59	1.09	2.18	1.71	1.43	1.45	1.24	1.18
4930428D18Rik	0	0	0	0	0	0	0	0	0	0	0	0
4930428E23Rik	0	0	0.21	0.23	0	0	0.46	0.61	0	0.17	0.34	0
4930430A15Rik	0	0	0	0	0	0	0	0	0	0	0	0
4930430D24Rik	0	0	0	0	0	0	0	0	0.09	0.24	0	0.18
4930430F08Rik	27.28	21.26	18.86	14.73	17.48	20.8	29	33.04	32.55	32.21	31.35	31.73
4930431A04Rik	0	0	0	0	0	0	0	0	0	0.59	0	0.19
4930432K09Rik	0	0	0	0	0	0	0	0	0	0	0	0
4930432K21Rik	2.54	1.59	1.71	1.6	3.19	3.7	2.75	2.28	3.22	1.85	2.42	2.11
4930432M17Rik	0	0	0	0	0	0	0	0	0	0	0	0
4930433I11Rik	0	0	0	0	0	0	0	0	0.15	0	0	0
4930435E12Rik	0	0	0	0	0	0	0	0	0	0	0	0
4930443G12Rik	0	0	0.08	0	0	0	0.18	0	0.07	0	0.07	0.07
4930444A02Rik	24.69	21.27	18.79	19.88	37.22	38.68	23.83	24.12	20.58	27.6	26.36	26
4930444G20Rik	3.8	2.23	1.45	0.26	3.86	2.82	0.32	0.62	0.26	0.19	0.24	0.13
4930444P10Rik	0.88	0.31	0.41	0.23	0	0.62	1.56	0.39	0.68	0.51	0.67	0.67
4930447A16Rik	0	1.25	0.55	0.3	0.68	0	0	0	0	0	0	0
4930447C04Rik	23.54	19.64	46.33	54.6	396.34	413.69	63.1	70.27	71.63	326.85	331.86	313
4930449I24Rik	0	0	0	0.12	0	0	0	0	0	0	0	0
4930451C15Rik	75.69	52.4	48.04	53.95	177.01	201.24	8.54	7.66	6.95	8.53	6.69	7.6
4930451I11Rik	15.39	19.67	5.33	5.4	16.03	21.57	0.41	0.36	0.31	0	0.31	0.31
4930452B06Rik	0.82	1.49	0.68	0.6	0.21	0.25	2.63	2.61	2.38	2.59	2.42	2.56
4930453H23Rik	0.17	0	0.29	0.14	0.55	0.87	0.29	0.34	0.18	0	0.17	0.4
4930453N24Rik	70.82	64.98	59.43	56.51	78.99	70.22	40.43	41.92	52.99	46.32	43.52	50.2
4930455C21Rik	24.85	21.07	26.42	29.98	49.43	39.85	20.64	22.38	18.9	26.09	25.29	25.32
4930455F23Rik	48.64	37.54	36.79	42.51	36.63	36.27	41.67	43.41	45.27	43.62	41.02	41.85
4930458L03Rik	0	0	0	0	0	0	0	0	0	0	0	0
4930465A12Rik	1.02	1.82	0	0	0	0	0	0	0.2	0	0	0
4930467E23Rik	5.4	6.71	3.47	3.01	11.98	12.94	9.61	5.98	7.29	9.2	9.62	9.7
4930468A15Rik	0	0	0	0	0	0	0	0	0	0	0	0
4930469G21Rik	0.61	0.22	0.14	0.16	0.39	0	0.77	0.41	0.58	0.23	0.81	0.12
4930471M23Rik	10.23	9.67	7.64	7.68	9.67	7.63	23.91	23.02	27.38	27.41	26.92	26.61
4930473A06Rik	5.1	4.98	6.73	10.7	26.3	30.9	5.35	5.11	5.26	10.49	10.26	9.94
4930474N05Rik	0	0	0	0.18	0	0	0	0	0	0	0	0
4930480E11Rik	0	0	0	0	0	0	0	0	0	0	0	0
4930486L24Rik	0	0	0	0	0	0	0.2	0.18	0.15	0.15	0.07	0.22
4930502E18Rik	0	0.16	0.12	0.1	0.15	0	0.12	0.51	0.35	0.26	0.26	0.09
4930503B20Rik	0	0	0	0.58	0	0	0	0	0.32	0.22	0.11	0.54
4930503E14Rik	0	0	0	0	0	0	0.14	0.09	0	0.57	0.24	0.08
4930503L19Rik	9.96	9.09	6.23	6.58	17.26	18.76	12.6	11.75	13.18	15.39	14.35	16.54
4930504O13Rik	0	0	0	0	0	0	0	0	0	0	0	0
4930505A04Rik	0.63	0	0.15	0.32	0	0	0.64	0.28	0.12	0	0.72	0.48
4930506M07Rik	4.19	4.27	4.86	3.77	2.74	2.43	21.05	22.81	20.02	23.71	25.11	24.76
4930511I11Rik	0.25	0	0	0	0	0	0.65	0.23	2.25	0	0.29	0
4930511M11Rik	0.92	0.9	0.22	0.65	1.32	0.41	0	0	0.07	0	0	0
4930513O06Rik	0	0	0	0	0	0	0	0	0	0	0	0
4930519F16Rik	0.95	0.85	1	1.83	1.66	3.84	0	0	0	0.18	0.09	0
4930519G04Rik	0.48	0.72	0.44	0.42	1.39	1.98	1.08	0.73	0.86	0.93	0.97	0.94
4930521A18Rik	0	0	0	0	0	0	0	0	0	0	0	0.07
4930522H14Rik	0	0	0	0	0	0	0	0	0	0	0	0
4930523C07Rik	2.54	1.82	0.97	1.17	5.69	5.11	0.65	0.71	1.07	1.1	1.36	1.2
4930524B15Rik	0	0	0	0	0	0	0	0.06	0.15	0.2	0.1	0.1
4930524E20Rik	0	0	0	0	0	0	0	0	0	0	0	0
4930524N10Rik	0	0	0	0	0	0	0	0	0	0	0	0
4930525F21Rik	0.68	0.86	0.16	0.26	1.81	2.82	0	0.07	0.13	0	0	0
4930525M21Rik	0	0	0	0	0	0	0	0	0	0	0	0
4930526D03Rik	0	0.31	0.41	0.68	10.96	10.24	0.22	0.2	0	0	0	0
4930528F23Rik	0.31	0	0.07	0.08	0	0.22	0	0	0.06	0	0.18	0
4930529F22Rik	0	0	0	0	0	0	0	0	0	0	0	0
4930529M08Rik	27.57	22.37	11.84	16.21	27.08	29.45	6.65	6.66	5.93	2.22	2.64	3.32
4930534B04Rik	4.84	4.35	2.69	2.2	5.06	4.92	3.53	3.66	4.17	2.9	2.99	2.95
4930538K18Rik	4.25	4.43	3.38	3.24	5.35	7.68	4.85	5	7.34	4.5	3.5	5.04
4930539E08Rik	68.64	52.9	25.68	30.97	114.1	128.62	9.27	8.45	9.66	7.71	8	9.05
4930544D05Rik	0	0	0	0	0	0	0	0.22	0.58	0	0.19	0
4930544G11Rik	0	0	0	0	0	0	0	0	0	0	0	0.07
4930544O15Rik	0.74	1.05	1.91	0.95	4.29	3.62	0.37	0	1.14	0.14	0.98	0.56
4930547C10Rik	0	0	0	0	0	0	0	0	0	0	0	0
4930547N16Rik	0.07	0.06	0.1	0	0.08	0	0.31	0.15	0.31	0.06	0.1	0.21
4930548H24Rik	0	0.27	0	0.38	1.09	0.79	0	0.17	0	0	0.14	0.07
4930549C01Rik	0	0	0	0	0	0	0	0	0.19	0	0.18	0
4930550C14Rik	0	0.47	0.83	1.14	1.29	4.04	0.23	0.4	0.77	1.2	1.01	1.52
4930550L24Rik	0	0	0	0.09	0	0	0.85	0.38	0.65	0.13	0.26	0.06
4930555G01Rik	0.18	0.19	0	0.19	0	0	0.23	0.13	0.43	0.57	0.25	0.44
4930555I21Rik	0.32	0.15	0.15	0.49	0.25	0.33	0.59	0.67	0.82	0.78	0.89	0.69
4930557A04Rik	0	0	0	0	0	0	0	0	0	0	0	0
4930558K02Rik	0.59	0.21	0.41	0.15	2.73	1.23	0.45	0	0.9	0.33	0.45	0.11
4930562C15Rik	3.13	2.79	1.29	0.75	3.79	4.04	2.96	2.73	2.45	2.82	2.94	2.44
4930563D23Rik	0	0	0.18	0.1	0.22	0.13	0.09	0.17	0.11	0.14	0.04	0.04
4930563E22Rik	6	7.02	3.12	4.77	10.23	12.91	5.3	5.67	5.64	7.26	6.35	8.22
4930564B18Rik	0	0	0	0	0	0	0.17	0	0	0	0.13	0.26
4930564D02Rik	0	0	0	0	0	0	0	0	0	0	0	0
4930567H17Rik	0	0	0	0	0.3	0	0	0	0	0	0	0
4930568D16Rik	0	0	0.21	0.34	0	0.31	0	0.2	0.09	0	0	0.09
4930571K23Rik	0	0	0	0	0	0	0	0	0	0	0	0
4930572J05Rik	42.95	31.17	15.01	15.38	38.11	24.82	46.63	41.2	45.41	44.44	48.34	48.27
4930578C19Rik	0.14	0.1	0	0	0	0	0.66	0.58	0.78	1	0.82	1.37
4930578I06Rik	0	0	0	0	0	0	0	0.12	0.21	0	0	0
4930578N16Rik	24.88	29.28	22.59	21.09	16.32	16.06	22.62	22.97	25.58	12.61	12.45	12.96
4930579C15Rik	1.93	0.48	1.26	1.38	3.9	5.01	1.25	1	1.89	2.24	1.19	2.81
4930579F01Rik	0	0	0	0	0	0	0	0	0	0	0	0
4930579G22Rik	7.92	10.92	5.7	6.49	13.52	14.45	2.42	4.5	2.89	2.44	1.21	1.41
4930579G24Rik	28.07	24.29	18.43	18.62	35.62	32.65	14.5	17.12	20.85	9.62	10.52	11.59
4930583H14Rik	613.21	623.32	966.4	931.36	369.01	256.63	2251.4	2250.62	2192.49	1935.47	1890.39	1946.74
4930588N13Rik	0.26	0.55	9.52	15.26	19.42	18.34	1.04	0.35	1.48	5.93	5.88	9.66
4930590J08Rik	1.38	0.91	0.24	0.3	0.58	1.42	0.66	0.78	1.12	0.42	0.5	0.63
4930591A17Rik	0	0	0	0	0	0	0	0	0	0	0	0
4930595M18Rik	0	0	0	0	0	0	0	0	0	0	0	0
4930596D02Rik	0	0	0	0	0	0	0	0	0	0	0	0
4931406B18Rik	1.12	0.56	0.32	0.51	3.11	2.58	0.04	0.3	0.1	0.13	0.2	0.14
4931406C07Rik	9.94	8.68	7.05	8.19	14.84	16.5	17.88	17.13	20.42	25.36	25.48	26.2
4931406P16Rik	81.67	70.77	39.75	42.43	108.27	105.8	69.3	64.4	59.57	59.56	58.89	63.51
4931407G18Rik	0	0	0	0	0	0	0	0	0	0	0	0
4931408A02Rik	2.14	2.02	1.15	1.98	0.45	0.18	5.57	4.29	4.01	4.41	5.21	4.3
4931408C20Rik	0	0	0	0	0	0	0	0	0	0	0	0
4931409K22Rik	0	0.13	0	0	0.11	0	0.14	0.04	0.29	0.04	0.11	0
4931414P19Rik	5.92	4.16	2.37	2.19	3.28	6.25	7.99	7.98	6.46	6.51	5.58	6.79
4931417E11Rik	0	0	0	0	0	0	0	0	0	0	0	0
4931417G12Rik	0.2	0	0	0	0.23	0.56	0.1	0.09	0.15	0.23	0.23	0
4931423N10Rik	0.84	0.4	0.26	0.22	1.64	0.79	1	0.32	1.24	0.27	0.21	0.43
4931428F04Rik	19.96	22.74	9.08	13.07	86.77	86.7	28.4	31.35	24.24	31.12	30.28	30.23
4931429I11Rik	0	0	0	0	0.09	0	0.04	0.04	0.06	0.12	0.06	0.06
4931429L15Rik	6.79	6.99	3.4	3.51	15	17.7	1.77	1.41	1.87	1.76	1.41	1.71
4931431F19Rik	0	0	0	0	0	0	0	0	0	0	0	0
4931440F15Rik	2.2	0.66	0.31	0.37	3.14	1.89	0.39	0.25	0.27	0.39	0.44	0.5
4931440L10Rik	0	0.57	0.09	0	0	0	0	0.09	0.08	0.08	0.15	0.08
4932411E22Rik	0.75	0.4	0.35	0.19	0	0.4	1.86	2.07	0.94	1.52	1.11	1.97
4932411G14Rik	0	0	0	0.03	0	0	0.03	0	0.05	0.02	0	0.05
4932411N23Rik	0.27	0.25	0.22	0.28	1.17	0.1	0.17	0.18	0.29	0.24	0.13	0.08
4932412H11Rik	0.25	0.48	0.67	0.65	0.88	1.06	0.39	0.19	0.36	0.39	0.29	0.45
4932414N04Rik	3.75	2.97	1.09	2.04	5.83	7.97	0.17	0.23	0.23	0.2	0.17	0.07
4932415M13Rik	0	0	0	0	0	0	0.07	0	0.05	0	0.05	0.05
4932416K20Rik	0.77	0.73	0.13	0.21	3.42	3.15	0.25	0.23	0.37	0.34	0.31	0.12
4932418E24Rik	2.36	2.47	0.41	0.56	8.7	9.7	6.04	3.81	9.46	0.58	0.75	1.08
4932425I24Rik	0.09	0.19	0.17	0.09	0.11	0.51	0.14	0.2	0.24	0.17	0.24	0.17
4932429P05Rik	0	0	0	0	0	0	0	0	0	0	0	0
4932438A13Rik	109.69	73.26	51.49	54.12	64.64	58.95	77.68	79.62	81.64	56.64	58.26	58.75
4932438H23Rik	0.31	0	0.05	0.05	0.72	0.44	0.11	0.26	0.2	0.14	0.32	0.47
4932441B19Rik	0	0	0	0	0	0	0	0	0	0	0	0
4932443I19Rik	0	0	0	0.2	0.91	0	0.4	0.7	0.3	1.06	0.6	0.6
4933400C05Rik	0.25	0.36	0	0	0	0	0.51	0.34	0.19	0	0.19	0
4933402D24Rik	2.08	1.06	1.67	1.06	3.11	3.53	1.96	1.53	1.37	1.66	1.58	2.31
4933402E13Rik	0.11	0	0	0	0	0	0	0.06	0	0	0	0
4933402J07Rik	0	0	0	0	0	0	0	0	0.11	0.11	0	0
4933402N03Rik	0	0	0	0	0	0	0	0	0	0	0	0
4933402N22Rik	0	0	0	0	0	0	0	0	0	0	0	0
4933402P03Rik	0	0	0	0	0	0.23	0.08	0	0.25	0.06	0.06	0
4933403F05Rik	28.14	23.25	14.16	15.48	26.85	25.58	17.59	16.21	18.43	14.93	15.06	14.57
4933403G14Rik	47.18	46.64	16.4	16.58	21.12	17.96	25.77	26.82	27.45	11.9	11.4	12.8
4933403O08Rik	0	0	0	0	0	0	0	0	0	0.07	0	0
4933404M02Rik	0	0	0	0.08	0	0	0	0	0.17	0.06	0.23	0.17
4933405L10Rik	0.25	0	0.35	0.13	1.16	2.44	0.63	0.22	0.3	0.29	0.47	0.66
4933405O20Rik	0	0.29	0.09	0	0	0	0	0	0	0.16	0	0
4933406J08Rik	0	0	0	0	0	0	0	0	0	0	0	0
4933406M09Rik	0	0	0	0	0	0	0.07	0	0	0	0	0
4933407C03Rik	64.72	51.81	34.3	33.53	30.66	34.33	74.43	61.02	56.42	57.29	59.28	52.82
4933407H18Rik	25.59	22.31	11.04	11.09	43.7	44.83	23.31	20.16	27.65	21.55	21.56	22.58
4933407P14Rik	0	0	0	0	0	0	0	0	0	0	0	0.04
4933408B17Rik	5.5	8.59	3.74	4.72	14.1	23.53	4.24	5	5.6	8.29	7.86	6.88
4933409G03Rik	0	0	0	0	0	0.24	0	0	0.08	0	0	0
4933411G11Rik	0.12	0.08	0.17	0.67	0.27	0	0	0	0	0	0	0.04
4933411K16Rik	0.19	0.27	0.09	0.79	0	0	0.58	0.26	0.22	0.52	0.5	0.66
4933411K20Rik	96.73	97.09	60.71	66.29	58.13	65.03	47.78	52.41	52.89	47.74	46.34	49.14
4933412E24Rik	0	0	0	0	0	0	0	0	0	0	0	0
4933413G19Rik	0.51	0.18	0.24	0.13	0	0	0.13	0.23	0.1	0.2	0	0.1
4933415F23Rik	0	0	0	0	0	0.2	0	0	0.06	0.02	0	0
4933416C03Rik	0.24	0.27	0.11	0.26	0.26	0	0	0	0	0	0	0
4933416I08Rik	0	0.46	0.31	0.55	1.76	0	1.43	0.97	0.83	4.67	3.21	2.66
4933417A18Rik	0	0	0	0	0	0	0	0	0	0	0.21	0
4933421E11Rik	37.74	33.34	26.63	26.18	46.32	49.05	44.38	48.48	70.43	38.81	38.18	40.23
4933421I07Rik	0	0	0	0.3	0	0	0.1	0.09	0.23	0	0	0
4933422H20Rik	0	0.19	0	0.07	0.16	0.37	0.34	0.24	0.15	0.21	0.25	0.3
4933424B01Rik	76.25	66.37	39.19	38.43	59.63	72.21	57.08	62.84	64.22	47.76	48.88	51.46
4933425L06Rik	0	0.59	0.22	0.3	0	0	0	0	0	0	0	0.04
4933425O20Rik	0.5	0.42	0.12	0.06	0.34	3.55	3.73	1.32	4.23	2.26	2.05	1.95
4933426M11Rik	23.16	19.37	12.6	12.29	23.2	20.27	26.12	24.65	24.42	23.88	25.24	23.04
4933427D06Rik	4.06	3.56	1.69	2.41	5.67	6.69	0	0.04	0.09	0.08	0.1	0.16
4933427D14Rik	17.52	13.88	10.07	9.67	23.99	24.44	16.5	16.19	15.61	19.2	20.48	18.45
4933427G17Rik	2.96	1.76	1.03	0.56	0.65	0.97	1.74	1.48	1.06	0.16	0.05	0.05
4933430H15Rik	1.11	1.27	0.71	0.96	7.5	9.43	0.35	0.21	0.33	0.3	0.15	0.24
4933430I17Rik	1.31	3.23	1.64	1.36	2.89	2.86	3.48	1.51	4.38	1.24	0.94	1.72
4933432B09Rik	39.05	32.21	20.72	21.53	44.5	48.85	17.35	20.03	15.9	13.86	12.89	12.07
4933433C11Rik	0	0.53	0.18	0.38	0.87	1.31	0.19	0.08	0.58	0.22	0.07	0.14
4933433P14Rik	13.26	13.88	13.21	17.49	13.24	11.67	18.07	18.74	20.37	23.58	21.45	24.2
4933434E20Rik	69.92	78.51	87.58	97.14	81.7	77.1	109.99	126.79	126.82	134.43	139.79	136.77
4933434I20Rik	0	0.15	0	0	0	0	0	0	0.08	0	0	0
4933436I01Rik	0	0	0	0	0	0	0	0	0	0	0	0
4933437F05Rik	1.9	3.53	1.07	2.14	6.86	12.5	1.74	1.19	1.54	3.66	3.69	2.67
4933439F18Rik	36.61	30.13	38.94	43	28.16	24.42	43.17	42.78	37.2	46.69	47.48	45.88
5031410I06Rik	0	0.15	0	0.24	0.15	0	0.19	0	0.08	0.16	0.18	0.19
5031414D18Rik	0	0	0.04	0.05	0	0	0.19	0.25	0.65	0.22	0.29	0.18
5031439G07Rik	20.39	19.25	10.9	10.99	16.36	16.28	39.67	35.55	40.17	33.64	34.74	36.43
5033411D12Rik	0.15	0.54	0.78	0.85	0.88	1.06	1.31	2.45	2.97	1.52	1.61	1.32
5033414D02Rik	67.88	85.12	69.23	64.37	103.22	125.93	45.44	49.82	48.6	57.43	52.14	58.09
5133401N09Rik	46.33	47.38	44.47	47.7	72.19	77.14	21.64	21.54	23.28	20	19.97	22.66
5330417C22Rik	5.34	3.76	4.39	4.03	1.29	3.12	11.38	9.36	9.13	9.77	9.06	8.01
5330437I02Rik	0.31	0.12	0.15	0.32	0.46	0.28	0.31	0.32	0.57	0.23	0.14	0.14
5430401F13Rik	0	0	0	0	0	0	0	0.25	0.22	0	0.21	0
5430402E10Rik	0	0	0	0	0	0	0	0.17	0	0	0	0.14
5430405G05Rik	1.12	1.33	1.66	1.43	6.3	6.8	5.97	4.69	5.09	5.82	4.76	5.18
5430407P10Rik	15.39	9.84	3.52	2.12	1.98	2.28	18.86	17.75	14.83	6.71	5.75	7.44
5430411K18Rik	28.52	18.88	12.34	13.21	28	30.08	22.44	19.06	19.43	17.71	18.11	18.75
5430419D17Rik	73.86	77.96	15.91	24.2	230.72	203.25	22.29	21.12	13.23	47.13	43.91	45.32
5430421N21Rik	0	0	0	0	0	0	0	0	0	0	0	0
5430425J12Rik	0	0	0	0	0	0	0	0	0	0	0	0
5430427O19Rik	36.58	24.72	104.18	91.98	108.98	116.9	1.78	1.96	2.16	2.08	1.92	2.2
5430435G22Rik	0.37	0.45	0.51	0.25	0.27	0.22	0.71	1.57	1.27	1.42	1.9	2.16
5430437P03Rik	60.16	53.46	39.16	43.97	66.27	69.42	83.74	84.67	71.01	82.9	83.91	89.51
5530400C23Rik	0	0	0	0	0	0	0	0	0	0	0	0
5730403B10Rik	69.89	60.41	53.87	49.85	69.17	78.04	123.94	112.95	128.75	140.15	140.12	135.59
5730409E04Rik	21.63	24.6	30.76	33.62	35.47	40.06	45.87	43.6	41.8	56.38	55.9	58.65
5730419I09Rik	128.37	116.24	62.32	67.4	152.12	181.63	84.01	85.86	74.91	67.91	68.12	65.87
5730437N04Rik	17.92	23.53	32.76	42.8	19.01	15.81	58.69	59.79	61.39	77.57	67.36	72.47
5730455O13Rik	50.36	57.91	41.52	37.72	62.65	83.94	42.98	45.21	50.26	45.39	44.27	48.6
5730455P16Rik	55.05	40.78	34.16	34.96	46.32	48.93	45.44	45.02	57.31	47.94	45.94	48.52
5730469M10Rik	178.95	178.63	114.62	106.44	110.29	109.76	119.36	124.7	140	78.5	75.83	79.39
5730494M16Rik	113.39	99.94	75.16	76.59	189.06	191.76	43.6	45.08	46.04	44.51	42.54	45.18
5730494N06Rik	272.18	298.54	186.03	168.06	311.61	308.83	96.86	103.99	107.38	137.53	136.01	118.44
5730507C01Rik	8.76	8.92	14.18	15.14	10.08	6.66	25	32.18	26.62	34.6	36.16	41.63
5730508B09Rik	1.48	2.23	1.08	1.18	0.38	0	1.75	2.58	2.4	1.96	1.81	1.56
5730528L13Rik	16.72	16.01	23.47	29.04	23.28	25.68	16.6	18.67	16.55	33.32	30.34	31.87
5730559C18Rik	0.08	0	0.04	0	0	0	0.04	0.04	0	0	0.03	0.03
5730590G19Rik	0.17	0.22	0.09	0.05	0.4	0.39	0.05	0.09	0.1	0.06	0.08	0.13
5830403L16Rik	0	0.11	0.37	0.33	0.24	0.67	0.32	0.28	0.37	0.18	0.54	0.36
5830411N06Rik	0	0.06	0.03	0.09	0.24	0.25	0	0	0	0	0.05	0
5830415F09Rik	4.25	4.24	3.51	6.35	10.08	9.05	7.42	7.62	7.77	10.14	10.73	10.69
5830418K08Rik	33.7	28.44	19.44	16.86	30.48	30.43	22.14	20.92	27.61	20.3	20.14	21.56
5830433M19Rik	8.84	8.37	5.96	5.65	8.74	6.45	9.6	11.53	11.87	11.67	11.34	11.88
5830473C10Rik	0	0	0	0	0	0	0	0	0	0	0	0
5930434B04Rik	90.67	74.78	169.72	171.67	108.48	97.61	66.9	63.82	70.76	69.19	71.93	71.08
6030405A18Rik	1.63	2.13	1.21	1.3	1.76	1.49	3.63	3.82	3.33	3.31	3.39	3.79
6030419C18Rik	4.29	5.03	1.68	1.47	0.14	1	51.41	36.4	36.87	38.48	37.23	38.58
6030422M02Rik	114.78	90.83	59.47	69.44	286.91	284.57	52.28	52.99	55.07	46.12	49.97	48.42
6030429G01Rik	0	0.42	0.6	0.18	0.14	0	1.36	0.89	1.25	1.43	0.8	1.33
6030446N20Rik	8.22	5.26	2.78	2.8	7.28	6.69	7.62	6.05	8.96	5.5	5.25	5.84
6030458C11Rik	52.44	47.37	40.08	43.92	67.89	70.83	42.95	45.89	51.47	42.12	41.67	42.96
6030468B19Rik	0.68	0.34	0.13	0.14	0.87	0.98	0.27	0	0	0.1	0.1	0
6030498E09Rik	0	0	0	0	0	0	0.59	0.52	0.36	0.81	0.18	0.44
6230409E13Rik	43.42	39.45	31.86	28.22	25.84	25.54	37.49	36.21	39.43	22.33	22.33	22.28
6230427J02Rik	1.07	0.76	0.5	0.14	0	0	1.08	1.2	1.13	1.13	1.82	0.61
6330403A02Rik	2.01	1.36	1.94	1.88	0.52	0.27	8.4	6.99	8.25	7.43	6.78	7.6
6330403K07Rik	17.82	16.61	31.46	21.64	4.42	5.55	65.15	63.41	66.4	53.72	56.15	53.14
6330406I15Rik	16.14	15.1	13.59	13.37	27.68	26.36	15.54	15.1	16.08	19.26	18	18.56
6330407J23Rik	24.6	18.35	13.18	16.09	27.74	26.91	25.44	19.49	19.54	23.39	23.8	22.36
6330408A02Rik	10.55	7.8	6.27	8.54	12.52	11.16	18.76	15.91	13.71	19.26	16.72	17.72
6330409D20Rik	0.25	0.18	0.47	0.64	0.29	0	1.27	1.12	1.44	0.48	1.05	1.24
6330409N04Rik	18.93	16.56	17.07	18.86	9.03	10.19	43.7	45.51	56.07	54.08	51.29	50.9
6330416G13Rik	5.55	5.89	3.27	4.3	12.87	14.88	6.87	6.86	7.78	10.35	9.96	11.49
6330439K17Rik	19.19	9.82	20.65	19.47	4.92	4.11	61.46	60.48	60.97	46.6	51.24	50.82
6330503K22Rik	62.22	47.93	32.69	35.14	54.21	63.62	47.97	49.65	48.63	50.94	52	52.07
6330512M04Rik	1.43	1.69	3.19	3.28	14.67	9.45	1.83	1.85	2	7.53	7.77	9.98
6330527O06Rik	17.52	20.4	32.46	27.73	2.15	2.26	88.49	94.8	90.17	101.27	106.76	106.34
6330545A04Rik	0.3	0.44	0.57	0.16	1.06	1.71	3.56	3.97	4.22	5.4	4.64	3.71
6330578E17Rik	41.05	38.24	75.27	78.75	35.74	28.07	58.85	60.05	61.36	74.84	72.74	78.8
6430527G18Rik	7.55	5.63	5.24	6.43	6.63	6.97	29.98	19.28	19.34	29.16	26.32	27.74
6430531B16Rik	1.91	2.22	1.68	2.33	3.62	3.68	2.79	2.25	3.22	1.29	1.46	1.27
6430548M08Rik	59.01	47.82	53.21	51.17	56.58	62.45	302.61	259.94	269.17	266.31	265.89	244.14
6430550D23Rik	13.64	11.38	5.88	5.36	35.38	40.35	2.36	2.65	2.33	2.82	2.99	3.12
6430571L13Rik	32.38	31.13	21.23	20.93	27.65	25.57	55.36	49.22	56.26	38.31	37.23	39.56
6430573F11Rik	3.41	2.44	2.94	2.99	0.19	0.2	10.83	10.08	14.66	9.31	8.76	10.64
6430598A04Rik	1.34	1.05	1.09	0.76	0.16	0.1	20.55	15.9	16.92	15.6	16.86	16.52
6430704M03Rik	7.43	6.39	11.36	8.85	1.11	0.98	30.81	30.53	26.18	29.14	30.77	30.82
6530401N04Rik	22.65	21.02	14.08	13.33	15.08	18.21	13.9	11.55	12.71	12.06	12.5	12.75
6530418L21Rik	109.53	86.49	94.51	102	252.22	271.18	55.06	54.49	52.08	112.24	107.38	85.37
6720456B07Rik	62.57	80.92	121.46	111.41	76.98	69.33	123.06	136.36	127.78	164.12	165.57	158.82
6720456H20Rik	37.87	31.16	25.14	23.34	43.47	37.29	32.45	31.57	32.44	25.98	25.27	23.23
6720463M24Rik	6.3	4.81	4.6	5.53	10.42	11.16	7.52	8.06	8.77	6.13	6.48	7.65
6720489N17Rik	1.74	2.56	3.04	4.19	7.87	6.66	3.2	2.67	4.13	3.99	4.28	4.55
6820408C15Rik	1.71	1.45	0.88	0.96	1.99	3.27	1.58	2.24	2.1	1.86	1.96	2.31
7420426K07Rik	0	0	0	0	0	0	0	0.16	0	0	0	0.07
7420461P10Rik	0	0	0	0	0	0.59	0.21	0.22	0.32	0	0.16	0
7530416G11Rik	0.5	0.39	0.43	0.46	1.86	0.66	0.13	0.45	0.36	0.35	0	0.17
8030411F24Rik	0	0	0	0	0	0	0	0	0	0	0	0
8030423J24Rik	0	0.24	0	0	0	0	0	0	0	0	0	0
8030462N17Rik	122.36	96.51	73.4	71.38	74.31	64.13	75.45	71	87.71	62.84	63.57	68.34
8430406I07Rik	14.49	13.35	8.41	9.19	20.81	24.34	10.28	9.38	6.94	7.67	8.9	8.41
8430408G22Rik	4.6	4.12	1.63	1.44	8.5	7.37	2.61	2.09	5.95	8.04	7.82	3.68
8430410A17Rik	25.96	26.7	19.71	21.51	31.31	30.17	34.67	33.3	33.47	41.62	37.11	39.62
8430410K20Rik	23.84	15.84	21.57	24.28	15.62	12.28	72.39	90.74	89.18	101.16	99.85	98.83
8430419L09Rik	21.26	18.97	29.62	26.32	8.82	6.54	76.11	67.88	60.77	64.45	63.62	65.35
8430427H17Rik	161.91	138.99	89.84	90.04	203.08	195.85	85.81	73.48	73.41	70.15	68.96	71.19
9030025P20Rik	106.32	138.49	76.09	69.17	251.69	284.02	30.03	33.96	32.1	39.17	40.51	42.96
9030224M15Rik	0	0.12	0.08	0.18	0	0	0.18	0.16	0.53	0.07	0.13	0.26
9030418K01Rik	4.6	3.84	3.32	2.76	1.04	1.88	16.46	16.7	17.75	16.76	16.73	16.11
9030425E11Rik	3.82	2.67	1.95	1.17	0.49	0.96	10.18	8.92	8.4	9.23	8.82	8.11
9030612E09Rik	0.65	0.53	1.18	0.57	0.16	0	2.97	1.94	1.98	1.5	2.97	2.12
9030617O03Rik	1.94	1.53	1.99	2.07	3.37	2.64	4.32	4.61	4.31	4.34	4.78	4.8
9030619P08Rik	0	0	0	0	0	0	0	0	0	0	0	0.13
9030624G23Rik	25.37	29.1	21.16	29.35	13.2	15.51	32.99	32.55	34.88	32.2	32.27	37.42
9030624J02Rik	31.36	23.97	22.75	24.34	31.01	33.55	44.15	45.07	47.22	45.64	46.62	47.99
9030625A04Rik	0.48	0.76	0.16	0.27	0.33	0.35	1.06	1.31	1.73	1.21	1.03	0.95
9130008F23Rik	1.82	2.38	0.89	1.01	3.26	3.31	0.77	0.61	0.4	0.56	0.67	0.73
9130011E15Rik	27.95	21.41	13.16	14.84	34.72	37.58	26.95	22.3	22.38	28.43	26.73	28.2
9130011J15Rik	74.5	84.93	181.66	204	80.1	61.64	78.1	87.93	92.7	94.89	92.69	96.32
9130014G24Rik	0	0	0.04	0.17	2.1	3.31	0.09	0.29	0.16	1.07	0.79	0.72
9130017N09Rik	0.21	0.22	0.29	0.85	0.12	0.15	2.11	1.4	1.28	0.76	1.74	0.95
9130019O22Rik	9.03	8.31	4.67	4.4	9.31	8.17	5.67	5.17	5.95	4.41	4.45	5.49
9130023H24Rik	15.42	12.27	10.08	9.82	7.76	8.31	14.26	13.95	14.97	7.33	7.44	9.42
9130204L05Rik	0	0	0	0	0	0	0	0	0	0	0	0
9130401M01Rik	25.81	33.09	32.86	31.92	22.96	21.53	31.02	30.76	29.88	33.84	32.96	38.56
9130404H23Rik	0	0	0	0	0	0	0	0	0	0	0	0
9130409I23Rik	4.73	4.47	2	2.34	8.2	7.54	1.52	1.6	1.89	0.64	0.99	0.73
9230104L09Rik	0	0.35	0	0	0	0	0	0	0	0	0	0
9230110C19Rik	14.19	8.74	7.72	9.07	27.32	33.46	5.73	4.94	5.04	7.09	6.83	7.64
9230110F15Rik	0	0.18	0	0	0.86	0.69	0	0	0.09	0	0	0
9230112D13Rik	0	0	0	0	0	0	0	0	0	0	0.15	0
9330159F19Rik	10.65	7.98	8.45	9.86	17.19	17.93	18.13	18.06	17.81	19.01	19.86	18.64
9330182L06Rik	2.94	2.21	3.52	3.63	15.95	17.98	15.35	14.55	14.59	26.34	26.21	27.04
9330182O14Rik	6.63	3.54	2.69	1.82	9.41	10.21	0.3	0.29	0.24	0.14	0	0
9430007A20Rik	0	0	0	0	0	0	0	0	0	0	0	0
9430015G10Rik	22.77	20.01	11.52	11.92	50.11	52.92	23.51	25.6	21.85	31.63	29.46	32.2
9430016H08Rik	18.62	17.23	15.27	13.52	12.14	14.91	19.02	19.12	28.25	24.91	21.8	26.21
9430020K01Rik	24.59	16.3	9.06	9.23	29.1	30.89	19.28	19.31	19.78	19.83	20.68	21.66
9430023L20Rik	20.31	29.64	33.99	38.09	25.98	16.26	36.75	36.57	42.07	47.82	45.63	47.16
9430031J16Rik	8.98	7.29	7.05	7.71	1.72	0.97	12.96	10.3	10.63	10.52	10.87	9.56
9430038I01Rik	7.99	4.94	5.22	6.24	11.56	12.24	4.51	2.47	3.97	3.47	2.91	3.73
9430069I07Rik	0.99	0	0.28	0	0	0.85	0	0	0	0	0.23	0.23
9530002B09Rik	0	0	0	0	0	0	0	0	0	0	0	0
9530003J23Rik	0.74	0.17	0.52	0.87	1.71	1.11	0.11	0	0	0	0	0
9530008L14Rik	6.33	4.16	4.57	4.21	14.83	11.21	1.01	1.06	1.07	0.62	1.15	0.93
9530053A07Rik	0	0	0.01	0.02	0	0.04	0.08	0.18	0.16	0.05	0.1	0.15
9530068E07Rik	96.96	98.07	145.81	151.74	72.65	55.84	92.16	91.03	96.66	116.78	115.78	112.32
9530077C05Rik	17.02	15.95	24.1	20.31	19.53	16.39	11.1	12.04	11.64	15.44	13.18	12.06
9630033F20Rik	47.87	50.13	32.26	31.22	39.01	47.72	46.03	48.32	45.65	38.29	37.78	36.66
9830001H06Rik	8.9	6.13	8.17	8.5	3.3	3.33	22.12	16.25	17.23	17.88	18.12	15.21
9830107B12Rik	9.89	8.83	4.37	4.97	20.06	18.19	1.93	1.83	1.71	1.37	1.32	1.97
9830147E19Rik	7.57	4.63	4.95	5.39	21.44	20.72	4.13	4.24	4.51	6.18	5.69	7.03
9930005F22Rik	3.94	3.6	1.65	1.68	6.37	8.59	2.45	2.85	3.2	2.53	3.08	3.33
9930012K11Rik	1.04	0.56	0.73	1.13	1.36	2.54	1.78	1.92	1.4	1.5	2.17	1.87
9930013L23Rik	1.35	0.92	1.26	0.61	0.45	0.24	8.18	7.41	6.87	7.96	8.03	7.67
9930021D14Rik	0	0	0	0	0	0	0	0	0.24	0.44	0	0
9930021J03Rik	72.44	52.3	40.79	41.7	48.88	51.79	34.01	33.97	34.57	32.34	32	32.52
9930023K05Rik	0.21	0.15	0	0.27	3.21	2.97	0.32	0.19	0.81	1.31	1.17	1.53
9930104L06Rik	22.86	18.84	19.38	19.56	32.65	29.04	24.52	23.41	27.5	26.64	27.45	27.6
9930111J21Rik1	194.7	119.25	265.04	264.3	475.81	486.86	10.67	11.89	10.7	10.88	9.86	10.19
9930111J21Rik2	0	0	0	0.22	0	0	0.06	0.15	0	0.04	0.04	0.04
a	0.46	0	0	0.47	0	1.29	0	0	0	0	0	0
A130010J15Rik	28.88	25.01	15.06	16.83	35.95	35.85	11.82	11.68	14.62	8.12	7.81	9.68
A130022J15Rik	25.91	22.81	20.37	27.42	41.69	41.07	15.48	16.86	15.38	23.31	22.61	23.5
A1bg	4.55	7.31	4.98	8.78	95.82	99.29	0.8	0.7	0.98	5.61	6.22	6.01
A1cf	0	0	0	0	0	0	0.06	0.03	0.02	0	0.05	0.02
A230046K03Rik	36.27	29.26	27.51	28.07	47.78	47.49	37.83	39.28	41.39	42.18	41.44	41.17
A230050P20Rik	5.95	8.43	4.64	5.3	32.46	37.12	42.46	39.88	41.06	42.7	46.04	48.54
A230051G13Rik	3.97	4.22	1.9	3.15	4.51	5.59	4.92	5.32	4.6	4.28	4.75	4.3
A230065H16Rik	0	0	0.23	0	0	0	0.76	0.89	0.76	0.19	0.19	0.38
A2ld1	19.98	14.96	33.02	30.95	31	31.87	32.49	34.69	36.05	47.72	53.25	48.54
A2m	2.08	0.74	8.39	23.49	0.24	0.29	6.83	9.88	6.57	11.21	10.89	20.91
A330021E22Rik	30.29	23.43	23.48	28.19	32.23	32.51	14.19	19.28	15.14	20.51	21.42	20.55
A330049M08Rik	2.21	2.11	1.05	0.9	1.26	2.2	4.91	4.19	7.56	2.55	3.3	3.7
A330050F15Rik	8.83	8.04	12.65	10.86	8.67	10.21	23.51	24.08	27.26	27.25	28.74	26.66
A330070K13Rik	0	0	0	0.27	0	0	0	0.23	0	0.4	0.2	0.4
A3galt2	4.44	4.05	1.88	2.68	2.28	3.26	6.83	4.99	6.04	3.75	3.85	3.55
A430005L14Rik	43.89	50.06	31.15	37.33	43.04	30.62	43.42	41.64	46.24	38.22	40.82	39.3
A430033K04Rik	107.92	56.92	63.32	74.62	181.07	169.93	35.76	35.8	34.32	36.93	37.55	38.87
A430078G23Rik	92.6	65.75	43.92	53.11	183.84	216.97	38.87	38.13	31.28	50.8	55.14	52.04
A430084P05Rik	0.48	0	0.01	0	1.15	1.38	0	0.24	0.41	0	0.1	0
A430089I19Rik	0	0	0	0	0	0	0	0	0	0	0	0
A430105I19Rik	3.05	3.35	1.09	2.03	5.36	6.27	6.14	6.21	7.41	6	5.44	6.51
A430107O13Rik	0.35	0.6	0.3	0.28	0	0	0.78	0.98	1.31	0.86	0.77	0.79
A430107P09Rik	205.74	163.57	105.88	121.9	507.4	498.28	52.11	51.68	54.33	48.5	49.36	52.41
A430110N23Rik	11.84	11.85	8.21	9.76	12.24	17.13	30.38	29.02	27.51	31.78	29.48	28.54
A4galt	2.65	3.04	2.02	2.6	8.44	7.51	2.53	1.88	1.97	2.7	3.19	2.46
A4gnt	0.2	0	0.05	0	0	0.28	0	0	0	0	0	0
A530016L24Rik	0	0	0	0	0	0	0.1	0.04	0.15	0.18	0.04	0.07
A530032D15Rik	0	0	0	0	0	0	0.1	0	0	0	0.07	0
A530054K11Rik	20.96	13.96	13.42	13.54	14.64	14.18	17.07	19.61	22.16	14.83	13.89	14.77
A530064D06Rik	70.65	46.7	30.65	31.95	119.34	138.16	9.2	11.08	11.18	6.73	7.49	8.67
A530098C11Rik	8.29	6.84	4.01	3.45	9.04	16.81	0.26	0.12	0.5	0	0.2	0
A530099J19Rik	0	0	0	0	0.17	0.39	0	0	0	0	0	0.03
A630001G21Rik	0.64	0.52	0.73	1.47	3.16	2.58	0.14	0.24	0.2	0.15	0.24	0.2
A630007B06Rik	105.62	78.11	62.4	63.96	80.1	75.63	62.45	67.46	66.01	68.49	69.87	69.42
A630023A22Rik	0	0.58	0	0.1	0	0.28	0.21	0.18	0	0.08	0	0.08
A630033H20Rik	3.38	2.27	1.54	1.35	3.98	3.9	0.26	0.18	0.53	0.17	0.38	0.39
A630055G03Rik	64.94	57.92	39.14	44.54	169.21	174.78	8.52	8.82	9.34	7.61	8.17	8.08
A630073D07Rik	0	0	0	0	0	0	0	0	0	0	0	0
A630076J17Rik	17.02	14.92	0.68	1	1.7	4.09	1.16	2.83	2.99	0.19	0.19	0
A630095E13Rik	0	0	0	0	0	0	0	0	0	0	0	0
A630095N17Rik	3.03	2.73	1.19	1.68	4.11	2.38	2.05	3.85	3.34	1.95	1.35	1.54
A730008H23Rik	3.33	0	1.24	1.38	4.97	2.68	26.63	28.53	23.28	25.08	26.32	32.52
A730011L01Rik	29.91	29.68	25.36	33.83	70.46	84.33	26.21	23.71	25.38	37.97	37.85	36.46
A730017C20Rik	32.07	33.05	46.18	44.38	223.55	246.3	78.64	92.72	86.53	129.36	131.31	124.82
A730037C10Rik	11.15	7.4	6.51	3.78	10.21	9.89	2.84	2.25	2.67	2.16	2.21	2.34
A830007P12Rik	10.52	9.42	6.68	6.93	17.78	21.32	10.56	11.23	10.47	8.76	9.48	9.85
A830010M20Rik	37.99	27.59	24.41	23.19	28.53	33.56	44.69	46.08	47.61	47.32	48.45	47.7
A830018L16Rik	5.18	4.3	3.89	3.97	12.53	11.18	2.75	3.13	2.47	2.6	3.16	2.71
A830080D01Rik	18.83	12.08	8.8	8.26	16.54	12.83	9.86	12.53	10.5	11.54	10.12	10.47
A830093I24Rik	2.24	2.38	1.89	1.56	6.16	3.69	3.86	3.91	3.32	5.14	5.35	5.38
A930001N09Rik	61.31	50.91	41.75	45.99	41.81	37.25	35.33	36.05	36.91	35.48	36.35	35.77
A930005I04Rik	9.56	5.42	4.49	3.98	14.14	20.28	5.43	5.45	5.09	6.89	6.81	5.81
A930009A15Rik	6.81	6.49	306.18	359.74	138.53	182.56	6.92	5.22	6.44	77.94	83.75	83.03
A930018P22Rik	24.31	33.59	10.03	13.4	17.58	19.1	2.62	1.49	0.99	0.28	0	0.28
A930038C07Rik	36.05	23.36	33.41	31.14	1.69	1.38	79.83	72.53	76.35	74.61	72.92	77.87
AA415398	11	10.37	4.48	7.99	13.35	12.19	13.3	12.49	17.56	11.25	10.44	9.78
AA467197	0.51	0.73	0	0.26	0	0	0.52	0.69	0.59	0.2	0.2	0
AA792892	8.67	4.23	0.97	2.28	5.15	4.51	0.83	1.55	0.84	0.7	0.55	0.6
AA960436	19.92	21.18	11.85	11.5	22.68	28.13	21.52	21.01	25.34	22.04	21.75	21.98
AA986860	10.44	8.61	4.34	4.43	3.28	5.99	9.87	8.48	13.51	4.25	4.72	4.5
AA987161	13.06	9.33	9.94	9.2	7.46	8.22	12.16	14.54	17.24	11.76	11.89	12.6
Aaas	39.31	43.37	18.12	20.08	70.01	76.75	28.35	27.35	25.98	22.34	23.69	25.66
Aacs	13.18	11.69	8.39	7.79	15.35	15.62	44.35	34.82	34.19	28.58	27.52	26.36
Aadac	0	0	0	0	0	0	0	0	0	0	0	0
Aadacl2	0	0	0	0	0	0	0	0	0	0	0	0
Aadacl3	0	0	0	0	0	0	0	0	0	0	0	0
Aadat	0	0	0	0.07	0	0	0	0	0.22	0.11	0.06	0.06
Aagab	43.72	38.37	29.04	29.52	58.35	62.19	69.33	77.4	75.89	90.24	88.79	91.42
Aak1	143.61	112.71	82.89	85.18	199.15	226.6	106.1	98.86	92.57	108.63	112.57	108.1
Aamp	39.86	46.91	57.01	66.31	46.23	41.43	163.68	174.27	155.18	190.01	185.45	184.99
Aanat	0.8	0.86	0.66	0.1	1.63	2.24	0.81	1.43	0.84	0.92	0.31	0.53
Aard	2.01	0.72	1.79	1.44	3.97	4.5	1.94	1.89	1.54	2.47	2.21	1.98
Aars	69.08	58.44	56.3	60.34	51.56	40.52	128.92	113.42	119.83	111.59	115.96	118.32
Aars2	21.73	22.45	7.56	8.51	38.69	41.3	28.88	25.92	22.1	25.51	25.42	27.93
Aarsd1	57.56	56.26	46.54	48.42	58.09	59.49	83.51	84.34	81.34	89.65	94.49	92.83
Aasdh	17.74	16.62	11.84	11.77	29.91	32.3	19.13	18.77	15.22	19.6	20.82	19.89
Aasdhppt	86.49	67.67	52.9	60.9	139.87	143.13	31.75	34.38	34.23	37.49	38.34	34.99
Aass	0.51	0.5	0.34	0.52	0.1	0	1.08	1.22	1.23	1.74	2.15	1.91
Aatf	33.49	27.1	28.94	27.29	31.02	27.71	24.5	24.88	26.35	20.58	19.56	24.05
Aatk	6.15	6.39	8.89	8.64	1.38	0.98	64.74	49.04	49.92	51.24	51.23	50.26
AB099516	0.53	0.58	0.25	0.7	1.41	3.54	0	0.09	0.35	0.13	0.37	0.62
AB124611	3.1	2.31	1.03	1.06	3.9	4.96	0.32	1.15	1.11	0.44	0.17	0.48
Abat	16.05	14.31	16.98	14.91	12.03	13.06	92.35	81.27	84.29	90.36	90.54	85.44
Abca1	24.42	17.89	6.13	8.39	8.91	9.33	16.76	16.52	28.91	21.41	22.48	24.87
Abca12	0.03	0	0.03	0	0.03	0	0.13	0.13	0.18	0.19	0.22	0.13
Abca13	5.77	5.32	4.47	3.26	0.39	0.37	2.57	3.08	2.77	0.65	0.79	0.79
Abca14	0	0.03	0	0.02	0	0	0.02	0	0.03	0	0.02	0.07
Abca15	0	0	0	0	0	0.06	0	0	0	0	0.03	0
Abca17	0	0	0	0.02	0.28	0.26	0.05	0.06	0.09	0.12	0.08	0.07
Abca2	37.47	36.29	13.93	14.53	74.75	80.86	68.6	57.13	56.98	51.49	53.68	53.63
Abca3	31.88	28.23	18.83	18.17	35.8	38.7	48.87	39.78	41.62	34.06	35.94	35.66
Abca4	1241.19	1122.37	616.17	590.9	815.93	774.59	684.27	716.78	559.22	265.16	274.82	294.54
Abca5	33.46	27.6	28	24.64	43.74	38.65	35.87	38.52	42.75	39.24	39.67	38.73
Abca6	9.11	4.71	6.17	5.01	7.39	9.08	11.02	10.68	11.99	11.13	11.75	11.7
Abca7	20.58	23.66	6.26	6.71	30.92	37.49	27.05	24.23	19.8	19.37	20.68	21.69
Abca8a	26.56	21.58	22.6	22.19	1.81	1.53	111.76	125.32	130.39	192.17	185.25	187.68
Abca8b	9.77	7.84	6.77	7.23	7.41	5.55	22.37	27.03	17.64	22.7	20.71	24.73
Abca9	0.5	0.55	0.27	0.61	0.22	0.38	1.07	1.13	1.09	1.7	1.75	1.38
Abcb10	17.63	14.61	14.07	14.23	20.06	22.35	26.52	27.05	28.6	27.08	26.57	30.37
Abcb11	0.1	0.18	0.21	0.18	0	0	0.5	0.49	0.97	0.34	0.45	0.51
Abcb1a	0.71	0.68	0.15	0.32	1.08	1	10.64	11.36	13.51	13.95	12.57	12.16
Abcb1b	1.37	0.94	0.83	1.48	41.38	39.58	0.86	0.83	1.14	2.75	4.02	3.49
Abcb4	1.21	1.03	1.28	1.34	30.36	33.23	3.2	3.73	3.33	24.46	24.67	24.52
Abcb5	0	0	0	0	0	0	0	0	0	0	0	0
Abcb6	22.22	22.76	21.38	21.94	22.6	23.22	27.96	24.02	28.83	28.14	28.78	29.96
Abcb7	29.83	24.42	21.51	21.07	26.68	26.81	33.58	37.91	35.05	48.11	48.31	49.13
Abcb8	35.95	39.84	20.25	24.33	64.79	77.6	38.55	37.7	35.52	47.56	45.52	49.07
Abcb9	8.36	7.03	4.79	5.35	7.66	7.98	20.83	16.27	17.22	16.88	16.36	15.67
Abcc1	44.12	39.18	20.81	21.97	51.95	57.11	34.32	35.8	35.36	28.13	29.34	32.15
Abcc10	20.54	22.87	5.73	7.01	33.46	38.68	15.71	13.66	14.22	12.23	13.03	12.85
Abcc12	0	0	0.03	0.06	0	0	0.22	0.05	0.1	0.06	0.08	0.04
Abcc2	0.31	0.26	0.08	0.34	0.36	0.38	0.23	0.2	0.33	0.17	0.17	0.12
Abcc3	0.44	0.48	0.11	0.07	0.62	1.29	0.15	0.07	0.22	0.15	0.29	0.33
Abcc4	0.64	0.59	0.19	0.18	0.1	0.06	3.08	2.78	3.17	3.36	3.83	3.27
Abcc5	57.67	68.11	62.21	70.47	177.14	212.97	117.47	123.62	106.07	182.11	179.67	180.46
Abcc6	0	0.03	0	0	0	0.01	0.35	0.33	0.28	0.41	0.46	0.24
Abcc8	3.13	2.79	2.16	1.88	1.99	1.37	14.6	13.75	11.38	13.78	13.49	13.73
Abcc9	1.59	1.74	0.75	0.95	2.25	2.92	6.3	6.06	5.9	8.54	8.29	7.61
Abcd1	6.3	8.96	3.57	4.45	14	12.37	10.9	9.17	9.64	8.46	9.1	9.83
Abcd2	23.49	22.32	16.04	17.97	35.86	36.51	28.25	30.92	32.24	30.16	29.64	30.79
Abcd3	27.99	25.26	40.48	42.16	33.14	39.67	58.87	60.65	62.98	74.3	74.59	74.87
Abcd4	17.49	18.43	9.37	10.87	23.23	19.88	20.86	22	17.87	22.45	21.7	23.78
Abce1	41.92	38.64	31.6	30.75	47.3	49.47	59.36	66.55	71.05	74.26	73.6	72.64
Abcf1	81.18	70.21	71.33	71.84	66.23	65.94	109.34	99.14	92.46	93.24	97.24	96.24
Abcf2	80.23	76.84	64.64	66.1	69.71	70.41	98.03	102.94	91.43	119.03	121.5	120.48
Abcf3	47.24	47.43	44.89	44.5	71.07	63.4	65	65.94	67.12	71.73	72.59	75.77
Abcg1	96.25	88.5	63.27	70.69	68.36	64.32	67.56	59.85	64.65	49.5	47.79	54.19
Abcg2	3.44	1.95	3.7	3.26	0.82	0	14.89	15.59	18.23	20.79	18.04	18.48
Abcg3	0	0.08	0	0	0	0	0.13	0.11	0.22	0.03	0.01	0.06
Abcg4	177.12	176.28	106.25	113.15	244.59	229.39	146.26	141.04	116.05	112.76	114.54	101.95
Abcg5	0	0	0	0.06	0.13	0.31	0.06	0	0.09	0.04	0.09	0.09
Abcg8	0	0.05	0.06	0.07	0.16	0.24	0	0.06	0.03	0	0	0
Abhd1	0	2.59	2.97	5.16	4.64	3.53	2.37	2.07	3.23	3.31	3.45	3.58
Abhd10	32.17	33.27	25.19	26.43	46.91	46.59	39.37	42.07	45.34	44.76	46.05	49.98
Abhd11	31.7	44.26	39.96	35.95	46.56	45.47	40.96	46	47.68	37.15	38.72	44.17
Abhd12	62.92	61.41	80.72	82.33	47.46	37.39	149.81	143.48	146.66	138.09	141.98	131.55
Abhd12b	0	0	0.12	0	0	0.37	0	0	0	0	0	0
Abhd13	22	22.01	20.78	22.5	19.01	15.3	30.51	32.4	37.06	34.28	33.8	35.48
Abhd14a	35.38	163.7	125.83	147.97	423.83	486.95	181.95	173.75	198.48	115.49	111.7	120.48
Abhd14b	496.47	531.8	98.32	106.92	601.05	669.1	108.29	116.15	123.55	203.74	202.39	200.68
Abhd15	2.2	2.48	0.96	1.52	5.65	6.64	0.57	0.52	0.78	0.93	0.99	0.91
Abhd16a	104.91	126.66	45.77	41.08	104.5	105.57	100	89.58	101	101.27	98.73	102.34
Abhd16b	0.15	0	0	0.08	0	0	0.3	0.39	0.17	0.17	0.11	0.22
Abhd2	10.04	7.53	9.26	9.36	17.24	16.71	29.49	29.74	22.92	27.25	27.53	25.39
Abhd3	49.86	42.92	56.84	53.69	124.71	134.12	27.65	32.39	34.45	71.99	68.65	65.52
Abhd4	84.49	83.89	38.39	33.23	67.45	71.86	83.11	88.97	90.23	68.18	65.65	65.78
Abhd5	28.78	20.32	19.2	18.54	19.06	18.73	19.46	19.56	21.72	22.28	21.97	21.75
Abhd6	39.68	30.1	29.79	24.38	18.5	22.1	49.75	52.51	50.01	54.2	52.84	52.89
Abhd8	118.34	122.03	100.75	107.62	100.99	88	220.25	159.65	168.03	175.29	175.54	174.59
Abi1	47.47	40.94	31.05	28.85	39.62	36.88	52.02	58.96	56.19	57.11	55.44	56.72
Abi2	72.56	61.28	58.94	65.17	61.75	61.22	59.98	58.08	59.85	63.57	65.15	63.91
Abi3	5.15	5.97	6.16	11.95	84.82	81.91	4.91	3.33	3.38	55.58	58.06	54.51
Abi3bp	1.83	2.11	1.52	1.09	1.1	0.8	2.13	2.44	3.39	2.79	3.6	2.77
Abl1	29.94	27.2	10.32	11.1	26.8	31.09	40	34.2	36.75	27.9	29.09	29.68
Abl2	27.01	22.55	15.03	16.04	18.92	21.95	35.99	29.74	35.89	22.46	22.88	23.45
Ablim1	132.93	122.91	98.21	88.54	17.24	16.55	150.34	156.63	130.74	108.43	110.21	101.1
Ablim2	14.33	11.4	7.2	7.18	8.09	4.55	39.56	33.23	37.24	29.97	29.3	29.52
Ablim3	3.01	2.52	3.09	2.46	0.34	0.16	12.48	10.92	12.25	10.95	11.28	11.38
Abo	0	0	0	0	0	0	0	0.07	0	0	0	0.06
Abp1	0	0	0	0	0	0	0	0	0	0.03	0.04	0.04
Abpa	0	0	0	0	0	0	0	0	0	0	0	0
Abpb	0	0	0	0	0	0	0	0	0	0	0	0
Abpd	0	0	0	0	0	0	0	0	0	0	0	0
Abpe	0	0	0	0	0	0	0	0	0	0	0	0
Abpg	0	0	0	0	0	0	0	0	0	0	0	0
Abph	0	0	0	0	0	0	0	0	0	0	0	0
Abpz	0	0	0	0	0	0	0	0	0	0	0	0
Abr	26.25	21.67	22.45	21.3	14.15	12.2	87.28	67.58	74.81	64.97	67.85	64.23
Abra	0.89	1.16	0.76	0.3	1.72	2.69	0	0	0.06	0	0	0
Abt1	198.29	144.27	89.56	98.07	334.46	332.01	43.57	44.84	43.51	37.11	39.81	39.49
Abtb1	37.34	42.32	26.74	32.63	55.47	56.45	57.58	54.27	52.54	59.92	58.15	61.07
Abtb2	3.3	2.36	1.04	1.17	1.67	1.49	3.52	4.18	3.16	4.06	3.47	2.89
Acaa1a	100.87	103.4	74.35	77.5	107.28	146.41	135.56	134.21	104.3	111.95	112.54	111.54
Acaa1b	0.55	0.72	0	0.43	8.95	6.06	1.73	1.46	0.59	2.19	1.09	1.26
Acaa2	17.56	10.38	10.24	12.17	22.91	19.7	20.63	18.79	20.91	22.82	25.58	31.35
Acaca	76.86	56.75	32.81	34.29	45	47.37	56.33	52.04	51.79	33.21	36.34	36.76
Acacb	0.17	0.66	0.34	0.35	0.78	1.26	1.27	1.1	1.74	1.51	1.43	1.42
Acad10	5.41	5.05	3.73	5.26	24.47	28.13	5.98	5.58	4.95	9.46	9.06	9.9
Acad11	26.74	16.82	16.7	16.94	23.56	22.58	33.91	39.62	34.43	51.6	52.51	49.33
Acad12	2.88	2.78	1.95	2.54	5.22	6.46	5.05	5.38	4.51	7.08	5.41	7.85
Acad8	59.92	63.25	50.04	43.59	82.66	97.36	50.51	54.49	56.96	44.34	42.47	48.83
Acad9	117.85	91.97	64.91	70.78	258.06	247.17	77.42	81.68	80.33	78.11	77.21	83.46
Acadl	2.87	2.24	5.77	3.08	0.48	0.57	20.31	20.72	21.38	23.83	22.14	23.37
Acadm	168.74	159.49	97.73	111.76	123.11	122.17	117.63	130	125.42	110.81	104.38	146.82
Acads	1.41	0.5	1.66	1.81	4.11	4.94	7.24	4.97	4.23	11.69	11.92	11.18
Acadsb	38.83	29.92	48.5	45.41	37.63	37.1	43.14	46.29	46.53	56.74	55.63	56.85
Acadvl	181.08	225.37	105.41	110.16	369.43	449.38	160.35	175.64	156.43	115.89	113.9	116.26
Acan	0.13	0.02	0.06	0.03	0.15	0.23	0.17	0.11	0.19	0.09	0.1	0.07
Acap1	0.2	0.29	0.14	0.16	0.94	1.14	0.26	0.27	0.47	0.27	0.12	0.12
Acap2	32.92	24.2	17.08	18.07	28.64	30.44	38.83	38.49	38.54	39.5	40.41	40.95
Acap3	9.99	11.85	7.05	8.41	27.14	27.22	43.69	37.85	41.2	42.66	43.72	44.86
Acat1	60.67	57.64	49.63	41.27	50.9	57.68	57.8	58.62	59.34	50.99	51.25	53.74
Acat2	14.21	15.22	14.76	16.42	10.3	11.72	43.56	37.09	52.57	37.35	37.13	39.19
Acat3	5.24	4.17	0.49	2.86	4.69	5.93	1.18	0.83	1.32	0.47	1.05	1.26
Acbd3	52.23	38.47	30.86	30.95	33.59	35.47	48.93	46.26	54.25	53.62	53.19	51.62
Acbd4	32.05	41.27	22.98	29.56	85.49	92.4	39.89	38.13	35.76	34.96	33.73	39.23
Acbd5	64.16	53.13	58	53.64	54.99	50.81	71.36	78.41	86.76	74	74.17	76.5
Acbd6	51.16	58	115.31	176.97	330.58	341.17	44.01	39.27	34.86	230.16	220.28	230.38
Acbd7	7.37	6.21	15.09	17.98	1.56	1.88	7.83	11.43	13.91	6.19	8.67	7.38
Accn1	9.51	7.76	8.65	7.4	2	0.93	40.91	37.22	37.09	39	39.66	35.9
Accn2	3.23	4.12	4.51	2.24	2.22	1.99	16.18	14.13	12.27	13.95	14.7	13.42
Accn3	24.55	24.81	35.95	34.58	250.22	226.82	64.91	70.14	57.04	64.67	60.69	63.4
Accn4	15.38	16.67	25.57	31.15	107.69	127.8	67.23	51.64	41.64	224.48	216.56	238.76
Accn5	0	0	0	0.16	0.55	0	0.08	0.07	0.24	0	0	0.06
Accs	2.44	3.58	2.05	2.9	18.62	15.49	4.69	5.96	5.89	6.04	7.49	7.37
Accsl	0.35	0.59	0.39	0.3	0.27	0.16	1.19	1	2.71	1.22	0.85	1.43
Acd	62.85	77.14	46.63	53.31	107.28	96.69	53.83	56.3	48.75	54.31	57.67	55.4
Ace	2.12	1.94	1.39	1.01	0.23	0.21	7.73	6.36	6.78	5.75	7.73	5.22
Ace2	0.14	0.26	0.07	0	0	0	1.5	1.16	1.36	1.69	1.59	1.4
Ace3	0	0	0	0	0.13	0.32	0	0.05	0	0.04	0.31	0.17
Acer1	22.28	13.72	10.19	9.54	51.62	48.89	1.73	1.96	2.73	2.04	2.01	2.01
Acer2	16.52	13.57	11.68	10.49	17.47	12.6	19.03	17.18	18.2	22	20.6	20.2
Acer3	7.25	5.17	5.04	5.56	10.8	11.49	9.68	9.41	12.97	8.43	9.07	9.86
Ache	27.77	38.14	24.1	30.01	105.66	119.98	79.49	60.47	60.22	65.42	70.73	68.41
Acin1	134.54	115.37	71.02	71.65	117.86	147.68	173.52	163.53	147.27	145.96	150.88	149.23
Acly	165.79	171.01	106.29	101.74	213.07	222.78	220.29	208.53	187.35	293.57	292.19	282.75
Acmsd	13.87	13.5	7.57	9.15	33.57	27.75	2.59	4.22	3.5	2.26	3.53	3.63
Acn9	18.62	17.87	25.02	26.31	14.94	15.24	24.58	23.62	29.14	35.62	35.92	43.93
Acnat1	169.67	135.57	88.66	96.24	410.39	420.49	12.42	13.85	14.61	11.56	12.51	13.7
Acnat2	0	0	0	0	0	0	0	0.07	0	0.06	0.12	0
Aco1	32.96	28.52	17.99	17.35	29.54	29.37	46.34	44.82	48.45	35.83	34.43	35.63
Aco2	249.88	225.62	176.27	179.45	255.29	238.77	320.91	314.16	319.62	347.49	354	353.8
Acot1	0.42	0.58	0.21	0.45	0.2	0	4.53	5.07	5.2	3.83	3.82	3.49
Acot10	0	0	2.25	2.71	4.86	2.74	0.23	0.26	0.48	0.57	0.21	0.15
Acot11	5.91	3.87	6.06	7.12	3.29	3.72	15.98	13.78	12.31	12.74	12.89	12.63
Acot12	2.36	1.86	0.61	0.75	1.25	1.71	0.95	1.2	1.25	0.53	0.53	0.77
Acot13	66.27	89.94	108.67	115.72	48.87	41.19	91.52	88.38	98.72	91.87	95.9	99
Acot2	6	4.86	6.69	5.73	9.32	10.49	2.4	2.57	3.5	4.01	3.92	4.41
Acot3	0.29	0	0.05	0.05	0	0.15	0.15	0.22	0.3	0.11	0.04	0.26
Acot4	0.53	0.31	0.44	0.06	0.98	0.54	0.44	0.54	0.59	0.5	0.25	0.61
Acot5	0	0	0	0.11	0.53	0	0.09	0	0.07	0	0	0.07
Acot6	1.14	0.38	1.38	1.59	3.36	5.15	3.32	2.62	3.38	3.07	2.55	3.43
Acot7	69.18	61.62	82.27	75.68	59.28	61.53	223.67	209.6	205.03	240.64	247.21	246.29
Acot8	47.56	47.06	38.24	34.15	62.67	59.58	42.21	37.76	40.72	36.96	39.52	39.25
Acot9	2.57	2.44	3.15	4.23	4.53	3.51	13.16	16.25	17.82	16.9	18.81	18.59
Acox1	94.35	77.92	70.3	68.24	101.61	99	128.29	130.27	129.28	171.34	171.49	164.9
Acox2	0	0.22	0.05	0	0	0.29	0.1	0.05	0.08	0	0.04	0.04
Acox3	29.69	24.21	14.56	14.42	27.83	25.31	29.1	24.74	28.26	18.01	17.73	20.81
Acoxl	2.18	2.03	1.19	1.2	0.51	0.37	1.19	1.72	0.74	0.23	0.17	0.2
Acp1	54.05	52.65	69.26	61.67	41.52	37.55	39.14	43.48	45.67	42.38	42.87	45.6
Acp2	53.94	50.95	43.4	47.77	126.8	126.89	45.23	44.87	47.38	54.01	53.25	54.61
Acp5	0	0	0	0	0	0	0.1	0.34	0.15	0.15	0.08	0.23
Acp6	38.18	48.73	16.78	18.48	72.74	69.76	21.69	26.66	15.71	23.78	24.19	26.09
Acpl2	4.37	2.61	4.85	5.09	4.53	5.01	11.7	11.08	11.91	13	11.7	15.26
Acpp	3.16	2.51	1.88	2.98	9.05	3.89	0.39	0.53	0.48	0.23	0.23	0.16
Acpt	1.92	0.92	0.3	0.44	1.24	2.09	0.11	0.1	0.08	0.08	0.32	0.24
Acr	0.53	0.25	0.08	0.09	0	0	1.99	1.35	1.44	0.89	0.41	0.95
Acrbp	39.86	51.87	27.39	29.79	146.75	189.25	32.83	40.24	31.7	45.6	45.67	42.66
Acrv1	0.26	0.55	0.12	0	0	0	0.13	0	0	0	0.1	0
Acsbg1	0.09	0.19	0.21	0.28	0.1	0.5	0.23	0.24	0.42	0.24	0.1	0.24
Acsbg2	0	0.28	0.05	0	0.25	0.14	0.16	0.31	0.17	0.43	0.53	0.2
Acsf2	1.53	0.99	0.8	0.75	0.76	0.91	5.22	5.29	4.38	5.82	5.04	5.25
Acsf3	20.87	18.34	11.74	10.4	27.63	24.55	37.82	34.25	33.22	32.19	30.92	34.38
Acsl1	152.57	120.09	163.44	164.78	198.28	191.29	74.56	76.2	78.83	68.77	67.8	78.87
Acsl3	100.87	96.17	109.89	106.07	157.23	154.73	228.44	255.93	312.89	340.04	339.08	332.09
Acsl4	13.91	11.43	7.84	7.53	4.38	3.73	27.07	28	29.71	23.39	23.51	22.19
Acsl5	4.71	5.27	5.2	4.43	5.11	5.5	13.05	13.22	14.13	12.62	12.5	14.19
Acsl6	294.94	255.16	135.95	137.54	247.46	286.22	237.44	245.38	222.28	252.88	254.47	258.6
Acsm1	0	0	0	0	0	0	0	0	0	0	0.05	0
Acsm2	3.71	1.69	1.43	1.73	6.85	9	0.68	0.31	0.72	0.49	0.34	0.43
Acsm3	0.42	0.41	0.18	0.13	0.48	0.59	0.32	0.27	0.48	0.37	0.38	0.17
Acsm4	0.24	0.25	0.06	0.12	0.14	0.17	0	0.11	0.05	0	0	0.05
Acsm5	0	0	0	0	0	0	0	0	0	0	0.04	0.04
Acss1	0	0.15	0.1	0.07	0.23	0	0.21	0.49	0.47	0.21	0.21	0.44
Acss2	37.93	32.48	14.17	16.55	25.25	21.95	52.62	54.94	55.99	48.41	51.21	55.98
Acss3	3.16	0.51	1.07	0.91	1.39	0.84	1.74	2.25	1.35	2.26	1.61	2.17
Acta1	0.84	2.05	2.24	2.06	3.11	0.61	6.65	3.31	4.54	3.43	3.78	3.71
Acta2	1.81	0.73	0.62	0.64	0.34	0.41	7.58	7.15	7.48	10.87	13.18	6.74
Actb	643.7	690.07	567.43	566.16	349.16	294.97	620.65	557.9	553.79	477.08	499.23	564.28
Actbl2	0.09	0.13	0.17	0.23	0.32	0.8	0.51	0.66	0.32	0.49	0.73	0.38
Actc1	9.48	10.64	6.08	5.65	8.06	21.43	4.91	6.34	5.51	7.23	7.59	5.3
Actg1	573.68	570.03	569.54	538.3	220.72	206.21	1021.84	980.34	962.3	730.56	703.46	822.43
Actg2	0	0.55	0.09	0	1.09	0.96	0.1	0	0.24	0.42	0.55	0.15
Actl6a	53.05	46.62	38.16	39.87	33.6	38.26	71.83	70.36	72.37	73.16	71.17	73.25
Actl6b	8.21	9.53	7.87	9.97	48.77	59.18	47.72	47.77	43.49	86.84	88.43	91.31
Actl7a	0	0.76	0.08	0.09	0.82	2.48	0.09	0	0.27	0.07	0	0.2
Actl7b	0.38	0.13	0	0	0.22	0.79	0.1	0.17	0	0.22	0.07	0.07
Actl9	0	0	0	0	0	0	0.3	0	0.08	0	0	0.07
Actn1	27.78	19.58	12.55	10.58	13.79	18.86	31.05	30.08	28.59	17.08	19.87	18.21
Actn2	5.34	2.59	1.97	1.93	11.72	10.86	4.55	5.53	4.24	3.43	4.06	4.21
Actn3	1.22	1.37	1.07	1.3	5.64	7.72	0.8	0.59	0.44	0.25	0.2	0.43
Actn4	127.24	110.79	46.17	47.1	128.73	130.46	141.53	122.23	123.86	119.36	125.77	116.08
Actr10	80.07	78.97	89.58	86.42	89	88.06	85.11	89.43	90.86	103.67	101.97	102.71
Actr1a	130.52	112.3	110.97	110.48	124.62	119.54	210.51	203.07	205.76	205.47	207.43	200.8
Actr1b	186.22	204.69	109.96	109.39	200.72	214.53	159.31	149.59	138.55	155.03	158.08	158.81
Actr2	39.82	32.49	50.27	60.59	29.75	27.65	117.58	122.88	132.48	148.68	148	145.12
Actr3	117.95	118.81	153.17	153.27	79.48	77.32	137.33	139.06	146.38	133.96	134.32	132.6
Actr3b	30.24	22.79	11.91	14.48	14.4	18.19	35.24	36.62	39.72	28.43	26.87	30.95
Actr5	12.85	14.25	5.94	6.21	13.48	15.64	16.96	16.41	16.64	14.83	15.14	16.59
Actr6	24.58	29.89	31.49	31.17	21.09	15.92	28.46	33.71	34.5	43.14	37.76	38.25
Actr8	53.82	64.61	44.53	43.94	42.59	51.91	61.78	57.45	63.71	65.78	67.51	70.19
Actrt1	0	0	0	0	0	0	0	0	0	0	0	0
Actrt2	0	0	0	0	0	0	0	0	0	0	0	0
Acvr1	8.46	7.13	7.26	8.41	15.16	17.26	16.4	15.93	15.45	22.63	22.52	25.53
Acvr1b	44.24	39.79	22.72	23.55	53.43	58.63	92.97	78.08	83.84	88.66	90.79	87.85
Acvr1c	0.27	0.3	0.09	0.17	0.64	1.05	0.17	0.05	0.13	0.07	0.13	0.16
Acvr2a	40.9	33.57	26.52	23.8	34.02	32.81	29.15	33.97	38.62	29.68	32.27	33.14
Acvr2b	32.76	33.7	19.42	24.41	26.57	27.15	46.45	37.88	38.33	21.51	23.76	23.96
Acvrl1	1.63	2.32	0.92	0.49	6.7	6.45	9.74	6.78	13.52	13	12.79	10.61
Acy1	19.84	20.04	9.05	9.59	16.34	20.9	17.3	18.23	14.79	14.33	14.26	17.58
Acy3	0.35	0.5	0.33	0.18	0.21	0.74	1.53	1.35	1.29	1.7	1.68	1.35
Acyp1	97.46	128.92	138.1	169.56	184.6	185.04	60.33	63.25	52.44	69.49	76.03	68.57
Acyp2	19.25	18.2	29.59	31.55	6.16	6.07	43.27	45.13	45.71	60.24	59.15	55.43
Ada	7.75	2.13	2.05	1.82	7.44	12.24	0.74	0.65	0.81	0.69	0.43	0.8
Adad1	0	0	0.06	0.07	0.15	0	0	0	0.1	0	0	0
Adad2	0	0.1	0.06	0.07	0	0	0.14	0	0.15	0	0.25	0.05
Adal	76.32	69.41	70.42	62.66	84.43	89.45	69.09	78.38	70.85	81.5	80.28	76.72
Adam10	23.43	15.81	14.99	14.5	18.29	16.38	39.84	40.15	39.01	41.36	43.28	42.68
Adam11	6.75	10.5	5.48	5.55	2.95	2.39	51.16	52.51	48.9	45.61	45.91	49.23
Adam12	0.59	0.53	0.47	0.41	1.88	1.72	1.49	1.21	1.39	1.22	1.59	1.35
Adam15	14.67	15.38	8.23	8.06	25.14	28.41	33.32	32.73	29.7	33.81	32.38	34.76
Adam17	21.19	12.5	13.22	13.31	22.15	21.78	18.56	19.15	20.17	21.74	19.53	21.16
Adam18	0	0	0	0.22	0	0	0.11	0.1	0.04	0.04	0	0.04
Adam19	1.56	0.87	1.38	1.19	0.59	1.2	3.66	3.22	3.16	3.62	3.43	3.03
Adam1a	18.72	13.86	5.07	6.43	39.83	49.98	37.24	39.68	35.31	34.68	35.89	35.99
Adam1b	2.89	1.9	0.66	0.99	7.33	8.83	0.41	0.46	0.92	0.71	0.97	0.66
Adam2	0	0.28	0.05	0.1	0.57	0.97	0.15	0.04	0.08	0.19	0.11	0.3
Adam21	0.94	0.61	0.84	0.74	0.5	0.96	0.91	1.23	1.12	1.25	1.07	1.33
Adam22	24.21	17.23	17.36	16.45	28.13	30.04	44.03	41.27	40.22	50.14	49.96	48.25
Adam23	12.68	8.21	8.07	6.35	2.11	2.11	30.69	28.58	30.07	25.91	25.46	24.45
Adam24	0	0	0	0	0	0	0	0	0	0	0	0
Adam25	0	0	0	0	0	0	0	0	0	0	0	0
Adam26a	0	0	0	0	0	0	0	0	0	0	0	0
Adam26b	0	0	0	0	0	0	0	0	0	0	0	0
Adam28	5.73	3.09	2.42	3.14	8.5	8.47	2.22	1.83	1.89	1.83	1.7	2.44
Adam29	0	0	0	0	0	0	0	0	0	0	0	0
Adam3	0.18	0	0	0.05	0	0	0.05	0.04	0	0.04	0	0
Adam30	0.11	0	0	0.22	0.12	0.15	0	0	0	0	0	0
Adam32	2.48	2.3	2.96	2.59	5.9	3.34	3.51	3.22	2.81	1.67	1.84	2.55
Adam33	0	0.06	0	0.29	0	0.11	0.04	0.14	0.09	0.15	0.09	0.06
Adam34	0	0	0	0	0	0	0	0	0	0	0	0
Adam39	0	0	0	0	0	0	0	0	0	0	0	0
Adam4	4.63	3.21	2.52	3.09	17.26	14.47	0.94	1.15	1.25	0.89	0.78	0.76
Adam5	0.09	0.06	0.04	0.05	0	0.13	0	0.28	0.38	0.21	0.27	0.1
Adam6a	0	0	0	0	0	0	0	0	0	0	0	0
Adam6b	0	0	0	0	0	0	0	0	0	0.04	0	0
Adam7	0	0.15	0.1	0	0	0	0.07	0.19	0.03	0.19	0.03	0.22
Adam8	11.53	10.16	2.8	4.34	15.8	19.82	5.11	5.36	3.84	6.39	6.05	6.19
Adam9	85.25	72.52	48.74	49.45	44.87	40.63	98.52	102.57	95.3	86.83	85.64	86.65
Adamdec1	0	0	0	0	0	0	0	0.09	0.2	0.12	0.08	0.16
Adamts1	4.46	4.25	7.28	8.46	0.4	0.42	18.24	14.82	18.64	20.42	20.64	24.82
Adamts10	2.94	3.82	1.75	2.89	12.39	16.1	15.43	16.84	17.63	19.66	22.3	19.59
Adamts12	0.12	0.11	0.05	0.06	0	0	0.37	0.41	0.37	0.58	0.5	0.42
Adamts13	0.11	0.04	0.35	0.14	0.31	0.89	0.11	0.1	0.04	0.02	0.02	0.04
Adamts14	0.13	0.11	0	0.11	0.43	0.53	0.23	0.28	0.21	0.27	0.07	0.12
Adamts15	4.12	3.26	2.2	2.51	8.17	8.23	1.46	1.44	1.6	2.06	2.03	1.54
Adamts16	0.44	0.45	0.39	0.37	0.06	0	1.85	1.7	1.69	1.18	1.44	0.83
Adamts17	0.52	0.46	0.53	0.75	0.48	0.58	1.16	0.9	0.6	0.76	1.1	1.15
Adamts18	2.2	1.53	0.96	0.82	0.12	0.07	7.58	7.21	7.1	4.81	5.72	5.04
Adamts19	0.05	0.15	0.1	0	0	0	1.24	1.17	0.92	1.34	1.11	0.55
Adamts2	0.39	0.05	0.15	0.2	0.08	0	0.77	0.74	0.78	0.86	1.12	0.75
Adamts20	0.24	0.03	0.31	0.13	0	0.37	0.93	0.89	0.88	0.8	0.51	1
Adamts3	71.11	69.79	36.14	45.48	122.13	141.69	38.89	37.63	37.91	39.89	41.05	45.9
Adamts4	1.14	0.46	0.25	0.52	0.82	0.56	2	2.01	2.26	1.54	1.3	1.19
Adamts5	6.77	4.47	5.44	5.87	0.31	0.41	14	13.24	13.54	17.9	17.81	18.32
Adamts6	0.4	0.54	0.5	0.36	0.06	0.35	1.56	2.23	1.33	2.32	2.43	2.37
Adamts7	0.59	0.32	0.02	0.23	0.21	0.44	0.53	0.61	0.53	0.43	0.58	0.53
Adamts8	0.34	0.1	0.25	0.14	0.87	0.38	0.96	0.24	0.68	0.57	0.44	0.77
Adamts9	0.24	0.13	0.33	0.22	0.68	0.48	0.96	0.76	0.93	1.81	2.25	1.16
Adamtsl1	3.26	2.93	2.1	2.32	0.6	0.38	7.05	4.86	7.1	5.99	6.27	5.87
Adamtsl2	0.76	1.03	0.89	0.74	0.09	0.21	6.89	5.88	5.8	7.22	7.03	6.24
Adamtsl3	0.07	0.23	0.09	0.15	0	0	0.65	0.4	0.52	0.43	0.55	0.51
Adamtsl4	8.61	5.63	1.88	3.47	26.89	25.29	8.9	8.8	7.87	7.63	6.43	8.08
Adamtsl5	14.61	30.48	16.09	17.36	40.27	44.11	11.16	9.46	8.29	9.07	6.76	12.77
Adap1	3.9	3.01	2.77	2.05	0.61	0.44	32.51	28.39	31.42	28.92	28.45	27.78
Adap2	0.5	0.14	0.31	0.34	0.61	0.06	2.53	2.3	2.48	3.37	2.7	3.08
Adar	30	27.64	15.94	17.74	27.82	31.2	73.03	62.42	64.57	60.71	58.35	54.41
Adarb1	32.77	27.51	31.12	29.99	14.51	11.89	141.73	124.91	123.22	110.4	117.93	113.34
Adarb2	4.14	2.74	2.64	1.4	1.15	1	8.33	6.74	6.86	5.53	5.85	6.35
Adat1	15.73	13.1	6.23	7.36	27.68	31.7	8.69	9.19	8.4	9.34	10.37	10.64
Adat2	14.23	10.96	5.32	6.1	6.71	11.47	12.23	10.88	12.24	12.09	12.67	11.02
Adat3	17.97	14.94	4.3	5.17	24.41	20.25	8.12	6.42	5.27	6.45	6.78	8.09
Adc	11.31	13.45	9.27	7.36	10.16	9.99	35.63	30.58	40.07	29.33	26.95	30.05
Adck1	8.54	9.1	7.34	8.98	15.03	12.58	22.37	20.95	20.45	29.73	28.95	32.53
Adck2	18.65	20	14.23	16.77	26.19	26.41	20.53	20.94	18.52	19.84	19.2	20.86
Adck3	9.01	7.04	7.56	9.14	13.09	15.48	18.45	18.2	18.4	19.94	19.15	21.39
Adck4	21.51	23.81	16.97	17.44	52.7	57.01	24.29	22.33	22.05	26.91	28.59	25.28
Adck5	24	31.24	13.45	14.4	44.56	50.52	22.56	21.93	21.29	25.16	24.81	26.23
Adcy1	158.13	111.75	42.22	55.27	73.99	69.88	142.64	142	111.62	44.31	46.47	56.7
Adcy10	0.46	0.13	0.11	0.14	0.27	0.13	0.38	0.27	0.27	0.09	0.19	0.18
Adcy2	14.58	11.11	47.4	54.94	36.96	30.08	72.4	69.55	68.08	186.91	190.74	197.29
Adcy3	2.56	2.48	1.53	1.18	3.81	3.91	11.96	10.31	9.63	10.94	10.77	9.27
Adcy4	0.22	0.1	0	0.04	0	0	1.88	2.05	1.47	1.62	1.93	1.96
Adcy5	8.08	5.59	3.81	3.82	2.71	2.61	34.57	28.48	27.33	25.49	25.64	25.3
Adcy6	113.56	114.44	31.5	36.85	208.66	235.78	143.31	145.52	126.38	98.06	98.09	102.68
Adcy7	5.18	4.34	1.98	2.2	8.69	13.16	3.11	3.36	3.18	4.21	3.91	3.56
Adcy8	4.8	4.21	3.54	3.17	0.39	0.34	13.07	11.77	12.79	10.86	11.94	11.55
Adcy9	10.41	7.24	6.97	7.8	10.22	10.93	13.04	11.13	11.9	11.01	12.11	11.38
Adcyap1	0.73	0.35	1.32	1.19	0.14	0.69	3.35	3.51	2.54	4.85	4.47	3.07
Adcyap1r1	1.93	1.34	2.39	2.14	1.31	1.44	7.12	5.55	6.17	4.87	5.44	5.36
Add1	232.8	199.11	187.9	184.15	211.07	207.56	318.1	292.51	273.09	259.93	262.22	263.08
Add2	15.73	12.26	15.92	21.77	112.79	107.29	52.47	42.64	41.65	56.11	59.22	56.19
Add3	151.73	131	136	137.91	135.68	141.23	126.09	132.15	120.39	137.12	143.53	141.46
Adh1	0.2	0	0	0	0	0	0.41	0.55	0.39	0.16	0.39	0.31
Adh4	0	0	0	0	0	0	0	0.09	0	0	0.08	0.08
Adh5	64.01	57.29	84.72	75.6	61.39	62.29	104.33	111.22	120.24	131.29	132.65	134.5
Adh6a	0	0	0.19	0	0	0	0.1	0.09	0.39	0.06	0.31	0.38
Adh7	0.12	0	0	0	0	0	0	0.11	0	0	0	0.19
Adhfe1	2.21	2.3	0.89	1.09	2.26	1.77	3.89	4.74	5.29	4.35	4.65	3.87
Adi1	114.46	114.41	93.78	111.87	210.74	238.57	44.38	48.07	55.96	62.78	64.78	67.7
Adig	4.71	1.87	0.74	1.34	4.87	2.93	0.53	0.23	1.01	0.6	0.6	0.2
Adipoq	0	0.32	0.21	0	0	0	0.23	0	0.09	0.09	0	0.17
Adipor1	1227.28	1114.11	615.88	557.36	293.53	263.94	648.93	669.39	588.59	249.45	247.21	225.11
Adipor2	55.59	59.63	31.48	30.05	44.07	62.38	71.99	72.02	82.76	68.03	67.67	63.76
Adk	4.48	4.06	5.47	5.16	3.97	2.41	35.53	39.3	41.35	38.54	38.39	41.87
Adm	1.96	1.03	0.47	0.34	2.81	0.39	0.89	1.24	1.2	1.05	1.72	1.26
Adm2	0	0	0	0	0	0	0	0	0.1	0.21	0.21	0.1
Adnp	214.23	178.49	171.31	159.69	174.72	179.55	182.95	164.03	196.69	163.21	166.1	163.16
Adnp2	45.81	37.31	21.04	20.16	34.24	37.65	33.15	34.4	38.25	25.54	26.38	26.35
Ado	20.07	17.02	18.98	19.22	13.32	11.64	29.7	30.2	29.78	35.84	34.59	34.18
Adora1	10.26	7.62	7.38	6.43	2.35	2.62	44.52	37.25	42.44	39.22	41.74	40.01
Adora2a	0.3	0.35	0	0.15	0	0	2.07	1.25	1.22	1.38	1.21	0.83
Adora2b	1.69	1.1	1.25	0.94	1.31	0.98	3.07	2.77	2.43	3.36	5.03	2.72
Adora3	0	0	0.2	0	0	0	0.34	0.19	0.47	0.26	0.11	0.05
Adpgk	17.94	14.99	13.14	14.73	26.36	33	21.34	23.11	22.43	29.7	28.17	28.57
Adprh	56.05	47.78	68.18	72.32	59.56	50.47	119.4	104.12	102.77	145.53	138.77	136.41
Adprhl1	0.79	0.99	0.56	0.91	2.07	0.83	2.71	2.58	4.41	2.21	1.88	2.33
Adprhl2	24.45	32.79	14.62	13.03	31.67	40.05	46.38	47.84	50.88	44.8	43.44	48.2
Adra1a	0.24	0.13	0.22	0.15	0	0.08	0.6	0.74	0.75	0.41	0.47	0.47
Adra1b	1.21	1.26	1.18	0.82	4.52	5.28	2.62	2.02	2.1	2.77	2.18	1.7
Adra1d	1.79	1.13	1.44	1.3	0.12	0.3	4.56	4.97	4.46	4.51	4.02	4.89
Adra2a	6.7	9.98	6.26	6.01	7.72	8.75	20	16.08	15.34	12.36	13.07	10.79
Adra2b	5.04	4.19	3.47	3.52	10.95	12.13	1.39	1.35	0.89	1.06	1.01	0.97
Adra2c	1.62	1.55	1.82	2.18	0	0.11	4.32	4.24	4.13	3.9	3.91	3.94
Adrb1	28.6	27.14	166.28	156.29	256.01	327	21.11	16.92	15.66	157.31	156.61	152.09
Adrb2	0.6	1.1	0.61	1.35	4.86	3.6	3.05	1.87	2.52	28.56	29.48	23.8
Adrb3	0.31	0.06	0.16	0.16	0.01	0.49	0.14	0	0.24	0.14	0.17	0.14
Adrbk1	25.35	28.54	14.27	15.05	31.21	37.33	76.71	70.57	70.03	66.88	67.72	65.93
Adrbk2	3.45	3.29	4.47	3.11	1.59	1.02	22.76	22.03	21.45	21.63	22.85	23.4
Adrm1	77.04	82.21	51.23	52.83	77.71	78.73	100.11	75.47	91.45	91.95	91.11	94.91
Adsl	113.67	99.2	74.39	82.17	236.1	250.23	60.7	65.78	63.91	78.06	75.02	81.7
Adss	15.95	14.96	19.57	20.73	12.21	12.45	29.61	32.33	34.22	39.45	37.5	41.93
Adssl1	18	18.52	21.69	22.68	6.25	10.17	30.31	27.23	35.96	17.55	19.45	22.41
Aebp1	1.51	1.71	0.76	1.2	1.54	2.41	2.97	2.87	3.69	2.53	4.04	2.41
Aebp2	72.33	48.8	28.83	28.88	63.2	59.4	86.18	76.26	76.28	84.84	86.42	79.9
Aen	17.42	20.13	16.26	18.48	20.62	25.83	22.49	18.73	25.88	20.63	24.02	27.96
Aes	150.33	147.46	138.78	158.06	123.29	115.26	545.36	445.61	477.49	458.3	473.96	474.08
AF067061	0	0	0	0	0	0	0	0	0	0	0	0
AF067063	0	0.24	0	0	0	0	0.51	0.9	0.26	0.13	0.13	0.13
AF251705	0	0	0.34	1.26	0	0	0.63	0.66	0.77	0.96	1.22	0.94
AF366264	3.58	2.1	1.31	1.14	2.73	2.33	0.31	0.65	0.54	0.21	0.15	0.27
AF529169	0.29	0.08	0.16	0.09	0.47	0.48	0.35	0.41	0.42	0.24	0.48	0.37
Afap1	9.71	6.09	5.82	7.08	5.64	4.16	16.59	14.59	14.28	13.54	14.09	12.92
Afap1l1	5.31	2.33	0.92	0.93	2.44	0.91	12.91	12.41	11.61	9.4	9.51	10.32
Afap1l2	0.25	0.09	0.09	0.16	0	0.18	1.9	1.68	1.89	1.42	1.5	1.09
Aff1	265.67	177.84	128.06	126.57	239.06	225.73	123.28	123.64	99.43	89.88	91.75	87.16
Aff2	3.85	3.02	4.58	3.25	1.72	1.38	6.94	6.13	5.72	5.57	5.42	4.59
Aff3	6.6	4.85	7.12	6.49	1.58	0.84	16.93	13.25	15.15	13.45	13.44	12.34
Aff4	111.25	85.7	81.72	82.78	96.79	97.57	117.05	112.97	130.15	145.06	147.1	126.65
Afg3l1	19.96	17.29	13.76	15.38	26.17	25.98	44.26	38.57	42.51	39.79	41.15	40.83
Afg3l2	68.06	52.04	37.66	44.43	57.19	62.69	60.47	56.35	61.49	61.53	61.36	60.44
Afm	0	0	0	0	0	0	0	0	0.2	0	0	0
Afmid	4.13	3.29	2.1	2.19	4.3	6.35	6.95	5.76	7.18	6.4	6.23	8.25
Afp	0	0	0	0	0	0	0	0.06	0.09	0.05	0	0
Aftph	83.33	71.97	79.78	80.74	72.97	67.77	80.1	78.07	89.48	86.79	83.15	85.59
Aga	3.16	4.67	6.42	10.26	22.72	15.38	16.41	17.62	15.51	28.91	30.77	28.07
Agap1	79.13	65.26	60.35	62.4	82.98	91.01	93.19	77.99	78.9	85.87	84.49	86.39
Agap2	6.59	4.86	4.12	2.91	1.19	0.96	44.64	39.05	37.2	38.61	37.9	38.08
Agap3	62.41	58.14	28.25	32.99	86.04	93.33	124.43	103.3	98.14	96.08	96.25	92.52
Agbl1	0	0.05	4.15	3.9	0.09	0.1	0.04	0.2	0.06	0.06	0.08	0.17
Agbl2	0.21	0.25	0.27	0.33	1.39	0.9	0.65	0.48	0.57	0.68	0.41	0.46
Agbl3	8.77	7.86	6.85	5.64	12.51	13.4	8.17	7.45	7.5	7.4	8.44	8.74
Agbl4	1.25	1.09	1.15	1.67	10.93	10.13	1.54	1.82	1.28	2.84	2.51	2.53
Agbl5	38.52	41.64	22.62	25.71	100.49	99.78	37.62	35.27	31.26	40.79	37.92	40.29
Ager	0.59	6.6	2.96	2.72	30	42.47	5.89	4.5	5.52	9.4	7.64	7.71
Agfg1	43.78	38.03	24.96	24.36	37.19	37.81	53.63	55.39	58.73	58.87	57.26	55.95
Agfg2	6.72	5.98	3.62	4.54	13.25	16.12	12.67	10.34	13.7	17.03	17.33	16.36
Aggf1	111.36	87.71	45.92	49.79	52.28	57.66	77.89	80.09	85.18	72.75	68.78	72.04
Agk	15.88	10.93	9.12	8.08	11.43	11.85	23.05	22.72	24.26	26.72	26.78	29.05
Agl	24.93	27.44	13.97	14.7	42.01	50.82	21.02	19.46	20.32	18.01	18.62	19.21
Agmat	0.19	0	0.18	0.2	0.45	0	0.39	0.26	0.37	0.59	0.36	0.29
Agmo	0.47	0.25	0.22	0.42	0	0	0.84	0.85	1	1.91	1.13	1.62
Agpat1	51.65	65.85	49.36	64.71	106.34	99.72	85.34	81.71	66.18	93.52	89.73	81.84
Agpat2	0	0	0.67	0.55	0	0	1.27	2.41	1.52	2.21	1.77	2.59
Agpat3	1456.5	1295.71	869.17	846.64	525.03	427.91	931.12	925.62	873.46	382.37	381.59	313.16
Agpat4	8.63	7.24	8.25	12.22	14.46	15.26	12.88	13.37	11.66	14.13	16	13.63
Agpat5	91.22	86.13	108.63	108.74	81.18	63.61	70.34	77.81	81.49	77.75	77.47	79.36
Agpat6	30.81	32.3	33.46	31.43	31.16	36.27	81.45	86.21	79.32	87.57	87.02	85.5
Agpat9	5.07	5.14	39.39	47.77	62.85	66.29	4.97	4.66	4.46	49.98	50.05	41.7
Agphd1	6.53	5.46	3.15	3.2	6.33	6.19	2.74	2.87	3.33	2.53	2.31	2.76
Agps	35.01	27.58	24.21	21.76	33.07	36.36	26.45	27.77	30.99	31.64	32.02	30.64
Agr2	10.97	18.56	23.09	50.38	290.35	309.03	5.99	7.11	6.41	4.23	7.27	5.1
Agr3	0	0	0	0	0	0	0	0.17	0	0	0	0
Agrn	9.04	10.98	8.76	11.91	26.53	15.95	60.27	57.31	54.54	60.92	61.82	64.05
Agrp	39.01	26.99	6.69	8.81	58.85	86.04	9.27	9.94	7.56	9.68	5.24	7.29
Agt	3.38	4.13	1.52	1.37	0.66	0.2	17.02	18.79	14.58	22.43	23.43	22.37
Agtpbp1	252.05	198.53	200.72	312.53	223.29	251.63	135.22	142.82	129.01	190.92	191.35	211.96
Agtr1a	1.44	0.16	0	0.06	0	0	0	0.35	0.17	0.09	0.17	0.08
Agtr1b	0	0	0	0	0	0.14	0.06	0	0	0	0	0
Agtr2	0.35	0.19	0.24	0.45	0	0	0.79	0.74	0.77	1.04	0.53	0.66
Agtrap	50.84	46.86	29.57	29.73	37.02	40.26	47.2	44.71	44.67	36.76	35.28	34.65
Agxt	0	0	0	0	0	0	0	0	0.2	0	0.07	0
Agxt2	0	0	0.07	0	0	0	0	0	0	0	0	0
Agxt2l1	4.09	1.33	2.31	3.34	0.22	0.26	12.38	10.48	31.19	12.33	12.52	14.22
Agxt2l2	31.49	31.08	13.99	15.01	33.92	36.96	11.28	9.78	11.6	9.29	10.11	10.45
Ahctf1	56.29	41.77	32.92	32.03	47.34	51.94	35.88	36.83	39.38	36.89	38.3	39.35
Ahcy	30.07	33.89	32.69	32.69	29.58	27.03	55.45	59.2	54.24	69.93	68.35	72.9
Ahcyl1	405	328.98	252.73	266.46	310.99	309.77	364.55	376.81	400.09	338.55	337.89	344.66
Ahcyl2	17.47	14.5	17.45	15.32	69.18	72.07	40.97	36.92	38.27	95.52	95.42	97.18
Ahdc1	15.49	13.71	10.7	11.63	14.39	17.08	32.99	21.86	22.01	20.83	19.93	18.28
Ahi1	181.62	164.93	109.24	114.34	297.77	346.52	131.14	142.14	153.95	209.71	206.72	199.53
Ahnak	1.53	0.86	1.78	1.31	0.5	0.04	6.5	6.36	7.48	8.32	9.05	8.96
Ahr	53.52	41.83	41.09	46.78	35.64	31.58	32.4	33.72	37.32	22.11	20.78	23.75
Ahrr	36.95	21.91	15.4	22.16	9.12	6.46	12.94	18.05	16.18	3.97	4.45	8.28
Ahsa1	81.79	66.32	78.52	89.17	89.9	72.51	109.32	119.5	118.08	154.62	160.8	147.98
Ahsa2	16.3	19.12	22.42	23.57	37.38	45.72	19.98	22.63	19.36	30.52	30.95	26.16
Ahsg	0	0	0	0	0	0	0	0	0.07	0	0	0
AI118078	15.94	22.16	9.36	10.64	7.45	6.91	36.36	35.67	30.11	18.47	20.34	22.86
AI182371	51.38	33.69	17	20.9	122.17	120.81	2.01	2.06	2.35	1.39	1.47	1.97
AI314180	76.53	61.68	41.08	40.54	93.49	104.88	71.42	74.54	79.84	86.8	84.3	85.02
AI314976	84.24	109.72	139.43	136.92	83.74	81.55	67.16	78.12	76.15	57.84	62.72	53.93
AI316807	21.64	23.29	30.85	33.07	19.66	23.54	27.04	29.12	28.44	30.56	30.17	31.17
AI317395	0.84	0.72	0.92	1.06	1.56	2.02	1.02	1.16	0.94	1.23	0.96	1.53
AI413582	35.77	48.75	55.16	54.89	34.4	40.61	65.48	58.98	62.7	57.43	62.05	62.78
AI428936	4.39	6.99	4.96	7.16	42.56	58.98	6.69	7.72	6.96	12.53	12.45	11.3
AI429214	36.12	57.37	18.19	21.07	23.64	37.54	7.96	9.49	11.15	7.83	6.77	7.96
AI462493	238.61	311.78	282.15	277.85	186.79	222.59	182.95	175.55	165.21	118.01	101.41	116.42
AI464131	3.82	3.77	2.46	2.59	10.32	11.27	1.77	1.54	1.39	1.69	1.95	2.08
AI467606	0.13	0.29	0	0	0.47	1.51	0.75	0.85	0.47	0.67	0.97	0.87
AI480653	29.32	32.4	21.23	21.46	21.16	22.99	27.56	27.13	26.65	35.87	35.31	39.39
AI593442	13.18	8.34	13.43	11.54	2.09	1.11	34.73	31.88	33.21	30.45	30.8	28.22
AI597468	46.84	39.7	42.72	44.75	46.16	41.78	26.24	29.26	30.51	26.84	27.88	25.82
AI597479	36.33	39.14	43.97	50.28	37.37	36.51	44.13	48.96	54.37	58.03	59.42	58.57
AI607873	0.07	0	0.27	0.2	0	0	0.22	0.13	0.19	0.45	0.27	0.24
AI646023	6.64	4.84	4.81	3.88	5.21	3.91	23.83	19.52	22.55	20.01	19.27	17.37
AI661453	0.19	0.27	0.27	0.44	1.4	1.55	0.17	0.06	0.13	0.04	0.11	0.16
AI747448	0	0	0	0.13	0	0	0.04	0	0	0	0.03	0.03
AI836003	3.48	3.96	4.03	3.23	0.89	1.37	19.72	16.44	13.86	16.29	17.15	14.64
AI837181	41.3	45.61	51.08	50.69	37.98	37.32	74.12	63.33	61.78	67.07	60.77	64.68
AI846148	17.16	15.87	7.52	8.45	31.39	36.36	21.51	21.9	23.06	28.43	28.32	26.57
AI848100	39.18	30.18	39.1	39.47	35.24	32.29	43.25	43.9	45.7	45.46	44.42	44.78
AI848285	2.45	2.67	2.64	1.92	0.5	0.81	9.15	5.89	6.02	6.66	6.43	6.85
AI987944	7.49	5.94	10.59	13.1	14.09	13.65	12.59	13.09	16.51	20.34	20.08	20.51
Aicda	0.22	0.13	0.05	0.05	0.7	0.78	0	0.05	0.04	0	0	0
Aida	31.89	28.49	20.59	20.42	31.07	31.73	34.45	36.92	40.04	37.57	35.72	39.91
Aif1	0	0.72	1.11	0.52	1.18	0.95	0.17	0.46	2.21	2.35	1.93	4.12
Aif1l	1.52	2.46	2.02	1.6	0.1	0.24	10.26	12.69	9.46	9.73	8.49	8.67
Aifm1	39.23	27.63	29.26	30.19	36.68	38.04	41.08	40.52	36.76	42.7	44.44	45.78
Aifm2	9.61	9.49	4.41	5.65	7.22	10.28	17.64	14.05	20.52	11.8	11.15	14.28
Aifm3	0.38	0.34	0.58	0.63	0.44	1.32	5.32	4.27	4.28	5.55	5.7	6.47
Aig1	47.52	49.81	36.15	32.53	50.31	42.5	65.22	65.89	68.3	99.32	101	89.33
Aim1	1.52	1.05	0.8	1.19	2.47	2.49	1.11	1.06	1.09	1.02	1.19	0.91
Aim1l	0.25	0.11	0.05	0	0.3	0.28	0.03	0.09	0.12	0.06	0.02	0.04
Aim2	37.16	32.68	19.41	23.25	97.44	100.43	13.16	15.34	14.88	14.17	13.81	14.21
Aimp1	49.53	52.48	63.6	57.42	24.57	31.08	75.91	78.6	91.27	80.46	81.97	83.05
Aimp2	36.91	39.64	33.15	34.66	23.08	30.4	39.01	38.97	41.92	40.62	38.23	39.66
Aip	124.25	141.65	213.92	257.61	126.15	136.38	141.14	134.18	133.19	174.44	180.65	181.35
Aipl1	805.81	899.91	928.94	1068.74	1524.4	1510	1442.93	1402.89	1298.51	2194.38	2191.99	2191.67
Aire	0	0.38	0.19	0	0	0	0.41	0.3	0.44	0	0	0
Ajap1	2.59	2.42	2.32	1.37	0.19	0	6.24	5.97	5.85	5.17	5.42	4.4
AK010878	92.69	86.18	103.36	109.92	129.7	119.16	33.69	39.47	34.59	35.03	41.36	35.07
Ak1	7.51	9.67	15.43	18.28	6.04	6.43	77.84	73.82	77.99	72.43	72.14	71.55
AK129341	54.65	34.73	31.06	35.76	35.75	32.92	23.03	24.74	28.61	26.11	26.97	25.39
Ak2	56.28	69.54	62.72	75.03	95.55	119.03	46.37	48.95	43.98	47.39	55.2	56.14
Ak3	71.17	51.88	45.37	50.12	62.39	64.54	68.71	70.91	66.05	70.02	73.18	67.02
Ak4	11.27	12.62	18.57	18.09	9.55	8.17	25.18	25.49	10.75	23.03	22.35	19.17
Ak5	1.92	1.65	1.95	1.92	3.16	2.57	7.47	7.96	7.63	7.44	7.93	8.62
Ak7	0.4	0.46	0.26	0.37	0.37	0.67	0.61	0.43	0.71	0.25	0.34	0.27
Ak8	1.01	0.6	0.4	0.17	0.78	0.71	0.86	2.34	2.01	0.71	1.28	1.47
Akap1	60.41	57.24	21.72	22.66	62.24	55.47	85.07	78.77	76.01	43.9	43.71	40.82
Akap10	29.8	22.55	19.47	18.27	26.09	24.31	42.15	41.72	42.96	37.67	38.11	36.6
Akap11	189.74	143.49	202.08	205.94	508.39	569.44	121.08	129.42	123.46	263.29	263.06	277.54
Akap12	22.79	13.27	9.35	10.28	4.64	4.31	34.85	28.05	28.07	28.7	29.43	32.85
Akap13	33.43	23.02	13.75	15.01	37.31	43.98	15.7	14.71	14.86	12.02	11.89	11.89
Akap14	0.58	0.83	0.41	0.59	1.86	0.81	0	0	0.06	0.06	0	0
Akap17b	17.79	12.79	11.95	11.7	17.82	20.04	16.83	17.41	20.49	17.89	19.16	19.73
Akap2	2.01	1.11	0.89	1.27	0.88	0.39	8.22	6.93	7.03	8.47	8.85	7.92
Akap3	0.08	0.06	0.04	0.08	0.09	0.22	0.2	0.25	0.39	0.15	0.3	0.21
Akap4	0	0	0	0	0	0	0	0	0	0	0	0
Akap5	23.24	16.53	10.57	13.08	27.55	28.67	5.44	5.38	5.24	3.72	3.59	3.69
Akap6	37.15	30.88	20.66	60.98	55.68	51.68	34.49	32.1	30.89	21.35	22.39	22.71
Akap7	26.18	24.09	23.88	22.64	101.19	113.12	42.32	46.5	48.08	79.11	79.69	81.37
Akap8	104.92	94.81	72.66	76.23	223.4	246.24	128.58	134.71	139.74	116.63	122.65	121.49
Akap8l	76.57	95.61	31.39	36.2	135.9	188.87	119.72	126.08	107.19	127.21	128.37	142.13
Akap9	114.16	75.51	58.83	61.44	74.8	83.53	46.87	49.26	43.38	42.83	44.39	45.21
Akirin1	65.69	53.87	47.29	38.51	60.92	73.03	41.95	42.77	53.67	49.48	44.97	42.68
Akirin2	85.13	74.14	106.1	94.29	58.09	55.44	79.23	71.52	83.69	77.71	78.74	79.37
Akna	75.35	67.21	22.52	25.38	146.35	133.92	29.49	25.26	31.35	28.23	28.52	30.81
Aknad1	0	0	0	0	0	0	0	0	0	0	0	0
Akp3	0.17	0.73	0.08	0.08	0.37	0.21	0	0.07	0	0	0	0
Akr1a1	164.91	185.43	296.55	268.45	99.59	88.53	380.64	366.16	410.12	425.31	416.17	413.08
Akr1b10	1.82	1.81	4.34	5.24	11.89	10.22	7.67	7.86	7.75	15.18	17.42	15.8
Akr1b3	49.44	56.49	109.31	129.52	79.52	70.85	60.85	58.3	70.46	81.07	82.55	82.04
Akr1b7	0	0	0	0	0	0	0.33	0.1	0.42	0.08	0.17	0.25
Akr1b8	1.25	1.4	2.76	7.08	8.61	6.96	1.71	2.55	5.55	13.57	13.82	16
Akr1c12	0	0	0	0	0	0	0.15	0	0.12	0	0.24	0.09
Akr1c13	0	0	0.63	0	0	0	0.87	1	1.17	0.43	0.36	0.92
Akr1c14	0.31	0.12	0.06	0.05	0.39	0	0.31	0.09	0.16	0.4	0.35	0.43
Akr1c18	0	0	0.11	0	0	0	0	0	0	0	0	0.09
Akr1c19	0	0	0	0	0	0	0	0	0	0	0	0
Akr1c20	14.39	9.89	7.88	6.09	28.98	27.02	0.14	0.49	0.89	0.41	0.62	0.23
Akr1c21	0.46	2.44	0.86	2.73	4.51	4.04	0.69	0.82	0.44	2.37	1.1	1.39
Akr1c6	0	0	0	0	0	0	0	0	0	0	0	0
Akr1cl	0.6	0	0	0	0.92	0	0.14	0	0	0	0	0
Akr1d1	4.57	6	4.21	3.22	11.64	11.27	1.1	0.88	1.25	0.71	1.12	0.62
Akr1e1	98.13	116.05	178.09	188.53	151.8	141.09	70.93	86.64	62.57	91.21	92.39	89.86
Akr7a5	14.64	14.1	13.47	13.93	16.67	11.16	22.1	21.31	19.43	23.7	22.1	21.99
Akt1	32.18	29.45	32.91	35.46	31.83	30.37	107.58	92.51	103.08	108.65	109.51	104.15
Akt1s1	10.78	11.76	8.03	8.54	20.66	18.88	19.93	14.67	14.92	19.69	19.28	19.39
Akt2	23.1	24.76	13.63	12.73	36.21	42.78	54.54	54.65	50.95	54.05	55.65	55.93
Akt3	115.86	111.11	104.01	107.99	101.43	95.74	98.67	104.95	108.8	105.09	105.04	104.86
Aktip	80.52	72.28	95.74	93.71	65.59	59.93	102.96	115.34	116.89	143.7	139.84	138.66
Alad	24.17	23.7	26.89	26.16	68.02	77.13	27.88	27.04	25.1	50.23	50.22	57.37
Alas1	32.57	31.02	17.56	16.74	29.45	29.95	32.97	28.46	30.95	29.83	31.18	33.54
Alas2	15.5	15.31	4.81	5.53	110.16	112.26	3	3.97	5.5	4.25	4.13	7.25
Alb	0	0	0	0	0	0	0	0.06	0.05	0.05	0	0.05
Alcam	4.93	4.32	6.53	3.88	0.68	0.36	13.86	13.78	13.16	13.47	12.75	12.95
Aldh16a1	11.74	13.34	5.83	6.42	14.57	18.51	13.02	12.38	12.35	15.38	15.78	16.19
Aldh18a1	17.87	14.94	8.32	9.56	11.6	11.35	20.53	20.95	16.15	24.5	24.52	23.26
Aldh1a1	14.49	16.08	21.7	20.11	1.91	3.36	49.88	63.18	64.92	53.62	52.67	50.84
Aldh1a2	0	0	0	0	0	0	0.11	0	0.13	0.22	0.13	0.3
Aldh1a3	0.07	0.26	0.1	0	0	0	0.59	0.98	0.67	1.09	0.44	0.3
Aldh1a7	1.15	0.75	0.81	0.89	0.29	0	5.76	7.32	6.86	5.91	7.35	4.18
Aldh1b1	0.11	0.16	0.21	0.23	0	0	1.85	1.24	1.95	1.4	1.51	1.55
Aldh1l1	2.01	1.2	1.36	1.48	0	0.11	15.07	12.19	17.05	12.57	12.45	15.61
Aldh1l2	3.34	2.51	1.53	1.94	2.6	3.18	4.44	4.03	4.28	3.75	4.1	4.82
Aldh2	4.84	4.94	3.3	2.48	1.61	1.62	33.5	27.61	27.94	29	30.21	24.94
Aldh3a1	0.17	0.24	0.23	0.17	0	0.7	0.42	0.61	0.13	0.45	0.19	3.84
Aldh3a2	40.03	45.32	54.98	55.89	58.2	75.3	43.91	43.66	52.94	114.92	112.15	93.86
Aldh3b1	4.93	3.44	1.53	1.54	7.63	7.22	3.16	3.94	4.24	3.16	2.89	3.34
Aldh3b2	0	0	0	0	0.61	0.55	0.06	0.11	0.14	0	0.3	0.09
Aldh4a1	12.72	14.17	5.28	5.8	17.28	16.82	23.84	20.7	23.38	17.56	17.36	18.12
Aldh5a1	13.4	9.84	15.65	14.16	21.8	26.88	24.25	22.42	24.43	25.62	25.7	26.68
Aldh6a1	21.52	21.5	13.31	10.84	22.11	25.64	35.83	39.55	44.94	34.98	36.81	34.87
Aldh7a1	27.47	28	21.32	25.28	21.02	19.35	53.44	54.95	43.23	50.43	49.97	53
Aldh8a1	0.45	0.28	0.28	0.19	1.22	2.25	0.63	0.31	0.33	0.22	0.43	0.52
Aldh9a1	54.37	49.65	26.62	25.77	62.28	81.78	42.9	39.98	45.31	44.29	42.72	44.09
Aldoa	2228.18	2709.15	3018.74	2767.95	1727.82	1389.82	3725.24	3746.38	2990.71	2643.26	2657.26	2814.08
Aldoart1	2.85	5.31	5.13	6.58	2.75	2.68	0.43	0.87	0.68	0.46	0.65	0.7
Aldob	0.79	0.19	0.31	0.74	0.77	1.29	1.41	1.42	1.32	1.17	1.56	1.4
Aldoc	410.98	429.93	452.46	403.83	191.85	148.52	778.45	737.03	742.06	651.52	674.75	748.36
Alg1	25.03	25.26	21.28	23.2	22.02	29.42	49.93	47.59	43.69	49.46	45.86	53.39
Alg10b	79.93	73.2	70.5	73.1	54.82	45.84	76.99	76.5	85.92	77.24	77.61	80.71
Alg11	75.94	67.69	66.96	68.1	49.7	48.75	38.22	43.52	45.88	41.01	39.74	41.09
Alg12	35.54	44.46	18.5	19.52	44.52	52.21	21.82	23.5	21.68	22.3	23.79	23.6
Alg13	8.52	8.23	4.12	4.58	8.95	7.01	6.62	6.4	5.61	5.93	5.55	5.73
Alg14	33.81	31.49	28.41	31.18	31.85	21.2	28.47	30.06	24.52	32.53	27.7	30.12
Alg2	142.41	113.1	94.21	84.07	101.68	90.92	120.48	108.93	118.77	132.45	132.81	128.35
Alg3	39.68	36.65	35.88	43.66	74.99	72.49	25.7	25.89	22.06	36.87	36.49	39.37
Alg5	25.21	27.7	30.57	33.35	23.84	22.52	26.9	24.52	32.15	27.14	26.43	28.53
Alg6	25.1	19.82	15.53	16.4	36.8	34.64	21.04	23.41	25.51	26.97	24.91	29.14
Alg8	13.09	12.55	11.09	12.43	16.73	12.41	6.2	5.99	7.05	8.75	8.94	10.34
Alg9	14.29	13.67	11.99	13.49	15.94	14.32	14.93	15.89	12.79	23.06	20.97	21.43
Alk	1.5	1.38	1.11	0.9	21.85	19.3	5.33	4.47	3.72	4.07	5.26	4.4
Alkbh1	73.26	70.19	66.97	67.47	94.38	90.59	29.46	27.72	33.49	28.56	29.79	32.27
Alkbh2	16.18	19.42	8.09	8.56	23.76	27.44	7.01	5.83	7.24	8.87	7.46	9.78
Alkbh3	80.95	96.98	61.5	64.85	105.84	114.34	52.01	43.75	55.96	43.89	41.04	48.74
Alkbh4	17.47	23.39	15.26	16.96	22.32	21.94	16.59	18.64	16.29	17.92	16.83	16.59
Alkbh5	73.66	70.91	68.33	66.47	29.92	26.01	85.1	79.27	70.36	55.1	52.26	53.83
Alkbh6	152.97	178.49	123.63	126.61	258.76	302.52	81.01	77.06	69.75	93.78	99.31	103.49
Alkbh7	62.88	88.82	101.46	98.55	55.42	51.89	39.11	31.29	37.34	35.43	33.29	36.23
Alkbh8	32.2	18.92	18.43	19.37	23.43	25.37	24.04	24.17	29.68	29.3	25.98	28.1
Allc	0	0	0	0	0	0	0	0	0	0	0	0
Alms1	72.41	51.69	28.91	27.86	70.5	80.11	21.47	23.22	22.04	24.07	24.38	26.15
Alox12	4.52	2.5	2.48	1.48	9.52	8.97	0.95	0.5	0.8	0.48	0.45	0.53
Alox12b	1.4	1.77	0.81	0.99	0.13	0.15	3.07	1.94	2.03	1.87	2.5	1.93
Alox12e	0	0	0.05	0	0	0	0.06	0	0	0	0	0
Alox15	0.21	0	0.05	0.11	0	0	0.05	0	0.04	0.04	0	0.08
Alox5	1.5	0.38	0.37	0.73	1.03	1.61	0.63	0.63	0.44	0.27	0.4	0.4
Alox5ap	15.36	19.93	29.01	32.19	12.19	5.38	16.67	12.69	23.49	5.11	4.78	6.37
Alox8	35.76	29.53	19.83	22.99	69.69	67.54	6.58	8.05	7.96	6.25	6.96	7.39
Aloxe3	5.05	4.12	2.46	3.4	1.15	1.53	3.23	2.8	4.08	1.49	1.43	1.77
Alpi	0	0	0.05	0	0	0	0.06	0.05	0.08	0.25	0.12	0.3
Alpk1	0.91	1.87	0.55	0.52	0.12	0	1.9	2.29	2.45	2.76	2.58	2.98
Alpk2	23.57	6.36	0.48	1.01	20.61	12.9	1.32	1.58	1.07	0.32	0.33	0.6
Alpk3	0.41	0.32	0.25	0.14	0.48	0.37	0.82	0.34	0.88	0.29	0.36	0.26
Alpl	309.72	275.03	180.52	174.5	179.62	157.47	216.89	203.29	178.05	55.23	56.93	49.33
Alppl2	0.12	0.09	0	0	0	0.17	0.06	0.11	0.09	0.19	0.28	0.14
Als2	99.45	78.33	47.2	48.12	151.73	151.69	70.24	74.93	66.39	77.45	80.57	76.1
Als2cl	1.59	1.95	1.37	1.48	4.33	3.61	1.78	1.95	1.88	1.84	2.07	2.12
Als2cr11	4.17	4.53	2.76	2.15	2.65	2.85	2.56	2.69	5.57	1.06	0.68	0.73
Als2cr12	0.66	1.53	0.79	0.86	1.56	2.11	0.6	0.08	1.35	0.97	0.7	0.96
Als2cr4	70.98	67.96	111.9	112.57	57.52	50.21	104.58	120.34	102.4	142.45	138.54	134.33
Alx1	0	0	0	0	0	0	0	0.05	0.04	0.04	0	0
Alx3	0	0	0	0	0	0	0	0	0	0	0	0
Alx4	0.99	0.79	0.55	0.53	1.99	1.88	0.11	0.06	0.05	0.35	0.32	0.5
Alyref	11.29	12.5	16.14	11.42	13.02	8.86	52.37	53.26	65.29	57.29	58.66	60.76
Alyref2	16.12	12.62	10.2	8.63	3.52	3.92	16.4	16.93	14.27	7.93	9.28	6.95
Amac1	2.31	1.27	1.39	1.82	2.48	2.74	2.35	2.39	1.98	1.44	1.22	2.03
Amacr	22.94	19.18	11.4	13.19	10.89	12.06	13.87	14.09	13.5	9.02	8.68	9.4
Ambn	0.84	0.3	0.33	0.36	16.67	14.73	0	0	0.05	0.32	0.05	0.32
Ambp	0	0.16	0	0	0	0	0	0	0	0.09	0	0.08
Ambra1	60.19	45.72	33.69	36.55	105.98	118.79	54.65	47.82	48.42	74.75	75.99	73.23
Amd1	0.22	84.68	87.82	68.19	29.79	0	75.5	0.14	53.46	80.89	64.87	52.15
Amd2	114.55	4.03	11.76	24.87	20.75	45.05	53.63	145.93	96.66	29.41	45.02	58.39
Amdhd1	0	0	0	0	0	0	0	0	0	0.04	0.08	0
Amdhd2	12.05	17.32	7.2	12.07	22.28	19.94	21.88	18.75	18.58	18.46	16.45	19.84
Amelx	0	0.27	0	0	0	0	0.19	0	0	0	0	0
Amfr	97.19	80	124.93	131.59	73.6	50.9	139.52	137.13	144.88	168.56	166.16	174.28
Amh	2.84	2.46	1.26	1.78	19.43	19.82	3.92	2.19	2.79	4.18	4.38	3.65
Amhr2	0.4	0.57	0.37	0.2	0.46	0.74	1.34	1.01	1.67	1.73	1.81	0.91
Amica1	1.32	1.08	0.82	0.73	10.06	7.77	0	0.09	0.35	0.29	0.15	0.03
Amigo1	22.18	20.11	21.24	24.05	42.13	47.22	38.9	37.27	33.75	47.81	48.7	47.5
Amigo2	16.55	13.35	20.45	17.11	2.15	1.97	92.17	94.36	79.36	118.45	113.02	104.21
Amigo3	12.45	13.48	3.02	4.05	27.37	25.76	11.9	13.49	11.44	9.52	9.93	9.84
Ammecr1	30.87	26.55	11.01	13.51	42.81	42.62	26.56	25.45	25.27	30.25	25.69	27.15
Ammecr1l	30.59	27.14	22.47	22.44	34.56	35.54	32.45	31.53	37.68	38.12	37.36	35.41
Amn	1.09	0.55	0.15	0.16	1.09	0.44	0.39	0.35	0.72	0.42	0.71	0.83
Amn1	21.07	29.47	27.72	26.27	38.7	25.31	24.78	33.46	36.76	38.02	34.5	35.94
Amot	1.73	1.25	0.95	2.15	2.17	2.57	2.95	3.37	2.69	5.32	4.54	4.76
Amotl1	6.52	3.94	6.02	5.95	4.44	5.08	15.34	13.25	14.75	13.4	13.22	13.19
Amotl2	7.5	8.51	5.52	4.29	10.74	10.27	28.08	24.19	25.27	22.19	24.46	19.49
Ampd1	0.11	0.08	0	0.06	0.38	0	0	0.1	0.17	0.04	0	0.04
Ampd2	28.85	22.93	45.72	49.31	430.48	409.2	69.26	58.37	53.65	280.46	276.76	254.69
Ampd3	6.15	4.86	3.01	3.31	4.42	4.35	12.22	11.32	10	11.58	11.44	11.88
Amph	161.78	141.41	114.8	108.31	121.66	131.32	237.52	249.51	228.39	239.45	237.99	228.31
Amt	17.18	21.34	23.05	21.13	83.24	98.67	53.58	58.95	59.63	79.55	80.39	76.67
Amtn	1.12	0.99	0.26	1.11	18.5	33.99	0	0	0	0.11	0.11	0
Amy1	266.32	302.94	320.39	293.75	1314.63	1784.47	246.88	266.51	321.02	319.08	321.17	350.62
Amy2a2	17.53	13.23	7.38	7.35	31.65	32.61	2.55	3.01	3.36	2.58	2.22	2.91
Amy2a3	17.53	13.23	7.38	7.35	31.65	32.61	2.55	3.01	3.36	2.58	2.22	2.91
Amy2a4	17.53	13.23	7.38	7.35	31.65	32.61	2.55	3.01	3.36	2.58	2.22	2.91
Amy2a5	0	0	0	0	0	0	0	0	0	0	0	0
Amy2b	0	0	0	0	1.08	0.96	0	0	0	0	0.13	0.27
Amz1	0	0.27	0.04	0.29	0.89	0.66	0.43	0.46	0.97	0.4	0.82	0.43
Amz2	41.77	41.86	45.05	48.96	46.31	50.87	59.72	61.08	55.93	64.37	61.84	59.35
Anapc1	59.91	47.48	36.06	37.58	70.74	75.18	68.16	64.51	63.32	72.11	70.38	70.25
Anapc10	61.06	48.24	36.36	34.46	93.09	97.74	14.48	17.12	17.79	15.01	14.87	14.99
Anapc11	13.12	11.04	13.12	13	18.68	17.1	29.31	27.46	25.8	30.72	32.11	27.32
Anapc13	228.79	228.99	258.35	311.7	138.33	157.3	174.08	178.73	187.8	185.26	212.58	208.47
Anapc16	213.25	201.25	176.07	174.76	166.9	163.91	123.33	121.54	138.51	115.1	115.99	115.25
Anapc2	43.53	42.59	27.43	28.63	47.96	45.26	78.96	68.45	69.75	77.85	78.12	80.09
Anapc4	62.99	67.69	51.17	54.48	76.58	83.78	72.15	74.7	87.88	84.2	87.65	86.1
Anapc5	84.39	79.69	55.46	65.39	120.43	137.45	127.84	131.19	132.79	141.1	143.14	146.88
Anapc7	24.26	25.94	20.31	22.82	21.15	19.99	44.91	39.45	50.11	44.77	42.75	47.09
Ang	0.38	0.54	1.6	0.97	0	0	0.4	0.53	1.19	0.15	0.3	0.75
Ang2	0	0	0	0	0	0	0	0	0	0	0	0
Ang3	0	0	0	0	0	0	0	0	0	0	0	0
Ang4	0	0	0	0	0	0	0	0	0	0.35	0	0.17
Ang5	0	0	0	0	0	0	0	0	0	0	0	0
Ang6	0	0	0	0	0	0	0	0	0	0	0	0
Angel1	22.06	25.68	14.81	17.1	51.11	46.59	25.74	25.44	24.01	34.76	33.56	39.26
Angel2	81.38	79.32	55.59	63.45	98.28	99.12	59.16	64.68	65	71.45	71.8	71.93
Angpt1	0.18	0.21	3.35	3.19	0	0	0.79	1.16	0.94	1.6	1.87	1.62
Angpt2	2.14	2.32	1.77	1.83	3.43	2.99	4.86	5.48	5.79	8.31	9.45	6.98
Angpt4	0.17	0.37	0.08	0.09	1.01	0.97	1.23	1.17	1	0.94	0.73	0.46
Angptl1	20.1	10.95	5.89	5.59	39.49	34.34	0.71	0.57	1.3	0.31	0.27	0.49
Angptl2	7.95	2.71	2.01	1.87	11.98	13.72	1.78	1.51	2.56	1.9	5.47	1.93
Angptl3	2.63	1.17	0.69	1.18	1.15	2.3	0.42	0.44	0.38	0.63	0.95	0.56
Angptl4	1.36	0.58	0.19	0.28	0.16	0	1.81	2.25	2.66	2.35	2.84	2.99
Angptl6	9.3	10.4	4.86	9.12	14.7	7.78	8.63	9.44	5.95	10.19	8.17	9.41
Angptl7	30.46	23.87	17.8	21.68	61.54	69.56	2.51	2.64	2.77	1.87	1.89	2.31
Ank	42.94	43.5	60.33	59.9	57.65	51.96	74.37	72.26	70.87	111.02	110.56	114.02
Ank1	6.87	5.6	4.08	3.93	1.78	1.66	32.34	24.43	24.15	22.78	24.37	23.01
Ank2	388.6	380.93	237.74	240.4	384.22	456.03	255.78	236.8	226.52	249.73	263.48	253.41
Ank3	59.5	42.58	41.7	42.61	58.66	57.44	77.8	65.37	63.32	64.36	67.71	63.72
Ankar	0.21	0.23	0.27	0.19	0.62	0.22	0.24	0.07	0.12	0.18	0.16	0.14
Ankdd1b	10.87	9.56	14.38	11.37	7.72	7.57	10.63	11.54	9.94	7.01	7.37	7.68
Ankfn1	0.68	0.24	0.8	1.34	1.59	2.91	2.2	1.94	1.4	3.34	2.6	2.82
Ankfy1	33.75	26.26	22.57	22.92	35.83	38.05	31.13	29.46	32.99	33.41	33.42	33.44
Ankhd1	129.59	89.65	62.32	65.86	119.4	127.17	72.04	71.99	71.43	72.35	73.12	71.52
Ankib1	28.47	20.49	14.1	15	24.69	23.76	22.15	22.96	23.88	23.5	23	22.8
Ankk1	0.37	0.4	0.26	0.24	0.11	0.13	0.52	0.33	0.29	0.43	0.67	0.41
Ankle1	4.13	2.9	2.06	3.07	12.99	10.11	4.81	3.25	3.14	2.58	3.54	2.49
Ankle2	52.5	47.9	35.36	39.72	52.8	54.08	32.36	33.02	35.16	34.86	34.76	35.92
Ankmy1	0.91	0.6	0.54	0.27	1.42	2.56	2.09	1.3	1.68	1.12	1.71	1.08
Ankmy2	69.61	62.87	66.04	57.96	61.5	53.22	63.25	63.37	68.65	63.22	63.87	68.26
Ankra2	15.79	21.48	21.42	18.39	29.82	25.67	50.71	54.88	59.92	64.55	62.91	69.04
Ankrd1	0	0	0	0	0.17	0	0.07	0	0	0	0.17	0
Ankrd10	38.28	30.8	47.71	46.24	49.93	45.21	81.39	81.01	78.38	84.79	85.43	84.1
Ankrd11	106.09	72.07	44.58	47.75	64.36	65.58	77.3	68.74	65.76	59.28	60.95	57.35
Ankrd12	214.62	155.99	132.42	138.63	168.53	184.3	81.99	93.4	83.94	91.33	91.23	95.17
Ankrd13a	33.36	31.7	17.8	17.63	24.05	26.09	49.76	44.53	45.11	46.45	45.23	42.29
Ankrd13b	26.55	25.34	8.51	9.46	54.58	61.34	35.85	31.57	28.95	33.11	34	31.92
Ankrd13c	38.47	29.45	15.6	15.38	20.12	23.91	44.69	45.71	46.12	45.05	47.48	44.53
Ankrd13d	3.81	6.89	5.99	6.63	10.54	11.19	24.47	23.1	24.06	25.31	22.81	23.43
Ankrd16	38.9	38.9	23.03	23.43	77.19	75.75	34.83	32.94	38.57	32.43	36.04	36.22
Ankrd17	108.1	74.58	70.54	67.9	85.31	89.66	65.31	64.95	64.34	65.7	64.98	64.5
Ankrd2	1.79	3.85	0.84	1.57	5.04	10.84	1.17	1.14	0.78	1.28	1.26	0.78
Ankrd22	0	0	0	0	0	0	0	0	0	0	0	0
Ankrd23	21.83	22.39	8.6	7.02	27.04	34.71	17.34	15.9	15.36	20.97	18.05	17.37
Ankrd24	21.47	23.62	11	13.29	38.46	40.34	36.68	35.59	36.25	38.43	39.47	43.76
Ankrd26	32.41	23.58	12.95	13.62	23.74	26.1	19.33	16.82	15.35	20.66	21.4	21.95
Ankrd27	90.07	82.07	47.8	49.62	266.83	279.22	65.77	63.03	56.14	62.44	62.62	69.2
Ankrd28	35.53	28.22	21.53	20.48	48.25	47.93	40.01	39.05	48.13	42.71	42.41	47.55
Ankrd29	3.57	4.1	3.28	4.32	0.43	0.51	13.96	14.93	14.13	16.47	16.75	15.46
Ankrd32	11.92	9.02	10.32	8.69	10.29	12.11	20.37	20.54	26.47	20.47	21.32	20.91
Ankrd33	457.69	467.28	560.61	572.02	985.4	953.52	376.11	348.97	299.57	448.62	417.11	426.03
Ankrd33b	365.9	281.56	176.25	181.35	214.39	223.89	215.47	213.6	246.71	138.5	136.43	164.65
Ankrd34a	30.09	23.83	17.67	20.49	56.45	62.69	26.39	19.65	21.8	26.46	25.82	25.1
Ankrd34b	0.99	1.11	0.93	0.51	0.65	0.52	2.81	2.48	2.55	2.7	2.57	2.62
Ankrd34c	2.14	2.4	1.72	2.45	0.47	0	5.95	6.03	4.89	6.08	7	6.07
Ankrd35	1.39	0.77	0.28	0.74	0.7	0.76	4.29	3.05	4.61	3.23	3.03	3.12
Ankrd36	0	0.08	0	0	0	0	0	0	0.02	0.04	0	0.02
Ankrd37	42.7	53.68	69.68	81.35	62.45	81.5	74.24	61.35	60.02	68.99	75.11	77.88
Ankrd39	15.15	14.76	9.78	8.88	14.54	11.02	24.26	21.6	26.94	22.72	23.81	22.75
Ankrd40	120.38	110.11	113.26	122.47	150.18	150.2	161.2	162.36	157.05	191.79	186.56	209.67
Ankrd42	22.18	17.96	8.17	9.19	11.8	13.33	13.5	14.34	12.94	8.7	7.96	9.18
Ankrd44	7.46	6.22	3.86	3.35	2.54	2.14	7.69	7.87	8.56	5.19	6.95	4.66
Ankrd45	3.03	1.65	2.57	2.36	0.92	0.37	7.16	7.6	7.2	7.08	7.84	8.31
Ankrd46	72.56	58.36	88.05	88.35	117.23	112.83	150.19	153.03	161.57	191.64	196.58	192.08
Ankrd49	26.58	27.5	15.11	14.15	16.32	22.96	15.3	16.1	18.29	14.96	13.93	15.88
Ankrd5	4.78	3.34	3.19	3.53	6.95	6.43	2.01	2.43	1.87	2.16	2.51	3.18
Ankrd50	7.59	8.54	6.71	6.74	5.22	7.18	22.32	21.95	19.44	18.6	17	17.25
Ankrd52	50.8	41.85	21.33	24.73	88.6	94.75	65.03	54.29	59.35	68.59	70.12	61.29
Ankrd53	3.91	2.87	1.49	2.23	3.15	4.84	4.34	3.71	4.91	4.33	4.97	4.34
Ankrd54	24.93	28.45	17.15	13.05	23.74	23.91	39.32	41.65	39.85	36.26	33.46	37.6
Ankrd55	7.37	4.62	2.44	3.58	1.66	0.8	15.94	13.19	13.21	12.71	14.06	13.81
Ankrd6	7.59	7.15	6.58	5.93	5.03	3.83	25.56	24.16	23.21	27.98	27.97	30.76
Ankrd60	0	0	0	0	0	0	0.13	0	0.23	0	0	0
Ankrd61	3.56	2.92	0.92	0.73	3.93	4.24	2.44	4.23	3.9	2.81	1.83	2.71
Ankrd7	0.47	0.17	0.76	1.19	0.81	1.3	0.47	0.84	0.72	0.45	0.35	0.44
Ankrd9	2.65	2.94	0.97	1.36	1.26	0.96	3.14	3.35	3.85	2.16	2.8	2.84
Anks1	29.55	25.75	13.52	15.11	18.64	18.77	48.9	42.14	37.62	33.16	32.55	32.87
Anks1b	8.12	6.22	14.79	12.72	1.9	1.39	20.53	18.41	20.62	17.81	16.99	18.01
Anks3	53.45	48.32	22.06	26.46	77.67	83.32	63.36	61.26	58.84	62.4	62.76	64.86
Anks4b	0.25	0.18	0.47	0.78	0.26	0.04	0.13	0.23	0.53	0.24	0.29	0.19
Anks6	2.77	2.62	1.95	1.7	12.96	16.87	5.66	4.63	5.86	5.97	6.77	6.45
Ankzf1	27.62	27.91	19.38	20.83	71.2	64.57	59	59.29	38.1	50.36	48.97	48.98
Anln	0.27	0.41	0.1	0.17	0	0.12	1.02	0.96	2.22	0.79	0.56	0.93
Ano1	0.53	0.49	0.5	0.57	2.71	1.48	5.39	4.76	4.44	9.85	10.47	8.91
Ano10	3.38	4.07	4.44	4.45	4.83	7.3	20.23	17.93	23.57	26.04	27.04	24.26
Ano2	102.2	89.97	57	59.86	79.4	75.29	92.41	94.17	90.18	89.61	86.8	92.99
Ano3	6.27	4.45	5.12	3.75	0.7	0.62	11.49	12.4	10.29	10.77	10.7	9.25
Ano4	2.43	1.69	1.92	1.46	0.21	0	9.66	8.54	9.94	9.66	9.5	8.9
Ano5	0.09	0.09	0.07	0.05	0.18	0.26	0.37	0.36	0.37	0.26	0.24	0.26
Ano6	4.15	3.06	2.66	4.34	3.15	6.31	10.34	10.78	9.8	11.61	11.28	10.88
Ano7	1.38	1.32	0.32	0.2	0.36	0.43	1.45	0.79	2.57	0.83	0.62	0.99
Ano8	4.39	5.79	2.44	2.65	11.93	10.45	26	22.51	19.86	26.85	26.96	28.4
Ano9	0	0.12	0	0	0.19	0	0	0	0	0.06	0	0
Anp32a	374.3	354.06	377.57	360.09	144.33	129.82	510.44	542.59	576.58	361.35	358.46	355.25
Anp32b	166.73	164.11	268.16	265.2	109.76	110.58	104.12	114.07	104.15	143.65	146.25	128.04
Anp32e	317.73	253.82	501	522	188.29	137.64	477.1	509.69	520.87	553.83	551.71	563.26
Anpep	0.22	0.15	0.14	0	0	0	0.8	0.55	0.94	0.72	0.93	0.63
Antxr1	4.5	4.72	3.92	4	0.37	0.71	12.96	12.6	12.84	12.09	13.67	9.61
Antxr2	48.99	47.34	31.2	48.36	83.11	75.66	6.67	8.77	4.52	23.34	21.2	52.52
Antxrl	0.48	1.29	0.15	0.18	0.98	0.34	0.18	0.27	0.42	0.51	0.23	0.27
Anubl1	2.4	2.41	1.54	1.27	4.27	6	3.98	4.12	5.57	4.01	4.15	4.52
Anxa1	8.87	5.92	7.78	6.22	0.45	0.54	25.27	34.51	29.8	21.09	20.17	21.76
Anxa10	0	0	0	0	0	0	0	0	0.09	0	0.08	0
Anxa11	0.95	0.9	0.89	0.92	0.12	0.42	6.97	6.53	5.74	4.88	5.25	4.69
Anxa13	0	0	0	0	0	0.31	0.11	0.1	0	0.26	0.17	0
Anxa2	1.57	1.95	3.32	3.22	1.64	0.82	20.63	25.43	34.54	28.49	26.65	25.36
Anxa3	0.66	0.24	0.54	0.59	0	0	5.29	6.89	6.22	8.94	7.54	8.1
Anxa4	3.46	4.12	3.37	2.43	4.03	4.49	4.89	6.1	6.12	6.63	5.86	7.17
Anxa5	11.82	12.12	21.14	22.91	3.7	1.06	70.4	72.25	78.13	68.22	70.56	87.32
Anxa6	13.08	10.43	12.31	12.3	27.13	28.59	60.37	56.44	56.15	64.55	63.18	60.62
Anxa7	30.94	29.6	30.85	26.25	44.01	50.1	38.1	44.38	37.34	58.65	59.51	53.48
Anxa8	0	0	0	0	0	0	0.14	0	0.11	0	0	0
Anxa9	1.96	3.2	0.28	0.9	7	8.65	1.26	1.19	1.24	1.08	1.7	1.38
Aoah	0.59	0.14	0.16	0.25	0.55	0.5	0	0.11	0.07	0.14	0.06	0.19
Aoc2	13.53	15.18	7.05	8.52	31.5	30.73	13.63	14.41	14.89	16.24	16.82	14.4
Aoc3	1.09	0.59	0.62	0.48	2.11	2.53	1.76	1.7	1.62	2.75	2.82	1.91
Aox1	0.22	0.55	0.21	0.17	0.06	0.08	0.87	1.27	1.56	1.24	1.48	1.75
Aox3	0	0.08	0.03	0	0	0	0.06	0.03	0.02	0.09	0.02	0.11
Aox3l1	0.1	0	0.02	0	0	0.07	0.05	0.05	0	0	0	0.02
Aox4	0	0	0	0	0	0	0.05	0	0.07	0.02	0.07	0
Ap1ar	67.71	71.08	62.57	56.89	46.5	47.33	53.64	55.26	56.96	55.5	53.99	52.93
Ap1b1	142.08	128.1	90.93	95.79	158.14	154.21	257.55	233.31	259.44	198.02	201.21	200.24
Ap1g1	80.66	63.2	58.3	63.01	64.22	61.6	70.28	69.56	73.41	68.41	67.87	66.97
Ap1g2	1.6	2.1	0.98	1.69	0.22	0	4.24	5.15	5.12	4.73	5.15	5.61
Ap1m1	72.6	79.12	47.93	54.31	115.74	113.07	96.54	99.25	83.38	109.63	108.2	111.09
Ap1m2	0	0.11	0	0	0	0	0.15	0.14	0.35	0.06	0.18	0.23
Ap1s1	4.06	5.18	17.5	17.6	3.48	1.2	81.13	80.24	73.03	80.32	86.56	86.16
Ap1s2	11.74	8.49	7.88	9.48	15.01	13.17	17.26	22.09	20.92	34.21	35.73	36.73
Ap1s3	15.72	13.15	69.72	73.22	44.12	47.39	24.24	29.47	26.6	19.3	21.2	21.08
Ap2a1	31.57	39.33	21.85	25.26	50.6	47.63	152.72	117.69	124.55	121.24	117.14	108.83
Ap2a2	414.67	394.94	180.03	171.08	142.43	121.56	337.47	298.53	321.09	151.41	153.23	135.35
Ap2b1	66.49	58.82	49.12	48.2	61.43	66.6	131.6	116.68	116.1	124.23	124.87	123.05
Ap2m1	286.34	300.86	230.63	231.69	165.06	161.71	646.8	665.28	676.25	621.15	624.38	626.05
Ap2s1	68.59	95.77	112.16	108.94	75.38	57.12	208.53	185.17	188.19	220.19	227.54	231.8
Ap3b1	48.41	44.17	30.88	32.16	67.53	76.43	30.86	29.28	27.12	33.31	33.81	33.78
Ap3b2	64.25	62.7	41.41	48	84.47	93.88	121.35	115.44	95.44	126.25	127.21	126.61
Ap3d1	92.62	79.6	48.87	50.97	98.78	94.93	143.56	128.32	123.85	133.4	136.64	132.5
Ap3m1	26.33	22.78	17.19	18.04	29.86	31.47	26.74	28.77	32.92	33.8	32.88	34.47
Ap3m2	68.68	72.55	78.08	85.71	80.12	89.76	112.05	110.21	116.52	153.12	151.83	168.26
Ap3s1	30.1	26.63	34.51	28.75	36.07	42.05	80.68	93.66	86.73	105.75	99.25	101.13
Ap3s2	67.24	65	57.07	63.98	66.33	66	87.74	85.73	91.34	91.54	90.76	90.9
Ap4b1	20.41	20.31	16.37	17.94	26.12	32.5	33.83	33.27	36.59	36.36	34.31	35.37
Ap4e1	24.92	17.03	14.61	13.7	29.1	31.15	23.27	23.39	26.42	22.84	23.45	22.77
Ap4m1	10.98	16.43	8.43	9.54	20.22	23.84	19.54	23.78	18.55	24.99	27.41	28.26
Ap4s1	47.57	49.53	72.72	69.95	42.42	37.57	59.66	69.85	65.47	73.23	72.31	69.88
Apaf1	8.39	7.44	6.29	6.39	4.28	2.99	10.4	11.14	11.18	8.94	8.43	8.44
Apba1	17.1	14.72	12.42	13.37	10.85	9.57	59.87	52.56	50.9	49.18	49.75	46.42
Apba2	8.96	5.82	5.47	5.45	4.86	6.47	51.69	47.4	44.56	45	48.08	45.73
Apba3	46.13	59.33	12.06	16.7	79.44	86.93	35.88	24.77	23.89	21.01	21.41	24.5
Apbb1	87.94	98.24	165.79	160.42	331.22	311.96	312.12	298.85	283.07	648.58	640.39	617.38
Apbb1ip	0.1	0	0.23	0.3	0.23	0.14	1.11	0.62	0.91	0.69	0.53	0.6
Apbb2	60.92	47.66	23.93	23.67	58.05	54.89	38.17	32.89	32.61	31.76	33.89	27.7
Apbb3	29.3	25.62	28.86	28.56	77.08	66.62	56.63	53.83	57.32	68.3	65.93	71.54
Apc	160.6	118.73	66.47	60.71	71.3	79.05	132.71	128.72	130.6	104.77	110.22	102.63
Apc2	17.17	12.41	7.06	6.28	7.27	7.04	47.2	29.79	30.38	29.75	30.74	26.62
Apcdd1	5.35	4.26	2.47	2.33	2.9	2.12	23.72	22.49	25.61	30.09	27.89	26.14
Apcs	0	0.21	0.27	0	2.38	2.46	0	0	0	0	0	0.11
Apeh	94.31	109.2	44.51	47.26	124.57	130.9	83.22	89.04	76.81	83.37	80.72	88.6
Apex1	6.87	9.85	11.98	8.56	6.07	4.95	15.11	15.2	20.24	24.42	23.41	26.64
Apex2	45.67	39.43	13.79	13.56	169.79	170.26	12.4	14.22	13.13	19.51	18.56	18.46
Aph1a	10.96	16.11	8.41	8.53	20.7	23.88	77.95	69.53	72.75	80.61	80.5	81.39
Aph1b	6.65	4.96	2.56	2.25	4.81	3.27	13.89	13.72	20.05	15.35	15.94	15.44
Aph1c	17	15.49	9.9	9.86	42.97	49.21	3.53	3.67	3.45	3.59	3.06	3.59
Api5	104.36	96.58	84.02	82.5	76.08	77.68	96.38	104.94	110.17	111.92	109.92	109.87
Apip	43.29	48.23	47.31	39.01	37.86	36.3	33.06	31.19	32.32	33.1	34.38	33.99
Apitd1	6.89	5.37	8.24	6.9	10.94	13.61	5.25	6.61	3.62	6.16	6.68	6.91
Aplf	129.63	98.07	70.48	82.26	208.34	216.67	33.85	38.04	29.75	32.87	35.77	30.36
Apln	0.39	0.28	0.22	0.32	0.09	0.22	1.8	2.22	1.94	2.82	3.17	1.2
Aplnr	0	0	0	0.04	0	0	0.91	1.05	0.45	2.36	2.81	1.11
Aplp1	121.56	120.01	109.73	130.35	225.3	256.6	280.05	244.35	215.96	618.79	607.23	624.23
Aplp2	472.28	476.8	453.04	444.41	294.33	264.39	861.74	815.51	806.57	878.08	899.82	836.69
Apoa1	0	0.21	0.27	0	0	0.41	0.89	0.39	0.56	0.45	0.78	0.44
Apoa1bp	71.41	83.4	109.27	100.35	81	91.76	104.62	110.09	105.38	121.14	117.05	130.55
Apoa2	1.4	0	3.6	7.15	0	0	6.74	5.95	4.56	12.37	8.23	6.63
Apoa4	0	0	0	0	0	0	0	0	0	0	0	0
Apoa5	0	0	0.1	0	0.13	0.15	0	0	0	0	0	0
Apob	0	0.01	0.02	0.02	0.22	0.14	0	0.01	0.01	0.01	0	0
Apobec1	0.92	1	0.74	0.89	0.44	0.83	1.76	1.91	2.75	1.55	1.84	2.24
Apobec2	4.52	6.45	3.92	4.28	8.41	11.07	36.7	37.19	39.63	16.8	17.55	23.87
Apobec3	0.84	2.37	2.99	3.67	6.53	5.88	1.9	1.39	2.13	3.34	3.3	3.46
Apobec4	3.38	3.25	1.19	1.64	7.47	6.94	0.17	0.15	0.13	0.26	0.39	0.26
Apobr	0	0	0.06	0.1	0	0.1	0.38	0.37	0.26	0.21	0.39	0.39
Apoc1	2.31	2.2	1.23	0.79	0	0	4.57	4.49	4.07	3.56	4.03	3.77
Apoc2	0	0	0	0	0	0	0	0.24	0.2	0.61	0.2	0.2
Apoc3	0	0	0.32	0	0	0	0	0	0.27	0.27	0	0
Apoc4	0	0	0.4	0	0	0	0.43	0.38	0	0	0	0
Apod	9.17	9.56	5.9	5.35	25.46	20.57	2.44	2.64	5.15	3.97	2.33	2.01
Apoe	118.63	117.15	175.91	181.46	60.36	56.41	727.2	628.84	720.82	1048.64	1019.28	902.2
Apof	4.88	3.02	2.86	3.06	9.46	11.62	0.38	1.05	0.89	0.75	0.92	0.62
Apoh	0.47	0.33	0.44	0.36	0.27	0	0.59	0.52	0.27	0.36	0.09	0.18
Apol10a	0	0.29	0	0	0	0	0.12	0.07	0.06	0.09	0.16	0.17
Apol10b	0.13	0	0	0	0	0	0.33	0.17	0.15	0.4	0.15	0.28
Apol11a	0	0	0	0	0	0	0	0	0.09	0	0	0.26
Apol11b	0	0	0	0	0	0	0	0	0.05	0	0	0.06
Apol6	11.91	10.37	6.34	7.62	30.63	27.12	2.13	2.05	2.62	1.21	1.6	1.71
Apol7a	0	0	0.05	0	0.12	0.18	0	0	0	0	0	0
Apol7b	6.6	5.13	8.34	9.59	12.03	12.08	1.3	1.35	0	3.57	6.69	3.64
Apol7c	0	0	0	0	0	0	0	0	0	0	0.05	0
Apol7e	6.6	5.13	8.34	9.59	12.03	12.08	1.3	1.35	2.72	3.57	0	3.64
Apol8	0.71	1.53	0.52	0.64	0.97	0.75	3.13	3.8	3.8	2.81	3.06	2.9
Apol9a	0.18	0	0.08	0.19	0	0	0.46	0.42	0.9	0.47	0.53	0.39
Apol9b	0	0.24	0	0	0	0	0	0.2	0.21	0.2	0	0.09
Apold1	2.25	1.82	1.21	0.85	3.16	2.77	1.98	2.4	2.08	3.91	3.63	1.78
Apom	1.76	1.26	0.21	1.13	3.08	4.32	0	0.59	0.34	0.17	0.67	0.5
Apon	0	0.46	0.13	0.25	0.76	0.35	0.17	0.15	0.06	0.19	0.12	0.25
Apoo	62.05	62.85	78.6	72.25	49.61	50.77	58.54	61.28	73.69	77.92	79.36	78.5
Apool	14.46	19.99	25.59	25	23.13	20.68	18.21	17.84	19.23	21.93	24.3	26.8
App	64.07	41.96	56.07	51.68	20.98	20.37	387.67	331.86	327.96	352.43	380.55	333.94
Appbp2	62.64	48.79	37.45	35.92	53.83	62.65	66.06	58.8	67.96	75.13	70.25	69.77
Appl1	44.93	38.86	36.62	38.82	60.59	65.35	61.06	65.81	69.88	62.34	59.87	60.81
Appl2	118.35	111.45	97.41	82.43	167.1	199.72	153.58	169.78	171.86	166.2	166.54	170.34
Aprt	31.2	36.96	30.19	37.69	44.02	39.7	36.41	37.57	32.31	41.08	40.04	42.89
Aptx	29.23	25.04	17.97	18.88	38.17	42.72	18.02	17.98	18.42	18	18.47	17.86
Aqp1	134.05	140.4	8.29	4.87	16.75	10.4	142.11	150.99	135.04	3.63	4.82	3.1
Aqp11	5.74	4.54	7.03	4.73	1.43	2.87	13.97	14.08	14.68	17.15	17.57	17.39
Aqp12	0	0	0	0.13	0	0	0	0	0.3	0	0.1	0.1
Aqp2	0.19	0.14	0	0	0.22	0	1.06	0.6	0.66	0.15	0	0.29
Aqp3	0.02	0.22	0	0	0.69	0.87	0.08	0	0.06	0.06	0.12	0.39
Aqp4	28.69	24.39	20.97	19.95	2.17	1.75	63.83	68.57	68.64	64.84	60.56	64.15
Aqp5	0.68	0.97	0.82	0.7	0.4	0.72	2.34	2.07	1.77	0.85	1.23	2.34
Aqp6	1.12	0.71	1.58	1.27	0.87	0.7	4.36	4.07	2.68	3.35	3.17	2.73
Aqp7	5.84	4.16	1.83	3.02	12.04	17.58	2.32	0.98	1.62	1.19	1.04	1.52
Aqp8	0	0.26	0	0	0	0	0	0.24	0.14	0.07	0.14	0
Aqp9	0.09	0.14	0.4	0.19	0	0	0.87	0.64	0.44	0.84	1.15	0.68
Aqr	73.71	56.95	38.61	39.15	42.19	35.6	64.04	66.19	65.59	57.27	55.64	58.95
Ar	0.41	0.18	0.12	0.04	0.1	0.12	0.38	0.41	0.32	0.48	0.33	0.17
Araf	255.38	327.65	202.09	204.85	868.3	1043.2	299.22	333.71	311.09	353.05	349.55	349.04
Arap1	8.16	11.14	7.55	7.3	36.2	42	16.32	13.6	15.56	23.46	23.92	24.64
Arap2	1.56	1.23	1.42	1.18	0.26	0.18	6.81	7.31	7.02	7.57	7.16	7.12
Arap3	0.09	0.23	0.17	0.05	0.05	0.13	3.03	2.03	1.7	2.87	3.01	2.42
Arc	0.41	0.29	0.65	0.29	0.66	0.34	1.65	1.2	1.31	1.28	1.7	1.33
Arcn1	105.39	105.81	87.1	87.37	62.15	55.91	130.7	144.3	149.89	166.64	162.87	170.38
Areg	1.15	0.33	0.54	0.71	0	0	0.58	0.93	0.62	1.06	1.18	1.22
Arf1	423.29	371.9	391.53	376.95	263.93	236.19	463.58	465.39	482.24	525.83	520.94	520.24
Arf2	45.03	41.83	32	29.33	30.48	25.08	51.6	51.92	59.95	56.08	53.87	53.7
Arf3	109.53	106.65	252.34	277.49	135.14	125.92	210.25	202.73	196.14	221.48	217.35	201.65
Arf4	70.05	63.08	71.25	68.74	49.52	54.62	90.63	93.47	100.14	118.25	114.61	103.9
Arf5	20.62	24.18	27.43	27.82	38.67	31.92	146.87	116.8	138.25	156.18	153.48	158.5
Arf6	23.39	20.87	18.91	19.63	14.59	11.61	35.17	33.33	35.17	35.04	35.9	32.82
Arfgap1	44.5	53.34	32.75	35.25	82.09	76.33	88.58	81.38	89.69	77.21	78.52	78.8
Arfgap2	97.22	81.45	55.31	60.49	134.78	125.92	119.94	117.72	122.26	118.52	119.33	123.19
Arfgap3	2.68	3.49	3.87	3.68	2.23	2.55	14.16	15.6	13.34	18.3	19.65	18.64
Arfgef1	129.13	106.43	123.26	126.12	156.16	161.92	137.75	138.48	138.38	143.27	144.5	165.01
Arfgef2	36.59	28.76	25.13	26.27	32.52	34.2	44.49	36.78	40.26	36.69	38.29	37.13
Arfip1	20.26	23.81	27.57	26.03	20.79	19.9	26.35	26.71	29.39	31.27	31.45	29.96
Arfip2	57.68	63.86	45.07	48.5	86.79	96.09	73.44	72.57	76.72	86.59	87.6	91.81
Arfrp1	37.52	48.92	37.69	41.74	57.3	56.8	42.29	49.71	44.72	43.51	42.94	43.48
Arg1	5.7	4.9	1.61	2.16	5.27	9.1	1.56	1.46	0.62	1.25	1.85	1.44
Arg2	71.1	64.68	31.05	24.76	44.94	51.53	25.4	26.95	22.62	9.56	9.1	9.71
Arglu1	130.97	164.27	301.89	302.98	431.25	451.81	184.08	189.56	197.67	220.57	231.85	229.19
Arhgap1	39.64	31.91	32.65	29.69	45.54	45.33	70.16	63.36	67.57	69.06	67.49	69.26
Arhgap10	94.29	114.4	48.21	51.01	61.53	60.85	66.62	71.97	56.17	23.33	25.93	23.81
Arhgap11a	1.21	0.89	0.43	1.21	0.84	0.88	1.05	1.22	1.38	0.72	0.94	1.06
Arhgap12	30.34	20.19	26.48	23.57	25.56	25.17	38.09	41.26	40.21	45.02	44.84	45.7
Arhgap15	1.01	0.87	1.29	1.95	0.11	0	5.43	5.82	5.05	2.55	3.13	3.06
Arhgap17	39.18	30.5	15.13	18.2	89.6	102.17	24.52	22.6	21.5	26.42	24.81	24.41
Arhgap18	1.53	1.16	1.53	1.67	0.71	0.19	4.9	5.93	5.43	6.28	6.9	7.18
Arhgap19	8.05	7.21	4.08	4.78	13.35	11.46	6.26	6.9	5.26	3.39	3.08	3.66
Arhgap20	5.47	4.34	4.87	4.87	1.32	0.69	18.15	15.97	17.76	16.29	16.01	16.9
Arhgap21	61.41	52.09	24.44	24.83	23.66	26.69	56.68	52.9	55.04	43.35	43.92	45.17
Arhgap22	0.97	0.62	0.32	0.45	1.01	0.81	1.62	1.78	2.12	1.27	1.25	1.84
Arhgap23	14.92	14.46	14.61	13.94	2.96	2.32	36.06	26.91	26.88	25.15	25.34	22.79
Arhgap24	113.59	120.3	79.28	75.4	61.23	58.69	102.58	101.52	90.78	66.1	64.02	68.06
Arhgap25	0.2	0	0	0.1	0	0	0.36	0.32	0.54	0.7	0.88	0.61
Arhgap26	58.27	50.56	28.84	30.14	28.09	30.47	37.95	35.55	34.77	24.01	26.41	24.93
Arhgap27	3.98	4.94	10.74	14.16	18.2	25.09	6.38	5.47	6.52	27.15	26.29	29.44
Arhgap28	4.91	5.87	4.88	4.42	1	1.15	4.68	5.1	4.44	3.24	3.44	3.4
Arhgap29	12.49	8.55	3.77	3.48	11.44	13.71	9.85	10.13	9.65	9.95	10.49	8.81
Arhgap30	1.7	1.26	0.98	1.03	3.22	3.57	0.87	0.76	0.71	0.46	0.68	0.75
Arhgap31	16.33	24.57	8.87	11.45	20.68	25.07	22.25	17.98	24.24	39.14	41.57	34.04
Arhgap32	111.86	94.42	61.91	63.88	84.85	94.26	73.67	68.12	69.08	55.47	58.3	56.25
Arhgap33	21.39	24.86	10.06	10.07	49.35	62.67	27.33	21.21	19.71	23.64	23.33	25.59
Arhgap36	0.24	0.23	0.04	0	0	0	0.58	0.66	0.85	0.47	0.53	0.5
Arhgap39	78.01	69.53	24.92	27.79	64.82	72.11	33.64	31.23	26.63	28.11	28.81	28.44
Arhgap4	1.59	1.08	0.68	0.39	4.28	7.28	3.59	2.31	3.59	2.77	2.37	2.45
Arhgap40	0.13	0.18	0	0.06	0	0	0.39	0.11	0.54	0.39	0.19	0.19
Arhgap42	1.12	1.58	1.01	0.88	0.21	0.38	5.35	4.45	5.03	5.78	5.9	5.56
Arhgap44	21.86	16.82	21.5	22.08	18.63	15.2	66.72	53.31	54.69	56	54.35	52.41
Arhgap5	146.55	110.75	58.29	54.53	52.6	50.48	87.34	98.51	103.24	81.06	77.5	84.25
Arhgap6	0.97	0.91	1.03	0.47	0.14	0	2.03	1.87	1.91	2.4	3.09	2.63
Arhgap8	0	0.12	0	0	0.41	0	0.18	0.08	0.13	0.2	0.13	0
Arhgap9	0	0	0.13	0.07	0	0	0.15	0	0	0.22	0.22	0.22
Arhgdia	56.22	66.88	43.47	46.18	53.69	57.95	84.38	74.81	76.57	78.63	83.64	72.93
Arhgdib	23.72	28.59	140.68	189.31	26.32	97.19	13.73	14.02	12.75	62.45	68.52	75.62
Arhgdig	2.76	1.57	2.59	2.26	0.96	0.39	17.5	14.59	14.84	22.4	17.83	19.59
Arhgef1	47.62	63.25	20.2	23.88	93.04	109.79	50.04	49.22	43.31	42.65	45.7	47.07
Arhgef10	2.12	1.35	1.19	1.15	0.42	0.25	7.69	6.3	8.11	8.65	7.94	9.26
Arhgef10l	10.05	8.92	4.71	4.99	2.57	1.39	37.9	30.93	34.68	22.03	21.3	22.13
Arhgef11	64.99	56.94	28.19	29.09	77.82	97.59	69.37	62.82	59.42	64.09	64.99	61.75
Arhgef12	102.15	87.35	46.53	49.91	74.83	80.65	78.51	76.09	67.69	67.5	69.73	69.67
Arhgef15	2.96	4.03	7.12	5.9	3.28	2.24	11.2	12.97	10.95	9.89	10.09	11.82
Arhgef16	1.01	0.33	0.48	0.28	0.21	0	1.87	1.73	1.66	1.63	1.44	1.72
Arhgef17	10.12	8.32	7.52	7.4	2.43	2.82	44.9	31.1	32.1	30.06	30.15	30.55
Arhgef18	21.88	15.45	11.78	14.3	25.32	25.57	29.46	24.82	26.22	33.31	32.09	30.23
Arhgef19	1.23	0.93	0.82	0.93	0.08	0.3	5.93	4.46	4.84	5.23	5.55	5.54
Arhgef2	38.17	35.52	22.31	27.51	88.31	99.77	59.74	56.08	49.9	47.31	48.27	66.69
Arhgef25	16.89	23.21	13.15	12.39	8.62	9.89	63.33	69.03	68.69	63.76	63.92	69.58
Arhgef26	163.74	120.4	55.9	62.65	79.08	77.04	83.94	94.49	78.92	47.42	44.54	56.71
Arhgef3	2.06	1.91	1.51	1.4	1.42	1.36	6.51	8.5	7.2	7.74	7.38	7.89
Arhgef33	3.41	2.65	1.96	1.09	6.52	5.31	5.57	3.81	5.39	3.3	3.41	3.46
Arhgef37	1.3	1.09	0.9	1.25	0.18	0	7.03	5.97	6.53	5.39	5.79	6.39
Arhgef38	0	0	0	0	0	0	0	0	0	0	0	0
Arhgef4	13.36	12.22	10.42	9.77	35.92	33.7	45.32	41.65	40.18	68.55	73.13	74.08
Arhgef40	1.4	1.54	0.96	1.29	1.45	2.79	9.04	8.16	7.47	9.4	9.12	9.59
Arhgef5	0.76	0.51	0.25	0.43	0.05	0	2.02	1.94	2.06	2.15	2.67	1.63
Arhgef6	1.06	1.52	1.81	1.39	1.05	0.37	4.1	3.82	6.28	4.44	4.69	4.61
Arhgef7	38.42	23.39	17.72	19.91	36.37	34.4	66.4	57.76	67.03	58.34	62.5	58.06
Arhgef9	33.16	24.17	31.17	30.09	30.49	30.11	88.8	89.38	82.65	106.35	105.86	105.54
Arid1a	145.31	99.93	73.19	78.14	148.79	134.65	77.6	63.29	60.37	58.92	61.58	57.6
Arid1b	35.49	28.3	14.57	15.8	29.51	34.42	28.46	25.85	25.58	19.13	19.86	18.91
Arid2	77.21	57.9	42.66	42.64	69.08	71.25	46.45	44.53	43.03	43.33	44.67	43.64
Arid3a	6.79	4.16	3.84	4.63	5.42	5.73	9.51	7.63	7.29	6.88	7.04	6.09
Arid3b	138.54	121.06	61.37	72.12	265.91	284.23	55.03	53.08	47.93	104.79	105.47	109.95
Arid3c	0.6	1.8	1.36	2.24	0.69	0.44	1.97	4.15	2.8	25.19	28.29	36.74
Arid4a	55.73	36.5	29.85	28.24	38.2	41.76	32.79	32.22	34	28.42	28.18	28.65
Arid4b	35.4	25.24	24.8	23.47	23.78	21.34	45.67	51.82	50.34	45.55	46.23	45.14
Arid5a	3.77	3.17	7.23	9	9.66	10.04	4.15	4.85	4	6.05	5.9	6.14
Arid5b	18.6	17.33	16.01	15.22	34.35	51.82	18.28	15.19	13.62	15.96	15.37	16.2
Arih1	89.85	87.44	61.35	61.11	78.81	80.97	68.84	72.67	72.93	76.49	76.13	72.51
Arih2	59.65	56.57	47.88	42.25	74.91	70.66	67.03	65.99	74.28	63.96	63.85	65.94
Arl1	34.48	27.66	56.58	49.9	21.92	16.93	176.33	179.15	199.45	207.46	211.22	212.45
Arl10	18.66	17.96	19.55	27.43	71.74	74.26	18.27	17.69	17.99	31.05	29.77	32.63
Arl11	0.54	0.13	0.08	0.18	0	0	0.73	0.73	1.66	0.14	0.21	0.14
Arl13a	1.35	2.89	0.14	0.69	0	0.21	2.59	1.88	2.42	0.12	0.11	0.11
Arl13b	79.03	62.52	45.34	38.25	22.8	18.26	62.99	67.29	67.53	18.77	19.63	19.18
Arl14	0	0	0	0	0	0	0	0	0	0	0	0
Arl15	12	11.53	9.01	11.12	11.21	10.49	14.77	16.7	17.28	19.97	19.18	21.03
[truncated: 18,595 more rows]

## Sheet: B) WT retina vs Nrl KO retina
geneID	WT retina Rep1 (Brooks et al., 2011) TPM	WT retina Rep2 (Brooks et al., 2011) TPM	WT retina Rep3 (Brooks et al., 2011) TPM	Nrl KO retina Rep1 (Brooks et al., 2011) TPM	Nrl KO retina Rep2 (Brooks et al., 2011) TPM	Nrl KO retina Rep3 (Brooks et al., 2011) TPM	PPDE	PPEE	avgTPM WT retina	avgTPM Nrl KO retina	log2 fold change
Fabp7	5.97	6.72	11.06	367.58	353.06	244.17	1.00	0.00	7.92	321.60	-5.18
Cngb3	13.43	17.15	12.82	346.23	342.55	301.91	1.00	0.00	14.47	330.23	-4.42
Klhl33	7.22	6.06	5.76	126.10	123.16	137.77	1.00	0.00	6.35	129.01	-4.15
Poteg	0.47	0.21	0.43	24.72	22.21	22.02	1.00	0.00	0.37	22.98	-4.13
Eya1	2.13	1.77	1.74	46.79	47.40	52.91	1.00	0.00	1.88	49.03	-4.12
Opn1sw	606.60	534.73	540.95	10010.00	9921.54	9257.98	1.00	0.00	560.76	9729.84	-4.11
Clca3	10.81	11.22	8.51	168.25	161.04	227.38	1.00	0.00	10.18	185.56	-4.06
Cckbr	11.90	8.38	8.88	189.07	181.86	148.34	1.00	0.00	9.72	173.09	-4.02
Pde6c	133.62	139.83	117.59	1980.88	1953.15	2229.82	1.00	0.00	130.35	2054.62	-3.97
Bspry	1.44	1.34	0.98	38.59	35.67	27.83	1.00	0.00	1.26	34.03	-3.96
Otop3	14.63	12.81	10.08	204.24	197.23	188.36	1.00	0.00	12.51	196.61	-3.87
Gngt2	353.57	365.36	285.26	4591.20	4750.44	4510.26	1.00	0.00	334.73	4617.30	-3.78
Gulo	25.74	29.52	24.00	384.09	363.28	358.93	1.00	0.00	26.42	368.77	-3.75
Myocd	0.89	0.40	0.45	20.63	20.91	17.01	1.00	0.00	0.58	19.52	-3.70
Tc2n	0.70	0.87	0.94	23.77	22.70	19.85	1.00	0.00	0.84	22.11	-3.65
Arr3	340.69	432.55	253.33	4039.52	3973.50	4775.95	1.00	0.00	342.19	4262.99	-3.64
Gnat2	334.89	338.57	299.15	3854.53	3722.11	3861.10	1.00	0.00	324.20	3812.58	-3.55
Abi3	4.91	3.33	3.38	55.58	58.06	54.51	1.00	0.00	3.87	56.05	-3.55
A930009A15Rik	6.92	5.22	6.44	77.94	83.75	83.03	1.00	0.00	6.20	81.57	-3.52
Cnga3	15.80	18.08	12.90	176.18	179.17	168.35	1.00	0.00	15.59	174.57	-3.40
Ccdc136	129.93	120.71	127.58	1292.55	1292.95	1247.85	1.00	0.00	126.07	1277.78	-3.33
Tph1	1.53	1.29	1.39	25.21	21.83	21.21	1.00	0.00	1.40	22.75	-3.31
Riiad1	11.00	8.06	16.86	116.59	129.25	120.04	1.00	0.00	11.97	121.96	-3.24
Rgl3	10.21	8.80	6.75	84.82	83.61	89.27	1.00	0.00	8.59	85.90	-3.18
Wwc1	8.86	8.44	6.96	78.23	78.00	85.15	1.00	0.00	8.08	80.46	-3.16
Prtg	3.55	4.16	3.04	39.00	39.19	41.24	1.00	0.00	3.58	39.81	-3.15
Fam19a3	103.33	102.45	85.75	811.38	811.28	896.22	1.00	0.00	97.17	839.63	-3.10
Agpat9	4.97	4.66	4.46	49.98	50.05	41.70	1.00	0.00	4.70	47.24	-3.08
Tmem92	0.00	0.00	0.00	9.48	7.84	4.73	1.00	0.00	0.00	7.35	-3.06
Adrb1	21.11	16.92	15.66	157.31	156.61	152.09	1.00	0.00	17.89	155.34	-3.05
Moxd1	9.21	10.18	6.65	85.73	80.09	69.76	1.00	0.00	8.68	78.53	-3.04
Dusp23	5.58	4.59	4.66	44.30	43.20	55.48	1.00	0.00	4.94	47.66	-3.03
Adrb2	3.05	1.87	2.52	28.56	29.48	23.80	1.00	0.00	2.48	27.28	-3.02
Arid3c	1.97	4.15	2.80	25.19	28.29	36.74	1.00	0.00	2.97	30.07	-2.97
Parvb	38.34	32.83	31.75	285.60	287.48	246.50	1.00	0.00	34.31	273.20	-2.96
Gm11544	0.00	0.00	0.00	7.54	7.60	4.73	1.00	0.00	0.00	6.62	-2.93
Pik3ap1	1.71	1.51	1.14	15.84	16.18	18.37	1.00	0.00	1.45	16.79	-2.86
Dlx6	0.39	0.23	0.00	7.57	7.93	7.55	1.00	0.00	0.21	7.69	-2.85
Gnb3	517.08	516.33	449.27	3487.39	3437.84	3693.48	1.00	0.00	494.22	3539.57	-2.84
Gzmm	24.33	24.73	26.17	181.49	183.40	183.24	1.00	0.00	25.08	182.71	-2.82
Pde6h	696.62	726.64	545.30	4649.29	4506.89	4565.39	1.00	0.00	656.19	4573.85	-2.80
Calu	126.91	137.46	138.66	925.12	917.52	851.60	1.00	0.00	134.34	898.08	-2.73
Lrfn2	12.91	11.28	14.77	108.01	107.36	59.04	1.00	0.00	12.99	91.47	-2.73
Nfkb1	16.74	15.21	14.05	112.10	109.12	98.00	1.00	0.00	15.33	106.41	-2.72
Gm14440	0.00	0.00	0.23	8.52	6.05	3.15	1.00	0.00	0.08	5.91	-2.68
Rxrg	14.16	13.76	11.71	86.97	88.79	91.13	1.00	0.00	13.21	88.96	-2.66
Crp	0.86	0.99	0.55	8.49	8.92	13.27	1.00	0.00	0.80	10.23	-2.64
Ece1	39.48	31.65	29.65	220.15	222.76	198.30	1.00	0.00	33.59	213.74	-2.63
Casp7	56.91	62.56	47.14	324.83	335.28	381.18	1.00	0.00	55.54	347.09	-2.62
Chrnb4	6.72	5.62	4.91	39.59	39.84	41.38	1.00	0.00	5.75	40.27	-2.61
Cdk6	3.47	3.11	2.13	22.83	23.06	22.26	1.00	0.00	2.90	22.72	-2.60
Ermap	4.17	4.75	3.92	29.68	31.33	31.76	1.00	0.00	4.28	30.92	-2.60
Klhl4	6.88	7.13	6.70	46.88	45.08	45.51	1.00	0.00	6.90	45.82	-2.57
Kcne2	104.88	113.77	93.01	682.06	671.32	499.88	1.00	0.00	103.89	617.75	-2.56
Rgs22	3.99	4.13	3.83	28.10	26.84	28.72	1.00	0.00	3.98	27.89	-2.54
Rerg	2.53	1.87	1.90	16.45	15.76	18.55	1.00	0.00	2.10	16.92	-2.53
Abcb4	3.20	3.73	3.33	24.46	24.67	24.52	1.00	0.00	3.42	24.55	-2.53
Mtnr1a	0.45	1.19	0.54	9.61	9.20	7.94	1.00	0.00	0.73	8.92	-2.52
Pnp	12.30	14.43	13.43	82.13	76.89	82.81	1.00	0.00	13.39	80.61	-2.50
Acbd6	44.01	39.27	34.86	230.16	220.28	230.38	1.00	0.00	39.38	226.94	-2.50
Mfng	15.34	11.67	12.99	75.28	72.54	80.79	1.00	0.00	13.34	76.21	-2.43
Sall3	3.57	3.14	2.81	22.19	21.18	20.73	1.00	0.00	3.17	21.37	-2.42
Spint1	1.93	1.65	2.19	14.95	14.33	13.83	1.00	0.00	1.92	14.37	-2.39
Gsc2	1.10	0.39	0.67	10.32	7.36	6.41	1.00	0.00	0.72	8.03	-2.39
Bend5	3.97	4.21	4.15	24.19	26.58	26.74	1.00	0.00	4.11	25.84	-2.39
Plec	17.49	13.20	15.37	81.07	82.80	80.59	1.00	0.00	15.35	81.49	-2.33
Cltb	151.65	146.05	131.63	744.60	725.56	696.47	1.00	0.00	143.11	722.21	-2.33
Jam3	45.54	54.27	50.22	247.90	247.63	264.46	1.00	0.00	50.01	253.33	-2.32
Epha10	26.93	25.62	21.68	125.73	124.29	130.14	1.00	0.00	24.75	126.72	-2.31
En2	0.95	0.94	0.43	7.36	7.35	8.58	1.00	0.00	0.77	7.76	-2.31
Arhgdib	13.73	14.02	12.75	62.45	68.52	75.62	1.00	0.00	13.50	68.86	-2.27
Tmem20	12.88	13.07	16.62	69.94	72.39	69.73	1.00	0.00	14.19	70.69	-2.24
4930447C04Rik	63.10	70.27	71.63	326.85	331.86	313.00	1.00	0.00	68.33	323.90	-2.23
Inppl1	15.33	13.74	12.65	67.46	70.00	68.90	1.00	0.00	13.90	68.79	-2.23
Mapk4	12.86	12.30	11.78	60.25	60.38	61.31	1.00	0.00	12.31	60.65	-2.21
Pygm	109.01	91.42	85.08	408.25	408.26	515.35	1.00	0.00	95.17	443.95	-2.21
Mpp6	31.43	32.98	35.66	168.94	172.51	125.90	1.00	0.00	33.36	155.78	-2.19
St3gal3	37.51	32.73	28.85	152.59	153.93	155.78	1.00	0.00	33.03	154.10	-2.19
Socs3	2.84	2.80	2.86	15.66	15.81	17.80	1.00	0.00	2.84	16.42	-2.18
Insl6	0.25	0.44	0.19	4.36	4.31	5.80	0.66	0.34	0.29	4.83	-2.17
Ampd2	69.26	58.37	53.65	280.46	276.76	254.69	1.00	0.00	60.43	270.64	-2.14
Smpdl3a	6.12	8.66	7.20	42.06	38.86	26.12	1.00	0.00	7.33	35.68	-2.14
Wscd2	20.99	20.56	15.59	93.90	89.43	77.66	1.00	0.00	19.05	87.00	-2.13
Tmem158	1.84	2.23	1.57	12.13	11.13	11.62	1.00	0.00	1.88	11.63	-2.13
Elovl2	57.54	63.91	72.49	287.47	280.51	291.49	1.00	0.00	64.65	286.49	-2.13
Antxr2	6.67	8.77	4.52	23.34	21.20	52.52	0.78	0.22	6.65	32.35	-2.12
4930403N07Rik	0.59	0.52	0.52	5.77	5.31	6.00	1.00	0.00	0.54	5.69	-2.12
Pcdh15	107.65	99.18	119.68	456.84	461.70	504.35	1.00	0.00	108.84	474.30	-2.11
Wdr95	3.45	2.73	3.08	14.63	15.41	20.04	1.00	0.00	3.09	16.69	-2.11
Cdkl1	6.22	7.44	8.11	32.50	34.48	36.84	1.00	0.00	7.26	34.61	-2.11
Ppm1j	31.54	30.15	27.27	125.30	119.57	146.09	1.00	0.00	29.65	130.32	-2.10
Ptpn13	6.56	6.48	5.92	29.10	30.44	30.43	1.00	0.00	6.32	29.99	-2.08
Accn4	67.23	51.64	41.64	224.48	216.56	238.76	1.00	0.00	53.50	226.60	-2.06
Insm2	0.24	0.36	0.18	3.89	4.08	4.83	1.00	0.00	0.26	4.26	-2.06
4930588N13Rik	1.04	0.35	1.48	5.93	5.88	9.66	1.00	0.00	0.96	7.16	-2.06
Sphkap	186.23	198.22	181.06	779.82	764.69	821.72	1.00	0.00	188.51	788.74	-2.06
Cabp5	151.71	168.67	147.89	665.00	659.16	632.15	1.00	0.00	156.09	652.10	-2.06
Cxx1c	128.44	124.83	115.41	558.68	534.99	441.85	1.00	0.00	122.89	511.84	-2.05
Crot	55.31	66.99	61.36	272.92	264.87	224.08	1.00	0.00	61.22	253.96	-2.03
Hrasls	7.16	7.09	5.94	30.49	29.89	31.38	1.00	0.00	6.73	30.59	-2.03
Nr6a1	13.39	12.96	11.42	49.01	49.52	64.67	1.00	0.00	12.59	54.40	-2.03
Arhgap27	6.38	5.47	6.52	27.15	26.29	29.44	1.00	0.00	6.13	27.63	-2.01
Tbc1d2	2.47	2.97	2.44	13.90	15.24	11.23	1.00	0.00	2.63	13.46	-2.00
Smug1	86.26	99.32	65.97	340.05	343.13	325.02	1.00	0.00	83.85	336.06	-1.99
Pou5f1	0.31	0.39	0.00	3.79	5.40	2.49	1.00	0.00	0.23	3.89	-1.99
Hist2h2ac	0.00	1.56	1.91	6.35	11.04	4.74	1.00	0.00	1.16	7.38	-1.96
Hist2h2ab	1.86	1.04	0.94	8.01	10.44	5.08	1.00	0.00	1.28	7.85	-1.96
Prmt8	40.34	38.55	32.04	149.63	144.11	140.63	1.00	0.00	36.98	144.79	-1.94
Mtap6	111.17	90.98	81.49	374.58	373.51	347.22	1.00	0.00	94.55	365.11	-1.94
Reep4	8.85	7.75	7.37	33.74	36.40	30.19	1.00	0.00	7.99	33.44	-1.94
Hr	71.39	56.58	52.80	249.97	252.47	198.64	1.00	0.00	60.26	233.70	-1.94
1810041L15Rik	62.89	56.03	53.68	242.70	238.89	186.46	1.00	0.00	57.53	222.69	-1.93
Elk3	5.15	5.09	4.98	21.10	21.58	23.77	1.00	0.00	5.07	22.15	-1.93
A1bg	0.80	0.70	0.98	5.61	6.22	6.01	1.00	0.00	0.83	5.94	-1.93
Calca	1.82	2.61	2.82	10.18	11.17	14.49	1.00	0.00	2.41	11.95	-1.92
BC060267	4.30	4.16	4.43	17.97	20.49	18.54	1.00	0.00	4.30	19.00	-1.92
Crb3	1.10	1.73	1.94	9.63	8.43	8.22	1.00	0.00	1.59	8.76	-1.91
Prdm1	13.54	15.83	13.61	56.29	54.07	56.63	1.00	0.00	14.33	55.66	-1.89
Cited1	8.60	6.80	5.71	31.12	23.51	29.87	1.00	0.00	7.04	28.16	-1.86
Akr1b8	1.71	2.55	5.55	13.57	13.82	16.00	1.00	0.00	3.27	14.46	-1.86
Ccnjl	8.95	6.36	7.41	33.50	30.92	25.51	1.00	0.00	7.57	29.98	-1.85
2210012G02Rik	8.13	8.16	9.01	29.69	30.15	39.32	1.00	0.00	8.43	33.05	-1.85
Gckr	75.20	84.40	102.81	315.76	310.21	328.07	1.00	0.00	87.47	318.01	-1.85
Rnase4	4.16	5.46	5.58	18.12	19.68	24.45	1.00	0.00	5.07	20.75	-1.84
Elovl7	4.14	4.36	4.19	15.84	16.43	20.98	1.00	0.00	4.23	17.75	-1.84
Frmd6	8.17	7.93	8.53	34.09	33.53	28.34	1.00	0.00	8.21	31.99	-1.84
D430019H16Rik	15.71	12.21	16.31	52.78	52.72	57.90	1.00	0.00	14.74	54.46	-1.82
Harbi1	11.83	11.20	13.06	41.94	40.28	51.06	1.00	0.00	12.03	44.43	-1.80
2310030G06Rik	1.35	0.59	0.74	5.10	6.05	5.36	1.00	0.00	0.89	5.50	-1.78
Tac4	0.56	0.59	0.68	4.48	4.18	4.82	1.00	0.00	0.61	4.49	-1.77
Camk2b	137.92	123.26	122.53	430.70	415.78	468.26	1.00	0.00	127.91	438.25	-1.77
Slc8a3	52.79	50.18	48.28	186.62	187.46	144.94	1.00	0.00	50.42	173.01	-1.76
Svip	44.60	46.29	54.50	170.41	167.23	158.96	1.00	0.00	48.46	165.54	-1.75
Lhx4	33.70	27.32	31.43	110.68	113.58	92.27	1.00	0.00	30.82	105.51	-1.74
Pcdhac2	18.00	17.83	19.28	64.62	58.63	68.26	1.00	0.00	18.37	63.83	-1.74
Pnp2	9.67	7.98	12.20	36.51	37.71	31.80	1.00	0.00	9.95	35.34	-1.73
H2-Q6	2.73	1.66	1.66	8.83	7.69	10.50	1.00	0.00	2.02	9.01	-1.73
Spnb1	62.10	47.10	46.36	174.08	174.99	173.21	1.00	0.00	51.85	174.09	-1.73
Lman1l	15.49	14.58	14.99	53.80	49.25	51.51	1.00	0.00	15.02	51.52	-1.71
Qsox1	49.66	44.72	47.68	152.89	151.67	166.08	1.00	0.00	47.35	156.88	-1.71
6330512M04Rik	1.83	1.85	2.00	7.53	7.77	9.98	1.00	0.00	1.89	8.42	-1.70
1110002B05Rik	100.19	110.89	114.60	364.86	362.04	330.97	1.00	0.00	108.56	352.63	-1.69
O3far1	0.49	0.00	0.67	3.50	3.45	3.45	1.00	0.00	0.39	3.47	-1.69
Hsph1	47.43	55.64	44.64	169.82	164.83	144.53	1.00	0.00	49.24	159.73	-1.68
Flna	37.58	37.99	37.52	111.52	117.39	138.85	1.00	0.00	37.70	122.59	-1.68
Dolpp1	21.23	18.92	19.64	68.30	71.24	57.13	1.00	0.00	19.93	65.56	-1.67
Tuft1	13.84	14.51	14.05	44.70	47.50	48.87	1.00	0.00	14.13	47.02	-1.67
Osbpl3	9.87	9.23	9.07	29.77	31.79	34.09	1.00	0.00	9.39	31.89	-1.66
Tktl1	0.31	0.32	0.27	2.59	3.41	3.26	1.00	0.00	0.30	3.09	-1.65
Lgr5	23.95	24.02	24.73	82.95	84.54	65.36	1.00	0.00	24.23	77.62	-1.64
Celf3	132.68	128.73	108.43	383.68	380.16	385.44	1.00	0.00	123.28	383.09	-1.63
Dynlt1b	64.40	73.53	83.17	236.82	223.39	226.63	1.00	0.00	73.70	228.95	-1.62
Ttc9c	30.76	32.20	33.82	105.38	105.52	91.05	1.00	0.00	32.26	100.65	-1.61
Fignl2	6.54	5.88	7.46	22.11	22.99	21.49	1.00	0.00	6.63	22.19	-1.60
Igsf3	10.37	9.18	8.47	30.83	31.30	28.96	1.00	0.00	9.34	30.36	-1.60
Nrcam	64.37	60.02	59.56	183.09	186.35	191.92	1.00	0.00	61.32	187.12	-1.59
Rab27b	10.80	11.77	10.56	34.75	36.69	34.21	1.00	0.00	11.04	35.22	-1.59
Mlana	0.87	3.06	0.33	0.33	15.56	2.92	0.67	0.33	1.42	6.27	-1.59
B4galnt2	3.20	4.84	3.82	14.17	14.68	12.80	1.00	0.00	3.96	13.88	-1.59
Crxos1	60.11	62.37	75.48	202.75	197.60	199.99	1.00	0.00	65.99	200.11	-1.59
Parvg	4.68	4.15	8.59	19.42	21.39	17.31	1.00	0.00	5.81	19.37	-1.58
Apol7b	1.30	1.35	0.00	3.57	6.69	3.64	1.00	0.00	0.88	4.63	-1.58
Ttyh2	60.96	50.95	49.95	167.76	172.08	148.55	1.00	0.00	53.95	162.80	-1.58
Cacna1h	77.95	56.60	61.02	194.60	194.92	190.13	1.00	0.00	65.19	193.22	-1.55
Bmp15	4.16	4.98	3.77	13.57	14.82	14.79	1.00	0.00	4.30	14.39	-1.54
Nr4a1	37.15	28.77	38.08	101.03	100.21	106.26	1.00	0.00	34.67	102.50	-1.54
Rbp4	2.07	1.83	1.57	7.61	5.37	8.58	1.00	0.00	1.82	7.18	-1.54
Mylk	95.95	93.05	79.20	256.20	263.82	257.56	1.00	0.00	89.40	259.19	-1.53
Clpb	33.15	31.67	25.69	90.58	91.37	84.02	1.00	0.00	30.17	88.66	-1.52
Hcrtr1	4.44	3.20	4.20	12.86	13.59	13.04	1.00	0.00	3.95	13.16	-1.52
Mcf2	4.42	3.17	3.16	12.10	11.35	12.91	1.00	0.00	3.58	12.12	-1.52
Olfm1	219.51	200.36	188.96	580.37	578.60	585.14	1.00	0.00	202.95	581.37	-1.51
Hist3h2a	96.22	105.12	78.92	279.19	273.61	250.05	1.00	0.00	93.42	267.61	-1.51
Mcc	10.67	10.62	10.25	31.98	31.79	30.84	1.00	0.00	10.51	31.53	-1.50
Scg3	218.46	219.51	213.29	614.29	612.37	608.63	1.00	0.00	217.09	611.76	-1.49
Orai1	7.94	5.23	6.27	20.11	21.79	18.03	1.00	0.00	6.48	19.98	-1.49
Trim68	6.07	7.45	5.57	19.31	18.44	20.83	1.00	0.00	6.36	19.53	-1.48
Gem	35.55	33.72	41.36	98.39	99.69	115.23	1.00	0.00	36.88	104.43	-1.48
Six6	41.31	42.09	41.73	112.80	112.49	128.29	1.00	0.00	41.71	117.86	-1.48
Gm20571	0.00	0.00	0.13	3.53	2.08	0.00	0.73	0.27	0.04	1.87	-1.46
Bpifb6	1.92	1.87	0.79	5.70	6.53	5.56	1.00	0.00	1.52	5.93	-1.46
Bach2	3.93	3.40	3.56	11.36	11.73	11.80	1.00	0.00	3.63	11.63	-1.45
Mina	27.31	29.67	27.44	76.78	69.90	88.75	1.00	0.00	28.14	78.48	-1.45
Ccdc155	3.86	4.18	2.74	10.51	10.78	13.17	1.00	0.00	3.60	11.49	-1.44
Pter	8.57	7.60	8.22	22.60	21.93	26.85	1.00	0.00	8.13	23.79	-1.44
Adcy2	72.40	69.55	68.08	186.91	190.74	197.29	1.00	0.00	70.01	191.65	-1.44
Osgep	85.49	85.82	80.56	224.99	211.64	244.58	1.00	0.00	83.95	227.07	-1.42
Tcea3	2.79	3.06	2.37	8.79	8.69	9.31	1.00	0.00	2.74	8.93	-1.41
Glo1	347.12	355.96	462.41	1055.61	1023.50	1021.10	1.00	0.00	388.50	1033.41	-1.41
Zdhhc14	9.38	8.64	6.42	23.27	25.09	21.46	1.00	0.00	8.14	23.28	-1.41
Galnt13	29.55	30.28	31.13	80.41	80.88	83.31	1.00	0.00	30.32	81.53	-1.40
Fcamr	4.03	3.90	3.40	8.49	9.26	16.96	0.97	0.03	3.77	11.57	-1.40
Slc24a2	41.24	36.66	35.77	96.51	98.59	108.33	1.00	0.00	37.89	101.14	-1.39
St3gal5	38.39	33.61	34.04	91.43	92.97	97.39	1.00	0.00	35.34	93.93	-1.39
Pnpla3	86.56	98.96	74.70	238.42	238.26	205.03	1.00	0.00	86.74	227.23	-1.38
Slc24a4	94.06	82.78	69.81	212.27	219.33	214.28	1.00	0.00	82.21	215.30	-1.38
Pomt2	47.48	49.47	42.37	121.02	121.34	121.42	1.00	0.00	46.44	121.26	-1.37
Darc	249.58	221.52	215.63	597.79	619.15	545.23	1.00	0.00	228.91	587.39	-1.36
Txndc5	59.50	58.53	59.40	154.42	152.13	151.69	1.00	0.00	59.14	152.75	-1.35
Hist2h2be	18.95	22.13	20.13	54.89	53.86	51.87	1.00	0.00	20.40	53.54	-1.35
Leprel2	27.03	32.34	32.50	81.35	82.87	74.50	1.00	0.00	30.62	79.58	-1.35
Galns	10.46	8.45	10.66	23.29	22.37	34.16	1.00	0.00	9.86	26.61	-1.35
Cmtm5	11.78	12.19	12.61	33.43	29.92	33.86	1.00	0.00	12.19	32.40	-1.34
Cd37	1.37	2.51	1.70	4.92	6.14	7.58	1.00	0.00	1.86	6.21	-1.33
Trhde	6.65	6.87	6.45	17.75	18.38	18.78	1.00	0.00	6.66	18.31	-1.33
Nrn1l	46.89	39.92	44.02	109.22	111.82	113.25	1.00	0.00	43.61	111.43	-1.33
Prickle2	37.82	32.48	31.44	86.58	87.45	86.71	1.00	0.00	33.91	86.91	-1.33
Hes5	11.66	7.31	5.28	19.99	19.34	26.17	1.00	0.00	8.08	21.83	-1.33
Mogat1	9.43	9.64	8.00	23.94	23.40	25.19	1.00	0.00	9.02	24.18	-1.33
Sel1l3	9.59	9.57	7.82	24.31	23.74	23.89	1.00	0.00	8.99	23.98	-1.32
Opn1mw	433.36	490.92	394.88	1091.55	1116.17	1093.06	1.00	0.00	439.72	1100.26	-1.32
Aplp1	280.05	244.35	215.96	618.79	607.23	624.23	1.00	0.00	246.78	616.75	-1.32
Nab1	15.34	15.83	16.44	41.58	39.20	41.55	1.00	0.00	15.87	40.78	-1.31
Tcf19	2.57	2.83	3.47	9.17	8.21	9.03	1.00	0.00	2.96	8.80	-1.31
Peg10	4.68	3.69	3.99	11.77	11.59	11.60	1.00	0.00	4.12	11.66	-1.31
Sgce	24.52	27.43	27.57	66.46	67.39	65.79	1.00	0.00	26.51	66.55	-1.30
Xk	3.93	3.68	4.18	10.89	10.51	11.75	1.00	0.00	3.93	11.05	-1.29
Ahcyl2	40.97	36.92	38.27	95.52	95.42	97.18	1.00	0.00	38.72	96.04	-1.29
Elovl5	36.55	37.64	38.51	93.35	88.80	96.67	1.00	0.00	37.57	92.94	-1.28
Crybg3	13.72	13.29	13.99	32.32	33.24	38.38	1.00	0.00	13.67	34.65	-1.28
Wdr31	117.79	120.28	100.81	266.98	268.70	288.93	1.00	0.00	112.96	274.87	-1.28
Doc2b	117.85	113.57	113.52	280.21	280.15	278.60	1.00	0.00	114.98	279.66	-1.27
Kcnh6	42.19	34.04	27.54	81.25	87.19	86.51	1.00	0.00	34.59	84.99	-1.27
Slc1a7	169.41	164.34	146.52	397.29	401.19	359.93	1.00	0.00	160.09	386.14	-1.26
Cadm3	336.67	298.58	286.04	754.63	768.21	686.86	1.00	0.00	307.10	736.57	-1.26
Sh3bp4	14.49	11.43	12.15	30.47	31.76	33.11	1.00	0.00	12.69	31.78	-1.26
Slc15a2	39.40	28.85	40.16	106.38	101.75	55.18	0.83	0.17	36.14	87.77	-1.26
Igfn1	14.69	12.70	18.18	38.65	40.39	33.87	1.00	0.00	15.19	37.64	-1.25
Dynlt1f	62.35	59.93	56.23	140.04	151.35	138.22	1.00	0.00	59.51	143.20	-1.25
Plcl1	10.83	11.32	9.28	25.09	24.95	28.56	1.00	0.00	10.48	26.20	-1.24
5430419D17Rik	22.29	21.12	13.23	47.13	43.91	45.32	1.00	0.00	18.88	45.45	-1.22
Gm11545	0.14	0.04	0.07	1.83	2.05	0.72	1.00	0.00	0.08	1.53	-1.22
Atg16l2	10.18	11.65	8.65	24.72	24.95	25.51	1.00	0.00	10.16	25.06	-1.22
Srpk3	4.13	4.30	4.54	9.04	9.36	15.86	0.99	0.01	4.32	11.42	-1.22
Raver2	19.32	17.31	15.93	43.01	44.22	39.17	1.00	0.00	17.52	42.13	-1.22
Lgals3	2.13	2.42	3.53	7.73	7.05	7.99	1.00	0.00	2.69	7.59	-1.22
Fam194a	3.18	2.95	2.59	7.50	7.96	8.77	1.00	0.00	2.91	8.08	-1.22
Xkr7	13.96	9.93	10.32	28.12	25.26	30.11	1.00	0.00	11.40	27.83	-1.22
Lrrc4	27.35	26.44	24.64	65.45	64.50	56.22	1.00	0.00	26.14	62.06	-1.22
Dgkd	154.27	146.71	152.35	366.74	372.76	316.88	1.00	0.00	151.11	352.12	-1.22
Kcnab1	56.73	58.72	55.90	123.48	122.02	156.06	1.00	0.00	57.12	133.85	-1.21
Ccdc159	10.54	12.04	11.50	28.91	28.35	25.76	1.00	0.00	11.36	27.67	-1.21
2010107G12Rik	2.61	2.51	1.94	7.06	6.98	6.24	1.00	0.00	2.35	6.76	-1.21
Epha8	33.83	25.65	24.50	68.31	64.68	65.05	1.00	0.00	27.99	66.02	-1.21
Higd2a	205.42	197.73	172.91	451.98	445.93	436.97	1.00	0.00	192.02	444.96	-1.21
Elfn2	43.28	32.09	32.75	83.73	86.07	83.79	1.00	0.00	36.04	84.53	-1.21
Plekhh2	10.73	11.66	12.60	28.35	28.18	27.91	1.00	0.00	11.67	28.15	-1.20
Dll1	10.77	10.16	10.58	24.50	25.42	26.38	1.00	0.00	10.50	25.43	-1.20
Tmem144	1.91	2.43	2.80	5.92	6.48	7.90	1.00	0.00	2.38	6.77	-1.20
Lrit3	111.70	115.87	105.34	250.83	265.84	249.73	1.00	0.00	110.97	255.47	-1.20
Map3k8	1.43	1.31	1.24	3.91	4.16	4.89	1.00	0.00	1.32	4.32	-1.20
Hmgn5	20.16	17.56	18.80	44.18	42.80	46.24	1.00	0.00	18.84	44.41	-1.19
Cd8a	3.20	3.07	3.21	8.22	8.34	8.97	1.00	0.00	3.16	8.51	-1.19
Abcb1b	0.86	0.83	1.14	2.75	4.02	3.49	1.00	0.00	0.94	3.42	-1.19
Srcin1	26.46	20.96	18.38	51.36	52.85	48.44	1.00	0.00	21.93	50.88	-1.18
1810013D10Rik	35.78	35.96	37.69	82.89	80.01	88.17	1.00	0.00	36.48	83.69	-1.18
Klf3	13.07	10.22	11.03	29.34	27.65	24.30	1.00	0.00	11.44	27.10	-1.18
Aldh3a2	43.91	43.66	52.94	114.92	112.15	93.86	1.00	0.00	46.84	106.98	-1.17
Trim17	16.88	21.56	20.11	47.07	45.16	43.48	1.00	0.00	19.51	45.24	-1.17
Hars2	35.27	39.61	38.60	88.77	87.90	82.47	1.00	0.00	37.83	86.38	-1.17
Bub1b	13.35	16.24	9.30	26.45	23.92	40.84	0.94	0.06	12.96	30.40	-1.17
Bsph1	0.56	1.48	0.42	4.10	3.21	1.95	1.00	0.00	0.82	3.09	-1.17
Foxp2	1.57	1.59	1.65	4.76	5.20	4.56	1.00	0.00	1.60	4.84	-1.17
Fmn1	30.13	27.55	29.80	65.62	66.62	67.49	1.00	0.00	29.16	66.58	-1.16
Bcat1	84.53	84.74	94.43	203.24	203.49	187.65	1.00	0.00	87.90	198.13	-1.16
Crat	12.44	10.80	11.87	29.20	30.73	22.25	1.00	0.00	11.70	27.40	-1.16
Tmem181a	117.98	104.94	112.11	248.53	247.63	255.28	1.00	0.00	111.68	250.48	-1.16
Usp46	41.90	42.32	45.42	102.80	101.96	88.15	1.00	0.00	43.21	97.64	-1.16
Hspa5	215.65	270.68	229.41	572.13	554.46	472.21	1.00	0.00	238.58	532.93	-1.16
Igj	19.44	28.02	25.38	48.89	50.91	65.11	1.00	0.00	24.28	54.97	-1.15
2410018M08Rik	2.53	1.72	1.28	6.02	4.91	4.96	1.00	0.00	1.84	5.29	-1.15
Golim4	36.75	34.86	39.36	80.95	79.68	88.27	1.00	0.00	36.99	82.97	-1.14
Znrd1	61.90	67.02	71.67	146.69	133.33	165.93	1.00	0.00	66.86	148.65	-1.14
Lrrc6	0.44	0.77	0.76	2.84	2.51	2.57	0.86	0.14	0.65	2.64	-1.14
Gabra2	16.05	18.17	12.36	31.89	33.48	40.58	1.00	0.00	15.53	35.31	-1.14
Enc1	6.80	7.29	6.92	17.21	17.23	15.28	1.00	0.00	7.01	16.57	-1.13
Kcng1	1.61	0.88	1.26	4.09	4.75	2.99	1.00	0.00	1.25	3.94	-1.13
Nbeal2	3.75	2.93	2.89	7.54	7.63	9.39	1.00	0.00	3.19	8.19	-1.13
Gnb2	150.69	131.68	137.16	316.14	314.20	292.41	1.00	0.00	139.84	307.58	-1.13
Nin	33.42	32.25	43.99	80.39	83.36	79.48	1.00	0.00	36.55	81.08	-1.13
Gm514	155.60	142.29	136.94	327.06	328.76	297.30	1.00	0.00	144.94	317.71	-1.13
Clic4	20.33	23.99	21.02	49.24	47.04	49.42	1.00	0.00	21.78	48.57	-1.12
Plekhb2	392.06	399.67	385.63	882.31	868.51	812.12	1.00	0.00	392.46	854.31	-1.12
Rtn4rl1	58.47	55.58	49.12	125.40	123.66	108.93	1.00	0.00	54.39	119.33	-1.12
4933416I08Rik	1.43	0.97	0.83	4.67	3.21	2.66	1.00	0.00	1.08	3.51	-1.12
Egln3	2.28	2.69	2.41	5.95	6.91	6.69	1.00	0.00	2.46	6.51	-1.12
Zfand3	38.37	29.74	31.74	75.73	74.14	70.21	1.00	0.00	33.28	73.36	-1.12
Foxo6	2.02	1.07	1.26	4.06	4.69	4.19	1.00	0.00	1.45	4.32	-1.12
Pkia	59.53	67.64	78.51	144.55	142.06	162.02	1.00	0.00	68.56	149.54	-1.11
Slc27a2	0.67	0.44	1.02	3.10	2.18	2.81	1.00	0.00	0.71	2.69	-1.11
Abhd3	27.65	32.39	34.45	71.99	68.65	65.52	1.00	0.00	31.50	68.72	-1.10
Cdt1	3.37	2.66	4.29	8.77	8.31	8.44	1.00	0.00	3.44	8.51	-1.10
Akap11	121.08	129.42	123.46	263.29	263.06	277.54	1.00	0.00	124.65	267.97	-1.10
Hist3h2ba	112.64	98.48	91.27	205.16	219.51	224.61	1.00	0.00	100.80	216.42	-1.09
2810055F11Rik	8.88	8.50	11.40	22.28	22.65	19.90	1.00	0.00	9.60	21.61	-1.09
Apbb1	312.12	298.85	283.07	648.58	640.39	617.38	1.00	0.00	298.01	635.45	-1.09
Rtn4rl2	37.65	31.87	34.13	72.86	75.73	75.28	1.00	0.00	34.55	74.62	-1.09
Tshz3	5.91	5.82	5.79	14.41	14.06	12.08	1.00	0.00	5.84	13.52	-1.09
Trim43c	1.56	1.47	2.68	3.64	4.43	7.38	0.94	0.06	1.90	5.15	-1.08
Cflar	32.55	32.64	36.11	71.18	71.75	74.95	1.00	0.00	33.76	72.63	-1.08
Tspan9	69.86	59.05	61.72	144.31	145.82	116.91	1.00	0.00	63.54	135.68	-1.08
Ogt	229.18	239.58	232.05	491.18	494.41	501.34	1.00	0.00	233.60	495.64	-1.08
Zbtb16	2.49	3.20	2.99	8.39	7.77	5.51	1.00	0.00	2.89	7.22	-1.08
Tnfrsf12a	6.15	4.79	6.27	12.22	10.97	16.09	1.00	0.00	5.74	13.09	-1.06
Slc38a1	132.32	117.21	112.46	261.30	261.30	237.51	1.00	0.00	120.66	253.37	-1.06
Kazn	16.86	15.12	16.98	34.83	35.73	34.47	1.00	0.00	16.32	35.01	-1.06
Eltd1	7.58	8.99	9.46	21.41	20.44	15.32	1.00	0.00	8.68	19.06	-1.05
Notch1	13.79	12.02	10.22	25.37	26.15	26.10	1.00	0.00	12.01	25.87	-1.05
E030010A14Rik	0.81	1.35	1.94	4.63	4.92	2.08	0.91	0.09	1.37	3.88	-1.04
Cenpv	11.03	13.69	12.16	25.95	25.96	27.17	1.00	0.00	12.29	26.36	-1.04
Elovl6	46.89	44.79	42.21	86.86	89.58	102.20	1.00	0.00	44.63	92.88	-1.04
Speg	42.74	33.76	33.16	72.57	71.15	84.76	1.00	0.00	36.55	76.16	-1.04
Catsper4	9.70	10.08	8.03	20.04	19.25	20.98	1.00	0.00	9.27	20.09	-1.04
Spsb2	6.56	6.21	7.94	15.15	15.36	15.17	1.00	0.00	6.91	15.23	-1.04
Pank1	8.66	6.86	7.46	18.05	17.57	14.67	1.00	0.00	7.66	16.76	-1.04
H6pd	4.52	4.25	3.46	9.82	8.84	9.57	1.00	0.00	4.08	9.41	-1.04
Capns2	4.43	4.92	3.51	10.62	11.13	7.70	1.00	0.00	4.29	9.81	-1.03
Megf9	55.23	48.93	50.10	105.73	107.08	105.84	1.00	0.00	51.42	106.22	-1.03
Nostrin	1.46	1.16	2.37	4.98	5.31	3.06	1.00	0.00	1.67	4.45	-1.03
Pkd2	22.20	19.56	19.12	42.65	42.56	42.35	1.00	0.00	20.29	42.52	-1.03
Nnt	6.87	7.03	5.38	12.65	13.84	15.98	1.00	0.00	6.43	14.15	-1.03
BC030307	5.14	5.77	4.26	11.14	11.86	11.01	1.00	0.00	5.06	11.34	-1.03
Hopx	54.82	52.69	46.77	109.78	104.74	102.60	1.00	0.00	51.43	105.71	-1.03
Arid3b	55.03	53.08	47.93	104.79	105.47	109.95	1.00	0.00	52.01	106.74	-1.02
Nt5c3l	38.73	42.61	37.38	80.40	80.61	83.18	1.00	0.00	39.58	81.40	-1.02
Best2	0.07	0.00	0.10	0.10	3.08	0.25	0.98	0.02	0.06	1.14	-1.02
Irf5	2.36	2.08	3.09	4.87	4.82	8.69	0.92	0.08	2.51	6.13	-1.02
Tle3	23.66	17.73	17.60	42.85	41.10	38.65	1.00	0.00	19.66	40.87	-1.02
Map4k5	35.92	38.72	47.69	83.49	84.19	83.09	1.00	0.00	40.77	83.59	-1.02
Atp10d	2.33	2.65	2.50	5.43	5.68	7.11	1.00	0.00	2.50	6.08	-1.02
Gm581	4.41	3.34	5.09	10.09	9.82	9.15	1.00	0.00	4.28	9.69	-1.02
Negr1	76.01	74.58	77.78	153.64	157.51	153.78	1.00	0.00	76.12	154.98	-1.02
Fam107a	7.05	7.74	12.63	20.22	23.34	14.94	0.98	0.02	9.14	19.50	-1.02
Igsf21	44.37	31.87	32.01	74.46	74.51	72.84	1.00	0.00	36.08	73.94	-1.01
Xbp1	76.28	97.10	76.51	180.69	174.76	152.22	1.00	0.00	83.30	169.22	-1.01
Foxp4	27.70	19.87	18.44	44.98	44.95	46.41	1.00	0.00	22.01	45.44	-1.01
Slc26a4	0.00	0.11	0.15	0.77	1.62	1.16	1.00	0.00	0.09	1.19	-1.01
Vmn2r29	1.66	2.72	1.94	5.10	5.90	4.71	1.00	0.00	2.11	5.24	-1.01
Lrrc52	0.00	0.11	0.00	1.56	0.84	0.84	1.00	0.00	0.04	1.08	-1.00
Myoz3	0.34	0.24	0.42	1.90	1.33	1.80	1.00	0.00	0.33	1.67	-1.00
Lfng	8.97	10.66	11.83	21.73	23.83	20.40	1.00	0.00	10.49	21.99	-1.00
Col4a5	5.76	7.58	6.59	12.95	16.28	13.57	1.00	0.00	6.64	14.27	-1.00
Pgs1	55.25	51.88	52.66	107.66	104.26	110.23	1.00	0.00	53.27	107.38	-1.00
Ephx1	14.06	14.35	16.04	27.68	28.30	35.67	1.00	0.00	14.82	30.55	-1.00
Mrvi1	0.96	1.20	0.90	3.35	2.95	2.81	1.00	0.00	1.02	3.04	-1.00
Pde4dip	123.62	124.30	107.58	243.45	246.70	219.11	1.00	0.00	118.50	236.42	-0.99
Pdpn	60.42	68.48	66.47	122.84	124.46	143.70	1.00	0.00	65.12	130.33	-0.99
Disp1	4.84	3.67	3.93	9.32	8.86	9.45	1.00	0.00	4.14	9.21	-0.99
Zfp608	27.04	22.49	23.21	50.81	51.09	44.91	1.00	0.00	24.25	48.93	-0.98
Spred3	31.68	29.69	27.46	57.71	58.96	61.50	1.00	0.00	29.61	59.39	-0.98
Fancl	11.16	12.54	11.22	22.76	23.84	24.98	1.00	0.00	11.64	23.86	-0.98
Krt73	0.00	0.00	0.00	1.23	1.22	0.45	0.97	0.03	0.00	0.97	-0.98
Ipo4	49.60	43.09	41.26	89.81	88.48	87.67	1.00	0.00	44.65	88.65	-0.97
Fbxw21	0.46	1.13	1.17	3.03	2.12	3.13	1.00	0.00	0.92	2.76	-0.97
Inhbb	2.91	2.85	2.82	6.26	6.23	7.18	1.00	0.00	2.86	6.56	-0.97
1600021P15Rik	20.86	20.48	21.89	42.80	40.63	43.27	1.00	0.00	21.08	42.23	-0.97
Chgb	412.90	368.71	390.94	775.69	788.29	734.45	1.00	0.00	390.85	766.14	-0.97
Akr1b10	7.67	7.86	7.75	15.18	17.42	15.80	1.00	0.00	7.76	16.13	-0.97
Fcrls	1.25	1.33	1.19	3.43	2.79	4.02	1.00	0.00	1.26	3.41	-0.97
Cdk17	22.97	22.24	23.18	45.09	45.92	45.61	1.00	0.00	22.80	45.54	-0.97
Krt222	17.84	18.77	19.11	38.44	38.12	35.23	1.00	0.00	18.58	37.26	-0.97
Pard6b	34.05	33.53	28.39	63.13	61.67	65.60	1.00	0.00	31.99	63.47	-0.97
Dixdc1	101.76	106.62	103.77	199.93	201.58	210.97	1.00	0.00	104.05	204.16	-0.97
Gstm4	8.54	8.67	8.64	17.29	18.96	17.08	1.00	0.00	8.62	17.78	-0.96
Aif1	0.17	0.46	2.21	2.35	1.93	4.12	0.71	0.29	0.95	2.80	-0.96
Maml2	7.27	6.55	5.48	13.79	13.68	12.99	1.00	0.00	6.43	13.49	-0.96
Gm12942	8.37	11.09	7.92	18.36	16.72	20.97	1.00	0.00	9.13	18.68	-0.96
Acads	7.24	4.97	4.23	11.69	11.92	11.18	1.00	0.00	5.48	11.60	-0.96
Krt5	0.00	0.00	0.00	0.00	0.00	2.82	0.97	0.03	0.00	0.94	-0.96
Alad	27.88	27.04	25.10	50.23	50.22	57.37	1.00	0.00	26.67	52.61	-0.95
Bmp1	15.89	14.95	16.72	30.17	31.00	33.78	1.00	0.00	15.86	31.65	-0.95
Atp10b	0.28	0.39	0.24	1.58	1.44	1.54	1.00	0.00	0.30	1.52	-0.95
Pgbd1	4.45	4.16	4.11	11.03	9.85	6.55	1.00	0.00	4.24	9.14	-0.95
Fndc4	53.38	56.96	56.12	102.27	107.45	115.15	1.00	0.00	55.48	108.29	-0.95
Gmppa	49.10	49.18	39.14	89.53	86.42	92.56	1.00	0.00	45.81	89.50	-0.95
Tmem176b	51.74	51.37	59.30	101.78	108.23	106.38	1.00	0.00	54.13	105.46	-0.95
Ccdc141	13.47	13.76	15.70	28.62	29.20	27.71	1.00	0.00	14.31	28.51	-0.95
Pole4	46.64	52.70	48.90	94.65	95.32	98.02	1.00	0.00	49.41	96.00	-0.94
Dph1	32.47	29.76	26.44	53.45	57.48	61.03	1.00	0.00	29.55	57.32	-0.93
Ptprg	23.84	20.83	20.49	44.69	44.67	37.58	1.00	0.00	21.72	42.32	-0.93
Ccne2	8.37	7.39	7.43	16.17	15.26	15.45	1.00	0.00	7.73	15.63	-0.93
Folr2	1.85	1.29	1.50	3.01	3.67	4.85	1.00	0.00	1.55	3.84	-0.93
Cfp	24.51	25.78	21.83	47.88	46.93	45.02	1.00	0.00	24.04	46.61	-0.93
Mrpl19	12.88	12.62	12.80	25.32	25.60	24.58	1.00	0.00	12.77	25.17	-0.93
Klhl5	28.73	27.82	26.97	53.43	51.96	55.97	1.00	0.00	27.84	53.79	-0.93
Nfkbid	4.80	4.13	3.39	8.65	8.22	9.23	1.00	0.00	4.11	8.70	-0.93
Actl6b	47.72	47.77	43.49	86.84	88.43	91.31	1.00	0.00	46.33	88.86	-0.93
Mmgt2	17.65	18.80	16.69	33.58	34.19	35.69	1.00	0.00	17.71	34.49	-0.92
Zfp691	23.98	23.59	21.59	41.04	45.13	47.49	1.00	0.00	23.05	44.55	-0.92
Slc1a2	155.17	167.73	153.27	296.29	297.32	309.94	1.00	0.00	158.72	301.18	-0.92
Sdf2l1	7.06	8.82	5.64	15.20	16.57	11.59	1.00	0.00	7.18	14.45	-0.92
Pigp	66.75	72.33	82.71	139.62	140.81	141.20	1.00	0.00	73.93	140.54	-0.92
Farp2	26.01	22.68	25.04	49.86	46.49	45.49	1.00	0.00	24.58	47.28	-0.92
Kif22	8.32	9.35	8.49	18.58	15.96	17.27	1.00	0.00	8.72	17.27	-0.91
Eif3b	63.65	62.99	65.58	118.10	118.39	127.35	1.00	0.00	64.07	121.28	-0.91
Wdr41	40.46	39.25	37.47	75.40	75.53	71.81	1.00	0.00	39.06	74.25	-0.91
4930420K17Rik	38.63	45.02	51.17	85.60	87.45	82.81	1.00	0.00	44.94	85.29	-0.91
Ppapdc1b	28.63	31.14	32.69	58.53	57.06	60.54	1.00	0.00	30.82	58.71	-0.91
Syngr3	53.41	49.91	42.99	94.42	92.81	89.62	1.00	0.00	48.77	92.28	-0.91
Hilpda	43.73	43.99	41.97	91.15	83.10	71.43	1.00	0.00	43.23	81.90	-0.91
2310014L17Rik	3.44	4.44	3.72	7.80	8.24	8.30	1.00	0.00	3.87	8.11	-0.90
6530418L21Rik	55.06	54.49	52.08	112.24	107.38	85.37	1.00	0.00	53.87	101.66	-0.90
Plxna3	8.70	10.00	6.78	15.55	16.82	17.88	1.00	0.00	8.49	16.75	-0.90
Skap2	4.16	3.38	4.44	7.11	6.96	10.93	0.99	0.01	3.99	8.33	-0.90
L2hgdh	9.68	12.04	11.23	21.05	20.18	22.87	1.00	0.00	10.98	21.37	-0.90
Tmem176a	19.34	22.16	22.46	39.68	42.53	39.74	1.00	0.00	21.32	40.65	-0.90
Slc25a33	121.68	126.05	123.75	244.08	243.86	207.37	1.00	0.00	123.83	231.77	-0.90
Dnajb2	100.55	101.61	86.57	179.26	182.68	178.29	1.00	0.00	96.24	180.08	-0.90
Otor	11.68	16.91	12.04	27.81	26.62	23.80	1.00	0.00	13.54	26.07	-0.90
Polk	13.00	16.50	14.08	27.79	27.79	28.13	1.00	0.00	14.53	27.90	-0.90
Ccdc30	3.93	3.87	3.85	7.68	9.22	7.31	1.00	0.00	3.88	8.07	-0.89
Traf3ip2	7.56	7.05	6.95	12.86	14.27	15.44	1.00	0.00	7.19	14.19	-0.89
Emcn	3.71	5.99	4.15	9.93	9.67	8.66	1.00	0.00	4.62	9.42	-0.89
Sdsl	7.64	5.93	4.82	10.80	10.75	15.02	1.00	0.00	6.13	12.19	-0.89
Mfsd2a	6.15	5.25	3.70	10.69	10.29	9.47	1.00	0.00	5.03	10.15	-0.89
Tspan33	14.02	14.80	14.91	27.09	27.45	28.78	1.00	0.00	14.58	27.77	-0.89
Dhx32	33.28	34.72	36.40	63.85	65.71	65.82	1.00	0.00	34.80	65.12	-0.89
Tcta	86.82	87.09	102.14	161.42	154.31	196.46	1.00	0.00	92.02	170.73	-0.88
Palmd	4.61	4.12	3.04	7.85	10.24	6.02	0.98	0.02	3.92	8.03	-0.88
Ano1	5.39	4.76	4.44	9.85	10.47	8.91	1.00	0.00	4.87	9.74	-0.87
Hspa8	1480.67	1688.22	1475.52	3007.26	2965.61	2524.66	1.00	0.00	1548.14	2832.51	-0.87
Plekhb1	1150.19	1100.05	1254.79	2319.83	2233.29	1857.61	1.00	0.00	1168.34	2136.91	-0.87
Tmc4	2.96	2.75	2.57	6.08	5.99	5.49	0.85	0.15	2.76	5.86	-0.87
Mfsd4	44.43	38.17	43.81	77.20	75.58	79.87	1.00	0.00	42.14	77.55	-0.86
Pgap2	27.74	32.90	23.97	51.10	53.02	52.28	1.00	0.00	28.20	52.13	-0.86
Tmsb10	406.59	383.26	358.50	730.09	731.89	627.99	1.00	0.00	382.78	696.66	-0.86
Slc6a8	59.14	57.48	68.78	109.85	114.87	114.74	1.00	0.00	61.80	113.15	-0.86
Rreb1	17.92	14.68	17.82	31.12	31.72	31.19	1.00	0.00	16.81	31.35	-0.86
Hif3a	4.40	3.65	5.52	9.46	9.73	7.80	1.00	0.00	4.52	9.00	-0.86
Gm3435	12.00	12.42	11.39	18.91	20.89	27.38	1.00	0.00	11.94	22.39	-0.85
Setbp1	9.76	9.36	7.23	16.41	17.33	16.34	1.00	0.00	8.78	16.69	-0.85
P2rx2	4.64	5.28	4.58	6.61	8.33	13.70	0.57	0.43	4.83	9.55	-0.85
Srl	2.54	2.71	2.60	5.70	4.88	6.03	1.00	0.00	2.62	5.54	-0.85
Trp53	22.02	21.15	20.72	39.21	39.06	39.56	1.00	0.00	21.29	39.27	-0.85
Manf	29.42	31.52	29.50	57.24	57.06	51.45	1.00	0.00	30.15	55.25	-0.85
Stat3	45.78	42.82	55.75	84.59	82.41	95.94	1.00	0.00	48.12	87.65	-0.85
Nfkbia	29.91	31.90	35.91	58.01	56.80	63.86	1.00	0.00	32.57	59.56	-0.85
Dpp9	41.67	33.88	32.54	67.35	68.23	61.80	1.00	0.00	36.03	65.79	-0.85
Tnc	11.72	9.67	10.86	19.24	20.13	21.18	1.00	0.00	10.75	20.18	-0.85
Cox8a	700.61	669.94	618.20	1177.22	1196.23	1211.21	1.00	0.00	662.92	1194.89	-0.85
4930473A06Rik	5.35	5.11	5.26	10.49	10.26	9.94	1.00	0.00	5.24	10.23	-0.85
Pdia6	83.36	99.22	79.75	162.01	157.60	154.74	1.00	0.00	87.44	158.12	-0.85
Stat1	28.32	27.40	25.79	54.33	42.81	51.87	1.00	0.00	27.17	49.67	-0.85
5730528L13Rik	16.60	18.67	16.55	33.32	30.34	31.87	1.00	0.00	17.27	31.84	-0.85
Zdbf2	6.63	6.35	6.09	13.19	13.56	9.91	1.00	0.00	6.36	12.22	-0.85
Lpar1	2.87	2.63	2.39	5.52	6.29	4.70	1.00	0.00	2.63	5.50	-0.84
H2-K1	30.76	28.99	34.05	66.05	45.78	58.35	1.00	0.00	31.26	56.73	-0.84
Myadml2	6.75	6.31	6.26	11.47	11.63	13.82	1.00	0.00	6.44	12.31	-0.84
St13	217.74	231.85	213.44	412.62	404.89	368.64	1.00	0.00	221.01	395.38	-0.84
Ovca2	29.46	31.61	27.18	53.05	54.08	52.73	1.00	0.00	29.42	53.29	-0.84
Ddx58	3.62	3.70	4.74	9.87	6.03	7.96	0.98	0.02	4.02	7.96	-0.84
Myo5b	15.52	13.67	14.88	25.27	26.38	29.18	1.00	0.00	14.69	26.94	-0.83
Tph2	3.15	4.11	1.95	6.03	6.39	6.32	1.00	0.00	3.07	6.25	-0.83
Pbx3	62.26	66.47	61.18	110.93	110.98	118.47	1.00	0.00	63.30	113.46	-0.83
Kif19a	8.07	6.38	7.86	15.18	14.14	12.63	1.00	0.00	7.44	13.98	-0.83
Pglyrp1	4.79	5.29	2.36	10.71	5.56	8.06	0.82	0.18	4.15	8.11	-0.82
1110067D22Rik	281.59	303.55	323.19	541.66	533.82	535.21	1.00	0.00	302.78	536.90	-0.82
Shank2	38.14	29.43	24.95	55.60	56.93	53.51	1.00	0.00	30.84	55.35	-0.82
Inha	24.95	20.88	18.60	37.97	38.75	39.60	1.00	0.00	21.48	38.77	-0.82
Scrn1	184.67	171.40	161.89	303.18	306.74	305.68	1.00	0.00	172.65	305.20	-0.82
Slc35c2	56.64	60.08	48.94	101.42	100.33	92.65	1.00	0.00	55.22	98.13	-0.82
Spsb1	1.61	1.13	2.72	4.48	4.58	2.84	0.95	0.05	1.82	3.96	-0.82
Btg2	101.93	95.09	107.57	180.87	175.16	182.19	1.00	0.00	101.53	179.41	-0.82
Idh3a	146.17	156.19	148.88	267.41	267.59	260.85	1.00	0.00	150.41	265.28	-0.81
C1qtnf6	3.59	3.92	5.08	8.57	9.39	6.44	1.00	0.00	4.20	8.13	-0.81
Tubd1	5.37	4.56	3.14	8.62	7.83	8.79	1.00	0.00	4.36	8.41	-0.81
Zfp715	32.07	33.73	36.56	59.60	57.91	64.18	1.00	0.00	34.12	60.57	-0.81
Crem	16.36	18.48	15.99	33.32	31.61	26.38	1.00	0.00	16.94	30.44	-0.81
Bahcc1	12.75	9.03	8.67	18.01	18.42	19.17	1.00	0.00	10.15	18.53	-0.81
Gabrb3	85.05	86.06	90.45	152.94	152.36	153.70	1.00	0.00	87.19	153.00	-0.80
Cd34	10.32	10.56	8.16	18.77	18.45	15.71	1.00	0.00	9.68	17.64	-0.80
Arhgap31	22.25	17.98	24.24	39.14	41.57	34.04	1.00	0.00	21.49	38.25	-0.80
Ckmt1	219.53	249.70	162.13	386.23	367.51	349.13	1.00	0.00	210.46	367.62	-0.80
Notch2	12.14	10.14	8.55	18.30	19.42	18.24	1.00	0.00	10.28	18.65	-0.80
9330182L06Rik	15.35	14.55	14.59	26.34	26.21	27.04	1.00	0.00	14.83	26.53	-0.80
Trio	31.98	26.24	26.99	48.41	50.81	51.14	1.00	0.00	28.40	50.12	-0.80
Tead2	6.63	6.40	4.13	10.33	10.99	10.72	1.00	0.00	5.72	10.68	-0.80
Akap7	42.32	46.50	48.08	79.11	79.69	81.37	1.00	0.00	45.63	80.06	-0.80
Abhd14b	108.29	116.15	123.55	203.74	202.39	200.68	1.00	0.00	116.00	202.27	-0.80
Cyb561	10.71	10.46	10.57	18.83	18.83	19.70	1.00	0.00	10.58	19.12	-0.80
Ap1s2	17.26	22.09	20.92	34.21	35.73	36.73	1.00	0.00	20.09	35.56	-0.79
Carns1	2.35	2.05	2.35	4.51	4.74	4.61	1.00	0.00	2.25	4.62	-0.79
Zfp945	8.01	7.88	9.00	14.91	14.79	15.57	1.00	0.00	8.30	15.09	-0.79
C530008M17Rik	7.18	5.79	5.98	12.67	11.41	10.87	1.00	0.00	6.31	11.65	-0.79
Ddi2	46.83	35.57	39.36	73.36	77.07	62.25	1.00	0.00	40.59	70.89	-0.79
Nab2	12.21	13.01	11.36	22.77	22.41	20.23	1.00	0.00	12.19	21.80	-0.79
Npepl1	25.89	21.83	27.91	43.20	40.46	49.26	1.00	0.00	25.21	44.31	-0.79
Maf	7.60	6.77	7.17	13.94	14.12	11.34	1.00	0.00	7.18	13.13	-0.79
Aga	16.41	17.62	15.51	28.91	30.77	28.07	1.00	0.00	16.51	29.25	-0.79
Guk1	502.71	535.10	574.26	942.17	917.01	927.49	1.00	0.00	537.36	928.89	-0.79
Zdhhc16	93.90	87.36	91.25	156.72	159.82	155.59	1.00	0.00	90.84	157.38	-0.79
Vamp4	63.31	71.33	72.17	119.13	121.75	117.65	1.00	0.00	68.94	119.51	-0.78
C130039O16Rik	9.78	8.39	9.34	16.92	16.09	16.56	1.00	0.00	9.17	16.52	-0.78
Col4a6	1.25	1.04	1.77	2.28	4.07	2.80	0.95	0.05	1.35	3.05	-0.78
Dio3	0.63	0.75	0.53	2.13	2.69	0.63	0.71	0.29	0.64	1.82	-0.78
Isoc2a	32.47	33.26	27.98	55.32	55.81	51.98	1.00	0.00	31.24	54.37	-0.78
Mum1l1	2.93	3.79	3.14	6.26	6.86	5.97	1.00	0.00	3.29	6.36	-0.78
Fam132a	41.45	38.24	31.94	59.28	64.77	69.75	1.00	0.00	37.21	64.60	-0.78
Eif1a	56.65	60.61	74.66	110.60	108.56	112.48	1.00	0.00	63.98	110.54	-0.78
Rsph9	5.80	9.69	8.18	15.31	12.79	14.65	1.00	0.00	7.89	14.25	-0.78
Rsc1a1	21.96	23.32	23.32	41.54	38.61	39.65	1.00	0.00	22.87	39.93	-0.78
Bcan	5.55	5.88	6.27	12.62	12.17	7.69	0.94	0.06	5.90	10.83	-0.78
Aplnr	0.91	1.05	0.45	2.36	2.81	1.11	0.88	0.12	0.80	2.09	-0.78
Psip1	195.58	201.42	208.18	351.76	347.66	339.64	1.00	0.00	201.73	346.35	-0.78
Tekt4	0.35	0.39	0.80	2.20	0.92	1.65	0.95	0.05	0.51	1.59	-0.78
Sdc2	34.37	36.71	38.15	60.41	61.54	67.08	1.00	0.00	36.41	63.01	-0.77
Pitpnm2	57.48	44.08	42.59	82.90	84.13	81.43	1.00	0.00	48.05	82.82	-0.77
Mfsd9	3.07	4.30	3.02	6.02	6.46	7.41	1.00	0.00	3.46	6.63	-0.77
Gramd3	4.60	4.49	4.82	8.13	8.98	8.75	1.00	0.00	4.64	8.62	-0.77
Cav1	59.07	64.73	67.95	113.96	112.05	103.33	1.00	0.00	63.92	109.78	-0.77
Dlec1	0.77	1.21	0.90	2.63	2.30	2.09	1.00	0.00	0.96	2.34	-0.77
Hspb6	224.20	207.15	173.23	323.73	319.97	388.44	1.00	0.00	201.53	344.05	-0.77
Chd7	74.93	71.76	63.81	123.80	124.66	112.09	1.00	0.00	70.16	120.18	-0.77
Decr1	13.33	12.97	14.86	24.40	23.66	24.15	1.00	0.00	13.72	24.07	-0.77
Bcat2	10.78	11.61	12.45	21.49	20.09	19.83	1.00	0.00	11.61	20.47	-0.77
Dfna5	13.98	13.96	14.54	24.53	25.32	24.57	1.00	0.00	14.16	24.81	-0.77
Lingo3	57.89	46.33	46.02	86.90	87.84	82.96	1.00	0.00	50.08	85.90	-0.77
Mlec	41.49	41.41	41.61	74.42	74.94	64.25	1.00	0.00	41.50	71.20	-0.76
Irak1	26.86	28.72	27.68	46.72	46.88	49.82	1.00	0.00	27.75	47.81	-0.76
Bco2	2.26	2.27	1.00	3.85	3.57	4.03	1.00	0.00	1.84	3.82	-0.76
Pvr	19.67	19.50	21.49	34.01	35.07	35.86	1.00	0.00	20.22	34.98	-0.76
Atp5s	15.40	17.72	16.83	28.95	29.14	28.63	1.00	0.00	16.65	28.91	-0.76
Arl10	18.27	17.69	17.99	31.05	29.77	32.63	1.00	0.00	17.99	31.15	-0.76
Fam160b2	31.59	29.95	29.00	50.84	53.13	51.42	1.00	0.00	30.18	51.79	-0.76
Gm13152	14.66	15.60	11.43	25.09	25.07	22.41	1.00	0.00	13.90	24.19	-0.76
Fam114a2	91.48	98.05	84.57	159.54	158.84	146.63	1.00	0.00	91.37	155.01	-0.76
Slc25a40	8.33	10.80	9.84	17.13	17.09	16.76	1.00	0.00	9.66	16.99	-0.76
Vmn2r57	0.73	1.74	0.52	1.93	2.87	2.30	0.99	0.01	1.00	2.37	-0.75
Bambi	2.74	3.26	3.30	5.97	6.30	5.46	1.00	0.00	3.10	5.91	-0.75
Ttc35	53.22	57.48	51.41	91.16	88.78	95.00	1.00	0.00	54.04	91.64	-0.75
BC024659	108.71	119.75	121.82	191.71	185.93	213.92	1.00	0.00	116.76	197.19	-0.75
Psg16	11.23	12.64	12.39	19.94	20.92	22.22	1.00	0.00	12.09	21.03	-0.75
Tle1	18.07	16.64	15.33	30.34	28.14	27.77	1.00	0.00	16.68	28.75	-0.75
Mtap2	273.42	292.33	254.28	477.00	464.11	440.40	1.00	0.00	273.34	460.50	-0.75
Arhgef4	45.32	41.65	40.18	68.55	73.13	74.08	1.00	0.00	42.38	71.92	-0.75
1700012L04Rik	0.35	0.31	0.00	0.00	1.57	1.57	0.61	0.39	0.22	1.05	-0.75
Hist3h2bb-ps	26.38	24.04	12.00	34.34	36.29	35.98	0.99	0.01	20.81	35.54	-0.74
Ccl9	6.07	6.88	6.53	10.02	9.89	14.75	0.96	0.04	6.49	11.55	-0.74
Pcdha10	3.45	3.38	3.18	7.69	5.60	5.49	1.00	0.00	3.34	6.26	-0.74
Igsf11	55.58	61.81	49.21	93.92	90.23	96.83	1.00	0.00	55.53	93.66	-0.74
Ngb	6.46	4.46	4.57	9.10	10.62	8.24	1.00	0.00	5.16	9.32	-0.74
Fam60a	6.27	7.71	7.67	12.03	12.30	13.92	1.00	0.00	7.22	12.75	-0.74
Dnaja4	43.04	45.25	44.58	77.63	78.40	67.98	1.00	0.00	44.29	74.67	-0.74
Dirc2	24.69	23.76	25.37	42.11	42.22	40.84	1.00	0.00	24.61	41.73	-0.74
Stat5b	45.60	38.31	31.49	66.31	65.67	62.51	1.00	0.00	38.47	64.83	-0.74
Slc25a20	15.63	15.84	13.75	25.01	25.28	27.12	1.00	0.00	15.08	25.80	-0.74
Kctd10	52.77	47.08	46.54	82.95	84.03	78.76	1.00	0.00	48.80	81.92	-0.74
Csf2ra	29.96	27.58	20.82	40.95	41.41	49.89	1.00	0.00	26.12	44.08	-0.73
Parp11	22.13	21.06	23.83	36.86	37.65	38.89	1.00	0.00	22.34	37.80	-0.73
Ppp1r3c	35.56	36.44	38.42	60.43	62.77	62.32	1.00	0.00	36.81	61.84	-0.73
Slc7a4	17.80	15.93	14.39	27.20	27.21	27.54	1.00	0.00	16.04	27.32	-0.73
Etv4	3.96	5.83	3.20	8.49	7.67	7.41	1.00	0.00	4.33	7.86	-0.73
Gatsl3	4.95	4.61	6.31	8.82	10.48	8.98	1.00	0.00	5.29	9.42	-0.73
Tmem26	4.33	6.49	7.51	10.36	9.75	12.23	1.00	0.00	6.11	10.78	-0.73
Phgdh	8.78	11.74	6.81	15.79	16.59	14.86	1.00	0.00	9.11	15.75	-0.73
Smox	21.14	18.26	18.02	32.30	34.23	30.33	1.00	0.00	19.14	32.29	-0.72
Pth1r	2.27	2.57	3.34	4.13	5.00	6.35	0.99	0.01	2.73	5.16	-0.72
BC089597	0.00	0.12	0.17	0.42	0.77	1.24	0.99	0.01	0.10	0.81	-0.72
Pcdha9	4.44	3.68	3.35	7.86	7.70	5.34	1.00	0.00	3.82	6.97	-0.72
Klhdc8a	51.02	48.32	44.14	78.24	80.41	79.91	1.00	0.00	47.83	79.52	-0.72
Stxbp5	57.51	58.50	53.91	92.83	93.78	95.30	1.00	0.00	56.64	93.97	-0.72
1110003E01Rik	78.37	86.85	97.19	147.16	147.96	139.01	1.00	0.00	87.47	144.71	-0.72
Pbld2	3.03	2.78	2.89	4.54	5.28	6.45	1.00	0.00	2.90	5.42	-0.72
Tet1	14.20	12.37	11.75	22.09	22.72	20.22	1.00	0.00	12.77	21.68	-0.72
Macrod1	15.33	14.67	12.59	23.90	21.47	26.66	1.00	0.00	14.20	24.01	-0.72
Fn3k	72.50	77.87	52.09	107.25	122.25	105.56	1.00	0.00	67.49	111.69	-0.72
Nop16	32.78	38.20	32.07	57.98	58.05	55.44	1.00	0.00	34.35	57.16	-0.72
Kcnc3	65.65	52.18	49.66	90.70	92.84	93.56	1.00	0.00	55.83	92.37	-0.72
Ppox	56.86	56.78	46.42	88.52	83.75	92.47	1.00	0.00	53.35	88.25	-0.72
Cr1l	11.63	13.81	13.61	24.34	20.85	20.82	1.00	0.00	13.02	22.00	-0.71
Elk1	39.67	37.27	33.46	61.37	62.46	59.20	1.00	0.00	36.80	61.01	-0.71
Eaf2	38.36	38.69	44.96	69.60	69.44	62.97	1.00	0.00	40.67	67.34	-0.71
Folh1	12.11	11.66	21.53	26.03	26.03	24.12	0.93	0.07	15.10	25.39	-0.71
Slc38a10	53.11	47.75	46.65	83.27	82.44	78.03	1.00	0.00	49.17	81.25	-0.71
Guca1a	1446.18	1536.16	1565.60	2313.79	2279.94	2860.88	1.00	0.00	1515.98	2484.87	-0.71
Chordc1	50.89	64.26	46.88	94.09	93.32	79.97	1.00	0.00	54.01	89.13	-0.71
Rdh9	6.99	6.49	8.77	12.51	12.42	13.40	1.00	0.00	7.42	12.78	-0.71
Cplx3	401.98	379.16	398.76	647.23	644.78	641.21	1.00	0.00	393.30	644.40	-0.71
Plekha1	171.28	184.56	173.41	278.20	279.61	310.37	1.00	0.00	176.42	289.39	-0.71
Ddx11	4.26	5.54	3.01	7.10	7.85	7.90	1.00	0.00	4.27	7.62	-0.71
Dusp6	21.31	18.82	21.55	34.58	34.18	33.91	1.00	0.00	20.56	34.22	-0.71
Cdh18	20.59	18.58	24.07	33.40	34.45	37.21	1.00	0.00	21.08	35.02	-0.71
Gpr162	166.56	152.91	158.72	266.89	260.21	254.50	1.00	0.00	159.40	260.53	-0.71
Cd59a	40.02	46.81	43.40	73.91	79.59	60.61	1.00	0.00	43.41	71.37	-0.70
Gm14306	0.60	0.49	1.00	2.72	1.49	1.09	0.74	0.26	0.70	1.76	-0.70
Lysmd2	26.04	34.12	31.93	49.21	50.34	52.16	1.00	0.00	30.70	50.57	-0.70
Wdfy1	23.01	25.18	28.61	42.32	42.10	42.41	1.00	0.00	25.60	42.28	-0.70
Rexo2	51.31	59.51	42.51	85.92	78.86	86.26	1.00	0.00	51.11	83.68	-0.70
Lman1	124.65	127.47	142.50	211.66	212.88	218.47	1.00	0.00	131.54	214.34	-0.70
Lrrc8c	9.14	8.43	8.10	14.67	15.36	13.50	1.00	0.00	8.55	14.51	-0.70
Rnf217	5.09	4.81	3.65	7.89	7.73	8.25	1.00	0.00	4.52	7.95	-0.70
Rasa2	33.91	34.19	44.35	60.40	61.25	62.61	1.00	0.00	37.48	61.42	-0.70
Nme1	227.68	235.25	228.22	370.67	370.80	380.88	1.00	0.00	230.39	374.12	-0.70
Col27a1	7.26	7.29	8.32	12.58	12.58	13.76	1.00	0.00	7.63	12.97	-0.70
Cnksr1	5.46	7.80	6.13	9.84	9.80	13.62	0.97	0.03	6.46	11.08	-0.70
9930023K05Rik	0.32	0.19	0.81	1.31	1.17	1.53	1.00	0.00	0.44	1.34	-0.69
Klf10	9.03	10.68	12.44	15.85	16.47	21.56	0.99	0.01	10.71	17.96	-0.69
Tex28	13.42	13.31	12.64	23.27	20.26	22.02	0.96	0.04	13.12	21.85	-0.69
Fkbp5	24.46	22.24	37.82	44.86	46.48	47.27	0.99	0.01	28.17	46.20	-0.69
Fbxl7	0.37	0.42	0.12	1.09	0.87	1.38	1.00	0.00	0.31	1.11	-0.69
Caprin2	19.19	19.59	19.99	31.38	32.40	33.11	1.00	0.00	19.59	32.29	-0.69
Mboat1	10.93	11.17	10.37	17.12	17.67	19.58	1.00	0.00	10.83	18.12	-0.69
Ttl	7.46	7.81	6.92	12.45	13.80	11.49	1.00	0.00	7.40	12.58	-0.69
Nhlrc2	33.03	31.65	40.89	59.50	61.18	51.48	1.00	0.00	35.19	57.39	-0.69
Mettl15	7.43	9.26	6.57	13.42	12.38	13.56	1.00	0.00	7.75	13.12	-0.69
Otud7a	14.28	12.77	13.95	22.23	22.36	23.31	1.00	0.00	13.67	22.64	-0.69
Taf6l	18.60	17.16	14.20	26.17	28.91	27.20	1.00	0.00	16.65	27.42	-0.69
Acad10	5.98	5.58	4.95	9.46	9.06	9.90	1.00	0.00	5.50	9.47	-0.69
Klhdc5	7.62	7.89	7.89	12.78	13.98	12.73	1.00	0.00	7.80	13.16	-0.69
Pmepa1	36.59	28.88	25.65	52.18	51.30	45.01	1.00	0.00	30.37	49.50	-0.69
Gimap6	2.85	3.78	4.01	7.98	7.00	3.98	0.64	0.36	3.55	6.32	-0.69
Dstyk	53.08	50.74	59.07	88.87	88.27	86.76	1.00	0.00	54.30	87.97	-0.69
Socs5	58.85	58.63	59.66	92.65	91.85	102.22	1.00	0.00	59.05	95.57	-0.69
Unc119b	38.40	37.26	39.07	63.58	63.68	58.97	1.00	0.00	38.24	62.08	-0.68
Ephx2	31.75	33.31	32.91	50.92	53.15	55.17	1.00	0.00	32.66	53.08	-0.68
Cuedc1	142.02	108.99	123.73	187.17	188.79	227.57	1.00	0.00	124.91	201.18	-0.68
Pigw	7.71	10.07	9.83	15.48	14.49	16.16	1.00	0.00	9.20	15.38	-0.68
Extl2	97.40	106.96	99.90	160.46	158.52	170.81	1.00	0.00	101.42	163.26	-0.68
2210021J22Rik	8.46	11.04	6.86	14.91	14.52	14.65	1.00	0.00	8.78	14.69	-0.68
Ppfia2	59.20	62.43	64.62	101.11	99.79	99.61	1.00	0.00	62.09	100.17	-0.68
Lig1	17.99	20.43	18.32	30.84	29.76	32.20	1.00	0.00	18.92	30.93	-0.68
Atp5k	767.73	795.90	729.40	1238.46	1238.86	1200.04	1.00	0.00	764.35	1225.79	-0.68
Copz1	145.90	157.21	156.99	247.11	243.29	247.85	1.00	0.00	153.36	246.08	-0.68
Tmem150a	20.21	30.72	26.06	41.09	41.66	42.22	1.00	0.00	25.66	41.66	-0.68
Atp1b2	1492.71	1358.39	1277.22	2174.32	2200.43	2224.89	1.00	0.00	1376.11	2199.88	-0.68
Slc31a1	33.80	36.56	40.97	61.89	61.41	56.38	1.00	0.00	37.11	59.89	-0.68
Cdh20	14.66	13.00	13.58	21.24	22.10	24.35	1.00	0.00	13.75	22.56	-0.68
Eif3l	78.28	81.94	89.59	137.26	132.23	131.03	1.00	0.00	83.27	133.51	-0.67
Ccdc63	6.10	5.33	8.44	10.79	10.32	12.38	1.00	0.00	6.62	11.16	-0.67
Bckdhb	71.80	79.33	69.50	124.54	127.34	101.65	1.00	0.00	73.54	117.85	-0.67
Clcn3	161.54	170.48	195.73	284.49	280.67	276.86	1.00	0.00	175.92	280.67	-0.67
Map2k6	17.96	21.04	14.73	31.04	31.87	24.39	0.99	0.01	17.91	29.10	-0.67
Pigg	33.14	34.63	29.69	52.60	51.95	52.26	1.00	0.00	32.49	52.27	-0.67
Pcdha11	2.60	1.83	1.25	2.97	4.68	3.16	0.89	0.11	1.89	3.60	-0.67
Dpagt1	18.80	20.62	15.85	28.86	29.81	31.00	1.00	0.00	18.42	29.89	-0.67
Luc7l3	310.87	345.84	360.43	543.36	533.63	542.58	1.00	0.00	339.05	539.86	-0.67
Nup62-il4i1	2.27	2.83	0.66	4.44	3.46	3.04	0.79	0.21	1.92	3.65	-0.67
Enoph1	69.53	63.49	60.56	103.90	103.48	101.96	1.00	0.00	64.53	103.11	-0.67
Limch1	41.71	37.96	39.05	62.79	63.14	64.36	1.00	0.00	39.57	63.43	-0.67
Aipl1	1442.93	1402.89	1298.51	2194.38	2191.99	2191.67	1.00	0.00	1381.44	2192.68	-0.67
Akr1c21	0.69	0.82	0.44	2.37	1.10	1.39	0.86	0.14	0.65	1.62	-0.67
D16Ertd472e	62.50	65.54	62.63	99.87	99.80	104.23	1.00	0.00	63.56	101.30	-0.66
Zfp934	2.92	4.18	3.86	6.80	5.57	6.72	1.00	0.00	3.66	6.37	-0.66
Gabarap	165.99	187.18	174.30	271.76	281.48	281.40	1.00	0.00	175.82	278.21	-0.66
Prdm8	73.32	66.84	55.93	101.04	104.58	105.50	1.00	0.00	65.36	103.71	-0.66
9130014G24Rik	0.09	0.29	0.16	1.07	0.79	0.72	1.00	0.00	0.18	0.86	-0.66
Gm5595	6.35	6.35	7.87	11.59	11.60	10.96	1.00	0.00	6.86	11.38	-0.66
Smc2	3.50	4.60	2.98	6.87	6.01	6.33	1.00	0.00	3.70	6.40	-0.66
Med27	36.51	36.50	39.59	56.67	60.03	62.49	1.00	0.00	37.53	59.73	-0.66
Ssxb5	0.00	0.50	0.00	1.15	1.37	0.00	0.60	0.40	0.17	0.84	-0.66
Dusp11	98.59	110.33	79.04	149.97	153.87	151.21	1.00	0.00	95.99	151.68	-0.65
Col11a1	4.74	6.49	5.95	8.94	9.75	10.03	1.00	0.00	5.73	9.57	-0.65
Maff	0.95	1.43	1.72	3.23	3.06	1.87	0.92	0.08	1.37	2.72	-0.65
Nos3	9.80	9.80	7.44	15.00	14.05	15.14	1.00	0.00	9.01	14.73	-0.65
2700089E24Rik	106.07	118.17	105.71	174.90	171.15	173.89	1.00	0.00	109.98	173.31	-0.65
Rab27a	8.95	10.61	8.42	14.59	15.85	15.21	1.00	0.00	9.33	15.22	-0.65
Samd1	9.73	10.93	9.17	15.95	16.96	15.65	0.99	0.01	9.95	16.19	-0.65
Tmem9	216.17	230.20	228.95	357.57	354.59	349.72	1.00	0.00	225.11	353.96	-0.65
Plac9	40.00	42.22	49.67	74.63	72.72	61.37	1.00	0.00	43.96	69.57	-0.65
Rbm41	16.09	19.35	17.67	26.83	27.16	31.02	1.00	0.00	17.70	28.34	-0.65
Nck2	13.39	11.71	9.97	20.45	18.77	17.46	1.00	0.00	11.69	18.90	-0.65
Oxct1	95.27	115.35	96.72	164.51	163.22	155.82	1.00	0.00	102.45	161.18	-0.65
BC053749	10.65	11.15	5.75	15.18	13.35	16.35	0.94	0.06	9.18	14.96	-0.65
Xrcc6	53.81	55.00	56.90	89.36	88.86	82.68	1.00	0.00	55.24	86.97	-0.65
Coq10b	32.78	30.54	38.38	59.27	55.98	45.46	1.00	0.00	33.90	53.57	-0.64
Tmem132b	7.20	5.35	6.71	10.16	10.60	11.01	1.00	0.00	6.42	10.59	-0.64
Fgd4	48.35	57.20	44.37	79.84	77.86	78.12	1.00	0.00	49.97	78.61	-0.64
Smarca1	17.65	19.32	18.62	30.24	30.32	27.93	1.00	0.00	18.53	29.50	-0.64
Pcdha12	5.39	5.22	5.57	8.41	10.57	7.96	1.00	0.00	5.39	8.98	-0.64
Osbpl6	38.13	33.87	34.50	54.41	56.84	56.69	1.00	0.00	35.50	55.98	-0.64
Rassf3	6.29	5.91	6.64	9.95	9.97	11.16	1.00	0.00	6.28	10.36	-0.64
Rcan1	48.76	46.51	46.73	75.89	72.82	74.38	1.00	0.00	47.33	74.37	-0.64
Tnfsf9	6.69	6.41	3.61	10.23	9.26	8.23	0.98	0.02	5.57	9.24	-0.64
Plscr2	0.62	1.04	1.20	2.36	1.50	2.28	0.98	0.02	0.96	2.05	-0.64
Mospd1	16.77	18.68	21.05	28.59	28.88	32.19	1.00	0.00	18.83	29.89	-0.64
Abcc5	117.47	123.62	106.07	182.11	179.67	180.46	1.00	0.00	115.72	180.75	-0.64
Ralbp1	45.15	42.04	43.95	69.36	68.68	67.82	1.00	0.00	43.71	68.62	-0.64
Ggnbp1	6.62	6.14	7.50	10.06	10.60	12.54	1.00	0.00	6.75	11.07	-0.64
Baiap2	25.82	22.19	22.03	37.53	38.71	34.46	1.00	0.00	23.35	36.90	-0.64
Cox18	11.06	10.35	11.38	15.81	16.21	20.70	1.00	0.00	10.93	17.57	-0.64
Sar1b	96.99	103.80	115.77	160.19	168.70	165.44	1.00	0.00	105.52	164.78	-0.64
Gfer	17.29	16.60	16.56	27.13	26.18	26.86	1.00	0.00	16.82	26.72	-0.64
Gab1	18.34	14.85	15.78	25.61	26.54	25.70	1.00	0.00	16.32	25.95	-0.64
Lhpp	25.94	30.76	26.36	44.55	43.75	42.58	1.00	0.00	27.69	43.63	-0.64
Fmnl2	11.51	12.15	10.42	18.18	19.15	17.28	1.00	0.00	11.36	18.21	-0.64
Unc79	22.58	19.19	18.45	32.00	32.12	31.05	1.00	0.00	20.07	31.72	-0.63
C1ql3	62.25	69.63	76.07	108.43	105.30	110.59	1.00	0.00	69.32	108.11	-0.63
C1galt1c1	36.83	48.52	42.20	67.61	64.71	67.20	1.00	0.00	42.52	66.51	-0.63
Cables1	3.96	4.45	5.68	7.80	7.87	7.83	1.00	0.00	4.70	7.83	-0.63
Pcgf6	23.40	29.42	21.50	39.55	39.49	37.82	1.00	0.00	24.77	38.95	-0.63
Fndc8	5.12	5.68	4.26	9.14	9.12	6.73	1.00	0.00	5.02	8.33	-0.63
Cerkl	58.40	52.31	72.68	95.57	92.49	97.73	1.00	0.00	61.13	95.26	-0.63
Dusp16	18.35	19.44	16.79	29.28	28.98	27.91	1.00	0.00	18.19	28.72	-0.63
Tmem205	38.22	36.57	33.73	60.13	53.91	55.61	1.00	0.00	36.17	56.55	-0.63
Arap1	16.32	13.60	15.56	23.46	23.92	24.64	1.00	0.00	15.16	24.01	-0.63
H2-Q8	3.15	5.27	3.67	6.86	6.03	7.43	0.98	0.02	4.03	6.77	-0.63
1810011O10Rik	3.09	2.56	4.15	5.57	7.17	4.02	0.70	0.30	3.26	5.59	-0.63
Col17a1	3.70	3.59	4.02	6.04	6.48	6.58	1.00	0.00	3.77	6.37	-0.63
Bmp2k	12.76	11.51	14.21	19.97	20.06	21.03	1.00	0.00	12.82	20.35	-0.63
Txndc16	50.55	59.11	47.79	81.55	82.35	80.87	1.00	0.00	52.48	81.59	-0.63
2410022L05Rik	55.47	54.03	57.06	83.43	85.16	90.25	1.00	0.00	55.52	86.28	-0.63
Unc5b	8.41	6.18	6.08	11.40	11.08	11.06	1.00	0.00	6.89	11.18	-0.63
Calr	432.23	465.94	358.83	668.21	681.24	593.16	1.00	0.00	419.00	647.54	-0.63
Tmem80	43.50	48.70	40.03	68.35	66.62	70.80	1.00	0.00	44.08	68.59	-0.63
Ppic	3.14	3.33	4.64	5.79	7.84	5.15	0.87	0.13	3.70	6.26	-0.63
Hmgn3	152.22	164.58	167.87	246.35	256.58	246.89	1.00	0.00	161.56	249.94	-0.63
Twsg1	39.12	39.99	43.63	63.17	62.81	64.87	1.00	0.00	40.91	63.62	-0.62
Fam175a	11.74	16.08	14.10	20.96	22.66	22.64	1.00	0.00	13.98	22.09	-0.62
Hps4	32.08	28.34	27.40	47.97	47.46	41.58	1.00	0.00	29.27	45.67	-0.62
Nap1l1	434.30	463.67	514.19	724.28	726.95	724.58	1.00	0.00	470.72	725.27	-0.62
Frrs1	0.41	1.03	0.34	1.82	1.18	1.35	0.98	0.02	0.59	1.45	-0.62
Arl6	180.25	210.43	202.07	313.81	292.99	307.33	1.00	0.00	197.58	304.71	-0.62
Otx2	309.20	318.48	296.08	492.70	483.39	447.59	1.00	0.00	307.92	474.56	-0.62
Lrp11	84.71	78.82	80.43	124.26	128.50	124.36	1.00	0.00	81.32	125.71	-0.62
Ms4a7	0.17	0.76	0.26	0.49	1.93	1.03	0.63	0.37	0.40	1.15	-0.62
Aven	18.35	21.27	15.86	29.32	26.68	30.91	1.00	0.00	18.49	28.97	-0.62
Serping1	10.80	10.88	14.04	17.47	15.63	23.42	0.77	0.23	11.90	18.84	-0.62
Ndn	182.52	171.02	184.88	279.27	277.87	271.89	1.00	0.00	179.48	276.35	-0.62
Senp3	95.11	98.06	84.76	144.49	147.54	136.52	1.00	0.00	92.64	142.85	-0.62
Ank	74.37	72.26	70.87	111.02	110.56	114.02	1.00	0.00	72.50	111.87	-0.62
Grm6	98.44	106.52	69.37	148.23	147.94	126.67	0.95	0.05	91.44	140.95	-0.62
BC002230	23.62	24.33	25.18	37.64	37.25	38.99	1.00	0.00	24.38	37.96	-0.62
Hsp90b1	412.09	497.71	433.12	700.71	682.59	677.85	1.00	0.00	447.64	687.05	-0.62
Abca8a	111.76	125.32	130.39	192.17	185.25	187.68	1.00	0.00	122.49	188.36	-0.62
Id1	16.10	9.52	11.26	21.19	18.24	18.71	0.99	0.01	12.29	19.38	-0.62
Jak3	1.52	1.30	1.42	2.30	2.01	3.80	0.77	0.23	1.41	2.70	-0.62
Ctnnal1	15.89	18.16	23.45	26.00	28.41	35.23	0.82	0.18	19.17	29.88	-0.61
As3mt	61.39	66.34	64.54	101.58	99.24	94.77	1.00	0.00	64.09	98.53	-0.61
Lipo1	12.43	13.14	12.22	17.95	20.03	21.39	1.00	0.00	12.60	19.79	-0.61
Tob1	142.99	140.59	136.53	232.82	229.90	180.68	1.00	0.00	140.04	214.47	-0.61
Canx	242.09	261.87	258.96	396.87	385.71	384.12	1.00	0.00	254.31	388.90	-0.61
Eml4	30.57	32.30	31.00	48.26	48.34	48.27	1.00	0.00	31.29	48.29	-0.61
Mrps6	39.03	45.66	34.41	62.22	55.47	65.63	1.00	0.00	39.70	61.11	-0.61
Rer1	100.88	116.35	114.37	175.57	167.74	164.22	1.00	0.00	110.53	169.18	-0.61
Srrm4	58.30	53.70	55.59	85.81	89.46	81.93	1.00	0.00	55.87	85.73	-0.61
Vash1	48.65	46.18	44.45	70.42	71.27	72.27	1.00	0.00	46.43	71.32	-0.61
Hsdl2	23.43	25.65	22.09	36.36	36.36	37.38	1.00	0.00	23.72	36.70	-0.61
Nphs1	11.35	13.69	11.92	19.90	18.25	19.76	1.00	0.00	12.32	19.30	-0.61
Gas2	12.98	10.79	17.66	21.40	19.77	23.48	0.98	0.02	13.81	21.55	-0.61
Mageh1	77.89	86.63	84.36	129.18	125.64	125.67	1.00	0.00	82.96	126.83	-0.61
Erv3	0.47	0.28	0.30	0.84	1.33	1.01	1.00	0.00	0.35	1.06	-0.61
Ssfa2	41.12	40.12	45.12	66.12	67.89	59.74	1.00	0.00	42.12	64.58	-0.60
Cdkl2	18.12	20.12	20.16	30.49	29.35	30.52	1.00	0.00	19.47	30.12	-0.60
Enam	0.74	0.65	0.71	1.46	1.32	1.97	1.00	0.00	0.70	1.58	-0.60
Robo3	0.72	1.20	0.89	2.23	1.64	1.95	1.00	0.00	0.94	1.94	-0.60
Kif13a	64.23	63.05	61.27	98.19	96.52	93.29	1.00	0.00	62.85	96.00	-0.60
Thoc2	58.39	68.78	67.11	98.13	97.94	100.54	1.00	0.00	64.76	98.87	-0.60
Parp2	48.47	57.12	54.54	82.00	80.36	82.34	1.00	0.00	53.38	81.57	-0.60
Rfx5	28.87	27.06	26.34	42.53	42.43	41.50	1.00	0.00	27.42	42.15	-0.60
Wdr13	68.22	64.50	67.27	101.24	101.34	102.58	1.00	0.00	66.67	101.72	-0.60
Sgpp2	26.17	25.68	23.74	38.70	39.76	37.85	1.00	0.00	25.20	38.77	-0.60
Crispld1	1.76	1.86	1.60	3.57	3.71	2.19	0.94	0.06	1.74	3.16	-0.60
Ears2	7.70	8.50	7.56	13.73	12.34	11.48	1.00	0.00	7.92	12.52	-0.60
Ing2	27.75	30.37	28.97	43.31	43.99	46.09	1.00	0.00	29.03	44.46	-0.60
Podn	3.25	2.52	2.54	5.46	4.96	3.69	0.99	0.01	2.77	4.71	-0.60
Kcne1l	6.30	7.22	6.90	12.41	12.32	7.66	0.75	0.25	6.81	10.80	-0.60
Egf	3.50	3.70	4.81	6.40	6.41	6.88	1.00	0.00	4.00	6.56	-0.60
Clip4	45.11	43.16	44.78	64.13	65.93	72.42	1.00	0.00	44.35	67.49	-0.59
Alg3	25.70	25.89	22.06	36.87	36.49	39.37	1.00	0.00	24.55	37.58	-0.59
S100a1	50.32	55.68	54.21	81.77	73.11	88.56	1.00	0.00	53.41	81.15	-0.59
Slc25a13	1.98	1.50	2.81	3.70	3.39	3.93	1.00	0.00	2.09	3.67	-0.59
Mrps35	35.50	35.62	34.50	51.27	53.37	56.30	1.00	0.00	35.21	53.65	-0.59
Morc4	2.60	2.13	2.56	3.66	4.11	4.75	1.00	0.00	2.43	4.17	-0.59
Pdia3	135.20	155.74	149.46	227.85	224.38	213.54	1.00	0.00	146.80	221.93	-0.59
Kcnd3	58.53	46.99	44.17	73.96	78.17	75.08	1.00	0.00	49.90	75.73	-0.59
Btg1	48.51	53.93	54.85	81.73	80.09	76.61	1.00	0.00	52.43	79.48	-0.59
Pdha1	108.86	118.06	117.27	175.84	171.36	172.67	1.00	0.00	114.73	173.29	-0.59
Prdx2	450.27	469.68	434.03	700.04	678.69	660.73	1.00	0.00	451.32	679.82	-0.59
Sez6	88.41	68.85	65.81	114.87	113.13	109.16	1.00	0.00	74.36	112.39	-0.59
Syp	1316.42	1200.56	1222.43	1898.18	1890.38	1837.88	1.00	0.00	1246.47	1875.48	-0.59
Rpl10	403.91	452.22	439.39	641.64	634.45	673.75	1.00	0.00	431.84	649.95	-0.59
Arl5a	50.20	52.83	54.95	79.20	78.93	80.83	1.00	0.00	52.66	79.65	-0.59
Myo19	9.13	9.41	7.28	12.28	14.12	13.92	1.00	0.00	8.61	13.44	-0.59
Dnajc3	30.21	31.73	31.97	48.72	47.92	45.94	1.00	0.00	31.30	47.53	-0.59
Hlcs	12.44	8.89	14.23	17.30	18.64	18.97	1.00	0.00	11.85	18.30	-0.59
Syap1	51.35	51.69	56.26	80.99	79.00	80.71	1.00	0.00	53.10	80.23	-0.59
Cnot7	93.09	105.64	101.33	151.84	150.50	149.59	1.00	0.00	100.02	150.64	-0.59
Stk25	178.05	183.62	176.04	272.51	269.89	266.24	1.00	0.00	179.24	269.55	-0.59
Parp9	4.82	3.85	4.15	8.26	5.82	6.67	0.99	0.01	4.27	6.91	-0.59
Fbln5	1.09	1.24	0.84	2.13	2.42	1.71	1.00	0.00	1.06	2.09	-0.59
Zranb1	139.27	141.37	205.41	253.91	255.94	220.65	0.80	0.20	162.02	243.50	-0.58
Suox	12.42	11.50	12.38	19.26	19.54	17.14	1.00	0.00	12.10	18.65	-0.58
Dnttip2	61.47	73.08	89.33	113.13	113.82	110.26	1.00	0.00	74.63	112.41	-0.58
Ptpn3	4.09	3.85	3.32	5.99	5.76	6.63	1.00	0.00	3.76	6.13	-0.58
B3gat3	111.14	104.17	97.59	157.54	157.33	155.40	1.00	0.00	104.30	156.76	-0.58
Ly6c1	43.26	45.67	55.99	66.30	75.23	77.06	1.00	0.00	48.30	72.86	-0.58
Pgcp	19.17	20.42	20.84	30.77	32.63	28.59	1.00	0.00	20.14	30.66	-0.58
Cgnl1	11.87	11.32	10.41	16.70	18.94	16.17	1.00	0.00	11.20	17.27	-0.58
Tef	208.25	189.94	207.16	296.74	291.63	319.05	1.00	0.00	201.78	302.47	-0.58
Slc25a14	23.85	27.68	31.42	42.10	42.66	40.83	1.00	0.00	27.65	41.87	-0.58
Itga4	38.32	40.21	48.73	63.06	63.05	65.72	1.00	0.00	42.42	63.94	-0.58
Ctnna1	95.96	97.23	109.87	147.33	153.87	153.48	1.00	0.00	101.02	151.56	-0.58
Prdx3	78.92	88.21	85.47	131.91	122.17	124.86	1.00	0.00	84.20	126.32	-0.58
Stx16	70.70	73.93	60.63	101.67	102.39	104.12	1.00	0.00	68.42	102.72	-0.58
Scap	98.34	82.69	76.53	131.77	129.23	125.10	1.00	0.00	85.85	128.70	-0.58
Spred1	65.35	63.25	60.56	97.99	91.32	94.52	1.00	0.00	63.05	94.61	-0.58
Tcirg1	6.16	6.90	6.38	10.47	8.98	11.02	1.00	0.00	6.48	10.16	-0.58
Tspan31	119.17	129.82	109.08	180.52	178.91	175.70	1.00	0.00	119.35	178.38	-0.58
Nphp4	21.00	18.44	17.37	28.63	29.92	27.53	1.00	0.00	18.94	28.69	-0.57
A730017C20Rik	78.64	92.72	86.53	129.36	131.31	124.82	1.00	0.00	85.96	128.50	-0.57
Ifrd1	65.82	68.15	68.78	101.84	100.72	100.79	1.00	0.00	67.58	101.12	-0.57
Dcaf4	24.80	23.88	27.00	36.15	34.23	43.76	1.00	0.00	25.22	38.05	-0.57
Mertk	7.73	8.25	8.04	13.35	13.22	10.64	1.00	0.00	8.00	12.40	-0.57
Slc19a1	37.29	36.12	37.25	62.29	55.03	48.86	1.00	0.00	36.89	55.39	-0.57
Cisd3	72.12	70.87	64.42	103.50	105.09	101.56	1.00	0.00	69.14	103.38	-0.57
Cacybp	62.10	68.18	62.62	99.43	97.80	91.19	1.00	0.00	64.30	96.14	-0.57
Rbm45	87.29	88.05	84.28	132.02	127.03	128.05	1.00	0.00	86.54	129.03	-0.57
Obsl1	4.71	5.09	4.08	7.06	7.49	7.52	1.00	0.00	4.63	7.36	-0.57
H2-D1	65.52	63.24	72.81	102.79	89.99	107.97	1.00	0.00	67.19	100.25	-0.57
Gpr137c	20.23	18.71	19.80	29.97	28.27	30.42	1.00	0.00	19.58	29.56	-0.57
2810407C02Rik	150.23	170.86	164.96	244.02	242.26	236.55	1.00	0.00	162.02	240.95	-0.57
Tdrd9	12.90	13.55	13.65	19.32	20.33	21.31	1.00	0.00	13.37	20.32	-0.57
Ube2e1	96.17	107.42	111.29	161.70	153.08	153.79	1.00	0.00	104.96	156.19	-0.57
Scml2	1.70	1.75	2.31	3.62	3.18	3.19	1.00	0.00	1.92	3.33	-0.57
Dhrs11	2.78	2.54	3.62	4.58	4.31	5.81	0.80	0.20	2.98	4.90	-0.57
2900053A13Rik	85.91	110.45	85.71	141.58	142.98	134.95	1.00	0.00	94.03	139.84	-0.57
Tmed5	11.58	13.07	11.82	19.14	17.77	18.58	1.00	0.00	12.15	18.49	-0.57
Nrarp	8.97	9.51	7.91	12.36	13.14	15.05	1.00	0.00	8.80	13.52	-0.57
Cyb561d2	9.27	10.22	7.52	12.60	14.33	14.54	1.00	0.00	9.01	13.82	-0.57
Tmtc1	13.19	12.48	12.24	18.17	18.40	21.04	1.00	0.00	12.64	19.21	-0.57
Tpst1	33.74	32.92	36.86	51.98	53.82	49.01	1.00	0.00	34.51	51.60	-0.57
Kctd15	61.85	58.63	50.95	85.30	85.10	84.97	1.00	0.00	57.14	85.12	-0.57
Sv2b	323.25	356.97	334.19	491.67	490.90	521.35	1.00	0.00	338.14	501.31	-0.57
Rgs5	63.09	70.74	71.06	112.96	102.98	88.85	1.00	0.00	68.30	101.60	-0.57
Fgf5	0.87	0.50	0.75	1.15	1.26	2.18	0.87	0.13	0.71	1.53	-0.57
Derl3	2.37	1.82	0.86	2.65	3.16	3.08	0.86	0.14	1.68	2.97	-0.56
Nfe2l2	29.50	33.71	36.39	50.14	47.12	51.50	1.00	0.00	33.20	49.59	-0.56
BC031353	56.86	54.05	55.15	82.05	82.68	82.31	1.00	0.00	55.35	82.35	-0.56
Cdhr1	880.15	879.84	811.58	1289.46	1294.29	1221.15	1.00	0.00	857.19	1268.30	-0.56
Zfp809	17.28	22.04	19.34	28.90	30.59	28.70	1.00	0.00	19.55	29.40	-0.56
Kcnn1	10.99	9.23	8.78	14.88	14.73	14.70	1.00	0.00	9.67	14.77	-0.56
Vegfa	142.80	142.41	122.45	195.69	201.82	206.60	1.00	0.00	135.89	201.37	-0.56
Rasl10b	91.44	79.49	80.81	122.84	120.16	130.34	1.00	0.00	83.91	124.44	-0.56
Lgsn	0.28	0.43	0.57	0.94	1.55	0.83	0.93	0.07	0.43	1.11	-0.56
Ambra1	54.65	47.82	48.42	74.75	75.99	73.23	1.00	0.00	50.30	74.66	-0.56
Acn9	24.58	23.62	29.14	35.62	35.92	43.93	0.99	0.01	25.78	38.49	-0.56
Dnajc12	90.06	99.65	93.13	143.92	136.77	137.44	1.00	0.00	94.28	139.38	-0.56
Lcorl	20.85	26.02	28.04	36.92	36.63	38.21	1.00	0.00	24.97	37.25	-0.56
Atxn7l3b	184.84	189.09	199.04	289.52	274.49	281.29	1.00	0.00	190.99	281.77	-0.56
A730011L01Rik	26.21	23.71	25.38	37.97	37.85	36.46	1.00	0.00	25.10	37.43	-0.56
Zfp219	59.80	42.18	41.88	68.91	70.88	73.28	1.00	0.00	47.95	71.03	-0.56
Rnpep	21.00	22.07	17.87	30.76	30.26	30.04	1.00	0.00	20.31	30.35	-0.56
BC018242	50.92	37.08	39.47	65.12	61.79	62.04	1.00	0.00	42.49	62.98	-0.56
Mtpn	88.30	95.13	101.54	142.57	141.28	136.80	1.00	0.00	94.99	140.22	-0.56
Thsd7a	32.93	25.83	26.98	42.24	43.56	41.62	1.00	0.00	28.58	42.47	-0.56
Fas	1.49	1.17	2.14	2.21	2.63	3.62	0.74	0.26	1.60	2.82	-0.56
Ptgfr	0.65	0.75	0.66	0.95	1.26	2.23	0.67	0.33	0.69	1.48	-0.56
Hap1	119.52	104.72	101.52	171.60	163.59	144.86	1.00	0.00	108.59	160.02	-0.56
Alg9	14.93	15.89	12.79	23.06	20.97	21.43	1.00	0.00	14.54	21.82	-0.55
Gbp2	2.45	3.09	2.72	5.02	3.32	5.19	0.90	0.10	2.75	4.51	-0.55
Nadk	29.94	28.41	26.31	43.34	44.14	38.23	1.00	0.00	28.22	41.91	-0.55
Gpcpd1	55.55	63.63	63.98	90.20	91.30	88.83	1.00	0.00	61.05	90.11	-0.55
Wdr12	17.36	17.63	17.80	26.64	26.12	26.14	1.00	0.00	17.60	26.30	-0.55
Coq4	9.92	8.94	7.77	13.21	12.70	14.56	1.00	0.00	8.88	13.49	-0.55
Mgp	41.94	38.56	51.76	62.29	65.84	67.28	1.00	0.00	44.09	65.14	-0.55
Lysmd1	33.93	30.84	28.97	47.24	45.79	45.87	1.00	0.00	31.25	46.30	-0.55
Lrfn3	12.35	7.30	9.14	14.50	14.35	14.78	1.00	0.00	9.60	14.54	-0.55
Amot	2.95	3.37	2.69	5.32	4.54	4.76	1.00	0.00	3.00	4.87	-0.55
Ralgds	30.65	27.29	31.12	45.53	44.05	42.34	1.00	0.00	29.68	43.98	-0.55
Pion	6.95	6.88	6.40	10.86	9.08	11.10	1.00	0.00	6.74	10.35	-0.55
Tmem126a	47.00	53.28	56.14	81.41	71.92	77.27	1.00	0.00	52.14	76.87	-0.55
Tram1l1	36.65	44.17	42.25	61.66	61.17	58.89	1.00	0.00	41.02	60.57	-0.55
Rnls	4.95	3.82	4.07	6.75	5.31	8.15	0.77	0.23	4.28	6.74	-0.55
Kcng4	25.06	21.84	18.13	32.62	32.49	31.53	1.00	0.00	21.68	32.22	-0.55
Ttc16	2.00	2.31	2.56	3.93	3.17	4.34	1.00	0.00	2.29	3.82	-0.55
Mat2a	490.27	526.89	542.89	741.40	730.98	812.24	1.00	0.00	520.02	761.54	-0.55
2310030N02Rik	11.78	12.15	14.42	17.76	16.73	23.03	0.92	0.08	12.78	19.17	-0.55
Zfp710	5.30	4.20	5.63	7.98	7.78	7.77	1.00	0.00	5.05	7.84	-0.55
BC048943	253.32	277.83	278.48	376.14	395.14	413.85	1.00	0.00	269.88	395.04	-0.55
4933408B17Rik	4.24	5.00	5.60	8.29	7.86	6.88	1.00	0.00	4.95	7.68	-0.55
Sulf1	39.97	45.48	34.89	54.60	54.67	67.64	0.94	0.06	40.11	58.97	-0.54
Wdr6	291.76	248.92	208.08	380.31	376.50	336.37	0.99	0.01	249.59	364.39	-0.54
Lipa	14.43	16.29	13.71	21.75	23.46	20.90	1.00	0.00	14.81	22.03	-0.54
Atp6v1b2	562.40	597.68	585.80	853.29	850.31	840.86	1.00	0.00	581.96	848.15	-0.54
Agtpbp1	135.22	142.82	129.01	190.92	191.35	211.96	1.00	0.00	135.68	198.08	-0.54
Nr1d2	136.74	148.74	161.18	214.29	214.15	223.12	1.00	0.00	148.88	217.19	-0.54
Kat2b	85.09	88.36	100.56	134.56	131.04	134.51	1.00	0.00	91.34	133.37	-0.54
Gstz1	41.31	39.39	42.54	62.10	60.44	58.12	1.00	0.00	41.08	60.22	-0.54
Chst2	20.19	16.93	19.60	27.76	27.45	28.66	1.00	0.00	18.91	27.96	-0.54
Lect1	21.31	25.43	18.08	29.59	30.63	35.44	0.99	0.01	21.61	31.89	-0.54
Cxx1a	131.83	113.94	111.74	181.55	173.23	166.52	1.00	0.00	119.17	173.77	-0.54
Adamts9	0.96	0.76	0.93	1.81	2.25	1.16	0.90	0.10	0.88	1.74	-0.54
Skil	30.22	31.66	34.58	48.73	48.30	44.53	1.00	0.00	32.15	47.19	-0.54
Zkscan1	28.33	28.87	37.06	46.84	47.28	44.24	1.00	0.00	31.42	46.12	-0.54
Tmem22	39.86	41.33	40.55	57.43	58.49	62.37	1.00	0.00	40.58	59.43	-0.54
D0H4S114	371.38	398.25	389.72	569.80	563.32	553.09	1.00	0.00	386.45	562.07	-0.54
Etfb	60.84	60.75	49.26	83.27	83.66	82.60	1.00	0.00	56.95	83.18	-0.54
Nedd4	415.69	418.07	376.70	592.71	602.38	564.48	1.00	0.00	403.48	586.52	-0.54
Gch1	0.64	0.77	0.17	1.22	1.51	0.93	0.97	0.03	0.53	1.22	-0.54
Sfrs18	195.21	224.17	164.87	275.40	285.74	288.04	1.00	0.00	194.75	283.06	-0.54
Acvr1	16.40	15.93	15.45	22.63	22.52	25.53	1.00	0.00	15.93	23.56	-0.54
Enox2	11.19	11.06	11.90	17.18	16.61	17.11	1.00	0.00	11.39	16.97	-0.54
Angpt2	4.86	5.48	5.79	8.31	9.45	6.98	0.99	0.01	5.38	8.25	-0.54
Lime1	71.84	78.28	66.88	106.39	105.43	104.14	1.00	0.00	72.33	105.32	-0.54
Zbtb12	13.78	13.57	10.76	18.73	17.89	19.98	1.00	0.00	12.70	18.87	-0.54
Nipal2	10.54	10.72	9.01	14.82	15.50	14.89	1.00	0.00	10.09	15.07	-0.54
Neurl1a	63.45	57.93	48.07	86.02	83.66	77.22	1.00	0.00	56.49	82.30	-0.54
1110008L16Rik	2.31	2.69	3.24	4.84	3.52	4.93	0.96	0.04	2.75	4.43	-0.53
Trim30a	0.93	0.78	0.89	1.88	1.19	2.04	0.98	0.02	0.87	1.70	-0.53
Echdc1	10.88	13.00	10.63	17.17	16.87	17.27	1.00	0.00	11.50	17.10	-0.53
Zfp583	3.64	4.57	5.14	6.28	7.08	7.29	1.00	0.00	4.45	6.89	-0.53
Mbtps2	16.08	16.26	18.97	25.22	25.29	25.09	1.00	0.00	17.10	25.20	-0.53
BC096441	19.26	17.56	22.35	28.09	34.94	23.94	0.65	0.35	19.72	28.99	-0.53
Kctd21	11.30	12.60	6.59	14.88	15.37	15.22	0.81	0.19	10.16	15.16	-0.53
A430078G23Rik	38.87	38.13	31.28	50.80	55.14	52.04	1.00	0.00	36.09	52.66	-0.53
Gmppb	10.11	8.69	11.34	16.36	14.15	14.43	1.00	0.00	10.05	14.98	-0.53
Apex1	15.11	15.20	20.24	24.42	23.41	26.64	1.00	0.00	16.85	24.82	-0.53
Aig1	65.22	65.89	68.30	99.32	101.00	89.33	1.00	0.00	66.47	96.55	-0.53
Elmo2	83.08	81.97	73.80	116.23	116.71	113.56	1.00	0.00	79.61	115.50	-0.53
Wdr76	11.11	12.03	11.19	17.29	15.99	17.64	1.00	0.00	11.44	16.97	-0.53
Ehhadh	4.90	5.04	6.92	8.01	7.85	9.82	0.97	0.03	5.62	8.56	-0.53
Paqr5	1.90	1.91	2.30	2.99	3.22	3.94	1.00	0.00	2.04	3.38	-0.53
Asph	82.93	86.16	86.78	117.32	118.44	134.71	1.00	0.00	85.29	123.49	-0.53
Tmem120b	9.48	7.50	6.87	11.99	12.12	11.61	1.00	0.00	7.95	11.90	-0.53
Ccnl1	121.75	128.59	145.50	191.82	186.35	193.54	1.00	0.00	131.94	190.57	-0.53
Ftsjd2	112.80	117.44	108.93	163.18	165.17	161.67	1.00	0.00	113.06	163.34	-0.53
Tnfrsf18	31.67	28.03	22.58	36.86	39.41	43.56	1.00	0.00	27.43	39.94	-0.53
Srprb	72.96	74.33	64.69	99.20	105.83	101.62	1.00	0.00	70.66	102.22	-0.53
Slc43a3	1.38	1.64	2.27	3.35	2.90	2.68	0.98	0.02	1.76	2.98	-0.53
Mrps23	52.36	56.32	60.64	85.84	82.74	76.52	1.00	0.00	56.44	81.70	-0.53
Ahi1	131.14	142.14	153.95	209.71	206.72	199.53	1.00	0.00	142.41	205.32	-0.52
Cisd2	71.51	79.10	81.07	110.17	110.83	113.63	1.00	0.00	77.23	111.54	-0.52
Cplx2	170.70	162.26	162.52	242.56	244.94	226.32	1.00	0.00	165.16	237.94	-0.52
Hspa4	127.19	136.61	115.98	186.24	184.29	176.90	1.00	0.00	126.59	182.48	-0.52
Fkbp2	114.49	113.60	78.58	144.76	151.07	146.37	0.99	0.01	102.22	147.40	-0.52
Hnrnpa2b1	666.08	716.26	662.14	979.48	984.24	975.24	1.00	0.00	681.49	979.65	-0.52
Fam173a	89.43	78.88	70.63	116.20	111.70	116.56	1.00	0.00	79.65	114.82	-0.52
2310004N24Rik	49.24	58.43	48.71	74.31	77.06	74.50	1.00	0.00	52.13	75.29	-0.52
Rev3l	76.19	79.30	85.59	111.88	115.26	120.29	1.00	0.00	80.36	115.81	-0.52
Sod3	3.37	2.87	2.89	4.97	6.01	3.43	0.70	0.30	3.05	4.81	-0.52
BC057079	11.94	12.54	13.75	17.91	18.55	19.68	1.00	0.00	12.74	18.71	-0.52
Prim1	9.14	14.28	9.78	15.66	16.50	16.77	0.96	0.04	11.07	16.31	-0.52
Rpe	25.21	33.34	23.98	42.58	39.35	37.65	0.99	0.01	27.51	39.86	-0.52
B3gnt2	13.77	14.33	18.49	23.04	23.63	21.33	1.00	0.00	15.53	22.67	-0.52
P4ha2	17.34	19.75	17.62	25.32	26.94	27.35	1.00	0.00	18.24	26.54	-0.52
Pkdcc	8.98	7.10	8.61	12.58	12.71	11.32	1.00	0.00	8.23	12.20	-0.52
Galntl4	16.70	14.62	15.53	20.92	22.90	24.47	1.00	0.00	15.62	22.77	-0.52
Bach1	15.98	15.26	16.95	23.26	24.49	22.47	1.00	0.00	16.07	23.41	-0.52
Dusp22	82.87	92.21	107.44	137.72	129.93	137.55	1.00	0.00	94.17	135.06	-0.52
Gpr135	9.17	4.58	9.13	10.89	10.82	12.29	0.74	0.26	7.62	11.33	-0.52
Apoe	727.20	628.84	720.82	1048.64	1019.28	902.20	1.00	0.00	692.29	990.04	-0.52
Rabepk	30.30	28.96	31.09	44.00	45.24	41.14	1.00	0.00	30.12	43.46	-0.51
Mtus1	61.82	60.34	56.79	86.72	87.42	82.82	1.00	0.00	59.65	85.65	-0.51
Gimap5	0.27	0.57	0.39	1.40	0.94	0.71	0.90	0.10	0.41	1.02	-0.51
Nln	4.79	4.45	6.51	7.04	7.42	9.31	0.85	0.15	5.25	7.92	-0.51
A130022J15Rik	15.48	16.86	15.38	23.31	22.61	23.50	1.00	0.00	15.91	23.14	-0.51
Ppef1	1.19	1.37	1.68	2.19	2.12	3.01	0.95	0.05	1.41	2.44	-0.51
Zfp324	14.33	11.87	10.33	18.02	17.89	17.53	1.00	0.00	12.18	17.81	-0.51
Nprl2	39.09	42.18	34.61	55.51	54.84	56.31	1.00	0.00	38.63	55.55	-0.51
Mall	0.13	0.47	0.25	0.91	1.10	0.50	0.93	0.07	0.28	0.83	-0.51
Pla1a	0.26	0.35	0.75	0.85	0.99	1.39	0.85	0.15	0.46	1.08	-0.51
Lpcat2	44.79	46.95	41.98	61.15	61.45	69.33	1.00	0.00	44.57	63.98	-0.51
Creld1	53.13	48.96	41.59	70.41	70.95	64.66	1.00	0.00	47.89	68.67	-0.51
Chka	57.19	55.17	67.04	83.62	89.71	83.49	1.00	0.00	59.80	85.61	-0.51
Rbms2	8.85	8.61	8.37	13.06	13.52	11.50	1.00	0.00	8.61	12.69	-0.51
Hn1	43.11	41.58	40.00	59.14	59.48	60.19	1.00	0.00	41.56	59.60	-0.51
Lypla1	80.55	96.60	90.57	128.68	125.93	127.62	1.00	0.00	89.24	127.41	-0.51
Ccdc68	0.18	0.16	0.27	0.40	0.53	1.19	0.80	0.20	0.20	0.71	-0.51
Prmt2	49.35	50.43	39.37	66.81	67.03	65.37	1.00	0.00	46.38	66.40	-0.51
Tmem85	157.31	158.64	159.96	225.51	221.62	230.95	1.00	0.00	158.64	226.03	-0.51
Anxa7	38.10	44.38	37.34	58.65	59.51	53.48	1.00	0.00	39.94	57.21	-0.51
Idh3g	179.08	196.46	184.46	255.05	263.85	278.56	1.00	0.00	186.67	265.82	-0.51
Zgpat	79.41	79.14	66.55	109.57	108.19	103.46	1.00	0.00	75.03	107.07	-0.51
Pus7	11.17	11.92	10.95	16.62	16.49	16.52	0.99	0.01	11.35	16.54	-0.51
Spcs2	84.82	92.58	91.42	129.16	126.60	127.44	1.00	0.00	89.61	127.73	-0.51
Gimap8	4.99	5.55	5.84	7.67	7.78	9.07	1.00	0.00	5.46	8.18	-0.51
Nudt2	30.29	32.09	28.57	46.65	39.34	44.46	1.00	0.00	30.32	43.48	-0.51
Radil	22.74	17.58	17.55	27.27	27.08	29.09	1.00	0.00	19.29	27.82	-0.51
Coq5	34.31	33.60	37.13	52.62	51.68	46.10	1.00	0.00	35.01	50.13	-0.51
6330416G13Rik	6.87	6.86	7.78	10.35	9.96	11.49	1.00	0.00	7.17	10.60	-0.51
Tmem223	79.93	63.33	73.80	106.97	102.67	99.69	1.00	0.00	72.35	103.11	-0.51
Tax1bp1	299.58	353.57	382.31	484.59	480.42	505.76	1.00	0.00	345.15	490.26	-0.51
Zfp641	32.42	30.56	34.83	46.38	45.93	47.71	1.00	0.00	32.60	46.67	-0.50
Ccdc91	29.11	28.56	27.09	40.22	40.02	41.27	1.00	0.00	28.25	40.50	-0.50
Psenen	125.48	141.99	118.59	188.17	183.79	176.89	1.00	0.00	128.69	182.95	-0.50
Rabl5	73.52	80.17	59.23	103.40	98.28	101.57	1.00	0.00	70.97	101.08	-0.50
Pde6d	222.46	230.34	213.51	313.09	304.68	328.24	1.00	0.00	222.10	315.34	-0.50
Dynlt3	59.82	67.47	72.36	97.97	96.42	89.87	1.00	0.00	66.55	94.75	-0.50
Gabarapl1	433.69	427.26	424.33	613.09	613.00	596.33	1.00	0.00	428.43	607.48	-0.50
Galk2	19.75	21.41	19.78	27.46	29.37	30.78	1.00	0.00	20.32	29.20	-0.50
Lrrc61	40.23	38.77	37.57	57.10	55.80	53.43	1.00	0.00	38.86	55.45	-0.50
Mpp7	22.87	22.75	26.99	33.64	34.85	35.58	1.00	0.00	24.20	34.69	-0.50
Ddit3	110.35	117.78	115.26	162.34	158.79	166.18	1.00	0.00	114.46	162.44	-0.50
Siah2	17.53	15.03	16.89	24.52	22.96	23.78	0.99	0.01	16.49	23.75	-0.50
Tmed3	41.83	46.82	44.74	64.45	62.18	63.35	1.00	0.00	44.46	63.33	-0.50
AI987944	12.59	13.09	16.51	20.34	20.08	20.51	1.00	0.00	14.06	20.31	-0.50
Tpm4	32.46	33.56	36.63	49.38	47.07	50.00	1.00	0.00	34.22	48.82	-0.50
Hsd17b4	48.88	51.89	45.72	70.51	68.27	69.67	1.00	0.00	48.83	69.48	-0.50
Pih1d1	38.57	34.98	33.90	49.72	46.26	57.22	1.00	0.00	35.81	51.07	-0.50
Angel1	25.74	25.44	24.01	34.76	33.56	39.26	1.00	0.00	25.06	35.86	-0.50
Zhx2	10.29	9.31	8.75	13.93	15.79	11.61	0.97	0.03	9.45	13.78	-0.50
Hivep2	20.16	18.79	15.06	26.69	28.41	22.50	0.91	0.09	18.00	25.87	-0.50
Notch4	1.95	1.50	1.49	2.94	2.93	2.37	1.00	0.00	1.65	2.75	-0.50
Pmaip1	0.91	0.89	1.09	2.04	2.07	1.22	0.91	0.09	0.96	1.78	-0.50
Ebp	24.67	26.09	25.88	34.75	36.55	38.11	0.97	0.03	25.55	36.47	-0.50
Ctsd	466.00	497.50	461.85	680.43	683.05	649.65	1.00	0.00	475.12	671.04	-0.50
Creb3	79.59	85.25	91.96	116.49	124.68	122.51	1.00	0.00	85.60	121.23	-0.50
Hyou1	63.26	61.46	52.98	85.74	86.22	80.04	1.00	0.00	59.23	84.00	-0.50
Adck1	22.37	20.95	20.45	29.73	28.95	32.53	1.00	0.00	21.25	30.40	-0.50
Ndufa8	151.31	138.34	136.93	207.89	194.03	201.10	1.00	0.00	142.19	201.01	-0.50
Tmem38b	17.79	21.26	19.56	26.74	26.57	30.56	1.00	0.00	19.54	27.96	-0.50
Acad11	33.91	39.62	34.43	51.60	52.51	49.33	1.00	0.00	35.99	51.15	-0.50
Daam1	48.43	46.42	43.42	66.59	67.08	62.29	1.00	0.00	46.09	65.32	-0.49
Pigr	0.19	0.09	0.26	0.49	0.48	1.01	0.97	0.03	0.18	0.66	-0.49
Acly	220.29	208.53	187.35	293.57	292.19	282.75	1.00	0.00	205.39	289.50	-0.49
Gdap1	54.98	57.22	55.74	78.15	77.86	81.57	1.00	0.00	55.98	79.19	-0.49
Slco1a5	0.16	0.63	0.08	1.16	0.59	0.69	0.85	0.15	0.29	0.81	-0.49
Scp2	120.53	138.50	130.65	186.65	180.71	182.24	1.00	0.00	129.89	183.20	-0.49
Smyd5	21.76	19.03	21.71	28.52	27.37	33.28	1.00	0.00	20.83	29.72	-0.49
Zdhhc17	147.24	163.62	155.75	215.51	220.39	221.78	1.00	0.00	155.54	219.22	-0.49
Trim3	73.30	63.67	73.52	95.42	100.27	101.64	1.00	0.00	70.16	99.11	-0.49
Fam18b	55.32	55.65	55.24	76.49	81.58	76.90	1.00	0.00	55.40	78.32	-0.49
Rmnd1	51.57	62.49	44.61	73.69	75.65	74.98	1.00	0.00	52.89	74.78	-0.49
Isl2	5.83	5.46	4.20	8.79	7.19	7.02	0.97	0.03	5.16	7.67	-0.49
Gclc	39.55	39.33	44.10	56.80	58.44	58.81	1.00	0.00	40.99	58.02	-0.49
Fam114a1	2.81	3.06	2.16	4.61	4.08	3.80	1.00	0.00	2.68	4.16	-0.49
Kctd9	18.27	22.16	21.68	30.86	29.32	28.26	1.00	0.00	20.70	29.48	-0.49
Got1	443.10	438.96	405.25	594.74	595.83	618.73	1.00	0.00	429.11	603.10	-0.49
Tubb5	390.03	365.91	317.80	507.91	493.31	507.94	1.00	0.00	357.91	503.05	-0.49
Zfp551	8.65	9.44	11.47	14.74	13.25	14.72	1.00	0.00	9.85	14.24	-0.49
Rhoa	145.31	156.02	159.92	217.84	212.22	218.76	1.00	0.00	153.75	216.27	-0.49
Top1	71.67	78.47	66.06	105.63	106.58	92.52	1.00	0.00	72.07	101.58	-0.49
Zfat	7.39	7.50	6.83	10.52	9.71	11.46	1.00	0.00	7.24	10.56	-0.49
Jmjd1c	79.84	81.44	86.56	119.39	119.34	110.30	1.00	0.00	82.61	116.34	-0.49
Atp6ap1	332.87	332.67	316.42	463.30	469.84	445.74	1.00	0.00	327.32	459.63	-0.49
Pno1	28.20	32.07	34.10	40.35	48.04	45.16	1.00	0.00	31.46	44.52	-0.49
Serinc3	206.16	227.36	251.51	330.68	314.48	316.68	1.00	0.00	228.34	320.61	-0.49
Slc38a2	80.10	76.82	77.24	107.66	108.02	113.85	1.00	0.00	78.05	109.84	-0.49
Ccm2	38.49	34.39	34.68	50.26	51.79	49.96	1.00	0.00	35.85	50.67	-0.49
Cbr1	94.47	92.92	81.33	121.67	126.72	129.44	1.00	0.00	89.57	125.94	-0.49
Rpf2	22.46	23.37	23.77	30.74	31.93	36.09	1.00	0.00	23.20	32.92	-0.49
1600014C10Rik	20.92	21.83	17.64	27.25	27.89	30.69	1.00	0.00	20.13	28.61	-0.49
Rragd	32.06	32.25	35.03	45.63	47.82	46.89	1.00	0.00	33.12	46.78	-0.49
Tmem86a	29.58	24.56	31.78	40.66	39.17	41.67	1.00	0.00	28.64	40.50	-0.49
Nup210	18.67	15.35	18.15	24.43	24.98	24.78	1.00	0.00	17.39	24.73	-0.48
Hsd17b12	140.73	154.75	170.47	210.90	215.37	226.55	1.00	0.00	155.31	217.61	-0.48
Farp1	19.92	16.25	20.89	26.55	27.31	27.11	1.00	0.00	19.02	26.99	-0.48
Rax	125.70	93.21	90.06	148.57	142.82	141.43	0.99	0.01	102.99	144.28	-0.48
Zfp946	29.26	33.92	32.37	43.44	44.67	46.56	1.00	0.00	31.85	44.89	-0.48
Tfdp1	91.43	98.49	92.90	140.00	134.94	121.32	1.00	0.00	94.27	132.09	-0.48
Rbm28	46.44	47.91	44.70	64.78	64.90	65.68	1.00	0.00	46.35	65.12	-0.48
Ptms	894.66	775.41	794.98	1200.55	1160.89	1081.61	1.00	0.00	821.69	1147.69	-0.48
Clrn1	7.87	9.61	9.33	11.92	12.27	14.43	1.00	0.00	8.94	12.87	-0.48
Cd46	5.76	4.38	5.76	5.77	9.42	8.20	0.57	0.43	5.30	7.80	-0.48
Mnda	0.00	0.00	0.09	0.67	0.32	0.32	0.97	0.03	0.03	0.44	-0.48
H2afv	77.25	74.38	65.04	105.60	103.65	94.31	1.00	0.00	72.22	101.18	-0.48
Isca2	63.40	67.40	67.32	89.56	89.81	98.27	0.95	0.05	66.04	92.55	-0.48
Ahsa2	19.98	22.63	19.36	30.52	30.95	26.16	1.00	0.00	20.66	29.21	-0.48
Fam171a1	14.66	11.59	13.77	19.21	18.90	18.87	1.00	0.00	13.34	18.99	-0.48
Jkamp	79.62	84.67	80.87	112.91	114.84	115.17	1.00	0.00	81.72	114.31	-0.48
Eno3	46.77	53.13	52.68	69.35	71.40	73.12	1.00	0.00	50.86	71.29	-0.48
Impg2	228.08	269.76	217.35	331.22	326.73	340.04	1.00	0.00	238.40	332.67	-0.48
Rab2b	42.92	46.43	46.31	62.64	63.44	64.17	1.00	0.00	45.22	63.42	-0.48
Atp6v1f	230.09	236.78	224.69	315.57	324.68	324.71	1.00	0.00	230.52	321.65	-0.48
Ap3m2	112.05	110.21	116.52	153.12	151.83	168.26	1.00	0.00	112.93	157.73	-0.48
Slc19a3	1.70	1.80	1.32	3.03	2.86	2.00	0.93	0.07	1.61	2.63	-0.48
Ctnnd1	51.74	47.44	53.91	71.47	71.99	70.99	1.00	0.00	51.03	71.48	-0.48
Gpt2	9.37	11.04	7.88	12.95	14.72	12.91	0.99	0.01	9.43	13.52	-0.48
Psd3	33.75	33.60	29.59	45.24	46.96	43.94	1.00	0.00	32.31	45.38	-0.48
Wipf1	4.22	2.98	3.25	4.45	5.09	6.16	0.93	0.07	3.48	5.24	-0.48
Zmym1	19.92	21.24	17.86	29.51	30.00	23.78	0.97	0.03	19.67	27.76	-0.48
Cfdp1	145.63	166.14	144.73	218.76	209.65	207.31	1.00	0.00	152.16	211.91	-0.48
Rnft2	66.92	66.89	56.74	87.33	87.82	90.83	1.00	0.00	63.52	88.66	-0.47
3632451O06Rik	13.61	13.70	11.75	18.74	18.68	18.03	1.00	0.00	13.02	18.48	-0.47
Serpinh1	16.40	18.01	17.60	25.71	26.67	21.06	1.00	0.00	17.34	24.48	-0.47
Tyk2	12.13	12.77	11.32	17.15	16.58	17.76	1.00	0.00	12.07	17.16	-0.47
Rhobtb1	12.87	11.15	13.27	18.03	16.64	18.27	1.00	0.00	12.43	17.65	-0.47
Fam117a	8.05	7.90	8.54	12.64	12.36	10.16	1.00	0.00	8.16	11.72	-0.47
Mmd2	86.42	88.60	80.40	123.22	117.22	115.13	1.00	0.00	85.14	118.52	-0.47
Slc25a32	12.14	12.47	14.73	19.39	18.00	18.36	1.00	0.00	13.11	18.58	-0.47
Tmem101	31.16	33.03	27.66	41.71	43.54	43.27	1.00	0.00	30.62	42.84	-0.47
Gls	236.58	256.17	228.88	327.35	334.61	339.29	1.00	0.00	240.54	333.75	-0.47
Foxo4	18.89	16.15	15.35	23.66	21.48	25.85	1.00	0.00	16.80	23.66	-0.47
Sept6	33.82	36.25	37.34	50.33	49.39	50.24	1.00	0.00	35.81	49.99	-0.47
Mgat1	114.24	107.63	96.84	148.71	146.11	147.80	1.00	0.00	106.24	147.54	-0.47
Kcnab2	257.05	244.21	183.28	326.55	313.96	308.60	0.93	0.07	228.18	316.37	-0.47
Yes1	23.51	27.05	25.82	34.90	34.96	37.07	1.00	0.00	25.46	35.64	-0.47
Lrrtm4	11.19	13.16	13.07	19.16	18.14	15.67	1.00	0.00	12.47	17.65	-0.47
Ifngr2	35.59	34.57	36.78	48.89	49.91	50.40	1.00	0.00	35.65	49.73	-0.47
Larp1b	8.26	7.37	10.80	12.11	12.49	13.12	0.99	0.01	8.81	12.58	-0.47
Gpx8	13.41	18.78	14.26	22.18	20.74	22.53	0.98	0.02	15.48	21.82	-0.47
Ints10	57.02	59.38	53.21	78.05	78.92	78.89	1.00	0.00	56.54	78.62	-0.47
Leprot	32.94	36.02	41.17	49.89	50.78	52.73	1.00	0.00	36.71	51.13	-0.47
Unc80	85.13	75.71	72.11	105.80	110.43	106.83	1.00	0.00	77.65	107.69	-0.47
Cdh13	13.50	11.97	14.24	19.03	16.90	20.08	1.00	0.00	13.24	18.67	-0.47
Camk1	23.81	27.07	22.41	33.79	33.47	35.04	1.00	0.00	24.43	34.10	-0.47
Fkbp4	266.98	281.40	265.03	379.09	378.53	365.93	1.00	0.00	271.13	374.52	-0.46
Ttc27	11.19	14.92	10.55	17.00	15.75	18.96	0.88	0.12	12.22	17.24	-0.46
9830147E19Rik	4.13	4.24	4.51	6.18	5.69	7.03	1.00	0.00	4.29	6.30	-0.46
Dhrs1	55.47	55.67	52.09	74.27	82.50	69.47	1.00	0.00	54.41	75.41	-0.46
Ube2q2	43.99	44.30	49.58	61.80	63.32	66.16	1.00	0.00	45.96	63.76	-0.46
Fubp1	80.92	88.24	83.54	116.59	115.97	116.89	1.00	0.00	84.24	116.48	-0.46
Igfbp7	37.53	38.31	38.89	54.36	60.33	44.59	0.92	0.08	38.24	53.09	-0.46
Chodl	2.47	3.21	2.26	4.56	4.24	3.29	0.88	0.12	2.65	4.03	-0.46
Mut	19.44	21.86	22.66	28.79	29.76	30.74	1.00	0.00	21.32	29.76	-0.46
Il11ra1	37.96	37.30	39.18	55.63	53.99	49.21	1.00	0.00	38.14	52.94	-0.46
Hspe1	105.06	106.09	114.37	147.71	155.22	146.72	1.00	0.00	108.51	149.88	-0.46
Fam40a	77.82	74.05	73.86	104.26	103.17	104.68	1.00	0.00	75.24	104.04	-0.46
Ptn	48.50	48.11	46.98	66.86	70.20	61.85	1.00	0.00	47.86	66.30	-0.46
3110062M04Rik	3.14	2.68	2.34	3.56	4.42	4.37	1.00	0.00	2.72	4.12	-0.46
Ctsz	59.51	45.05	58.44	68.57	74.36	82.72	0.98	0.02	54.33	75.22	-0.46
Yipf2	34.47	32.33	29.04	44.49	42.07	46.57	1.00	0.00	31.95	44.37	-0.46
Bcl6b	0.51	0.39	0.28	1.11	1.26	0.38	0.69	0.31	0.39	0.92	-0.46
Paip2	248.55	276.47	260.84	366.25	368.88	348.16	1.00	0.00	261.95	361.10	-0.46
Foxred2	19.91	18.13	19.60	26.47	27.50	26.52	1.00	0.00	19.21	26.83	-0.46
Sccpdh	54.41	62.40	65.66	82.86	82.44	87.01	1.00	0.00	60.82	84.10	-0.46
Tbcd	41.85	40.48	37.99	53.74	55.97	57.04	1.00	0.00	40.10	55.58	-0.46
H2afj	20.41	19.12	16.22	26.64	26.08	25.15	1.00	0.00	18.58	25.96	-0.46
Leng8	340.35	342.77	307.46	440.47	446.99	476.95	1.00	0.00	330.19	454.80	-0.46
Rdh14	33.14	38.54	38.21	52.15	50.20	50.01	1.00	0.00	36.63	50.79	-0.46
Nvl	32.55	33.83	27.31	43.47	42.72	43.80	1.00	0.00	31.23	43.33	-0.46
Ss18	39.42	42.27	35.83	55.33	55.00	52.38	1.00	0.00	39.17	54.24	-0.46
Jph1	1.57	1.40	2.33	2.68	2.94	2.80	0.99	0.01	1.77	2.80	-0.46
Siah3	21.25	17.61	14.58	26.48	23.69	24.41	0.98	0.02	17.81	24.86	-0.46
Ptpn2	59.31	67.20	51.80	83.55	81.73	80.96	1.00	0.00	59.44	82.08	-0.46
Epha3	7.30	7.53	5.31	9.18	10.17	9.44	0.99	0.01	6.71	9.60	-0.46
Zdhhc15	2.85	2.30	3.54	4.20	4.63	4.21	1.00	0.00	2.89	4.35	-0.46
Rai14	10.71	11.74	9.25	14.89	16.02	13.74	1.00	0.00	10.57	14.88	-0.46
Zfp54	5.82	5.90	7.55	8.11	8.71	10.75	0.85	0.15	6.42	9.19	-0.46
Fermt2	32.48	31.50	36.52	45.87	47.59	45.63	1.00	0.00	33.50	46.36	-0.46
BC030476	6.45	7.96	7.02	11.52	10.63	8.39	0.86	0.14	7.14	10.18	-0.46
Nhlrc1	19.93	17.41	16.49	26.82	23.64	24.54	1.00	0.00	17.95	25.00	-0.46
Zfyve16	20.16	21.07	24.17	30.85	30.85	29.13	1.00	0.00	21.80	30.28	-0.46
Uba5	33.95	37.10	34.50	46.66	50.88	48.40	1.00	0.00	35.19	48.65	-0.46
Usp11	57.95	53.74	56.96	79.79	76.77	75.89	1.00	0.00	56.22	77.48	-0.46
Suclg1	120.26	130.45	122.98	168.70	173.42	171.38	1.00	0.00	124.56	171.17	-0.46
P2rx5	2.42	3.18	3.28	4.44	3.84	5.01	0.89	0.11	2.96	4.43	-0.45
Sec22b	110.90	120.54	118.76	163.79	160.79	156.37	1.00	0.00	116.73	160.31	-0.45
Trak2	138.24	139.26	149.00	197.58	195.82	192.01	1.00	0.00	142.16	195.14	-0.45
4931406C07Rik	17.88	17.13	20.42	25.36	25.48	26.20	0.61	0.39	18.48	25.68	-0.45
Dad1	222.93	251.04	235.11	340.12	319.41	312.63	1.00	0.00	236.36	324.05	-0.45
Coq6	32.54	32.55	37.32	47.26	48.56	45.54	0.62	0.38	34.14	47.12	-0.45
Snx10	110.04	120.95	128.50	165.27	163.84	163.96	1.00	0.00	119.83	164.36	-0.45
Amt	53.58	58.95	59.63	79.55	80.39	76.67	1.00	0.00	57.38	78.87	-0.45
Ddx39b	284.19	283.59	266.15	389.43	375.70	376.49	1.00	0.00	277.98	380.54	-0.45
Tmem199	47.54	49.18	50.82	68.36	67.61	66.90	1.00	0.00	49.18	67.62	-0.45
Gcdh	21.37	21.22	17.54	27.28	27.21	28.83	1.00	0.00	20.04	27.77	-0.45
Pop5	60.33	62.22	60.53	87.15	83.30	80.90	0.75	0.25	61.03	83.78	-0.45
Bend4	14.52	13.71	15.99	18.70	19.12	23.72	0.92	0.08	14.74	20.51	-0.45
Cdk2ap1	95.13	93.16	102.04	135.89	136.68	125.24	1.00	0.00	96.78	132.61	-0.45
Cldn12	64.14	68.35	77.59	93.28	96.02	98.84	1.00	0.00	70.02	96.05	-0.45
Ppp2r5d	117.17	110.62	103.81	153.86	149.37	150.95	1.00	0.00	110.53	151.39	-0.45
Zfp385b	94.75	78.31	94.88	117.84	119.13	130.17	1.00	0.00	89.31	122.38	-0.45
Ubxn6	113.30	104.69	89.79	144.08	136.88	140.58	1.00	0.00	102.60	140.52	-0.45
Rras	22.60	23.68	25.10	28.24	32.10	38.25	0.90	0.10	23.79	32.87	-0.45
Rdh13	31.22	31.10	35.49	45.39	43.56	45.72	1.00	0.00	32.60	44.89	-0.45
Zmym6	52.73	57.86	52.68	74.42	73.92	75.37	1.00	0.00	54.42	74.57	-0.45
BC003331	43.10	50.39	51.17	65.78	65.03	67.40	1.00	0.00	48.22	66.07	-0.45
Rhoq	20.75	20.63	20.26	27.51	28.71	28.85	1.00	0.00	20.55	28.36	-0.45
Srsf6	159.99	183.14	170.19	230.46	233.76	236.07	1.00	0.00	171.11	233.43	-0.45
Ndfip1	793.48	843.46	919.27	1172.70	1191.25	1118.24	1.00	0.00	852.07	1160.73	-0.45
Fbxo18	57.45	60.98	51.18	76.94	76.97	78.03	1.00	0.00	56.54	77.31	-0.44
Nme2	89.96	87.63	104.02	129.62	120.58	134.17	1.00	0.00	93.87	128.12	-0.44
Camk2g	93.27	86.44	99.53	124.42	122.39	134.06	1.00	0.00	93.08	126.96	-0.44
Rab2a	183.54	201.94	210.39	264.25	265.94	281.30	1.00	0.00	198.63	270.50	-0.44
Bcap31	119.77	137.06	136.40	180.47	181.88	173.52	1.00	0.00	131.07	178.62	-0.44
Runx2	0.72	0.69	0.45	0.92	1.16	1.54	0.98	0.02	0.62	1.21	-0.44
H47	61.23	67.33	77.40	94.12	93.87	93.19	1.00	0.00	68.66	93.72	-0.44
Rsrc1	33.89	36.24	36.91	47.44	48.89	50.29	1.00	0.00	35.68	48.87	-0.44
Ubl4	64.99	68.26	68.64	92.66	93.89	88.99	1.00	0.00	67.30	91.85	-0.44
Bcap29	21.49	25.28	30.35	33.76	33.48	38.69	0.95	0.05	25.71	35.31	-0.44
Srbd1	12.10	14.01	9.54	15.67	16.92	16.94	0.96	0.04	11.88	16.51	-0.44
Ndufs4	65.17	68.74	72.91	96.39	91.84	93.97	1.00	0.00	68.94	94.06	-0.44
Mcts1	75.08	91.73	84.66	111.41	118.40	113.04	1.00	0.00	83.82	114.28	-0.44
Asns	43.04	51.47	46.23	62.38	64.10	65.87	1.00	0.00	46.91	64.12	-0.44
Tomm20	139.19	140.48	180.04	209.21	207.31	209.33	0.99	0.01	153.24	208.61	-0.44
Six5	1.60	2.00	1.38	2.15	3.39	2.29	0.66	0.34	1.66	2.61	-0.44
Prodh	22.56	19.87	24.44	29.35	33.02	29.54	1.00	0.00	22.29	30.64	-0.44
Slc5a3	7.11	8.06	6.47	10.06	10.42	9.96	1.00	0.00	7.21	10.15	-0.44
Paqr7	33.85	26.99	26.75	41.66	39.60	38.68	1.00	0.00	29.20	39.98	-0.44
Slc39a11	5.68	5.88	4.43	7.03	7.66	8.07	1.00	0.00	5.33	7.59	-0.44
Cuta	118.50	111.52	101.79	145.46	148.82	157.01	1.00	0.00	110.61	150.43	-0.44
Ccnd2	1.67	2.30	2.42	3.13	4.02	2.60	0.61	0.39	2.13	3.25	-0.44
Frzb	21.34	19.98	24.07	32.56	28.54	28.67	1.00	0.00	21.80	29.92	-0.44
Tspan17	44.07	38.80	37.33	57.41	51.17	55.52	1.00	0.00	40.07	54.70	-0.44
Abcb7	33.58	37.91	35.05	48.11	48.31	49.13	1.00	0.00	35.52	48.52	-0.44
Atxn7l1	25.91	24.22	23.04	33.18	35.98	31.13	1.00	0.00	24.39	33.43	-0.44
Dennd2a	21.75	18.99	25.25	30.35	29.21	30.97	1.00	0.00	22.00	30.18	-0.44
Hdac1	86.53	82.14	85.98	116.50	115.01	114.70	1.00	0.00	84.88	115.40	-0.44
Stk16	40.86	43.67	35.78	54.18	55.25	54.70	1.00	0.00	40.10	54.71	-0.44
Emp1	0.42	0.58	1.10	1.38	1.12	1.40	0.77	0.23	0.70	1.30	-0.44
Man2a1	3.62	4.51	3.31	5.65	5.67	5.22	1.00	0.00	3.81	5.51	-0.44
Creld2	42.40	44.30	34.71	56.96	54.82	53.53	1.00	0.00	40.47	55.10	-0.44
Agfg2	12.67	10.34	13.70	17.03	17.33	16.36	1.00	0.00	12.24	16.91	-0.44
Zik1	10.56	13.11	15.78	17.17	18.05	19.17	0.89	0.11	13.15	18.13	-0.44
Scara5	2.38	2.51	3.44	4.13	4.19	4.00	0.99	0.01	2.78	4.10	-0.43
Kptn	33.42	31.31	25.30	40.11	38.09	44.53	0.98	0.02	30.01	40.91	-0.43
Ispd	9.36	11.48	9.66	14.16	14.13	13.99	1.00	0.00	10.17	14.09	-0.43
Fam40b	67.53	71.72	55.54	86.48	84.53	93.21	0.99	0.01	64.93	88.07	-0.43
Erap1	11.04	11.66	16.24	18.99	16.93	17.74	0.70	0.30	12.98	17.89	-0.43
Eif2d	39.64	41.08	41.21	55.10	53.54	57.10	1.00	0.00	40.65	55.25	-0.43
Mrps12	49.93	38.27	43.61	64.44	57.60	57.00	1.00	0.00	43.94	59.68	-0.43
Ndufa9	153.11	156.25	166.96	212.16	211.88	219.85	1.00	0.00	158.77	214.63	-0.43
Hnrnpa3	411.21	435.50	464.43	577.36	586.21	606.52	1.00	0.00	437.05	590.03	-0.43
Nptx1	63.89	50.58	47.50	72.85	79.95	66.77	0.77	0.23	53.99	73.19	-0.43
Pign	13.86	16.87	14.45	19.70	20.78	21.51	1.00	0.00	15.06	20.67	-0.43
Nek1	26.97	31.48	23.09	36.17	37.02	37.85	0.99	0.01	27.18	37.01	-0.43
Cecr2	35.91	34.69	34.85	45.84	46.54	50.89	1.00	0.00	35.15	47.76	-0.43
Hprt	262.25	285.15	276.13	364.10	356.68	390.94	1.00	0.00	274.51	370.57	-0.43
Sphk2	13.25	14.37	11.39	17.60	18.96	17.10	1.00	0.00	13.00	17.89	-0.43
Ywhaz	385.49	390.99	414.90	546.39	550.98	510.41	1.00	0.00	397.13	535.93	-0.43
Mapkap1	39.50	40.26	35.12	51.95	52.72	51.29	1.00	0.00	38.29	51.99	-0.43
Pex13	22.92	27.22	27.01	33.51	35.78	35.78	1.00	0.00	25.72	35.02	-0.43
Ift80	46.89	59.34	40.81	67.48	66.75	64.95	0.69	0.31	49.01	66.39	-0.43
Tpp1	148.20	160.48	140.87	199.83	203.50	203.44	1.00	0.00	149.85	202.25	-0.43
Stam	53.57	55.77	59.28	78.07	76.86	73.20	1.00	0.00	56.20	76.05	-0.43
AI480653	27.56	27.13	26.65	35.87	35.31	39.39	1.00	0.00	27.11	36.86	-0.43
Dr1	43.95	46.42	50.64	65.13	64.13	61.64	1.00	0.00	47.00	63.63	-0.43
Wnt9a	2.31	1.64	1.57	2.58	2.43	3.45	0.84	0.16	1.84	2.82	-0.43
Ttc14	105.64	123.75	106.92	153.17	150.74	149.89	1.00	0.00	112.10	151.27	-0.43
Mppe1	6.38	6.19	5.39	7.27	8.62	9.33	0.98	0.02	5.99	8.41	-0.43
Letm2	28.66	29.33	25.61	39.10	37.65	36.79	1.00	0.00	27.87	37.84	-0.43
Pip5k1b	11.94	13.45	10.88	16.31	17.16	16.35	1.00	0.00	12.09	16.61	-0.43
Dzip3	37.72	42.50	36.90	51.93	53.79	52.89	1.00	0.00	39.04	52.87	-0.43
4833439L19Rik	170.15	174.27	160.57	240.84	230.39	209.17	1.00	0.00	168.33	226.80	-0.43
Vps13a	10.00	10.52	8.86	13.22	13.41	13.92	1.00	0.00	9.79	13.52	-0.43
Taf9b	12.07	13.86	14.87	18.76	16.78	20.37	0.99	0.01	13.60	18.64	-0.43
Stx7	78.05	79.04	81.85	107.33	104.60	110.42	1.00	0.00	79.65	107.45	-0.43
Pip5k1a	57.68	51.45	60.58	79.58	77.55	71.82	1.00	0.00	56.57	76.32	-0.43
Nek7	35.81	41.63	41.84	53.81	51.48	55.90	1.00	0.00	39.76	53.73	-0.43
Bbs4	157.18	176.69	188.43	244.38	245.66	212.27	0.99	0.01	174.10	234.10	-0.43
1600002K03Rik	37.25	44.37	33.98	55.88	46.72	53.62	0.92	0.08	38.53	52.07	-0.42
Slc1a5	7.73	7.93	7.37	9.45	10.96	11.53	1.00	0.00	7.68	10.65	-0.42
Zfp207	199.53	218.52	209.67	281.43	280.10	281.70	1.00	0.00	209.24	281.07	-0.42
Dnahc7b	13.72	14.41	13.75	18.54	19.93	18.74	1.00	0.00	13.96	19.07	-0.42
Ckb	2235.56	1794.10	1707.40	2608.18	2529.84	2555.34	0.98	0.02	1912.35	2564.46	-0.42
Dnajc7	162.26	166.41	179.77	231.05	225.60	226.02	1.00	0.00	169.48	227.56	-0.42
Mrps18c	66.97	73.42	84.28	95.83	108.16	98.18	1.00	0.00	74.89	100.72	-0.42
Per3	56.28	53.91	52.78	69.12	71.02	79.31	1.00	0.00	54.33	73.15	-0.42
Dnajc15	46.97	62.16	49.81	71.12	68.84	74.03	0.98	0.02	52.98	71.33	-0.42
Cxx1b	132.10	125.28	125.53	181.69	183.33	149.01	0.98	0.02	127.63	171.34	-0.42
Rnf112	19.67	18.87	16.78	23.79	25.39	25.94	1.00	0.00	18.44	25.04	-0.42
Ugcg	44.80	44.78	45.34	61.87	59.40	60.44	1.00	0.00	44.97	60.57	-0.42
Cct3	183.56	207.62	190.60	261.14	260.85	258.12	1.00	0.00	193.93	260.04	-0.42
Gba2	67.74	66.04	56.77	84.75	81.17	90.24	1.00	0.00	63.52	85.39	-0.42
Ccar1	70.82	81.49	80.89	107.57	108.08	97.60	1.00	0.00	77.73	104.42	-0.42
Prps1	73.61	78.09	91.30	105.81	103.55	116.81	1.00	0.00	81.00	108.72	-0.42
Tiparp	11.10	13.15	15.24	16.65	17.35	19.85	0.88	0.12	13.16	17.95	-0.42
Zfp40	20.15	24.24	25.61	30.49	29.62	34.54	0.98	0.02	23.33	31.55	-0.42
Lace1	13.89	15.84	12.19	18.73	18.69	19.64	1.00	0.00	13.97	19.02	-0.42
AW146020	11.76	11.99	15.59	17.40	18.33	17.85	0.99	0.01	13.11	17.86	-0.42
Pcgf3	25.30	23.89	27.22	34.49	36.31	32.30	1.00	0.00	25.47	34.37	-0.42
Ccng1	79.13	89.53	75.42	108.20	108.11	110.77	1.00	0.00	81.36	109.03	-0.42
Rheb	96.30	106.13	104.50	137.71	135.24	137.93	1.00	0.00	102.31	136.96	-0.42
Atp10a	2.58	2.99	2.29	3.11	3.79	4.59	0.76	0.24	2.62	3.83	-0.42
Cyp39a1	3.18	4.63	5.06	5.45	6.40	6.33	0.81	0.19	4.29	6.06	-0.42
Olfm2	50.38	45.13	48.99	64.33	61.39	68.09	1.00	0.00	48.17	64.60	-0.42
Tmem179b	26.78	28.25	27.71	36.86	40.88	33.65	0.99	0.01	27.58	37.13	-0.42
Lrrc45	39.63	43.54	32.98	50.93	51.71	53.33	0.99	0.01	38.71	51.99	-0.42
Agt	17.02	18.79	14.58	22.43	23.43	22.37	1.00	0.00	16.80	22.74	-0.42
Ift52	49.61	56.27	55.99	71.95	71.37	73.61	1.00	0.00	53.96	72.31	-0.42
Ctss	18.23	21.20	21.34	29.95	23.67	28.42	0.92	0.08	20.26	27.35	-0.42
Kctd12	9.98	9.46	10.05	13.86	14.02	12.45	1.00	0.00	9.83	13.44	-0.42
Nrxn3	94.17	72.50	78.49	102.10	104.22	121.54	0.68	0.32	81.72	109.29	-0.41
Nup210l	1.31	1.67	0.99	2.25	2.19	1.85	0.98	0.02	1.32	2.10	-0.41
Dpy19l1	33.15	35.56	37.18	45.66	48.01	48.49	1.00	0.00	35.29	47.38	-0.41
Ahsa1	109.32	119.50	118.08	154.62	160.80	147.98	1.00	0.00	115.63	154.46	-0.41
0610037L13Rik	41.29	44.81	43.60	56.46	54.96	62.43	1.00	0.00	43.23	57.95	-0.41
Fcho2	41.19	44.44	48.16	60.75	61.97	56.59	1.00	0.00	44.60	59.77	-0.41
Ercc5	26.74	28.48	32.25	40.37	40.01	37.20	1.00	0.00	29.16	39.19	-0.41
Nutf2	44.78	47.86	49.11	64.03	66.73	59.15	1.00	0.00	47.25	63.30	-0.41
1110021J02Rik	71.40	70.88	62.84	91.58	91.91	90.83	1.00	0.00	68.37	91.44	-0.41
Cbfb	21.45	24.24	26.32	31.89	30.66	34.39	1.00	0.00	24.00	32.31	-0.41
Cap2	25.91	26.86	21.39	31.66	32.85	35.26	1.00	0.00	24.72	33.26	-0.41
Tmsb15l	22.71	19.98	25.69	26.93	31.93	33.22	0.91	0.09	22.79	30.69	-0.41
Ccdc149	18.97	19.48	18.47	25.27	26.05	25.48	0.97	0.03	18.97	25.60	-0.41
Vwa5a	8.40	8.90	8.57	11.36	11.08	13.00	1.00	0.00	8.62	11.81	-0.41
Sdcbp	50.41	59.57	61.34	75.78	74.79	78.57	1.00	0.00	57.11	76.38	-0.41
Cnpy2	81.95	80.20	74.38	110.41	104.30	101.20	1.00	0.00	78.84	105.30	-0.41
Klhl2	38.05	38.03	37.84	49.55	51.26	51.82	1.00	0.00	37.97	50.88	-0.41
Eif4a2	383.64	464.80	424.83	568.86	568.25	558.62	1.00	0.00	424.42	565.24	-0.41
Taf1	53.36	54.84	53.36	71.27	74.14	70.56	1.00	0.00	53.85	71.99	-0.41
Rhoj	8.99	9.35	12.05	12.12	14.40	14.88	0.83	0.17	10.13	13.80	-0.41
Gps1	145.23	153.48	155.28	194.98	201.86	207.88	1.00	0.00	151.33	201.57	-0.41
Ppp1r13b	58.96	52.75	52.67	76.34	75.11	68.11	1.00	0.00	54.79	73.19	-0.41
Spag1	10.15	11.34	10.19	14.82	15.11	13.17	1.00	0.00	10.56	14.37	-0.41
5730507C01Rik	25.00	32.18	26.62	34.60	36.16	41.63	0.85	0.15	27.93	37.46	-0.41
Rprd1a	61.09	63.91	61.20	83.10	83.60	81.78	1.00	0.00	62.07	82.83	-0.41
Ncoa4	75.18	83.23	88.03	109.46	113.32	105.58	1.00	0.00	82.14	109.45	-0.41
Ccnh	43.91	48.17	52.57	66.21	63.70	63.23	1.00	0.00	48.22	64.38	-0.41
Tmod3	21.86	23.24	25.90	32.34	31.83	31.11	1.00	0.00	23.67	31.76	-0.41
Prpsap1	69.40	65.64	57.54	85.94	88.19	82.61	1.00	0.00	64.19	85.58	-0.41
Lancl2	52.89	53.98	45.59	69.35	67.50	66.58	1.00	0.00	50.82	67.81	-0.41
Capza1	91.33	107.78	112.04	139.86	134.81	139.48	1.00	0.00	103.72	138.05	-0.41
Tmem90a	24.92	20.76	20.63	30.08	29.97	28.97	1.00	0.00	22.10	29.67	-0.41
Phtf1	26.83	29.54	28.52	38.01	36.87	38.81	1.00	0.00	28.30	37.89	-0.41
Tceal1	50.91	65.09	65.24	84.74	80.63	76.21	0.99	0.01	60.41	80.53	-0.41
Slc26a6	20.60	18.20	17.99	25.58	23.48	27.31	1.00	0.00	18.93	25.46	-0.41
Zfp773	2.42	2.69	1.59	3.09	3.24	3.53	0.90	0.10	2.23	3.29	-0.41
Fam129b	26.20	24.75	22.89	32.09	33.77	33.08	1.00	0.00	24.61	32.98	-0.41
Tada1	43.83	51.85	47.32	63.64	64.26	62.81	1.00	0.00	47.67	63.57	-0.41
Fam92a	58.37	67.17	79.72	94.03	87.21	91.90	0.96	0.04	68.42	91.05	-0.41
Azin1	128.79	144.40	157.39	191.96	189.09	190.81	1.00	0.00	143.53	190.62	-0.41
Ttc4	56.60	68.66	53.88	81.78	75.74	80.93	0.98	0.02	59.71	79.48	-0.41
Pmpca	71.56	73.70	72.69	93.81	98.10	97.94	1.00	0.00	72.65	96.62	-0.41
Pef1	85.47	88.56	90.03	122.26	119.14	109.49	1.00	0.00	88.02	116.96	-0.41
Fam78a	12.07	9.98	9.49	13.75	13.86	15.14	1.00	0.00	10.51	14.25	-0.41
Yipf6	27.03	28.24	36.49	42.46	39.55	40.55	0.89	0.11	30.59	40.85	-0.41
Cep290	67.57	84.34	65.83	97.79	96.91	94.76	0.94	0.06	72.58	96.49	-0.41
Tubb4b	244.50	233.70	211.07	303.73	295.07	315.29	1.00	0.00	229.75	304.70	-0.41
Slc25a36	46.74	54.06	51.17	67.06	67.65	67.53	1.00	0.00	50.66	67.41	-0.41
Itm2a	35.61	37.75	41.46	56.00	53.54	43.50	0.78	0.22	38.27	51.01	-0.41
Bicd1	17.70	16.81	18.81	24.20	23.83	23.57	1.00	0.00	17.77	23.86	-0.41
Ndrg2	139.89	145.48	154.64	195.36	195.68	192.59	1.00	0.00	146.67	194.54	-0.41
Pdzd11	72.57	77.10	67.06	99.19	97.04	91.71	1.00	0.00	72.24	95.98	-0.40
Tie1	4.49	4.61	5.09	7.15	7.20	5.42	0.88	0.12	4.73	6.59	-0.40
Ipo5	99.99	105.54	106.54	139.08	139.59	135.45	1.00	0.00	104.03	138.04	-0.40
Tmem55a	39.80	42.54	45.06	54.78	55.42	59.39	1.00	0.00	42.46	56.53	-0.40
Tmem175	26.70	26.90	25.24	36.33	33.97	35.03	1.00	0.00	26.28	35.11	-0.40
Rexo4	50.20	52.33	41.36	66.85	63.98	60.56	0.99	0.01	47.96	63.80	-0.40
Fbl	53.95	57.25	47.48	67.49	73.50	69.85	1.00	0.00	52.89	70.28	-0.40
Tsen15	27.29	37.37	27.39	40.81	41.51	40.37	0.85	0.15	30.68	40.90	-0.40
Bcr	51.13	42.45	41.78	60.81	60.90	58.26	1.00	0.00	45.12	59.99	-0.40
Polr2g	145.57	142.69	151.79	198.62	194.19	189.96	1.00	0.00	146.68	194.26	-0.40
Samsn1	32.75	36.09	43.48	50.25	49.74	49.49	1.00	0.00	37.44	49.83	-0.40
Obfc1	25.26	26.09	19.01	30.76	32.12	31.10	0.96	0.04	23.45	31.32	-0.40
Dapk3	38.42	30.80	27.96	43.33	42.87	43.22	0.99	0.01	32.40	43.14	-0.40
Scn7a	5.41	6.76	6.09	7.77	8.56	8.77	1.00	0.00	6.09	8.37	-0.40
Mxra7	110.76	112.92	105.25	141.90	145.85	147.82	1.00	0.00	109.64	145.19	-0.40
Spint2	93.91	88.02	81.99	121.35	114.76	113.57	1.00	0.00	87.97	116.56	-0.40
Usp40	18.76	20.13	18.53	24.81	25.43	26.59	1.00	0.00	19.14	25.61	-0.40
Atpbd4	31.37	33.94	31.64	43.26	41.71	44.07	1.00	0.00	32.32	43.01	-0.40
Dhdh	44.58	44.94	43.75	60.07	59.69	57.27	1.00	0.00	44.42	59.01	-0.40
Bpnt1	76.57	72.32	74.74	98.08	99.81	98.50	1.00	0.00	74.54	98.80	-0.40
1190002N15Rik	34.68	36.44	36.98	46.59	45.83	51.30	1.00	0.00	36.03	47.91	-0.40
Clec16a	46.27	43.43	40.16	57.68	56.88	57.86	1.00	0.00	43.29	57.47	-0.40
Rsph3b	28.83	24.23	31.12	35.89	37.80	38.41	1.00	0.00	28.06	37.37	-0.40
Mettl8	11.33	14.29	9.83	15.34	16.91	15.52	0.78	0.22	11.82	15.92	-0.40
Tmed4	108.67	110.74	123.18	150.91	149.76	152.57	1.00	0.00	114.20	151.08	-0.40
Il18bp	15.38	18.55	16.01	23.61	22.47	20.81	0.99	0.01	16.65	22.30	-0.40
Ppp1cc	427.10	436.13	463.69	592.81	584.19	575.54	1.00	0.00	442.31	584.18	-0.40
Rab36	7.93	7.74	9.31	11.69	10.43	11.79	1.00	0.00	8.33	11.30	-0.40
Atp11a	159.53	163.42	126.50	194.26	201.20	198.31	0.93	0.07	149.81	197.92	-0.40
Ttc39b	27.07	27.20	31.77	35.82	37.61	40.97	1.00	0.00	28.68	38.13	-0.40
Idh2	31.80	26.62	35.47	39.34	40.34	45.05	0.97	0.03	31.29	41.58	-0.40
Arid5a	4.15	4.85	4.00	6.05	5.90	6.14	1.00	0.00	4.33	6.03	-0.40
Hexa	46.74	48.76	43.77	61.65	61.48	61.34	1.00	0.00	46.42	61.49	-0.40
Gfm2	38.64	40.44	41.99	52.57	53.08	54.79	1.00	0.00	40.36	53.48	-0.40
Chrna7	16.71	13.72	16.84	19.32	20.34	23.57	0.96	0.04	15.76	21.08	-0.40
Zfp825	53.61	59.84	59.03	73.03	77.23	77.86	1.00	0.00	57.49	76.04	-0.40
Cbx1	67.19	67.10	52.35	82.76	83.50	80.46	0.99	0.01	62.21	82.24	-0.40
Paics	117.73	129.14	130.54	168.92	165.84	163.05	1.00	0.00	125.80	165.94	-0.40
Plk5	181.92	150.20	141.94	204.45	203.36	217.24	0.99	0.01	158.02	208.35	-0.40
Taz	88.00	91.09	87.81	116.57	117.68	118.04	1.00	0.00	88.97	117.43	-0.40
Mgat4b	19.68	15.65	20.49	24.28	26.01	24.13	1.00	0.00	18.61	24.80	-0.40
Pnn	167.10	173.32	195.18	233.45	237.93	234.43	1.00	0.00	178.53	235.27	-0.40
Fxc1	33.25	28.54	26.20	39.64	38.74	38.37	1.00	0.00	29.33	38.92	-0.40
Hrsp12	28.73	35.86	35.50	41.03	47.36	44.25	0.98	0.02	33.36	44.21	-0.40
Gpr180	51.53	50.73	48.91	65.63	70.70	63.51	1.00	0.00	50.39	66.62	-0.40
BC031781	38.65	37.35	42.99	53.13	54.64	49.73	1.00	0.00	39.66	52.50	-0.40
Nsmaf	37.95	41.34	40.60	50.71	52.92	55.02	1.00	0.00	39.96	52.89	-0.40
Thoc6	15.49	16.36	10.78	18.03	20.50	18.49	0.68	0.32	14.21	19.01	-0.40
BC023829	96.69	100.56	102.33	134.35	129.36	131.32	1.00	0.00	99.86	131.68	-0.40
Nxph2	2.62	2.75	1.68	3.75	3.56	2.92	0.74	0.26	2.35	3.41	-0.40
Cd320	13.74	15.61	10.67	17.92	16.59	19.05	0.76	0.24	13.34	17.85	-0.39
Pim2	33.45	32.11	27.44	40.80	42.80	39.65	1.00	0.00	31.00	41.08	-0.39
Bphl	34.37	28.32	28.30	40.24	39.90	40.42	1.00	0.00	30.33	40.19	-0.39
Prps1l3	23.04	26.26	26.84	33.20	32.80	35.03	1.00	0.00	25.38	33.68	-0.39
Tm4sf1	6.48	7.86	8.36	10.58	11.63	8.57	0.62	0.38	7.57	10.26	-0.39
Mgst3	71.84	66.03	71.58	96.94	96.33	82.94	1.00	0.00	69.82	92.07	-0.39
Npy	63.17	63.40	56.58	80.00	87.13	74.50	1.00	0.00	61.05	80.54	-0.39
Mrps14	33.58	36.34	34.63	44.03	48.46	45.78	1.00	0.00	34.85	46.09	-0.39
Sirt2	184.12	178.81	189.88	241.63	247.27	238.04	1.00	0.00	184.27	242.31	-0.39
Egfr	8.10	7.48	9.29	11.07	11.73	10.79	1.00	0.00	8.29	11.20	-0.39
Eci2	32.11	34.44	39.97	46.51	45.77	48.54	1.00	0.00	35.51	46.94	-0.39
Surf2	40.29	47.57	46.00	59.50	59.58	57.56	1.00	0.00	44.62	58.88	-0.39
Laptm4b	696.24	749.14	668.03	916.11	899.60	958.77	1.00	0.00	704.47	924.83	-0.39
Timm8b	201.33	225.50	189.09	273.74	270.52	264.92	1.00	0.00	205.31	269.73	-0.39
Ccdc39	19.40	23.54	16.17	26.97	25.63	25.90	0.72	0.28	19.70	26.17	-0.39
Sh2b3	11.55	9.54	10.95	13.73	13.39	15.84	1.00	0.00	10.68	14.32	-0.39
Greb1	6.28	5.84	4.60	7.45	7.83	7.58	1.00	0.00	5.57	7.62	-0.39
Lsm14a	235.19	243.79	235.38	297.10	286.40	354.23	0.76	0.24	238.12	312.57	-0.39
Tmem204	6.45	4.33	4.11	7.66	6.51	6.28	0.61	0.39	4.96	6.82	-0.39
Manea	13.52	15.34	16.71	19.87	19.63	21.19	1.00	0.00	15.19	20.23	-0.39
Rab33b	22.25	23.33	25.93	30.53	34.34	29.81	1.00	0.00	23.83	31.56	-0.39
Ccdc111	4.99	4.63	5.73	6.72	6.69	7.64	1.00	0.00	5.11	7.02	-0.39
Prpf4b	108.10	116.35	120.78	150.93	152.98	149.57	1.00	0.00	115.07	151.16	-0.39
Aip	141.14	134.18	133.19	174.44	180.65	181.35	1.00	0.00	136.17	178.81	-0.39
Jmjd8	84.71	83.03	74.70	108.40	107.30	103.03	1.00	0.00	80.81	106.24	-0.39
Atg13	88.16	80.31	82.45	110.10	106.76	112.87	1.00	0.00	83.64	109.91	-0.39
Suclg2	5.54	6.09	6.76	7.38	8.98	8.68	0.80	0.20	6.13	8.35	-0.39
Spcs3	24.25	26.49	29.28	34.61	33.64	37.51	1.00	0.00	26.67	35.25	-0.39
Hspd1	147.66	167.47	161.02	219.96	204.79	199.93	1.00	0.00	158.72	208.23	-0.39
Ywhaq	370.52	386.54	396.59	511.15	502.24	498.50	1.00	0.00	384.55	503.96	-0.39
Nars2	6.85	8.46	7.07	10.20	9.88	10.15	1.00	0.00	7.46	10.08	-0.39
Tnfaip8l1	1.90	1.92	1.11	2.02	2.77	2.60	0.65	0.35	1.64	2.46	-0.39
Adi1	44.38	48.07	55.96	62.78	64.78	67.70	1.00	0.00	49.47	65.09	-0.39
Fam120b	41.61	41.68	36.97	51.01	53.75	53.57	1.00	0.00	40.09	52.78	-0.39
Slc46a3	30.93	31.44	30.87	41.28	40.12	41.54	0.85	0.15	31.08	40.98	-0.39
Nr2f2	10.04	10.22	9.58	13.05	14.52	12.42	1.00	0.00	9.95	13.33	-0.39
2210404O09Rik	6.93	7.89	9.47	11.14	10.36	11.21	0.96	0.04	8.10	10.90	-0.39
H2afy	231.74	204.81	216.45	292.68	290.24	272.34	1.00	0.00	217.67	285.09	-0.39
Ppia	2235.84	2358.66	2487.24	3025.33	3061.24	3177.50	1.00	0.00	2360.58	3088.03	-0.39
Mrpl36	43.68	38.72	36.46	53.23	49.31	53.85	1.00	0.00	39.62	52.13	-0.39
Ddhd2	32.09	30.22	31.28	38.19	41.85	43.29	1.00	0.00	31.20	41.11	-0.39
Zfp935	18.43	22.48	21.29	27.91	26.62	27.74	1.00	0.00	20.73	27.42	-0.39
Atrx	86.44	91.20	97.23	121.21	121.61	117.61	1.00	0.00	91.63	120.14	-0.39
Hnrnph1	469.59	528.28	486.93	652.01	654.66	635.88	1.00	0.00	494.94	647.52	-0.39
3110052M02Rik	18.68	22.12	21.81	27.26	28.15	27.37	1.00	0.00	20.87	27.59	-0.39
Myef2	113.78	122.72	119.49	156.22	152.53	157.50	1.00	0.00	118.66	155.42	-0.39
Hrk	1.45	1.40	2.51	2.58	2.60	2.74	0.60	0.40	1.79	2.64	-0.39
Cog5	39.17	44.75	37.61	54.77	53.06	51.93	1.00	0.00	40.51	53.25	-0.39
Steap3	6.86	6.15	5.62	8.94	8.65	7.66	0.99	0.01	6.21	8.42	-0.39
Acox1	128.29	130.27	129.28	171.34	171.49	164.90	1.00	0.00	129.28	169.24	-0.39
Psat1	37.42	40.17	43.30	54.13	52.05	52.71	1.00	0.00	40.30	52.96	-0.39
Acaa2	20.63	18.79	20.91	22.82	25.58	31.35	0.60	0.40	20.11	26.58	-0.39
Cenpt	19.92	22.07	18.59	25.45	25.75	28.87	1.00	0.00	20.19	26.69	-0.39
Dars	60.11	64.08	62.04	81.98	81.95	80.24	1.00	0.00	62.08	81.39	-0.39
Clk1	305.40	368.41	343.79	462.91	445.76	420.98	1.00	0.00	339.20	443.21	-0.38
Cryab	59.09	50.15	55.02	67.95	71.26	76.09	1.00	0.00	54.75	71.77	-0.38
Txnrd2	13.08	14.78	10.53	16.97	15.07	18.99	0.60	0.40	12.80	17.01	-0.38
Rnf122	12.29	12.40	12.16	17.22	17.15	14.62	1.00	0.00	12.28	16.33	-0.38
Pts	61.30	66.88	74.18	94.45	84.57	85.87	1.00	0.00	67.45	88.30	-0.38
Clec9a	0.27	0.15	0.10	0.71	0.57	0.31	0.98	0.02	0.17	0.53	-0.38
Atp6v1a	298.38	319.75	337.38	420.28	415.89	410.98	1.00	0.00	318.50	415.71	-0.38
Ccl27a	94.67	98.21	72.75	114.22	117.96	115.12	0.98	0.02	88.54	115.77	-0.38
Trim30d	0.38	0.53	0.51	1.15	0.69	0.92	0.91	0.09	0.47	0.92	-0.38
Mosc2	30.25	31.79	35.91	42.87	41.59	44.16	1.00	0.00	32.65	42.88	-0.38
Sec62	118.52	129.54	135.84	172.20	172.12	157.11	1.00	0.00	127.96	167.14	-0.38
Lrp2bp	14.76	15.90	13.44	18.70	17.54	22.15	0.82	0.18	14.70	19.47	-0.38
Ralgps2	36.92	42.87	34.75	47.58	49.00	53.65	0.96	0.04	38.18	50.07	-0.38
Tatdn3	47.66	57.10	51.30	63.85	69.87	70.60	1.00	0.00	52.02	68.10	-0.38
Pqbp1	130.56	122.48	121.34	172.42	161.34	154.91	1.00	0.00	124.79	162.89	-0.38
Guf1	35.56	39.74	42.07	47.96	51.61	54.25	1.00	0.00	39.12	51.28	-0.38
Adamts5	14.00	13.24	13.54	17.90	17.81	18.32	1.00	0.00	13.60	18.01	-0.38
Kdsr	29.88	30.84	36.85	43.99	43.30	40.69	1.00	0.00	32.53	42.66	-0.38
Stat2	30.18	30.28	27.34	40.23	36.65	38.36	1.00	0.00	29.27	38.42	-0.38
Tmx2	196.30	216.11	214.07	274.07	275.99	266.57	1.00	0.00	208.82	272.21	-0.38
Acad12	5.05	5.38	4.51	7.08	5.41	7.85	0.57	0.43	4.98	6.78	-0.38
9430015G10Rik	23.51	25.60	21.85	31.63	29.46	32.20	1.00	0.00	23.65	31.10	-0.38
Amigo1	38.90	37.27	33.75	47.81	48.70	47.50	1.00	0.00	36.64	48.00	-0.38
Pdzd8	45.26	44.50	46.10	54.84	55.24	67.68	0.76	0.24	45.29	59.26	-0.38
Skp1a	306.54	348.66	350.31	439.90	451.76	418.18	1.00	0.00	335.17	436.61	-0.38
Casd1	63.74	68.92	68.94	86.74	86.96	89.65	1.00	0.00	67.20	87.78	-0.38
Tubb2b	32.10	33.87	29.92	38.67	38.53	48.50	0.69	0.31	31.96	41.90	-0.38
1810031K17Rik	32.14	28.23	27.09	39.07	38.18	37.46	1.00	0.00	29.15	38.24	-0.38
Hey2	14.60	17.10	15.89	19.32	20.67	22.83	1.00	0.00	15.86	20.94	-0.38
Smpd1	148.72	150.85	130.27	184.04	188.57	187.63	1.00	0.00	143.28	186.75	-0.38
Ctage5	52.81	60.50	50.05	71.98	72.02	69.38	1.00	0.00	54.45	71.13	-0.38
Gnpda1	23.73	26.48	24.28	33.83	33.55	30.40	1.00	0.00	24.83	32.59	-0.38
Rnf145	142.95	142.23	140.59	186.16	187.94	180.43	1.00	0.00	141.92	184.84	-0.38
2010315B03Rik	34.77	35.95	40.20	46.96	45.92	52.24	1.00	0.00	36.97	48.37	-0.38
Psmc1	177.68	189.45	207.45	255.90	246.95	244.94	1.00	0.00	191.52	249.26	-0.38
Nxn	16.16	17.93	13.22	21.46	20.82	20.10	0.94	0.06	15.77	20.79	-0.38
Dcbld1	8.92	6.89	10.51	11.31	11.27	12.51	0.71	0.29	8.77	11.70	-0.38
Etaa1	9.10	9.73	12.26	13.69	13.01	14.59	0.91	0.09	10.36	13.76	-0.38
Magt1	9.42	12.09	10.99	14.40	15.36	13.36	0.98	0.02	10.84	14.37	-0.38
Tsnax	143.60	148.37	153.23	197.90	193.58	187.74	1.00	0.00	148.40	193.07	-0.38
Phip	50.07	56.22	59.67	73.12	72.95	70.40	1.00	0.00	55.32	72.16	-0.38
Sept10	6.07	7.32	8.10	8.40	10.48	9.92	1.00	0.00	7.16	9.60	-0.38
Nono	223.32	255.36	233.73	311.51	310.30	304.09	1.00	0.00	237.47	308.63	-0.38
Mettl9	64.00	70.07	68.70	87.63	84.99	91.56	1.00	0.00	67.59	88.06	-0.38
Rab3ip	55.77	55.29	50.38	72.62	69.62	68.28	1.00	0.00	53.82	70.17	-0.38
Alkbh6	81.01	77.06	69.75	93.78	99.31	103.49	1.00	0.00	75.94	98.86	-0.38
Kcnj10	42.39	37.03	35.73	51.32	50.75	48.26	1.00	0.00	38.38	50.11	-0.38
Dnaja1	88.37	103.30	107.87	133.78	136.09	119.73	0.95	0.05	99.85	129.87	-0.38
Tnfsf13	113.58	120.43	107.65	148.03	141.57	154.62	1.00	0.00	113.88	148.07	-0.38
Tspan3	402.73	414.36	412.18	535.16	526.26	533.99	1.00	0.00	409.76	531.80	-0.38
Aoc3	1.76	1.70	1.62	2.75	2.82	1.91	0.81	0.19	1.69	2.49	-0.37
Cln3	30.26	34.42	31.99	41.43	41.05	43.74	1.00	0.00	32.22	42.07	-0.37
Sae1	86.20	82.09	77.22	104.19	107.10	107.87	1.00	0.00	81.84	106.39	-0.37
Snx14	52.41	59.19	56.21	71.52	71.87	75.05	1.00	0.00	55.94	72.81	-0.37
Lrrc8b	103.13	93.43	115.01	135.91	137.06	131.70	1.00	0.00	103.86	134.89	-0.37
Mrps16	64.02	76.16	60.06	84.08	87.93	88.33	0.98	0.02	66.75	86.78	-0.37
Nudt5	24.72	29.55	26.94	34.72	36.75	34.64	1.00	0.00	27.07	35.37	-0.37
Epha5	19.65	18.46	18.39	25.40	25.60	23.08	1.00	0.00	18.83	24.69	-0.37
5730409E04Rik	45.87	43.60	41.80	56.38	55.90	58.65	1.00	0.00	43.76	56.98	-0.37
Trpm2	5.20	4.53	4.34	6.54	6.30	6.28	1.00	0.00	4.69	6.37	-0.37
Tmem38a	96.81	100.45	90.39	124.63	126.77	122.01	1.00	0.00	95.89	124.47	-0.37
Dnajb9	38.85	44.28	48.64	55.88	57.49	58.11	1.00	0.00	43.92	57.16	-0.37
Ube3c	56.18	60.96	59.02	77.07	75.85	76.01	1.00	0.00	58.72	76.31	-0.37
Hars	75.62	82.99	79.25	102.76	100.03	105.99	1.00	0.00	79.29	102.93	-0.37
2810432L12Rik	22.60	22.58	21.18	30.10	28.99	27.67	1.00	0.00	22.12	28.92	-0.37
Srp14	160.28	170.65	176.70	217.77	219.83	220.24	1.00	0.00	169.21	219.28	-0.37
Wdr19	30.79	30.76	32.63	39.73	41.43	41.60	1.00	0.00	31.40	40.92	-0.37
Slc26a7	2.65	2.92	1.76	3.88	3.37	3.12	0.61	0.39	2.45	3.46	-0.37
Anp32b	104.12	114.07	104.15	143.65	146.25	128.04	1.00	0.00	107.45	139.31	-0.37
Maged2	67.98	68.41	69.47	88.04	86.96	92.21	1.00	0.00	68.62	89.07	-0.37
Lin52	40.34	47.79	50.85	61.17	59.60	59.91	1.00	0.00	46.33	60.23	-0.37
Osgin2	16.79	19.20	21.88	26.07	23.40	26.27	0.95	0.05	19.29	25.25	-0.37
Rfng	81.98	80.09	70.72	98.70	101.49	101.82	1.00	0.00	77.60	100.67	-0.37
Klhl24	48.77	48.50	51.48	64.13	64.13	65.04	1.00	0.00	49.58	64.43	-0.37
Tspan12	11.76	13.93	14.58	17.02	18.24	17.71	1.00	0.00	13.43	17.66	-0.37
1810035L17Rik	132.57	165.99	147.37	187.99	186.39	203.25	0.99	0.01	148.64	192.55	-0.37
Nhs	10.09	7.93	8.54	12.54	11.99	10.70	0.98	0.02	8.85	11.74	-0.37
Mboat7	33.16	28.41	28.14	37.91	38.77	40.21	1.00	0.00	29.90	38.96	-0.37
Ufc1	114.64	112.15	111.15	146.77	140.17	150.89	0.99	0.01	112.64	145.94	-0.37
Prex2	12.51	13.63	11.99	15.57	17.30	17.30	1.00	0.00	12.71	16.72	-0.37
Arfgap3	14.16	15.60	13.34	18.30	19.65	18.64	1.00	0.00	14.37	18.87	-0.37
S1pr1	27.39	29.16	32.64	41.23	41.42	33.50	0.68	0.32	29.73	38.72	-0.37
Tecpr1	94.09	77.11	81.15	111.46	112.19	103.35	1.00	0.00	84.12	109.00	-0.37
Fam3a	60.03	63.41	51.20	77.09	74.91	74.56	1.00	0.00	58.21	75.52	-0.37
Mrrf	19.02	19.96	16.52	24.82	24.13	23.64	1.00	0.00	18.50	24.19	-0.37
Hsp90ab1	705.61	666.60	648.78	896.57	895.91	819.41	1.00	0.00	673.66	870.63	-0.37
Sfpq	214.95	230.31	197.77	291.46	289.13	250.97	0.85	0.15	214.34	277.19	-0.37
Yap1	10.63	11.46	10.38	13.44	15.53	13.85	1.00	0.00	10.83	14.27	-0.37
Ubxn8	23.40	24.69	22.04	29.50	30.01	31.94	1.00	0.00	23.38	30.48	-0.37
Pomp	196.12	219.31	204.16	263.54	269.37	268.17	1.00	0.00	206.53	267.03	-0.37
1110028C15Rik	30.29	31.15	33.13	42.21	40.47	40.29	1.00	0.00	31.52	40.99	-0.37
Akr1b3	60.85	58.30	70.46	81.07	82.55	82.04	1.00	0.00	63.20	81.89	-0.37
Snapc3	44.44	40.14	34.17	51.81	49.93	52.43	0.99	0.01	39.58	51.39	-0.37
Uhrf2	39.20	41.36	37.66	52.24	54.18	47.06	1.00	0.00	39.40	51.16	-0.37
Abcc9	6.30	6.06	5.90	8.54	8.29	7.61	1.00	0.00	6.09	8.15	-0.37
Hmga2	2.83	3.10	2.49	3.69	3.66	4.41	0.97	0.03	2.81	3.92	-0.37
Ccdc22	41.27	42.36	34.43	49.58	51.26	52.40	1.00	0.00	39.36	51.08	-0.37
Magi2	21.38	18.62	20.05	26.11	26.83	25.42	1.00	0.00	20.02	26.12	-0.37
Xaf1	5.46	6.12	6.16	9.30	7.23	7.23	0.70	0.30	5.91	7.92	-0.37
Mtmr1	50.75	55.26	61.66	71.75	73.02	72.41	1.00	0.00	55.89	72.40	-0.37
Fam48a	62.22	67.29	66.58	84.97	81.27	87.53	1.00	0.00	65.36	84.59	-0.37
Pdrg1	88.67	93.76	85.50	114.21	117.93	114.26	1.00	0.00	89.31	115.47	-0.37
Tor2a	38.76	34.62	40.03	51.99	45.91	49.22	1.00	0.00	37.81	49.04	-0.37
Ap4m1	19.54	23.78	18.55	24.99	27.41	28.26	0.92	0.08	20.62	26.88	-0.37
Eif3i	137.70	143.47	156.46	186.12	189.39	189.54	1.00	0.00	145.88	188.35	-0.37
Tmx3	34.43	39.73	42.28	49.92	49.64	51.42	1.00	0.00	38.81	50.33	-0.37
Cxxc5	78.08	60.06	63.27	90.29	88.49	81.74	0.94	0.06	67.14	86.84	-0.37
Dscam	27.71	23.82	24.61	32.66	33.79	32.55	1.00	0.00	25.38	33.00	-0.37
Cep110	10.63	9.95	11.57	12.76	14.75	14.80	1.00	0.00	10.72	14.10	-0.37
Pabpn1	248.19	266.97	253.38	316.39	334.67	340.37	1.00	0.00	256.18	330.48	-0.37
Cbx3	225.79	250.61	280.54	331.92	328.86	315.56	1.00	0.00	252.31	325.45	-0.37
Eif4a1	372.49	410.00	394.20	504.90	498.83	513.54	1.00	0.00	392.23	505.76	-0.37
Ppm1a	158.10	159.02	177.16	208.33	208.70	220.73	1.00	0.00	164.76	212.59	-0.37
Zranb2	173.96	186.17	206.22	238.73	243.12	248.56	1.00	0.00	188.78	243.47	-0.37
Spin4	1.07	1.28	1.77	2.11	2.24	1.82	0.77	0.23	1.38	2.06	-0.37
Zfp275	12.48	12.69	13.48	16.82	17.06	16.76	0.97	0.03	12.88	16.88	-0.37
Uck1	59.82	62.45	59.15	78.97	78.26	77.31	1.00	0.00	60.47	78.18	-0.37
Pycrl	35.61	36.11	31.34	44.85	46.43	42.29	1.00	0.00	34.35	44.53	-0.36
Polr1b	23.05	18.76	22.42	27.31	25.83	30.43	0.97	0.03	21.41	27.86	-0.36
Phtf2	12.74	14.09	14.75	18.50	17.70	18.21	1.00	0.00	13.86	18.14	-0.36
Wdr61	94.24	106.63	104.61	131.74	130.08	132.38	1.00	0.00	101.83	131.40	-0.36
0610011F06Rik	44.93	42.98	36.45	54.51	49.70	56.77	0.97	0.03	41.45	53.66	-0.36
Bre	51.17	58.63	58.14	70.50	69.65	76.94	1.00	0.00	55.98	72.36	-0.36
Vwa1	5.89	6.48	5.04	8.51	7.74	7.02	0.90	0.10	5.80	7.75	-0.36
Uap1	86.16	93.40	95.68	115.46	116.39	123.28	1.00	0.00	91.75	118.38	-0.36
Samd9l	1.43	2.38	2.32	3.21	2.78	2.75	0.71	0.29	2.04	2.91	-0.36
Htra1	93.14	87.01	118.39	128.70	129.99	126.32	0.67	0.33	99.51	128.34	-0.36
Adprh	119.40	104.12	102.77	145.53	138.77	136.41	1.00	0.00	108.76	140.24	-0.36
Psmb10	11.69	12.06	15.13	15.26	16.74	18.88	0.61	0.39	12.96	16.96	-0.36
Mettl13	12.20	9.96	11.18	13.96	14.06	15.72	1.00	0.00	11.11	14.58	-0.36
C030046I01Rik	153.30	152.54	127.89	188.86	184.18	185.72	1.00	0.00	144.57	186.25	-0.36
Lsmd1	66.14	65.36	50.83	75.09	78.42	81.88	0.91	0.09	60.78	78.46	-0.36
Hiatl1	54.96	58.22	58.42	73.05	73.40	75.14	1.00	0.00	57.20	73.86	-0.36
D17H6S53E	15.42	17.08	16.49	23.03	21.28	19.56	1.00	0.00	16.33	21.29	-0.36
Fbxo25	66.98	70.28	67.31	86.83	87.83	89.23	1.00	0.00	68.19	87.96	-0.36
Pdcd4	129.91	118.26	125.72	166.60	162.92	151.97	1.00	0.00	124.63	160.50	-0.36
Clasp2	138.07	151.59	139.78	186.14	185.77	180.95	1.00	0.00	143.14	184.29	-0.36
Stx17	20.34	20.14	26.50	28.04	28.00	30.89	0.65	0.35	22.33	28.98	-0.36
Vps29	132.15	154.45	145.35	191.71	191.39	172.69	1.00	0.00	143.98	185.26	-0.36
Cog6	49.61	53.22	50.05	64.83	63.78	68.66	1.00	0.00	50.96	65.76	-0.36
Pds5a	42.81	47.00	39.78	56.52	56.21	54.61	1.00	0.00	43.20	55.78	-0.36
Ncbp2	76.36	81.29	81.91	103.58	104.60	100.43	1.00	0.00	79.85	102.87	-0.36
Uqcrfs1	131.01	128.70	149.19	177.71	173.20	175.23	1.00	0.00	136.30	175.38	-0.36
Chmp5	138.51	160.39	157.27	191.71	197.31	197.80	1.00	0.00	152.06	195.61	-0.36
Rnh1	90.47	91.02	91.77	113.96	114.63	123.27	1.00	0.00	91.08	117.28	-0.36
Tle4	40.59	41.18	37.31	50.41	51.44	51.97	1.00	0.00	39.69	51.27	-0.36
Ugp2	20.84	23.36	23.94	29.10	29.14	30.12	1.00	0.00	22.71	29.46	-0.36
Ostc	95.58	115.95	104.68	135.31	132.35	139.30	1.00	0.00	105.40	135.65	-0.36
Trerf1	12.96	10.50	8.92	14.24	15.18	13.01	0.68	0.32	10.79	14.14	-0.36
Otud7b	89.18	86.41	92.01	117.51	118.08	108.72	1.00	0.00	89.20	114.77	-0.36
Tfcp2	32.93	32.38	28.95	41.19	41.65	38.98	1.00	0.00	31.42	40.61	-0.36
Pbx2	47.84	46.90	44.95	60.66	59.88	59.48	1.00	0.00	46.56	60.01	-0.36
Fn3krp	48.24	50.59	45.73	62.32	57.78	66.15	1.00	0.00	48.19	62.08	-0.36
Pydc3	4.30	4.37	6.13	6.49	6.92	6.42	0.70	0.30	4.93	6.61	-0.36
Psma4	146.14	160.12	177.32	202.87	205.09	212.91	1.00	0.00	161.19	206.96	-0.36
Spag9	140.92	151.44	156.91	191.89	195.90	189.04	1.00	0.00	149.76	192.27	-0.36
Prss23	8.02	9.94	8.40	11.45	11.49	11.68	1.00	0.00	8.79	11.54	-0.36
Pccb	42.50	42.09	44.74	56.03	56.47	54.07	0.92	0.08	43.11	55.52	-0.36
Pop7	43.60	50.60	42.18	56.34	57.96	61.29	0.99	0.01	45.46	58.53	-0.36
Ubxn2b	18.76	20.41	18.10	25.27	24.93	24.00	1.00	0.00	19.09	24.73	-0.36
Tmem33	44.33	47.98	48.39	61.34	60.51	59.17	1.00	0.00	46.90	60.34	-0.36
Slfn5	5.97	6.10	6.01	8.52	8.32	7.15	1.00	0.00	6.03	8.00	-0.36
Fam98b	71.56	75.99	79.75	93.84	97.71	100.26	1.00	0.00	75.77	97.27	-0.36
Clk3	72.12	80.37	67.52	94.55	94.68	93.23	1.00	0.00	73.34	94.15	-0.36
Zfp446	21.01	24.85	20.18	29.75	28.20	27.41	0.97	0.03	22.01	28.45	-0.36
Exoc4	40.63	42.82	45.59	55.72	54.74	55.52	1.00	0.00	43.01	55.32	-0.36
Mrpl24	92.43	108.44	94.44	134.85	122.60	121.23	0.99	0.01	98.44	126.23	-0.36
Slc25a37	29.23	30.68	26.46	35.46	35.81	40.07	0.99	0.01	28.79	37.11	-0.36
Surf4	88.02	88.73	91.43	113.00	117.19	113.75	1.00	0.00	89.39	114.65	-0.36
Sgk3	2.78	3.70	2.95	4.43	4.04	4.41	0.99	0.01	3.14	4.30	-0.36
Slc7a11	7.60	8.69	7.37	9.73	11.91	9.45	0.63	0.37	7.89	10.37	-0.36
Lrrc8e	1.35	2.19	1.66	2.46	2.23	2.80	0.72	0.28	1.73	2.50	-0.36
Fundc1	57.98	65.08	60.45	80.91	75.60	79.04	1.00	0.00	61.17	78.51	-0.35
Phb	68.77	65.28	63.34	85.79	85.21	82.25	1.00	0.00	65.80	84.42	-0.35
Sumo2	444.48	498.34	563.28	642.45	645.36	638.47	0.99	0.01	502.03	642.09	-0.35
Brd7	65.74	67.62	69.35	88.31	87.86	83.83	1.00	0.00	67.57	86.66	-0.35
Atl2	48.63	52.60	57.67	70.76	72.95	60.22	0.72	0.28	52.97	67.98	-0.35
Me1	120.09	123.21	121.33	150.87	145.30	170.59	0.99	0.01	121.54	155.59	-0.35
Hdac6	52.11	51.85	43.40	63.50	60.67	64.94	0.99	0.01	49.12	63.04	-0.35
Zfp947	9.36	12.90	12.20	14.74	14.34	15.76	0.83	0.17	11.49	14.95	-0.35
Far1	95.58	108.62	114.39	135.80	134.23	137.62	1.00	0.00	106.19	135.88	-0.35
Fezf2	9.44	8.69	8.59	12.97	11.47	10.50	0.94	0.06	8.91	11.65	-0.35
Rnf38	44.40	41.51	37.93	51.91	52.63	54.35	1.00	0.00	41.28	52.96	-0.35
Cpsf2	35.24	35.77	40.31	48.59	47.80	46.48	1.00	0.00	37.10	47.62	-0.35
Ube2v1	197.68	172.49	168.52	233.62	230.21	224.27	1.00	0.00	179.56	229.37	-0.35
Uba2	136.08	142.70	142.79	179.08	178.45	181.10	1.00	0.00	140.52	179.54	-0.35
Zfp667	14.26	14.16	15.88	18.82	20.43	18.08	1.00	0.00	14.77	19.11	-0.35
Bax	65.21	71.05	66.16	91.28	83.05	84.72	1.00	0.00	67.48	86.35	-0.35
Mark1	24.29	22.22	21.38	29.35	29.98	28.08	1.00	0.00	22.63	29.14	-0.35
Heph	6.85	8.40	7.93	9.67	10.78	9.94	1.00	0.00	7.73	10.13	-0.35
Srpk1	54.07	54.86	49.10	66.09	68.35	67.92	1.00	0.00	52.67	67.45	-0.35
Gpr157	9.16	8.74	10.29	12.00	11.51	13.27	1.00	0.00	9.40	12.26	-0.35
Cct6a	229.68	252.84	263.98	322.66	317.51	312.29	1.00	0.00	248.83	317.49	-0.35
Sec61b	71.36	56.16	57.95	74.77	80.67	81.80	0.96	0.04	61.83	79.08	-0.35
Myh6	0.10	0.14	0.08	0.55	0.39	0.30	1.00	0.00	0.11	0.41	-0.35
Prrg1	0.84	1.33	0.70	1.47	1.48	1.53	0.81	0.19	0.96	1.49	-0.35
Atp5h	597.05	639.53	642.45	794.16	806.74	794.69	1.00	0.00	626.35	798.53	-0.35
Wdyhv1	21.33	23.62	23.79	32.42	26.11	29.89	0.86	0.14	22.91	29.47	-0.35
Eln	14.98	13.81	16.00	18.69	21.93	17.29	0.75	0.25	14.93	19.30	-0.35
Haghl	67.22	67.02	53.83	76.09	76.11	88.29	0.70	0.30	62.69	80.16	-0.35
Zfp932	147.79	160.79	174.45	200.28	205.15	210.92	1.00	0.00	161.01	205.45	-0.35
Ccdc25	39.92	43.78	47.33	57.68	56.57	53.52	1.00	0.00	43.68	55.92	-0.35
Gpd1l	28.39	26.13	27.14	34.25	35.97	34.61	1.00	0.00	27.22	34.94	-0.35
Prnp	539.29	558.42	623.30	725.14	713.99	753.69	1.00	0.00	573.67	730.94	-0.35
Atp6v1h	124.90	135.75	146.32	171.86	173.56	173.72	1.00	0.00	135.65	173.05	-0.35
Heatr3	29.23	29.83	29.69	38.57	38.15	37.12	0.58	0.42	29.58	37.95	-0.35
Scgn	142.66	153.25	136.94	181.53	188.20	182.29	1.00	0.00	144.28	184.01	-0.35
Cbx5	67.96	67.80	78.94	90.66	91.54	92.03	1.00	0.00	71.57	91.41	-0.35
Sh3bgrl3	78.04	72.15	68.72	92.64	86.23	100.71	0.99	0.01	72.97	93.19	-0.35
D6Wsu163e	41.70	40.82	50.61	59.10	55.74	55.49	0.98	0.02	44.38	56.78	-0.35
Mlst8	46.60	47.42	40.34	57.69	55.87	58.30	1.00	0.00	44.79	57.28	-0.35
Ran	172.78	174.12	173.77	221.30	214.80	227.49	1.00	0.00	173.56	221.20	-0.35
Mtap9	38.71	40.00	44.68	54.71	54.73	48.41	0.99	0.01	41.13	52.62	-0.35
Pot1a	34.91	35.62	33.28	45.23	42.99	44.68	1.00	0.00	34.60	44.30	-0.35
Mxd4	71.79	61.98	63.29	86.62	86.28	78.56	1.00	0.00	65.69	83.82	-0.35
Tia1	93.83	102.27	99.10	125.54	125.82	124.88	1.00	0.00	98.40	125.41	-0.35
Slc50a1	34.00	45.08	40.64	50.28	47.00	55.77	0.62	0.38	39.90	51.02	-0.35
Atp6v0c	1312.78	1170.72	1205.12	1605.53	1579.77	1506.19	1.00	0.00	1229.54	1563.83	-0.35
Snd1	43.70	39.81	39.54	51.30	52.59	53.38	1.00	0.00	41.02	52.43	-0.35
Pcdha3	3.96	3.39	3.27	4.39	5.03	4.89	0.88	0.12	3.54	4.77	-0.35
Slc7a6	28.51	28.82	27.78	37.03	36.89	35.06	1.00	0.00	28.37	36.33	-0.35
Tyw1	19.81	17.53	17.04	21.78	24.30	23.82	1.00	0.00	18.12	23.30	-0.35
Acrbp	32.83	40.24	31.70	45.60	45.67	42.66	0.99	0.01	34.92	44.65	-0.35
Ndufv3	405.03	400.18	385.54	499.09	502.17	512.56	1.00	0.00	396.92	504.60	-0.35
Parp6	111.99	112.87	103.22	137.48	139.36	140.84	1.00	0.00	109.36	139.22	-0.35
Rnf149	18.01	19.83	20.44	24.77	26.29	23.80	1.00	0.00	19.43	24.95	-0.35
Dnajb4	52.85	59.05	58.75	74.13	75.20	68.29	1.00	0.00	56.89	72.54	-0.35
Atp6v0b	446.28	466.56	426.65	566.18	565.99	570.30	1.00	0.00	446.50	567.49	-0.35
Nrp1	8.46	8.29	7.67	10.78	10.94	10.12	1.00	0.00	8.14	10.61	-0.35
Wdr11	51.23	47.98	43.65	59.02	60.19	63.03	1.00	0.00	47.62	60.75	-0.34
Glod4	57.46	59.29	57.72	72.93	74.11	75.35	1.00	0.00	58.16	74.13	-0.34
Spry4	8.47	6.10	6.14	9.13	9.86	8.10	0.58	0.42	6.90	9.03	-0.34
Camkk1	61.03	51.45	56.72	71.31	72.21	72.13	1.00	0.00	56.40	71.88	-0.34
Ssr2	127.52	124.94	128.56	163.13	159.61	161.83	1.00	0.00	127.01	161.52	-0.34
Cbx7	62.53	60.01	72.99	82.51	78.72	87.80	0.98	0.02	65.18	83.01	-0.34
Morn4	56.07	55.17	56.24	73.00	73.02	67.34	1.00	0.00	55.82	71.12	-0.34
Fam96a	54.76	66.34	60.30	79.44	72.60	78.99	0.99	0.01	60.47	77.01	-0.34
5730494N06Rik	96.86	103.99	107.38	137.53	136.01	118.44	0.99	0.01	102.74	130.66	-0.34
Rgs11	83.60	93.88	72.04	102.32	104.85	110.28	0.79	0.21	83.17	105.82	-0.34
Ciao1	43.27	43.79	39.28	55.11	52.34	53.68	1.00	0.00	42.11	53.71	-0.34
Tmed10	111.80	109.36	120.41	146.68	142.64	144.93	1.00	0.00	113.86	144.75	-0.34
A330021E22Rik	14.19	19.28	15.14	20.51	21.42	20.55	0.72	0.28	16.20	20.83	-0.34
Micall1	20.36	18.31	19.95	24.14	26.39	24.65	1.00	0.00	19.54	25.06	-0.34
Rnpc3	147.05	167.32	188.64	212.54	207.23	219.21	0.94	0.06	167.67	212.99	-0.34
Ppt1	107.69	118.19	120.71	147.09	146.48	146.90	1.00	0.00	115.53	146.82	-0.34
Prdx6	103.99	109.08	136.14	143.57	148.78	151.38	0.68	0.32	116.40	147.91	-0.34
Gm12657	16.73	23.98	20.71	25.54	26.69	26.47	0.60	0.40	20.47	26.24	-0.34
9030025P20Rik	30.03	33.96	32.10	39.17	40.51	42.96	1.00	0.00	32.03	40.88	-0.34
Scaper	31.96	36.00	33.05	42.47	44.70	41.72	1.00	0.00	33.67	42.96	-0.34
Ppm1h	54.12	54.06	56.24	68.73	67.90	72.64	1.00	0.00	54.80	69.76	-0.34
Psma5	102.65	115.99	112.88	138.73	137.23	145.19	1.00	0.00	110.51	140.38	-0.34
Zfp874a	12.85	12.99	15.93	18.70	18.03	17.02	0.97	0.03	13.92	17.92	-0.34
Rcn1	38.16	41.02	37.22	50.73	51.65	45.98	1.00	0.00	38.80	49.45	-0.34
Luzp2	18.10	18.64	20.32	24.89	25.14	23.10	1.00	0.00	19.02	24.37	-0.34
Cct8	171.81	193.35	199.45	242.64	236.36	237.40	1.00	0.00	188.20	238.80	-0.34
Plin2	8.91	11.49	12.70	14.62	13.55	14.58	0.65	0.35	11.03	14.25	-0.34
Psmc4	155.71	157.78	156.33	204.70	200.52	190.75	1.00	0.00	156.61	198.66	-0.34
Atp5g1	246.36	259.18	246.56	312.80	323.19	317.44	1.00	0.00	250.70	317.81	-0.34
Soat1	9.46	9.80	7.64	11.31	12.15	11.41	0.97	0.03	8.97	11.62	-0.34
Txndc15	91.09	87.89	77.33	109.29	105.93	110.21	1.00	0.00	85.44	108.48	-0.34
Svop	96.14	78.61	81.77	111.64	108.15	105.91	1.00	0.00	85.51	108.57	-0.34
Sh3glb2	92.39	85.80	81.81	109.63	109.89	110.57	1.00	0.00	86.67	110.03	-0.34
Gtf3c6	36.92	42.03	39.67	46.41	52.01	52.60	0.99	0.01	39.54	50.34	-0.34
Gatc	82.91	88.86	87.73	111.80	108.73	108.90	1.00	0.00	86.50	109.81	-0.34
Atp8b2	20.80	19.07	22.44	25.42	25.64	28.65	1.00	0.00	20.77	26.57	-0.34
Als2cr4	104.58	120.34	102.40	142.45	138.54	134.33	1.00	0.00	109.11	138.44	-0.34
Cox4i2	63.10	60.78	56.76	82.23	78.54	68.69	0.95	0.05	60.21	76.49	-0.34
Rpl36al	206.78	233.33	229.07	271.12	273.98	302.83	1.00	0.00	223.06	282.64	-0.34
Ftsj1	18.50	22.47	19.84	25.63	27.78	24.37	0.96	0.04	20.27	25.92	-0.34
Nit1	40.68	44.63	38.23	56.38	52.80	47.98	0.94	0.06	41.18	52.39	-0.34
Psmc2	134.03	134.67	157.80	178.04	175.06	187.44	1.00	0.00	142.17	180.18	-0.34
4930563E22Rik	5.30	5.67	5.64	7.26	6.35	8.22	0.84	0.16	5.54	7.28	-0.34
Morf4l2	212.76	223.81	247.83	296.37	303.89	266.51	0.99	0.01	228.13	288.92	-0.34
Eno2	697.01	658.50	621.47	825.58	844.63	831.73	1.00	0.00	659.00	833.98	-0.34
Mat2b	74.41	79.02	85.39	97.90	97.11	107.91	1.00	0.00	79.60	100.97	-0.34
Pphln1	37.18	39.85	35.79	46.25	50.11	47.16	1.00	0.00	37.61	47.84	-0.34
Tmbim1	11.71	13.64	14.39	15.81	18.15	17.11	0.97	0.03	13.25	17.02	-0.34
Senp7	37.78	38.59	35.84	46.47	47.75	48.51	1.00	0.00	37.40	47.58	-0.34
Abcb8	38.55	37.70	35.52	47.56	45.52	49.07	1.00	0.00	37.26	47.38	-0.34
Olfr558	0.17	0.23	0.23	0.43	0.78	0.39	0.82	0.18	0.21	0.53	-0.34
Rev1	32.68	33.21	35.75	41.37	43.83	44.12	1.00	0.00	33.88	43.11	-0.34
Gabarapl2	347.78	372.79	385.81	465.94	455.84	478.03	1.00	0.00	368.79	466.60	-0.34
Cbwd1	18.78	20.03	18.93	23.64	23.35	26.81	1.00	0.00	19.25	24.60	-0.34
Shisa7	8.54	8.58	6.91	10.24	10.26	10.68	0.99	0.01	8.01	10.39	-0.34
Dnaja2	133.33	151.90	141.88	182.62	182.36	175.71	1.00	0.00	142.37	180.23	-0.34
Pvrl3	22.27	20.34	19.33	25.38	28.57	25.14	1.00	0.00	20.65	26.36	-0.34
Smc1a	93.90	103.88	89.78	121.26	117.03	125.90	1.00	0.00	95.86	121.39	-0.34
U2af2	202.59	205.60	170.70	243.15	243.37	245.70	0.99	0.01	192.96	244.07	-0.34
D730039F16Rik	8.52	9.40	9.15	13.24	10.43	11.31	0.75	0.25	9.02	11.66	-0.34
Sntb1	18.72	16.08	12.62	19.64	20.94	20.08	0.62	0.38	15.80	20.22	-0.34
Etv5	37.14	37.53	35.28	46.15	44.98	48.48	1.00	0.00	36.65	46.53	-0.34
Ephb1	15.21	15.20	14.02	20.59	19.09	17.19	0.97	0.03	14.81	18.96	-0.34
Vps25	126.30	123.36	116.60	154.03	152.35	156.67	1.00	0.00	122.09	154.35	-0.34
Megf6	1.06	1.09	1.35	1.64	2.03	1.55	0.95	0.05	1.17	1.74	-0.34
Vps8	48.28	47.96	43.37	57.50	58.18	61.28	1.00	0.00	46.54	58.99	-0.34
Prepl	309.17	306.06	317.24	388.20	398.75	390.31	1.00	0.00	310.82	392.42	-0.34
C330007P06Rik	45.11	51.46	47.13	62.97	58.70	60.40	1.00	0.00	47.90	60.69	-0.34
Me2	45.11	46.58	42.79	56.04	59.55	54.86	1.00	0.00	44.83	56.82	-0.34
Epb4.1l1	59.15	51.24	48.28	64.13	68.02	68.80	0.99	0.01	52.89	66.98	-0.34
Cpe	1510.30	1526.11	1670.79	1990.36	1972.24	1975.58	1.00	0.00	1569.07	1979.40	-0.33
Clcn4-2	109.70	113.05	111.04	144.26	143.92	133.60	1.00	0.00	111.26	140.59	-0.33
Fzd6	7.42	7.62	9.83	10.21	10.23	11.72	0.62	0.38	8.29	10.72	-0.33
Syt9	61.33	60.55	55.91	76.47	78.52	69.98	1.00	0.00	59.26	74.99	-0.33
Uros	25.57	29.21	27.48	34.96	36.88	32.65	1.00	0.00	27.42	34.83	-0.33
Mthfd1	23.16	20.86	24.36	27.17	27.83	31.97	0.96	0.04	22.79	28.99	-0.33
Pot1b	37.67	40.22	40.51	47.08	49.87	53.01	1.00	0.00	39.47	49.99	-0.33
Ankrd33	376.11	348.97	299.57	448.62	417.11	426.03	0.87	0.13	341.55	430.58	-0.33
Hccs	24.96	27.66	31.02	35.04	35.64	35.47	1.00	0.00	27.88	35.38	-0.33
Fam115a	98.92	95.45	91.39	119.40	119.15	122.19	1.00	0.00	95.25	120.25	-0.33
6720456B07Rik	123.06	136.36	127.78	164.12	165.57	158.82	1.00	0.00	129.06	162.84	-0.33
Amigo2	92.17	94.36	79.36	118.45	113.02	104.21	0.92	0.08	88.63	111.89	-0.33
Ikbkb	33.78	37.05	32.00	43.08	42.68	44.51	1.00	0.00	34.28	43.43	-0.33
Tm9sf3	90.48	93.65	109.67	122.06	124.87	123.85	1.00	0.00	97.93	123.59	-0.33
Wbscr22	31.92	29.73	26.40	38.81	35.67	37.18	0.99	0.01	29.35	37.22	-0.33
Eif3c	197.72	202.89	201.03	255.65	257.04	245.65	1.00	0.00	200.55	252.78	-0.33
Rngtt	18.89	23.43	20.40	27.19	25.93	26.59	0.99	0.01	20.90	26.57	-0.33
BC031181	215.54	217.78	239.92	282.07	289.25	276.84	1.00	0.00	224.41	282.72	-0.33
Pi4k2a	49.12	47.44	46.50	62.00	62.22	56.62	1.00	0.00	47.69	60.28	-0.33
Yipf5	59.41	64.74	69.73	82.72	81.39	80.69	1.00	0.00	64.63	81.60	-0.33
Arxes1	64.85	72.41	64.71	84.46	79.40	91.10	0.99	0.01	67.32	84.98	-0.33
Rabif	59.13	55.31	59.19	73.11	75.65	70.54	0.59	0.41	57.88	73.10	-0.33
Pnpt1	29.72	29.92	35.33	39.46	39.66	41.15	1.00	0.00	31.65	40.09	-0.33
Vrk3	58.60	58.95	54.72	73.94	70.74	72.88	1.00	0.00	57.43	72.52	-0.33
Ccdc85a	15.59	15.44	13.49	19.21	18.64	18.93	1.00	0.00	14.84	18.93	-0.33
Snx32	87.41	99.58	84.94	107.16	116.89	118.80	0.98	0.02	90.65	114.28	-0.33
Rab3gap1	69.54	68.44	67.20	85.37	84.60	88.86	1.00	0.00	68.39	86.28	-0.33
Sgsm3	26.49	26.73	21.04	30.84	30.75	32.57	0.89	0.11	24.75	31.39	-0.33
Glt8d1	63.98	75.16	62.22	78.73	84.45	90.78	0.89	0.11	67.12	84.65	-0.33
Fyco1	212.87	193.80	218.85	260.05	267.78	259.42	1.00	0.00	208.50	262.42	-0.33
Slc16a7	6.68	7.82	5.74	8.80	8.81	8.61	0.80	0.20	6.75	8.74	-0.33
Hsbp1	260.77	292.41	278.59	353.93	354.56	338.09	1.00	0.00	277.26	348.86	-0.33
Aktip	102.96	115.34	116.89	143.70	139.84	138.66	1.00	0.00	111.73	140.73	-0.33
Ahnak	6.50	6.36	7.48	8.32	9.05	8.96	1.00	0.00	6.78	8.78	-0.33
Sec23a	74.43	82.16	82.00	101.19	100.14	99.37	1.00	0.00	79.53	100.23	-0.33
Ift20	174.09	180.11	166.39	212.34	222.59	220.21	1.00	0.00	173.53	218.38	-0.33
Chrnb2	52.00	44.69	48.21	62.70	61.45	58.74	1.00	0.00	48.30	60.97	-0.33
Tspan7	871.85	888.06	859.33	1109.95	1089.80	1093.07	1.00	0.00	873.08	1097.61	-0.33
Ddost	64.12	65.65	63.48	79.41	83.62	80.62	1.00	0.00	64.42	81.22	-0.33
D030056L22Rik	40.55	48.77	45.52	61.42	55.05	53.76	0.90	0.10	44.95	56.74	-0.33
Parg	25.73	28.30	26.13	33.98	34.63	32.89	1.00	0.00	26.72	33.83	-0.33
Hspa13	29.84	36.01	36.13	43.73	42.33	42.84	1.00	0.00	33.99	42.97	-0.33
Phkb	22.30	21.82	19.85	27.24	27.97	25.94	1.00	0.00	21.33	27.05	-0.33
Stx5a	99.74	105.76	98.22	127.97	126.17	128.19	1.00	0.00	101.24	127.45	-0.33
Cpne3	20.79	21.36	20.78	26.18	26.13	27.50	1.00	0.00	20.98	26.61	-0.33
Bsdc1	45.95	44.13	45.19	60.19	56.62	53.87	1.00	0.00	45.09	56.89	-0.33
Hnrnph2	149.93	168.64	177.06	214.34	213.57	195.34	0.99	0.01	165.21	207.75	-0.33
Rnps1	182.57	173.19	173.59	224.87	218.99	221.65	1.00	0.00	176.45	221.84	-0.33
C330018D20Rik	11.64	13.82	13.08	15.96	15.49	17.72	0.96	0.04	12.85	16.39	-0.33
Hdx	4.15	4.49	5.01	6.52	5.83	5.57	0.93	0.07	4.55	5.97	-0.33
2900010M23Rik	221.37	220.80	196.22	261.22	266.78	274.27	1.00	0.00	212.80	267.43	-0.33
Mpeg1	4.16	3.50	4.73	5.75	4.85	5.72	0.78	0.22	4.13	5.44	-0.33
Npm1	244.98	269.92	295.66	343.48	335.87	338.75	1.00	0.00	270.19	339.37	-0.33
Atp5j	274.10	298.29	323.32	373.85	378.46	372.65	1.00	0.00	298.57	374.99	-0.33
Fahd2a	34.94	33.26	31.46	42.65	38.87	44.31	1.00	0.00	33.22	41.94	-0.33
Rhot1	169.86	198.92	192.92	232.51	229.90	243.20	1.00	0.00	187.23	235.20	-0.33
Mmgt1	35.31	41.84	41.92	50.90	50.50	48.75	1.00	0.00	39.69	50.05	-0.33
Ubxn1	144.24	142.67	145.79	184.69	178.31	180.53	0.99	0.01	144.23	181.18	-0.33
Dohh	38.69	28.18	34.91	42.75	41.00	44.61	0.83	0.17	33.93	42.79	-0.33
Atp5sl	47.34	48.10	43.95	58.58	59.07	57.84	1.00	0.00	46.46	58.50	-0.33
Cstb	92.65	86.08	91.11	117.67	98.86	122.41	0.81	0.19	89.95	112.98	-0.33
Spcs1	90.80	101.45	104.77	124.56	129.14	119.28	1.00	0.00	99.01	124.33	-0.33
Rab18	136.26	145.22	150.37	177.55	178.00	186.39	1.00	0.00	143.95	180.65	-0.33
Cct2	168.59	185.79	185.31	229.32	225.68	221.90	1.00	0.00	179.90	225.63	-0.33
Tle2	35.66	33.45	32.84	41.18	41.24	46.06	1.00	0.00	33.98	42.82	-0.33
Ccdc101	31.57	36.91	30.46	41.29	40.56	42.86	0.97	0.03	32.98	41.57	-0.33
Tmem29	25.62	31.79	27.27	34.90	33.83	38.09	0.83	0.17	28.23	35.61	-0.32
Prpf38b	77.23	77.53	84.03	102.28	102.40	95.14	1.00	0.00	79.60	99.94	-0.32
BC005624	132.38	138.83	123.74	161.87	166.63	166.88	1.00	0.00	131.65	165.13	-0.32
Rps6ka5	17.96	18.52	15.60	21.65	21.18	23.15	0.99	0.01	17.36	21.99	-0.32
Slc25a39	40.06	35.13	32.08	45.01	45.74	44.32	0.99	0.01	35.76	45.03	-0.32
Dtnb	51.97	44.72	51.59	63.08	64.04	59.25	1.00	0.00	49.43	62.12	-0.32
Ptpn1	31.14	25.59	28.70	36.30	33.73	37.66	0.99	0.01	28.48	35.90	-0.32
6330578E17Rik	58.85	60.05	61.36	74.84	72.74	78.80	1.00	0.00	60.09	75.46	-0.32
Tuba1c	149.05	127.37	131.26	174.70	167.05	169.26	1.00	0.00	135.89	170.33	-0.32
Atp6v1g1	237.52	242.13	261.22	310.16	306.66	311.11	1.00	0.00	246.96	309.31	-0.32
Slc35b1	85.74	88.35	107.35	116.75	116.24	119.97	0.95	0.05	93.81	117.66	-0.32
Pdia2	0.08	0.34	0.00	0.41	0.69	0.17	0.60	0.40	0.14	0.43	-0.32
Herpud1	80.93	79.86	84.29	105.02	103.20	99.09	1.00	0.00	81.70	102.44	-0.32
Pramef8	23.18	26.57	22.43	31.40	30.33	29.31	0.99	0.01	24.06	30.35	-0.32
Med22	64.18	66.97	66.81	89.84	79.14	79.34	0.62	0.38	65.99	82.77	-0.32
Pon2	42.63	46.53	43.42	58.78	53.93	53.83	1.00	0.00	44.19	55.51	-0.32
Diap2	3.35	3.23	3.96	4.34	4.95	4.64	1.00	0.00	3.51	4.65	-0.32
Pcp4	784.50	835.51	835.44	1029.56	1045.14	996.13	1.00	0.00	818.48	1023.61	-0.32
Dynll1	108.42	119.86	102.39	143.05	146.02	125.08	0.68	0.32	110.22	138.05	-0.32
Plce1	8.82	9.41	7.68	10.40	10.34	12.39	0.61	0.39	8.64	11.05	-0.32
Pam16	100.87	90.29	80.84	103.24	114.91	122.58	0.77	0.23	90.66	113.57	-0.32
Shisa9	16.43	16.49	15.70	20.97	21.68	18.86	1.00	0.00	16.20	20.50	-0.32
D18Ertd653e	19.86	16.32	19.38	22.91	24.21	23.06	1.00	0.00	18.52	23.40	-0.32
Srsf1	203.92	232.58	243.09	284.94	280.89	284.23	1.00	0.00	226.53	283.36	-0.32
Adam8	5.11	5.36	3.84	6.39	6.05	6.19	0.76	0.24	4.77	6.21	-0.32
Asah1	61.51	70.43	73.71	84.59	84.76	88.33	1.00	0.00	68.55	85.89	-0.32
Auh	73.86	88.16	71.38	97.61	97.03	97.69	0.93	0.07	77.80	97.44	-0.32
Tbc1d15	29.77	33.90	37.80	42.41	41.04	44.02	0.94	0.06	33.83	42.49	-0.32
Stip1	170.67	176.44	155.79	215.16	212.20	201.41	1.00	0.00	167.64	209.59	-0.32
Blvra	30.08	35.29	30.61	42.06	37.21	41.33	0.91	0.09	31.99	40.20	-0.32
Ptgr2	47.53	51.48	47.72	60.58	60.18	63.21	1.00	0.00	48.91	61.32	-0.32
Msl1	61.49	62.63	63.67	80.85	81.49	72.90	1.00	0.00	62.60	78.41	-0.32
Add2	52.47	42.64	41.65	56.11	59.22	56.19	0.93	0.07	45.59	57.18	-0.32
Mrfap1	309.73	332.15	319.12	408.86	405.31	386.32	1.00	0.00	320.33	400.16	-0.32
Zbtb8a	8.78	10.97	11.29	14.05	12.91	12.53	0.74	0.26	10.35	13.16	-0.32
0610031J06Rik	49.34	51.78	46.69	63.67	61.84	59.76	1.00	0.00	49.27	61.75	-0.32
Otud5	52.09	49.27	47.28	64.51	60.36	61.42	1.00	0.00	49.55	62.10	-0.32
Isoc1	27.21	29.87	32.07	36.96	38.24	36.80	1.00	0.00	29.72	37.33	-0.32
Cops5	110.97	128.44	135.35	161.69	154.78	151.92	0.99	0.01	124.92	156.13	-0.32
Trpc2	16.86	18.24	13.71	20.77	20.99	19.88	0.71	0.29	16.27	20.55	-0.32
Fam108a	91.32	77.02	90.25	109.23	109.74	104.37	1.00	0.00	86.19	107.78	-0.32
Fbll1	21.23	16.73	15.70	23.00	22.25	22.43	0.79	0.21	17.89	22.56	-0.32
Slc9a6	46.19	49.90	52.91	61.40	59.29	65.92	1.00	0.00	49.67	62.20	-0.32
Ctnnb1	355.20	376.50	392.97	478.84	475.29	449.61	1.00	0.00	374.89	467.91	-0.32
2610029I01Rik	17.71	19.94	16.56	24.47	21.53	22.36	0.87	0.13	18.07	22.79	-0.32
Otub1	136.21	130.74	140.07	171.68	169.21	167.46	1.00	0.00	135.67	169.45	-0.32
Ankrd46	150.19	153.03	161.57	191.64	196.58	192.08	1.00	0.00	154.93	193.44	-0.32
Zfp260	51.15	59.64	56.18	71.41	69.12	68.41	1.00	0.00	55.66	69.64	-0.32
Rnf20	71.49	72.29	74.97	91.83	91.59	90.02	1.00	0.00	72.91	91.15	-0.32
Csad	23.57	22.78	19.27	26.60	28.60	27.35	0.98	0.02	21.88	27.52	-0.32
Ahcy	55.45	59.20	54.24	69.93	68.35	72.90	1.00	0.00	56.30	70.39	-0.32
Emd	48.63	47.12	53.28	62.88	66.02	57.51	0.99	0.01	49.68	62.13	-0.32
Adamts6	1.56	2.23	1.33	2.32	2.43	2.37	0.65	0.35	1.71	2.37	-0.32
Chmp2b	44.07	46.57	52.07	59.89	59.70	58.88	1.00	0.00	47.57	59.49	-0.32
Ypel5	58.54	70.30	70.16	82.38	79.03	87.10	0.93	0.07	66.33	82.84	-0.32
Ndufab1	69.23	78.98	70.80	87.60	88.76	97.04	0.99	0.01	73.00	91.13	-0.32
Lonp2	82.56	85.05	83.27	103.78	104.59	104.69	1.00	0.00	83.63	104.35	-0.32
Bhlhb9	51.59	52.80	57.86	68.61	67.47	66.59	1.00	0.00	54.08	67.56	-0.32
Ghitm	297.48	320.09	321.95	395.94	388.63	385.31	1.00	0.00	313.17	389.96	-0.32
Pnpla7	9.73	9.68	11.93	13.14	14.10	12.49	0.89	0.11	10.45	13.24	-0.32
Zfp827	13.53	11.56	10.77	14.49	15.82	15.04	0.97	0.03	11.95	15.12	-0.32
Nudt3	160.66	151.30	152.55	203.03	201.02	174.61	0.96	0.04	154.84	192.89	-0.32
Commd1	149.15	156.48	138.09	182.67	186.24	183.84	1.00	0.00	147.91	184.25	-0.32
Hnrnpc	194.10	220.40	213.46	268.61	264.97	248.34	1.00	0.00	209.32	260.64	-0.31
Atp6v1d	155.44	170.55	181.56	213.85	209.26	209.01	1.00	0.00	169.19	210.71	-0.31
Ipo7	105.72	121.25	114.37	143.20	140.59	141.57	1.00	0.00	113.78	141.79	-0.31
Hs2st1	49.80	52.73	54.18	65.90	64.80	64.97	1.00	0.00	52.24	65.22	-0.31
Arxes2	129.43	135.56	145.76	169.86	172.45	169.36	1.00	0.00	136.92	170.55	-0.31
Dusp19	13.26	13.02	10.46	15.54	16.18	14.71	0.59	0.41	12.25	15.48	-0.31
Cetn2	73.41	88.07	77.00	102.00	99.82	95.52	0.98	0.02	79.49	99.11	-0.31
Ints8	34.10	38.72	38.63	46.23	47.65	45.45	1.00	0.00	37.15	46.44	-0.31
Cisd1	170.59	173.78	173.56	219.77	208.07	216.98	0.99	0.01	172.64	214.94	-0.31
Lamtor3	82.45	87.11	92.80	105.47	108.59	112.87	1.00	0.00	87.45	108.97	-0.31
Zfp760	17.31	18.47	22.25	24.02	25.53	23.32	0.78	0.22	19.34	24.29	-0.31
Fetub	0.21	0.27	0.00	0.47	0.70	0.15	0.58	0.42	0.16	0.44	-0.31
Fyttd1	61.51	71.15	74.02	87.05	85.19	85.41	1.00	0.00	68.89	85.88	-0.31
Fkbp1a	159.80	160.50	154.62	202.26	197.49	191.29	1.00	0.00	158.30	197.01	-0.31
Slc35b4	41.45	42.72	38.93	49.56	52.19	51.96	1.00	0.00	41.03	51.24	-0.31
Dnm1l	144.21	150.23	156.48	187.23	190.06	183.79	1.00	0.00	150.31	187.03	-0.31
D3Ertd254e	15.49	17.86	17.89	21.35	21.47	21.59	1.00	0.00	17.08	21.47	-0.31
Uqcrc2	200.29	221.19	243.93	272.55	267.27	287.74	0.97	0.03	221.80	275.85	-0.31
Psmg2	50.46	45.43	52.69	62.64	57.11	65.58	0.98	0.02	49.53	61.78	-0.31
Trip4	34.02	35.73	38.70	45.32	43.97	46.15	1.00	0.00	36.15	45.15	-0.31
Taldo1	150.15	171.30	147.30	199.46	194.55	188.94	0.99	0.01	156.25	194.32	-0.31
Cd47	50.24	55.31	43.77	62.26	61.30	62.60	0.89	0.11	49.77	62.05	-0.31
Tank	35.73	38.39	43.53	49.34	47.40	50.08	1.00	0.00	39.22	48.94	-0.31
Tmem164	12.70	13.68	12.69	16.80	17.51	14.94	0.94	0.06	13.02	16.41	-0.31
Aldh18a1	20.53	20.95	16.15	24.50	24.52	23.26	0.73	0.27	19.21	24.09	-0.31
Arl6ip1	298.97	337.77	331.83	411.35	400.28	391.56	1.00	0.00	322.86	401.06	-0.31
Nek9	78.93	76.74	85.28	97.65	101.41	100.72	1.00	0.00	80.32	99.92	-0.31
Caprin1	128.50	137.96	121.17	168.05	163.70	150.07	0.92	0.08	129.21	160.61	-0.31
Rsl24d1	60.08	62.38	72.27	79.63	80.82	81.96	1.00	0.00	64.91	80.80	-0.31
Ano10	20.23	17.93	23.57	26.04	27.04	24.26	0.74	0.26	20.58	25.78	-0.31
Snrpd3	157.52	178.22	177.00	216.89	214.99	205.14	1.00	0.00	170.91	212.34	-0.31
Rtn3	583.19	590.67	598.43	740.96	743.68	715.38	1.00	0.00	590.76	733.34	-0.31
Mmachc	38.24	37.97	34.32	43.94	43.98	49.94	0.97	0.03	36.84	45.95	-0.31
Ring1	40.69	40.40	32.65	47.46	47.36	47.02	0.91	0.09	37.92	47.28	-0.31
Chrdl1	15.64	17.62	17.11	21.33	22.25	19.60	0.99	0.01	16.79	21.06	-0.31
Ndfip2	67.90	72.31	76.41	88.39	90.56	90.35	1.00	0.00	72.21	89.77	-0.31
Mbd3	90.55	82.06	76.89	103.99	105.39	100.68	1.00	0.00	83.16	103.35	-0.31
Atg4c	44.80	52.05	45.01	56.41	55.70	64.48	0.71	0.29	47.29	58.87	-0.31
Pex11b	55.42	57.69	61.20	74.42	66.09	76.31	0.99	0.01	58.10	72.27	-0.31
Gpkow	54.86	60.29	58.75	71.64	73.07	71.61	1.00	0.00	57.97	72.11	-0.31
Lpin2	70.23	68.30	63.36	85.57	83.03	82.36	1.00	0.00	67.30	83.65	-0.31
2610034B18Rik	31.72	29.93	34.40	39.58	38.17	42.01	1.00	0.00	32.02	39.92	-0.31
Acadsb	43.14	46.29	46.53	56.74	55.63	56.85	1.00	0.00	45.32	56.41	-0.31
Sfxn4	17.74	18.63	15.87	21.61	22.14	21.73	1.00	0.00	17.42	21.82	-0.31
Clu	716.71	737.28	676.58	893.45	832.15	915.24	1.00	0.00	710.19	880.28	-0.31
Tmco3	27.80	28.51	25.62	34.60	34.01	33.62	1.00	0.00	27.31	34.08	-0.31
Flad1	45.63	42.77	40.64	51.73	54.22	54.64	1.00	0.00	43.01	53.53	-0.31
Ddhd1	123.37	135.68	114.14	151.28	153.08	158.68	0.97	0.03	124.39	154.35	-0.31
Atp6v0d1	278.22	273.05	266.55	351.03	333.21	329.63	1.00	0.00	272.61	337.96	-0.31
Calm1	794.64	815.31	817.47	1018.05	1020.34	969.35	1.00	0.00	809.14	1002.58	-0.31
Cdadc1	69.26	68.23	72.60	85.96	88.76	86.17	1.00	0.00	70.03	86.96	-0.31
Gabra4	7.91	9.48	9.17	10.60	10.76	12.24	0.89	0.11	8.85	11.20	-0.31
Cadps2	5.08	5.05	6.21	7.48	7.35	6.13	0.65	0.35	5.45	6.99	-0.31
Zfp800	17.13	21.34	23.08	26.13	25.12	25.67	0.65	0.35	20.52	25.64	-0.31
Ppp1r1a	89.63	82.27	79.65	107.83	100.69	103.64	1.00	0.00	83.85	104.05	-0.31
Rasa3	37.53	31.08	34.26	40.71	39.89	47.48	0.60	0.40	34.29	42.69	-0.31
1190005F20Rik	29.79	24.92	24.69	33.71	34.91	30.40	0.86	0.14	26.47	33.00	-0.31
Lztr1	52.24	52.86	47.07	61.47	62.49	65.12	1.00	0.00	50.73	63.03	-0.31
3230401D17Rik	54.55	61.57	64.30	77.38	73.88	72.74	1.00	0.00	60.14	74.67	-0.31
Jam2	120.43	122.92	127.49	157.74	157.20	144.73	1.00	0.00	123.61	153.22	-0.31
Atf6	51.23	53.06	47.68	61.44	62.83	64.52	1.00	0.00	50.66	62.93	-0.31
Wscd1	51.36	40.03	48.76	59.28	60.50	54.32	0.79	0.21	46.71	58.03	-0.31
Mmab	27.64	29.85	25.78	34.19	37.46	32.07	0.87	0.13	27.75	34.57	-0.31
Txndc12	59.85	63.44	61.79	75.76	81.18	72.72	1.00	0.00	61.69	76.56	-0.31
2310008H09Rik	29.86	29.93	35.97	39.39	40.50	39.27	0.98	0.02	31.92	39.72	-0.31
Rasgrp4	3.84	4.71	3.53	5.08	5.22	5.36	0.86	0.14	4.03	5.22	-0.31
Xpot	34.70	33.83	30.55	41.52	41.65	40.08	1.00	0.00	33.03	41.08	-0.31
Rpgr	41.94	44.06	41.56	52.27	52.13	54.06	1.00	0.00	42.52	52.82	-0.31
Fam134a	188.05	184.16	165.58	224.02	220.46	221.27	1.00	0.00	179.26	221.92	-0.31
Copb1	74.75	85.05	96.81	106.76	106.16	105.12	0.73	0.27	85.54	106.01	-0.31
Uso1	75.34	74.10	77.85	94.90	90.13	96.75	1.00	0.00	75.76	93.93	-0.31
D2hgdh	18.13	17.70	14.85	21.18	20.51	21.69	0.97	0.03	16.89	21.13	-0.31
Erlin2	73.55	75.12	75.48	90.87	91.48	95.47	1.00	0.00	74.72	92.61	-0.31
Tgoln1	87.24	93.37	97.56	117.69	116.80	110.07	1.00	0.00	92.72	114.86	-0.31
Nsfl1c	164.13	174.04	172.21	204.99	208.22	218.32	1.00	0.00	170.13	210.51	-0.31
1110065P20Rik	45.42	38.20	44.95	49.77	52.69	57.16	0.58	0.42	42.86	53.21	-0.31
3200002M19Rik	43.66	46.27	52.22	61.13	53.57	61.67	0.74	0.26	47.38	58.79	-0.31
Yif1a	37.23	37.44	31.20	43.07	40.78	47.65	0.71	0.29	35.29	43.83	-0.31
Tuba1a	1710.18	1717.70	1603.92	2100.93	2098.14	2018.00	1.00	0.00	1677.26	2072.36	-0.30
Stt3b	80.80	86.78	74.49	101.92	100.53	97.31	0.99	0.01	80.69	99.92	-0.30
Parp8	32.83	38.62	33.74	43.55	43.99	43.11	1.00	0.00	35.07	43.55	-0.30
Ube2b	101.02	120.89	105.37	136.94	139.00	129.02	0.90	0.10	109.09	134.99	-0.30
Mus81	20.39	19.60	16.86	23.63	22.04	25.25	0.87	0.13	18.95	23.64	-0.30
Cwc15	140.72	159.49	164.16	196.58	187.87	189.83	1.00	0.00	154.79	191.43	-0.30
Eftud1	14.72	12.17	14.28	17.38	15.97	18.19	0.97	0.03	13.72	17.18	-0.30
Bop1	31.30	30.50	26.31	36.43	35.29	37.78	0.99	0.01	29.37	36.50	-0.30
Cdh24	16.76	16.29	13.26	19.28	18.72	19.89	0.89	0.11	15.44	19.30	-0.30
Htatsf1	94.67	103.46	104.64	122.60	124.24	127.63	1.00	0.00	100.92	124.83	-0.30
Vps53	73.90	72.90	68.42	91.08	86.84	88.37	1.00	0.00	71.74	88.77	-0.30
Cdkl5	15.63	18.72	18.44	20.21	22.28	23.36	0.86	0.14	17.60	21.95	-0.30
Eef1e1	72.33	78.94	73.42	96.83	90.89	90.19	1.00	0.00	74.90	92.64	-0.30
Sept7	187.57	211.45	220.14	255.80	247.66	261.08	1.00	0.00	206.38	254.85	-0.30
Dusp26	144.10	130.64	159.47	178.12	176.13	182.11	1.00	0.00	144.74	178.79	-0.30
Zfp706	108.92	115.12	112.88	142.80	140.11	133.42	1.00	0.00	112.31	138.78	-0.30
Pcmtd1	50.01	59.87	55.54	67.52	66.96	70.26	0.99	0.01	55.14	68.25	-0.30
Dennd4c	26.59	26.48	27.26	33.29	33.14	33.32	1.00	0.00	26.78	33.25	-0.30
Ccdc104	147.25	155.36	165.44	198.26	191.42	188.12	1.00	0.00	156.02	192.60	-0.30
LOC100044193	18.74	20.42	24.06	25.67	25.08	27.90	0.69	0.31	21.07	26.21	-0.30
Nlrc5	0.40	0.20	0.30	0.62	0.34	0.85	0.64	0.36	0.30	0.61	-0.30
Slc35a3	27.02	32.55	33.99	38.82	39.12	38.07	0.93	0.07	31.19	38.67	-0.30
Abcf2	98.03	102.94	91.43	119.03	121.50	120.48	1.00	0.00	97.47	120.34	-0.30
2010321M09Rik	32.97	34.75	40.29	45.33	42.94	45.50	0.97	0.03	36.00	44.59	-0.30
Ptprn2	98.22	85.70	79.03	107.02	110.35	107.31	0.92	0.08	87.65	108.23	-0.30
Esrrg	75.90	80.73	67.98	95.44	93.24	88.74	0.92	0.08	74.87	92.47	-0.30
Bri3bp	29.23	26.82	24.73	33.34	34.63	32.23	1.00	0.00	26.92	33.40	-0.30
Psmb5	206.68	201.94	183.03	242.07	245.73	241.61	1.00	0.00	197.22	243.14	-0.30
Them4	25.53	27.90	26.76	34.48	30.90	34.08	0.99	0.01	26.73	33.15	-0.30
Mettl16	28.17	30.35	30.97	38.49	36.00	36.41	1.00	0.00	29.83	36.97	-0.30
Mkln1	68.00	70.49	80.47	90.62	86.81	92.89	0.99	0.01	72.98	90.11	-0.30
Trappc1	126.37	144.20	130.34	165.13	162.48	166.70	1.00	0.00	133.64	164.77	-0.30
Cct7	162.94	173.42	170.35	209.37	208.47	206.47	1.00	0.00	168.90	208.10	-0.30
Tex10	23.88	27.81	23.36	29.65	32.02	31.36	0.94	0.06	25.02	31.01	-0.30
Gtf2b	61.65	69.56	73.15	82.29	82.70	87.11	1.00	0.00	68.12	84.03	-0.30
Sepx1	44.00	48.73	51.50	54.18	60.60	63.34	0.82	0.18	48.08	59.37	-0.30
Samhd1	26.44	25.02	21.86	29.28	29.68	31.91	0.94	0.06	24.44	30.29	-0.30
9530068E07Rik	92.16	91.03	96.66	116.78	115.78	112.32	1.00	0.00	93.28	114.96	-0.30
2310057M21Rik	21.71	19.90	21.28	27.62	26.93	23.50	0.95	0.05	20.97	26.02	-0.30
Rtn4	326.15	347.48	361.67	420.98	424.90	427.98	1.00	0.00	345.10	424.62	-0.30
Pttg1	51.27	54.67	60.53	68.20	63.89	73.29	0.93	0.07	55.49	68.46	-0.30
Mrpl28	90.14	85.90	82.35	114.08	101.33	103.02	0.99	0.01	86.13	106.14	-0.30
Dynlrb1	338.82	347.98	326.34	407.04	424.87	414.58	1.00	0.00	337.71	415.50	-0.30
Rnf14	240.06	256.19	261.55	312.82	310.69	308.98	1.00	0.00	252.60	310.83	-0.30
Ankrd26	19.33	16.82	15.35	20.66	21.40	21.95	0.95	0.05	17.17	21.34	-0.30
Adsl	60.70	65.78	63.91	78.06	75.02	81.70	1.00	0.00	63.47	78.26	-0.30
Lrch3	45.81	45.95	44.14	56.72	57.83	53.23	1.00	0.00	45.30	55.93	-0.30
Mtap7d2	38.01	38.41	35.62	47.33	47.02	44.10	1.00	0.00	37.35	46.15	-0.30
Myl6	630.04	646.01	642.85	775.87	798.17	785.10	1.00	0.00	639.63	786.38	-0.30
Gpr137	54.79	51.46	47.49	67.10	64.56	57.99	0.94	0.06	51.25	63.21	-0.30
Crebzf	77.09	80.85	80.53	99.04	94.34	100.38	1.00	0.00	79.49	97.92	-0.30
Adss	29.61	32.33	34.22	39.45	37.50	41.93	0.99	0.01	32.06	39.63	-0.30
Bex2	323.22	316.22	323.35	415.16	413.63	355.09	0.89	0.11	320.93	394.63	-0.30
Ppid	77.14	87.89	86.52	102.99	105.71	101.07	1.00	0.00	83.85	103.26	-0.30
Itch	56.58	59.99	60.31	73.56	72.24	72.20	1.00	0.00	58.96	72.66	-0.30
Ndufb2	120.51	149.40	126.39	156.87	160.07	170.56	0.72	0.28	132.10	162.50	-0.30
Pigk	41.26	40.63	44.03	51.31	52.54	51.50	1.00	0.00	41.97	51.78	-0.30
Ppp1r11	64.24	72.84	62.25	81.35	80.34	83.83	0.99	0.01	66.44	81.84	-0.30
Satb1	17.97	15.70	17.14	20.80	21.61	20.68	1.00	0.00	16.94	21.03	-0.30
4930455C21Rik	20.64	22.38	18.90	26.09	25.29	25.32	0.99	0.01	20.64	25.57	-0.30
Atf5	31.70	27.93	30.88	34.40	35.70	41.72	0.71	0.29	30.17	37.27	-0.30
Uqcr11	255.09	228.84	213.74	284.06	291.00	282.36	1.00	0.00	232.56	285.81	-0.30
Fkbp3	200.63	221.24	256.58	274.57	274.92	284.01	0.73	0.27	226.15	277.83	-0.30
Med24	115.47	108.99	101.15	134.20	134.80	131.37	1.00	0.00	108.54	133.46	-0.30
Prkcsh	106.99	101.88	93.53	131.78	122.00	118.07	0.96	0.04	100.80	123.95	-0.30
Rcc2	30.18	25.56	25.55	34.65	33.67	32.14	0.99	0.01	27.10	33.49	-0.30
Dimt1	26.79	30.19	26.38	34.21	34.29	34.50	1.00	0.00	27.79	34.33	-0.30
Eid2	37.39	36.82	35.38	42.37	44.59	48.23	0.86	0.14	36.53	45.06	-0.30
Gdap1l1	40.99	34.44	43.59	50.10	47.63	49.02	0.94	0.06	39.67	48.92	-0.30
Pigq	77.89	82.10	66.87	90.17	94.34	94.59	0.82	0.18	75.62	93.03	-0.30
Slc35a1	29.01	31.99	35.29	38.97	40.01	39.87	0.99	0.01	32.10	39.62	-0.30
Nat14	70.44	64.52	53.72	78.44	79.87	73.86	0.57	0.43	62.89	77.39	-0.30
Tmem167b	53.64	61.49	67.22	75.09	75.87	73.45	0.92	0.08	60.78	74.80	-0.30
Pcnx	57.87	50.84	49.34	65.84	65.89	62.82	0.99	0.01	52.68	64.85	-0.29
Tmem39a	20.01	17.60	20.65	23.18	25.02	23.95	1.00	0.00	19.42	24.05	-0.29
Cxxc4	38.19	39.82	37.10	47.47	48.11	46.31	1.00	0.00	38.37	47.29	-0.29
Zw10	37.33	37.20	35.75	44.25	44.42	47.28	1.00	0.00	36.76	45.32	-0.29
Cript	77.53	83.66	89.64	102.53	99.03	106.78	1.00	0.00	83.61	102.78	-0.29
Atp6v1e1	360.00	383.37	404.33	477.72	468.88	461.49	1.00	0.00	382.57	469.36	-0.29
Hook1	176.91	200.17	182.60	224.85	223.90	238.18	1.00	0.00	186.56	228.97	-0.29
Matr3	239.22	280.16	287.97	342.01	328.59	319.76	0.77	0.23	269.12	330.12	-0.29
Dcps	49.60	53.34	45.07	60.74	57.37	64.00	0.91	0.09	49.33	60.70	-0.29
Oplah	22.57	18.79	20.22	25.42	24.77	25.96	1.00	0.00	20.53	25.38	-0.29
Actr6	28.46	33.71	34.50	43.14	37.76	38.25	0.63	0.37	32.22	39.72	-0.29
Smyd2	56.61	64.41	60.54	71.80	73.82	77.55	1.00	0.00	60.52	74.39	-0.29
[truncated: 3,101 more rows]

## Sheet: C) WT Rods vs Cones
geneID	WT rods Rep1	WT rods Rep2	Cones Rep1	Cones Rep2	PPDE	PPEE	avgTPM WT rods	avgTPM Cones	log2 fold change
Parvg	2.13	2.02	136.53	204.76	1.00	0.00	2.08	170.65	-5.80
Gm5803	5.83	4.12	258.27	258.77	1.00	0.00	4.98	258.52	-5.44
Arr3	371.55	559.93	16105.95	18813.69	1.00	0.00	465.74	17459.82	-5.23
Wdr95	1.22	1.16	72.23	88.55	1.00	0.00	1.19	80.39	-5.22
Otop3	13.75	17.92	494.67	522.67	1.00	0.00	15.84	508.67	-4.92
Olfr1383	5.20	6.48	212.03	184.56	1.00	0.00	5.84	198.29	-4.86
Rgl3	3.65	6.68	154.97	200.69	1.00	0.00	5.16	177.83	-4.86
Cdkl1	0.93	2.21	53.33	73.42	1.00	0.00	1.57	63.38	-4.65
Ms4a7	1.02	0.24	37.80	39.24	1.00	0.00	0.63	38.52	-4.60
Klk1b22	0.00	0.00	31.77	13.86	1.00	0.00	0.00	22.82	-4.57
H2-Q6	0.63	0.86	41.81	31.24	1.00	0.00	0.75	36.52	-4.43
Pde6c	192.11	156.83	3390.78	4110.56	1.00	0.00	174.47	3750.67	-4.42
Cdk6	7.75	5.82	151.21	175.94	1.00	0.00	6.79	163.57	-4.40
A930009A15Rik	6.81	6.49	138.53	182.56	1.00	0.00	6.65	160.55	-4.40
H2-M5	0.71	0.00	21.28	33.12	1.00	0.00	0.36	27.20	-4.38
Epha10	6.21	8.27	155.51	184.40	1.00	0.00	7.24	169.95	-4.38
Spred3	8.61	10.69	183.51	256.05	1.00	0.00	9.65	219.78	-4.37
Fam19a3	97.26	115.19	1873.09	2543.67	1.00	0.00	106.23	2208.38	-4.36
Mapk4	19.41	13.72	400.78	320.62	1.00	0.00	16.57	360.70	-4.36
Casp7	37.16	37.36	756.00	778.90	1.00	0.00	37.26	767.45	-4.33
Ccdc136	46.92	56.25	930.09	1163.62	1.00	0.00	51.58	1046.85	-4.32
Abcb1b	1.37	0.94	41.38	39.58	1.00	0.00	1.15	40.48	-4.27
Agr2	10.97	18.56	290.35	309.03	1.00	0.00	14.77	299.69	-4.25
Pth1r	1.60	3.10	58.33	64.06	1.00	0.00	2.35	61.19	-4.21
Kif4	4.04	2.68	60.78	95.32	1.00	0.00	3.36	78.05	-4.18
4930447C04Rik	23.54	19.64	396.34	413.69	1.00	0.00	21.59	405.01	-4.17
Celf3	66.29	89.54	1267.70	1514.77	1.00	0.00	77.92	1391.23	-4.14
Mcf2	3.33	4.32	80.09	82.93	1.00	0.00	3.82	81.51	-4.10
Cngb3	16.85	19.46	334.72	318.39	1.00	0.00	18.15	326.55	-4.10
Nfkb1	7.66	6.19	137.07	131.45	1.00	0.00	6.92	134.26	-4.09
Rxrg	5.97	5.74	106.91	124.79	1.00	0.00	5.85	115.85	-4.09
Cit	3.78	2.97	58.41	88.15	1.00	0.00	3.38	73.28	-4.09
Lman1l	8.45	9.01	152.25	174.59	1.00	0.00	8.73	163.42	-4.08
Fbxw21	1.08	0.88	30.38	34.32	1.00	0.00	0.98	32.35	-4.08
Gm581	3.86	6.10	95.47	102.80	1.00	0.00	4.98	99.14	-4.07
Kcnh6	28.63	35.28	554.90	546.15	1.00	0.00	31.96	550.52	-4.06
Klhl33	3.46	5.05	69.91	102.69	1.00	0.00	4.25	86.30	-4.05
Gnb3	398.23	407.05	6080.63	7209.64	1.00	0.00	402.64	6645.13	-4.04
Sdsl	2.28	3.41	47.94	71.49	1.00	0.00	2.85	59.72	-3.98
Pth2	3.66	4.79	75.14	87.16	1.00	0.00	4.22	81.15	-3.97
Ampd2	28.85	22.93	430.48	409.20	1.00	0.00	25.89	419.84	-3.97
Abcb4	1.21	1.03	30.36	33.23	1.00	0.00	1.12	31.79	-3.95
Ppm1j	20.35	31.82	371.45	456.82	1.00	0.00	26.08	414.13	-3.94
Tbc1d2	1.58	2.18	36.69	48.73	1.00	0.00	1.88	42.71	-3.92
Hr	10.34	12.63	166.17	210.28	1.00	0.00	11.49	188.22	-3.92
Cd37	2.91	5.92	70.14	91.98	1.00	0.00	4.42	81.06	-3.92
Plekhh2	30.07	14.10	189.74	487.63	1.00	0.00	22.09	338.68	-3.88
Socs3	2.11	2.23	47.42	42.31	1.00	0.00	2.17	44.87	-3.86
Plcz1	1.87	1.42	39.66	33.69	1.00	0.00	1.64	36.68	-3.83
A1bg	4.55	7.31	95.82	99.29	1.00	0.00	5.93	97.55	-3.83
4930588N13Rik	0.26	0.55	19.42	18.34	1.00	0.00	0.40	18.88	-3.82
Ccdc159	3.26	3.71	52.81	71.72	1.00	0.00	3.48	62.27	-3.82
Jam3	26.62	28.39	367.16	416.51	1.00	0.00	27.51	391.83	-3.78
Bmp1	3.28	3.98	49.96	74.80	1.00	0.00	3.63	62.38	-3.77
En2	0.28	0.91	21.55	20.13	1.00	0.00	0.60	20.84	-3.77
Nptx1	21.91	18.79	270.77	294.84	1.00	0.00	20.35	282.80	-3.73
Amtn	1.12	0.99	18.50	33.99	1.00	0.00	1.06	26.24	-3.73
Gm13298	3.49	7.42	90.75	74.86	1.00	0.00	5.45	82.80	-3.70
Susd4	19.41	16.93	244.29	249.23	1.00	0.00	18.17	246.76	-3.69
Olfr1384	0.63	0.00	13.56	18.34	1.00	0.00	0.31	15.95	-3.69
Gm1987	5.09	0.00	49.50	39.91	1.00	0.00	2.54	44.71	-3.69
Abi3	5.15	5.97	84.82	81.91	1.00	0.00	5.56	83.36	-3.68
Gnat2	991.53	1046.82	11690.92	14542.68	1.00	0.00	1019.18	13116.80	-3.68
Enam	1.23	0.94	25.28	26.27	1.00	0.00	1.09	25.78	-3.68
Epb4.1l1	18.50	14.77	223.44	224.49	1.00	0.00	16.64	223.97	-3.67
Parvb	36.92	28.12	395.81	450.23	1.00	0.00	32.52	423.02	-3.66
Gabra5	1.03	0.67	23.54	20.86	1.00	0.00	0.85	22.20	-3.65
Mtap6	37.80	39.16	456.02	531.35	1.00	0.00	38.48	493.68	-3.65
Tex28	14.92	18.61	208.55	233.17	1.00	0.00	16.77	220.86	-3.64
Il9r	0.89	0.43	21.15	17.48	1.00	0.00	0.66	19.31	-3.61
Tdrd9	2.77	4.17	42.82	64.47	1.00	0.00	3.47	53.64	-3.61
Opn1mw	1101.01	1053.54	13884.25	11933.96	1.00	0.00	1077.28	12909.10	-3.58
Igsf3	7.51	5.80	81.11	98.93	1.00	0.00	6.65	90.02	-3.57
Nbeal2	2.43	3.24	42.79	46.38	1.00	0.00	2.84	44.59	-3.57
Tmem20	28.07	23.55	308.05	324.77	1.00	0.00	25.81	316.41	-3.57
Prmt8	12.40	15.67	177.69	168.66	1.00	0.00	14.04	173.17	-3.53
Cckbr	26.42	24.53	294.80	312.37	1.00	0.00	25.48	303.58	-3.52
Prtg	4.10	2.81	44.71	55.30	1.00	0.00	3.46	50.01	-3.52
Gckr	117.92	111.57	1164.54	1474.96	1.00	0.00	114.75	1319.75	-3.51
Osbpl3	7.36	3.94	68.86	79.27	1.00	0.00	5.65	74.07	-3.50
Ccdc155	2.62	3.95	39.14	55.18	1.00	0.00	3.28	47.16	-3.49
Dfna5	18.19	8.88	139.88	180.45	1.00	0.00	13.54	160.16	-3.47
Traf3ip2	4.34	5.09	62.04	61.84	1.00	0.00	4.72	61.94	-3.46
Speer2	0.00	0.00	8.14	11.84	1.00	0.00	0.00	9.99	-3.46
Capza3	1.52	1.39	26.97	24.88	1.00	0.00	1.45	25.92	-3.46
Rrm2	0.25	0.13	10.84	13.10	1.00	0.00	0.19	11.97	-3.45
Rasl10a	1.77	2.53	27.06	39.31	1.00	0.00	2.15	33.19	-3.44
Flt3l	4.24	5.05	62.84	57.54	1.00	0.00	4.65	60.19	-3.44
Leprel2	29.21	30.87	284.61	384.22	1.00	0.00	30.04	334.42	-3.43
Agpat9	5.07	5.14	62.85	66.29	1.00	0.00	5.11	64.57	-3.42
1110017D15Rik	1.76	1.73	31.17	25.71	1.00	0.00	1.74	28.44	-3.42
Ambn	0.84	0.30	16.67	14.73	1.00	0.00	0.57	15.70	-3.41
2410137M14Rik	0.34	1.72	12.16	28.38	1.00	0.00	1.03	20.27	-3.39
Ccdc30	1.29	1.49	22.26	25.21	1.00	0.00	1.39	23.73	-3.37
Qsox1	19.74	25.50	241.58	239.80	1.00	0.00	22.62	240.69	-3.36
Spint1	3.01	3.19	38.02	43.14	1.00	0.00	3.10	40.58	-3.34
Adrb1	28.60	27.14	256.01	327.00	1.00	0.00	27.87	291.50	-3.34
Tmem90a	8.70	8.41	90.92	99.73	1.00	0.00	8.56	95.33	-3.33
Cdca3	3.22	2.94	33.74	46.39	1.00	0.00	3.08	40.06	-3.33
Calu	184.23	184.83	1517.06	2130.30	1.00	0.00	184.53	1823.68	-3.30
Kcnd1	12.77	13.44	117.34	157.11	1.00	0.00	13.10	137.22	-3.29
Darc	110.06	89.86	959.86	1013.68	1.00	0.00	99.96	986.77	-3.29
Eya1	3.21	2.69	37.44	37.60	1.00	0.00	2.95	37.52	-3.29
Gulo	35.10	37.36	372.03	349.64	1.00	0.00	36.23	360.84	-3.28
Slamf9	0.24	3.64	20.72	33.47	1.00	0.00	1.94	27.09	-3.25
Reep4	6.05	5.08	61.12	62.18	1.00	0.00	5.57	61.65	-3.25
Sall3	9.66	8.19	92.26	94.49	1.00	0.00	8.93	93.37	-3.25
Atp10a	0.75	0.91	15.75	17.00	1.00	0.00	0.83	16.38	-3.25
H2-Q8	9.74	13.32	112.71	121.10	1.00	0.00	11.53	116.90	-3.23
Accn3	24.55	24.81	250.22	226.82	1.00	0.00	24.68	238.52	-3.22
Cltb	57.03	59.36	553.26	544.85	1.00	0.00	58.20	549.06	-3.22
Wwc1	2.90	1.81	29.11	30.97	1.00	0.00	2.35	30.04	-3.21
Trim68	1.69	2.11	23.75	27.71	1.00	0.00	1.90	25.73	-3.20
Cldn7	3.48	7.25	49.32	65.90	1.00	0.00	5.37	57.61	-3.20
Elk3	5.06	3.29	54.57	37.73	1.00	0.00	4.18	46.15	-3.19
Dph1	9.19	13.56	116.16	104.24	1.00	0.00	11.37	110.20	-3.17
Cnksr1	2.14	2.41	27.32	29.27	1.00	0.00	2.28	28.30	-3.16
Gpr162	16.10	21.32	153.65	196.81	1.00	0.00	18.71	175.23	-3.16
Opn1sw	1069.29	1228.50	9439.67	11093.09	1.00	0.00	1148.90	10266.38	-3.16
Slc24a4	40.44	34.65	309.18	374.25	1.00	0.00	37.55	341.72	-3.15
Slc6a8	36.36	36.52	278.73	382.12	1.00	0.00	36.44	330.42	-3.15
Alk	1.50	1.38	21.85	19.30	1.00	0.00	1.44	20.57	-3.14
Erp27	0.91	0.43	5.31	22.14	1.00	0.00	0.67	13.72	-3.14
St3gal3	10.29	11.05	95.77	107.61	1.00	0.00	10.67	101.69	-3.14
Raver2	10.03	6.33	78.49	79.94	1.00	0.00	8.18	79.22	-3.13
Sh2d2a	2.34	1.83	9.91	41.33	0.95	0.05	2.09	25.62	-3.11
Lrfn2	8.86	10.16	78.09	99.24	1.00	0.00	9.51	88.66	-3.09
Dll1	8.77	7.69	79.18	75.10	1.00	0.00	8.23	77.14	-3.08
Camk2b	45.03	43.41	360.80	388.68	1.00	0.00	44.22	374.74	-3.05
Csta	4.73	3.65	42.48	41.39	1.00	0.00	4.19	41.93	-3.05
Crp	5.82	5.01	55.22	48.36	1.00	0.00	5.41	51.79	-3.04
Bend5	3.13	2.23	28.39	29.87	1.00	0.00	2.68	29.13	-3.03
Cib4	3.61	1.72	20.98	36.49	1.00	0.00	2.66	28.74	-3.02
Ager	0.59	6.60	30.00	42.47	1.00	0.00	3.60	36.24	-3.02
H2afb1	4.83	3.45	43.34	37.68	1.00	0.00	4.14	40.51	-3.01
Plec	7.52	5.94	62.40	60.09	1.00	0.00	6.73	61.25	-3.01
Cd97	2.23	3.18	25.88	31.69	1.00	0.00	2.70	28.79	-3.01
Hcrtr1	0.47	0.76	8.13	15.57	1.00	0.00	0.61	11.85	-3.00
Mylk	95.22	82.50	669.50	755.34	1.00	0.00	88.86	712.42	-2.99
Bspry	4.64	3.31	30.80	46.12	1.00	0.00	3.98	38.46	-2.99
Ccl19	0.44	4.05	18.81	30.63	1.00	0.00	2.25	24.72	-2.99
Mageb18	5.24	3.69	41.65	42.63	1.00	0.00	4.47	42.14	-2.98
Cnga3	33.98	28.23	253.82	250.81	1.00	0.00	31.10	252.31	-2.98
Shd	6.40	9.02	49.80	85.07	1.00	0.00	7.71	67.43	-2.97
Rfx5	13.03	14.50	113.76	114.69	1.00	0.00	13.76	114.22	-2.96
Gem	16.91	20.24	140.73	160.78	1.00	0.00	18.57	150.76	-2.95
Map3k8	1.20	0.57	14.72	12.52	1.00	0.00	0.89	13.62	-2.95
AI428936	4.39	6.99	42.56	58.98	1.00	0.00	5.69	50.77	-2.95
Nradd	0.95	1.36	11.92	19.36	1.00	0.00	1.16	15.64	-2.95
Ccnjl	5.53	5.35	47.44	49.63	1.00	0.00	5.44	48.54	-2.94
Riiad1	8.45	8.29	64.53	77.58	1.00	0.00	8.37	71.05	-2.94
Parp9	1.41	0.91	15.85	15.35	1.00	0.00	1.16	15.60	-2.94
Pcdh15	226.33	171.42	1423.03	1635.98	1.00	0.00	198.87	1529.51	-2.94
Olfr1420	2.51	1.57	19.33	25.02	1.00	0.00	2.04	22.17	-2.93
Crot	19.94	16.97	154.14	140.32	1.00	0.00	18.45	147.23	-2.93
Prodh2	0.27	0.44	8.58	10.02	1.00	0.00	0.35	9.30	-2.93
Myo5c	0.72	0.52	10.30	12.26	1.00	0.00	0.62	11.28	-2.93
Lmod1	4.28	9.39	55.97	60.99	1.00	0.00	6.83	58.48	-2.92
Ggnbp1	3.07	6.50	32.93	52.67	1.00	0.00	4.78	42.80	-2.92
Tead2	1.45	2.41	18.27	24.04	1.00	0.00	1.93	21.15	-2.92
Add2	15.73	12.26	112.79	107.29	1.00	0.00	13.99	110.04	-2.89
Rgs7	20.43	20.05	151.54	160.94	1.00	0.00	20.24	156.24	-2.89
Flt4	5.48	3.67	38.67	41.16	1.00	0.00	4.57	39.91	-2.88
Mogat1	8.23	8.81	64.34	73.25	1.00	0.00	8.52	68.80	-2.87
4921515J06Rik	0.88	0.34	11.03	10.38	1.00	0.00	0.61	10.71	-2.87
Pnpla7	2.38	3.99	25.30	32.78	1.00	0.00	3.18	29.04	-2.84
Dnahc9	13.60	11.62	84.09	109.10	1.00	0.00	12.61	96.59	-2.84
Ptk7	1.89	1.51	18.30	18.33	1.00	0.00	1.70	18.32	-2.84
Mboat1	3.89	4.07	33.79	35.36	1.00	0.00	3.98	34.58	-2.84
Ptpn13	8.17	6.49	54.53	62.22	1.00	0.00	7.33	58.37	-2.83
A730017C20Rik	32.07	33.05	223.55	246.30	1.00	0.00	32.56	234.92	-2.81
Accn4	15.38	16.67	107.69	127.80	1.00	0.00	16.02	117.75	-2.80
Srcin1	4.91	5.20	35.97	46.45	1.00	0.00	5.06	41.21	-2.80
Gm13152	0.69	0.35	13.23	5.93	1.00	0.00	0.52	9.58	-2.80
Zfp57	3.21	3.45	23.89	33.99	1.00	0.00	3.33	28.94	-2.79
Frmd6	6.25	5.20	43.24	47.54	1.00	0.00	5.72	45.39	-2.79
Ptpn14	0.66	0.54	8.68	11.35	1.00	0.00	0.60	10.01	-2.78
Fam78a	6.35	4.87	41.32	47.44	1.00	0.00	5.61	44.38	-2.78
Alas2	15.50	15.31	110.16	112.26	1.00	0.00	15.40	111.21	-2.77
Zdhhc14	10.66	9.13	77.16	69.84	1.00	0.00	9.90	73.50	-2.77
BC049635	1.74	1.81	18.79	17.15	1.00	0.00	1.78	17.97	-2.77
Cacna1h	21.54	22.01	142.28	165.81	1.00	0.00	21.78	154.05	-2.77
Kcne2	102.60	128.03	806.41	774.75	1.00	0.00	115.31	790.58	-2.77
Slc4a5	17.60	17.31	123.37	125.64	1.00	0.00	17.46	124.50	-2.77
Ybx2	12.51	17.38	99.18	115.61	1.00	0.00	14.95	107.39	-2.76
Pgc	2.72	5.14	26.01	38.97	1.00	0.00	3.93	32.49	-2.76
BC018242	21.84	22.86	152.12	162.84	1.00	0.00	22.35	157.48	-2.76
Rpp40	23.60	16.21	151.17	128.86	1.00	0.00	19.90	140.01	-2.75
Xlr3b	0.10	1.90	11.68	13.29	1.00	0.00	1.00	12.48	-2.75
Gnb2	15.08	18.66	122.20	116.85	1.00	0.00	16.87	119.52	-2.75
Galnt13	14.43	10.44	94.02	84.88	1.00	0.00	12.43	89.45	-2.75
Six6	19.27	20.92	124.53	156.84	1.00	0.00	20.09	140.69	-2.75
Klhl30	2.11	1.27	19.25	14.84	1.00	0.00	1.69	17.04	-2.75
Klhl4	10.06	9.50	69.25	72.90	1.00	0.00	9.78	71.08	-2.74
Fignl2	2.20	1.65	19.02	18.14	1.00	0.00	1.93	18.58	-2.74
Crxos1	75.56	79.64	392.92	654.43	1.00	0.00	77.60	523.67	-2.74
Mybpc2	1.69	2.01	15.46	20.49	1.00	0.00	1.85	17.98	-2.73
Igj	22.26	17.60	135.71	139.29	1.00	0.00	19.93	137.50	-2.73
Ggn	4.59	4.39	23.52	46.09	1.00	0.00	4.49	34.81	-2.71
D430019H16Rik	6.14	4.85	36.23	45.90	1.00	0.00	5.50	41.06	-2.69
Ovca2	13.70	20.54	111.00	121.23	1.00	0.00	17.12	116.11	-2.69
P2ry4	2.87	2.96	22.10	26.48	1.00	0.00	2.92	24.29	-2.69
Shisa6	5.50	4.88	35.03	42.86	1.00	0.00	5.19	38.94	-2.69
Ccdc141	6.57	5.44	36.50	51.75	1.00	0.00	6.01	44.13	-2.69
Asap3	8.98	11.26	60.38	80.51	1.00	0.00	10.12	70.45	-2.68
Senp3	71.63	75.81	426.93	528.04	1.00	0.00	73.72	477.48	-2.68
Hap1	19.13	25.25	138.04	156.16	1.00	0.00	22.19	147.10	-2.67
Trim17	21.68	19.37	108.72	163.88	1.00	0.00	20.52	136.30	-2.67
Nup210	6.39	5.66	41.12	46.40	1.00	0.00	6.03	43.76	-2.67
Nphs1	11.99	11.22	79.33	78.76	1.00	0.00	11.61	79.04	-2.67
Frrs1	0.40	0.57	7.79	8.96	1.00	0.00	0.49	8.38	-2.66
Klhdc8a	23.74	22.80	143.08	160.56	1.00	0.00	23.27	151.82	-2.65
Pde6h	420.62	622.34	3161.84	3386.80	1.00	0.00	521.48	3274.32	-2.65
Trio	18.48	15.61	108.75	115.14	1.00	0.00	17.04	111.95	-2.65
Nrcam	38.94	31.36	221.76	226.21	1.00	0.00	35.15	223.98	-2.64
2310030G06Rik	1.36	1.36	12.99	14.41	1.00	0.00	1.36	13.70	-2.64
Prol1	0.00	0.17	7.47	4.00	1.00	0.00	0.08	5.74	-2.63
Them5	3.33	1.74	19.74	21.85	1.00	0.00	2.54	20.80	-2.62
Unc5b	3.82	3.11	23.61	29.36	1.00	0.00	3.46	26.48	-2.62
Tshz2	19.19	10.29	80.55	110.79	1.00	0.00	14.74	95.67	-2.62
Acbd6	51.16	58.00	330.58	341.17	1.00	0.00	54.58	335.87	-2.60
Unc79	13.41	8.17	67.59	72.72	1.00	0.00	10.79	70.15	-2.59
Dolpp1	8.33	11.37	61.16	67.63	1.00	0.00	9.85	64.40	-2.59
Ccdc85a	6.37	4.43	35.24	39.75	1.00	0.00	5.40	37.49	-2.59
Gngt2	437.73	873.30	4019.55	3867.22	1.00	0.00	655.51	3943.39	-2.59
Mpp6	58.48	57.17	297.74	406.45	1.00	0.00	57.82	352.10	-2.59
Crybg3	16.42	12.89	89.59	95.98	1.00	0.00	14.65	92.78	-2.58
Csf2ra	23.14	25.44	131.32	168.89	1.00	0.00	24.29	150.10	-2.58
Nr6a1	20.66	18.07	118.41	122.16	1.00	0.00	19.37	120.29	-2.57
Gm14378	103.19	43.62	423.94	458.12	1.00	0.00	73.40	441.03	-2.57
Gstm4	1.59	4.56	22.08	24.19	1.00	0.00	3.07	23.13	-2.57
Tmem150a	26.23	36.65	177.88	202.95	1.00	0.00	31.44	190.41	-2.56
Orm2	25.34	12.17	104.75	124.90	1.00	0.00	18.75	114.83	-2.55
Man2a1	1.15	1.75	11.63	14.88	1.00	0.00	1.45	13.25	-2.54
Ece1	43.63	42.10	276.78	230.78	1.00	0.00	42.87	253.78	-2.54
Cadm3	130.51	127.08	734.07	770.76	1.00	0.00	128.79	752.41	-2.54
Rbms2	19.82	14.80	95.15	114.56	1.00	0.00	17.31	104.85	-2.53
Dscam	15.58	10.42	76.19	83.21	1.00	0.00	13.00	79.70	-2.53
Noto	0.48	0.66	7.49	8.51	1.00	0.00	0.57	8.00	-2.52
Cdh18	14.12	10.08	75.67	72.22	1.00	0.00	12.10	73.94	-2.52
Echdc2	1.33	3.95	17.00	22.64	1.00	0.00	2.64	19.82	-2.52
Elovl5	13.29	11.34	76.96	73.20	1.00	0.00	12.31	75.08	-2.51
Atg16l2	7.19	4.71	36.28	40.92	1.00	0.00	5.95	38.60	-2.51
Lrp2	12.79	8.55	63.21	67.66	1.00	0.00	10.67	65.44	-2.51
Hsd17b14	0.59	0.99	7.82	10.52	1.00	0.00	0.79	9.17	-2.51
Fam194a	9.51	7.04	50.50	52.79	1.00	0.00	8.28	51.65	-2.50
Pgs1	35.81	36.83	185.81	234.46	1.00	0.00	36.32	210.13	-2.50
Amh	2.84	2.46	19.43	19.82	1.00	0.00	2.65	19.63	-2.50
Otud7a	2.85	3.56	20.76	24.71	1.00	0.00	3.20	22.74	-2.50
H2-Q4	27.30	18.74	142.37	126.62	1.00	0.00	23.02	134.49	-2.50
Harbi1	10.03	9.31	59.76	58.09	1.00	0.00	9.67	58.92	-2.49
Cenpv	4.95	3.34	30.71	24.67	1.00	0.00	4.14	27.69	-2.48
Speg	13.01	14.25	77.31	83.78	1.00	0.00	13.63	80.54	-2.48
Actl6b	8.21	9.53	48.77	59.18	1.00	0.00	8.87	53.97	-2.48
Elovl6	25.92	21.88	134.24	141.09	1.00	0.00	23.90	137.66	-2.48
Foxp4	15.71	15.69	88.36	95.02	1.00	0.00	15.70	91.69	-2.47
Inha	10.22	10.16	55.64	66.47	1.00	0.00	10.19	61.05	-2.47
Spsb4	3.31	3.01	22.12	22.02	1.00	0.00	3.16	22.07	-2.47
Myo19	15.48	15.23	84.54	94.58	1.00	0.00	15.36	89.56	-2.47
Olfr685	0.61	0.22	4.26	9.39	1.00	0.00	0.41	6.82	-2.47
Slc26a4	0.16	0.17	5.61	5.29	1.00	0.00	0.17	5.45	-2.47
Gsc2	4.76	0.31	14.61	22.29	1.00	0.00	2.53	18.45	-2.46
Osgep	62.94	88.10	364.00	473.37	1.00	0.00	75.52	418.68	-2.46
C330021F23Rik	0.00	0.79	3.16	10.12	1.00	0.00	0.39	6.64	-2.45
Cand2	14.24	13.94	78.44	84.30	1.00	0.00	14.09	81.37	-2.45
Amy1	266.32	302.94	1314.63	1784.47	1.00	0.00	284.63	1549.55	-2.44
Fam92b	0.93	1.00	10.82	8.46	0.89	0.11	0.96	9.64	-2.44
Myo7a	4.85	9.97	37.30	51.88	1.00	0.00	7.41	44.59	-2.44
Dlec1	0.63	0.56	6.62	8.65	1.00	0.00	0.59	7.64	-2.44
Tmc4	2.70	2.46	14.94	21.75	1.00	0.00	2.58	18.34	-2.43
Dgkd	86.11	73.28	439.53	429.74	1.00	0.00	79.70	434.63	-2.43
Sap25	92.92	134.97	544.47	692.94	1.00	0.00	113.95	618.71	-2.43
2010107G12Rik	3.67	3.57	22.63	25.19	1.00	0.00	3.62	23.91	-2.43
Isl2	0.84	1.20	9.12	10.64	1.00	0.00	1.02	9.88	-2.43
Pgap2	15.36	9.11	68.76	71.73	1.00	0.00	12.24	70.25	-2.43
Nr1h3	5.19	7.20	39.94	35.24	1.00	0.00	6.20	37.59	-2.42
Leng8	268.44	335.25	1543.92	1687.28	1.00	0.00	301.85	1615.60	-2.42
Agbl4	1.25	1.09	10.93	10.13	1.00	0.00	1.17	10.53	-2.41
Dock11	1.15	0.77	8.83	9.93	1.00	0.00	0.96	9.38	-2.40
1810041L15Rik	42.69	38.25	185.77	251.23	1.00	0.00	40.47	218.50	-2.40
Rhbdl1	9.62	9.19	48.66	58.71	1.00	0.00	9.40	53.68	-2.39
Ppp1r14d	1.26	0.90	6.83	12.93	1.00	0.00	1.08	9.88	-2.39
Fzd10	10.31	13.59	64.17	68.96	1.00	0.00	11.95	66.56	-2.38
Col7a1	3.62	5.52	26.61	29.46	1.00	0.00	4.57	28.04	-2.38
Tnfrsf18	43.05	42.35	248.48	204.95	1.00	0.00	42.70	226.72	-2.38
Rxfp4	2.64	1.88	15.62	16.34	1.00	0.00	2.26	15.98	-2.38
Acaa1b	0.55	0.72	8.95	6.06	1.00	0.00	0.63	7.50	-2.38
Shank2	13.05	12.72	68.41	73.31	1.00	0.00	12.89	70.86	-2.37
Xrra1	2.57	2.24	19.04	14.21	1.00	0.00	2.41	16.62	-2.37
Pygm	51.44	49.77	272.35	258.73	1.00	0.00	50.61	265.54	-2.37
Ptpn3	1.43	1.72	10.26	14.30	1.00	0.00	1.58	12.28	-2.37
Map3k5	4.16	3.51	20.25	27.59	1.00	0.00	3.84	23.92	-2.37
Tmod4	0.44	1.10	3.86	12.38	0.99	0.01	0.77	8.12	-2.36
E130306D19Rik	2.45	3.01	15.62	20.66	1.00	0.00	2.73	18.14	-2.36
Lrrc6	0.86	0.79	8.28	8.43	1.00	0.00	0.82	8.36	-2.36
Nav1	35.25	31.20	166.99	181.19	1.00	0.00	33.23	174.09	-2.35
6330512M04Rik	1.43	1.69	14.67	9.45	1.00	0.00	1.56	12.06	-2.35
Rhbdf1	1.02	2.11	11.20	12.92	1.00	0.00	1.56	12.06	-2.35
Atp10d	1.96	1.99	13.66	14.54	1.00	0.00	1.98	14.10	-2.34
Rnf217	3.05	3.30	23.21	17.09	1.00	0.00	3.17	20.15	-2.34
Slc24a2	22.25	18.45	108.80	105.48	1.00	0.00	20.35	107.14	-2.34
Plekha4	1.41	1.71	11.07	12.80	1.00	0.00	1.56	11.94	-2.34
Trim3	48.88	59.19	268.50	284.64	1.00	0.00	54.03	276.57	-2.33
Tsga8	0.53	0.94	3.67	11.79	0.99	0.01	0.73	7.73	-2.33
9330182L06Rik	2.94	2.21	15.95	17.98	1.00	0.00	2.57	16.96	-2.33
Iqgap2	4.50	2.41	19.22	23.51	1.00	0.00	3.46	21.37	-2.33
Ogt	104.64	94.30	480.07	526.13	1.00	0.00	99.47	503.10	-2.33
2310010M20Rik	69.84	53.85	299.51	329.04	1.00	0.00	61.85	314.28	-2.33
Hrh2	1.67	1.19	11.57	10.77	1.00	0.00	1.43	11.17	-2.32
Crat	7.48	8.78	41.96	47.25	1.00	0.00	8.13	44.61	-2.32
Kazn	14.71	14.36	75.89	77.32	1.00	0.00	14.54	76.61	-2.32
Sphkap	81.55	68.27	353.27	400.54	1.00	0.00	74.91	376.90	-2.32
Elmo3	11.58	15.57	67.69	75.06	1.00	0.00	13.58	71.38	-2.31
Gmppa	62.23	84.41	312.14	423.84	1.00	0.00	73.32	367.99	-2.31
Moxd1	6.75	4.58	34.12	30.08	1.00	0.00	5.67	32.10	-2.31
Cfp	32.92	29.59	155.63	162.40	1.00	0.00	31.25	159.02	-2.31
Gramd3	1.06	1.58	10.09	10.93	1.00	0.00	1.32	10.51	-2.31
Krt19	0.20	0.14	3.20	6.32	1.00	0.00	0.17	4.76	-2.30
O3far1	0.19	0.55	7.19	4.33	1.00	0.00	0.37	5.76	-2.30
Igsf9b	5.61	4.93	28.39	31.31	1.00	0.00	5.27	29.85	-2.30
Cd300lf	1.39	1.56	9.78	12.55	1.00	0.00	1.48	11.16	-2.30
4930473A06Rik	5.10	4.98	26.30	30.90	1.00	0.00	5.04	28.60	-2.29
Tuft1	7.15	6.85	36.72	39.67	1.00	0.00	7.00	38.19	-2.29
Egf	3.52	3.53	17.95	24.32	1.00	0.00	3.52	21.13	-2.29
Elovl7	15.56	13.21	72.47	75.67	1.00	0.00	14.39	74.07	-2.29
Ccdc19	0.00	0.41	3.31	6.38	1.00	0.00	0.20	4.85	-2.28
Hpx	1.62	1.41	8.80	13.62	1.00	0.00	1.52	11.21	-2.28
H6pd	2.61	2.23	14.56	16.58	1.00	0.00	2.42	15.57	-2.28
Tnfsf13	143.75	276.85	853.54	1192.66	1.00	0.00	210.30	1023.10	-2.28
Bcl2l12	1.84	2.43	13.60	14.69	0.90	0.10	2.13	14.14	-2.27
Mcc	12.90	11.93	60.29	67.13	1.00	0.00	12.41	63.71	-2.27
Tcirg1	6.31	5.99	29.32	37.56	1.00	0.00	6.15	33.44	-2.27
Gzmm	11.23	27.84	96.48	98.87	1.00	0.00	19.53	97.68	-2.26
Bmp15	4.37	4.71	24.22	27.00	1.00	0.00	4.54	25.61	-2.26
Lrat	5.09	3.91	23.28	27.55	1.00	0.00	4.50	25.42	-2.26
Slc7a4	5.97	6.12	33.23	32.37	1.00	0.00	6.04	32.80	-2.26
BC060267	9.85	9.70	42.87	58.54	1.00	0.00	9.78	50.70	-2.26
Lin7b	12.77	21.04	72.23	97.44	1.00	0.00	16.90	84.83	-2.26
Echdc3	1.43	0.51	7.67	9.23	1.00	0.00	0.97	8.45	-2.26
Clca3	25.42	18.75	108.74	110.56	1.00	0.00	22.09	109.65	-2.26
Olfr1417	9.18	7.86	33.12	56.11	1.00	0.00	8.52	44.61	-2.26
Nos3	6.69	4.78	29.59	32.90	1.00	0.00	5.73	31.25	-2.26
Hrasls	3.93	4.57	26.65	21.52	1.00	0.00	4.25	24.09	-2.26
Pkdcc	0.82	0.95	9.92	6.04	1.00	0.00	0.89	7.98	-2.25
Rab36	3.27	4.62	22.16	22.90	1.00	0.00	3.95	22.53	-2.25
Il4i1	1.32	2.50	13.16	12.49	1.00	0.00	1.91	12.82	-2.25
Myo1b	7.55	6.52	38.42	35.90	1.00	0.00	7.04	37.16	-2.25
Bach2	6.94	5.30	30.00	35.39	1.00	0.00	6.12	32.69	-2.24
C030019I05Rik	4.37	2.48	18.67	21.18	1.00	0.00	3.43	19.93	-2.24
Itga6	1.33	1.32	9.98	9.91	1.00	0.00	1.33	9.94	-2.23
Gm13102	0.00	0.00	7.38	0.01	1.00	0.00	0.00	3.70	-2.23
Cxx1c	72.44	65.22	345.85	307.17	1.00	0.00	68.83	326.51	-2.23
Nfkbid	2.17	3.10	15.76	16.28	1.00	0.00	2.64	16.02	-2.23
Pcdhac2	17.40	17.64	85.07	86.18	1.00	0.00	17.52	85.62	-2.23
Lrch4	78.48	97.93	392.68	433.34	1.00	0.00	88.21	413.01	-2.21
Fkbp9	3.79	3.30	21.59	18.57	1.00	0.00	3.54	20.08	-2.21
Zfp608	17.10	13.33	68.52	79.04	1.00	0.00	15.22	73.78	-2.21
1700029I15Rik	47.91	39.11	179.31	229.02	1.00	0.00	43.51	204.17	-2.20
Lhx4	11.34	9.04	47.87	52.75	1.00	0.00	10.19	50.31	-2.20
Mrrf	18.53	16.51	90.51	77.11	1.00	0.00	17.52	83.81	-2.20
Pla2g2c	0.65	0.93	7.53	6.84	0.88	0.12	0.79	7.18	-2.19
Ing2	25.82	25.57	111.72	130.08	1.00	0.00	25.70	120.90	-2.19
St5	19.95	18.37	86.56	94.91	1.00	0.00	19.16	90.73	-2.19
Fmn1	40.66	29.94	146.01	181.89	1.00	0.00	35.30	163.95	-2.18
Gabrr3	18.17	12.44	64.91	81.26	1.00	0.00	15.30	73.08	-2.18
Abhd14a	35.38	163.70	423.83	486.95	1.00	0.00	99.54	455.39	-2.18
Amt	17.18	21.34	83.24	98.67	1.00	0.00	19.26	90.96	-2.18
Bcat2	6.03	5.24	25.95	32.06	1.00	0.00	5.63	29.01	-2.18
Prrt2	14.52	16.60	63.96	83.62	1.00	0.00	15.56	73.79	-2.18
Pbld2	2.95	4.15	20.42	18.64	1.00	0.00	3.55	19.53	-2.17
Amica1	1.32	1.08	10.06	7.77	1.00	0.00	1.20	8.92	-2.17
Accs	2.44	3.58	18.62	15.49	1.00	0.00	3.01	17.06	-2.17
Lrit3	93.46	95.88	347.12	508.56	1.00	0.00	94.67	427.84	-2.16
Mybpc3	0.29	0.21	4.67	4.53	1.00	0.00	0.25	4.60	-2.16
Rnpc3	135.13	149.96	595.82	685.07	1.00	0.00	142.55	640.44	-2.16
Caprin2	17.78	14.41	70.07	80.50	1.00	0.00	16.10	75.29	-2.16
BC030307	8.40	6.27	32.81	39.50	1.00	0.00	7.33	36.16	-2.16
Rgs22	7.25	8.44	38.13	38.54	1.00	0.00	7.85	38.33	-2.15
Dpysl5	19.71	17.19	81.51	89.20	1.00	0.00	18.45	85.36	-2.15
Orai1	10.09	12.53	44.84	62.51	1.00	0.00	11.31	53.68	-2.15
Vmn2r55	20.41	9.27	74.28	64.26	1.00	0.00	14.84	69.27	-2.15
Myocd	0.79	0.69	7.10	6.31	1.00	0.00	0.74	6.71	-2.15
Trpm2	1.14	1.29	7.80	9.79	1.00	0.00	1.21	8.79	-2.14
Ddhd2	18.20	15.81	78.01	78.59	1.00	0.00	17.01	78.30	-2.14
Acad10	5.41	5.05	24.47	28.13	1.00	0.00	5.23	26.30	-2.13
Tap2	1.42	1.01	7.47	9.90	1.00	0.00	1.21	8.68	-2.13
Ptprg	22.42	13.23	78.21	84.44	1.00	0.00	17.83	81.32	-2.13
A230050P20Rik	5.95	8.43	32.46	37.12	1.00	0.00	7.19	34.79	-2.13
Mrps23	26.94	36.36	149.94	133.40	1.00	0.00	31.65	141.67	-2.13
Epha8	5.61	5.95	30.36	26.60	1.00	0.00	5.78	28.48	-2.12
4933430H15Rik	1.11	1.27	7.50	9.43	1.00	0.00	1.19	8.46	-2.11
Rapgef4	10.07	5.71	37.23	37.41	1.00	0.00	7.89	37.32	-2.11
Anks6	2.77	2.62	12.96	16.87	1.00	0.00	2.69	14.92	-2.11
Tnfrsf22	5.56	4.54	23.99	26.14	1.00	0.00	5.05	25.06	-2.11
Ip6k2	186.79	153.40	824.64	647.17	1.00	0.00	170.10	735.91	-2.11
Sel1l3	2.64	2.11	11.25	15.74	1.00	0.00	2.37	13.50	-2.10
Pnpla3	98.97	72.31	400.21	340.51	1.00	0.00	85.64	370.36	-2.10
Akr1b10	1.82	1.81	11.89	10.22	0.88	0.12	1.81	11.05	-2.10
Klhl5	11.86	10.79	45.45	57.43	1.00	0.00	11.32	51.44	-2.09
Mpp7	35.62	33.65	148.16	152.70	1.00	0.00	34.63	150.43	-2.09
Clpb	26.86	22.34	104.51	110.96	1.00	0.00	24.60	107.74	-2.09
Fign	1.04	1.01	7.25	7.95	1.00	0.00	1.03	7.60	-2.09
Tm6sf2	7.57	13.91	48.13	49.40	1.00	0.00	10.74	48.76	-2.08
Ccl27b	10.14	10.31	47.58	45.55	1.00	0.00	10.23	46.57	-2.08
Gm13306	10.14	10.31	47.58	45.55	1.00	0.00	10.23	46.57	-2.08
Gm2506	10.14	10.31	47.58	45.55	1.00	0.00	10.23	46.57	-2.08
Chrnb4	20.57	16.64	76.08	87.53	1.00	0.00	18.61	81.81	-2.08
Gas2l1	9.23	11.11	46.58	45.65	1.00	0.00	10.17	46.12	-2.08
Tle3	6.83	5.58	33.79	24.95	1.00	0.00	6.20	29.37	-2.08
Ahcyl2	17.47	14.50	69.18	72.07	1.00	0.00	15.99	70.62	-2.08
C4a	1.08	1.39	6.09	10.72	1.00	0.00	1.23	8.41	-2.08
Bahcc1	4.72	3.91	19.68	23.12	1.00	0.00	4.32	21.40	-2.08
Cox6b2	9.31	19.27	58.93	67.91	1.00	0.00	14.29	63.42	-2.07
Mfap2	16.69	16.59	71.29	75.13	1.00	0.00	16.64	73.21	-2.07
Tnfrsf13c	4.21	3.77	18.18	21.81	1.00	0.00	3.99	20.00	-2.07
Smpdl3a	1.45	1.45	8.45	10.17	1.00	0.00	1.45	9.31	-2.07
Fabp7	23.49	26.59	83.44	133.35	1.00	0.00	25.04	108.39	-2.07
Nipal2	3.90	2.80	17.71	16.86	1.00	0.00	3.35	17.29	-2.07
Tmem86b	28.80	25.53	118.58	115.94	1.00	0.00	27.16	117.26	-2.07
Parp12	3.48	2.51	16.54	15.02	1.00	0.00	3.00	15.78	-2.07
Cd46	3.63	2.27	14.61	16.53	1.00	0.00	2.95	15.57	-2.07
Tle1	9.80	7.14	41.79	35.39	1.00	0.00	8.47	38.59	-2.06
Lgr5	14.61	14.06	55.90	70.30	1.00	0.00	14.34	63.10	-2.06
Vegfa	71.82	78.91	301.58	332.93	1.00	0.00	75.36	317.26	-2.06
Gpt	3.28	3.40	14.41	19.66	1.00	0.00	3.34	17.03	-2.05
Arhgap27	3.98	4.94	18.20	25.09	1.00	0.00	4.46	21.64	-2.05
Akap7	26.18	24.09	101.19	113.12	1.00	0.00	25.13	107.16	-2.05
Nr4a1	18.62	18.52	77.78	81.73	1.00	0.00	18.57	79.75	-2.05
Hnrnpa3	176.97	151.39	692.96	667.68	1.00	0.00	164.18	680.32	-2.04
3110007F17Rik	7.02	7.29	37.16	27.94	1.00	0.00	7.16	32.55	-2.04
Eno3	74.35	55.59	239.04	301.43	1.00	0.00	64.97	270.24	-2.04
Cd68	3.68	6.07	22.45	23.84	1.00	0.00	4.88	23.14	-2.04
Grhl3	1.89	1.47	8.66	11.33	1.00	0.00	1.68	10.00	-2.04
Hist1h3h	6.50	0.00	12.38	20.49	1.00	0.00	3.25	16.44	-2.04
Dpp4	0.79	0.51	5.08	6.42	1.00	0.00	0.65	5.75	-2.03
Tstd1	12.16	9.14	37.25	56.08	1.00	0.00	10.65	46.67	-2.03
Nt5c3l	16.63	18.50	64.37	85.23	1.00	0.00	17.56	74.80	-2.03
Doc2g	27.52	38.15	107.92	166.33	1.00	0.00	32.83	137.13	-2.03
Aga	3.16	4.67	22.72	15.38	1.00	0.00	3.91	19.05	-2.03
Dixdc1	123.49	111.19	484.25	479.32	1.00	0.00	117.34	481.79	-2.03
Stat5b	6.70	6.26	30.86	28.11	1.00	0.00	6.48	29.49	-2.03
Hmgn3	16.70	24.30	71.10	101.99	1.00	0.00	20.50	86.55	-2.03
Zmynd10	0.89	1.86	7.09	10.21	1.00	0.00	1.37	8.65	-2.02
Serpina1a	0.27	0.25	5.19	3.04	1.00	0.00	0.26	4.11	-2.02
Masp2	6.09	6.89	14.83	43.62	0.95	0.05	6.49	29.22	-2.01
Rph3al	7.83	5.14	22.94	35.45	1.00	0.00	6.48	29.20	-2.01
Ryr2	11.18	8.02	40.91	42.58	1.00	0.00	9.60	41.75	-2.01
Fam166b	1.29	2.76	9.10	13.24	1.00	0.00	2.02	11.17	-2.01
Igsf9	65.46	144.95	417.34	432.95	1.00	0.00	105.20	425.15	-2.00
Stk19	30.83	39.60	139.72	148.60	1.00	0.00	35.22	144.16	-2.00
Fcamr	8.23	7.48	26.48	42.37	1.00	0.00	7.85	34.42	-2.00
Gpr19	20.77	20.14	91.30	77.26	1.00	0.00	20.46	84.28	-1.99
Tmem144	2.66	1.97	6.95	17.36	0.99	0.01	2.31	12.15	-1.99
Rhobtb1	6.63	10.59	30.33	43.89	1.00	0.00	8.61	37.11	-1.99
BC031353	33.01	25.02	120.00	115.64	1.00	0.00	29.02	117.82	-1.99
Klra2	2.13	1.16	9.15	9.78	1.00	0.00	1.64	9.47	-1.98
Catsper4	3.88	5.72	16.89	26.92	1.00	0.00	4.80	21.90	-1.98
Maml2	6.64	4.66	27.30	23.23	1.00	0.00	5.65	25.26	-1.98
Heatr8	0.45	0.76	4.77	5.88	1.00	0.00	0.60	5.33	-1.98
Srpk3	9.84	13.79	46.32	52.38	1.00	0.00	11.82	49.35	-1.97
Apex2	45.67	39.43	169.79	170.26	1.00	0.00	42.55	170.02	-1.97
4931428F04Rik	19.96	22.74	86.77	86.70	1.00	0.00	21.35	86.74	-1.97
Nedd9	7.38	6.84	30.44	31.03	1.00	0.00	7.11	30.74	-1.97
2410004P03Rik	58.76	46.09	195.51	220.16	1.00	0.00	52.42	207.83	-1.97
Klhdc8b	38.12	46.69	161.58	175.55	1.00	0.00	42.41	168.56	-1.97
B4galnt2	17.96	14.33	61.13	70.35	1.00	0.00	16.15	65.74	-1.96
Csnk1e	30.06	25.35	101.26	120.20	1.00	0.00	27.71	110.73	-1.96
Prrt1	55.28	48.26	172.25	236.36	1.00	0.00	51.77	204.30	-1.96
3110021N24Rik	7.75	8.47	33.33	35.43	1.00	0.00	8.11	34.38	-1.96
Kcnab1	13.76	9.68	47.63	49.07	1.00	0.00	11.72	48.35	-1.96
Dmpk	7.11	9.70	34.50	36.43	1.00	0.00	8.41	35.46	-1.95
Spnb1	18.35	15.26	70.69	65.25	1.00	0.00	16.80	67.97	-1.95
Fam160b2	27.09	20.04	94.27	93.72	1.00	0.00	23.56	94.00	-1.95
Tac4	4.61	5.17	23.26	20.04	1.00	0.00	4.89	21.65	-1.94
Notch2	6.62	4.86	27.56	22.29	1.00	0.00	5.74	24.92	-1.94
Negr1	96.82	89.48	349.10	372.36	1.00	0.00	93.15	360.73	-1.94
Fam71e1	14.51	20.68	66.70	74.08	1.00	0.00	17.59	70.39	-1.94
Kiss1r	2.90	4.99	16.94	18.97	1.00	0.00	3.94	17.96	-1.94
Myadml2	1.77	2.59	9.63	12.74	1.00	0.00	2.18	11.18	-1.94
Arl10	18.66	17.96	71.74	74.26	1.00	0.00	18.31	73.00	-1.94
C130039O16Rik	14.76	8.64	47.80	47.49	1.00	0.00	11.70	47.65	-1.94
Pkd1	43.60	38.20	156.64	162.16	1.00	0.00	40.90	159.40	-1.94
Gm16432	2.52	3.04	13.40	13.55	1.00	0.00	2.78	13.48	-1.94
Spata13	1.98	1.78	10.03	9.99	1.00	0.00	1.88	10.01	-1.93
Slc27a3	1.12	1.84	8.61	8.32	1.00	0.00	1.48	8.46	-1.93
Myo5b	5.03	4.58	20.68	21.59	1.00	0.00	4.80	21.13	-1.93
Col6a3	0.05	0.06	4.08	1.96	1.00	0.00	0.05	3.02	-1.93
Ptpn23	37.64	37.67	144.16	147.84	1.00	0.00	37.65	146.00	-1.93
Hrc	1.32	0.93	5.86	8.28	1.00	0.00	1.12	7.07	-1.93
Kcnc3	28.39	28.43	100.30	121.29	1.00	0.00	28.41	110.80	-1.93
H2-K1	15.40	23.07	73.31	78.38	1.00	0.00	19.23	75.85	-1.93
Irak1	16.49	17.83	67.47	68.20	1.00	0.00	17.16	67.84	-1.92
Hist2h2be	17.50	17.54	71.52	66.81	1.00	0.00	17.52	69.16	-1.92
Cd14	2.13	3.68	12.62	14.94	0.99	0.01	2.91	13.78	-1.92
Ces2g	1.84	1.22	9.10	8.03	1.00	0.00	1.53	8.56	-1.92
Tc2n	12.36	7.48	43.31	37.07	1.00	0.00	9.92	40.19	-1.92
Pkd2	10.89	9.21	40.21	41.06	1.00	0.00	10.05	40.64	-1.91
Wdr27	6.35	5.17	24.29	24.62	1.00	0.00	5.76	24.46	-1.91
Gm4841	7.61	4.79	30.62	21.62	1.00	0.00	6.20	26.12	-1.91
Arap1	8.16	11.14	36.20	42.00	1.00	0.00	9.65	39.10	-1.91
2310028H24Rik	14.46	14.51	62.62	51.96	1.00	0.00	14.49	57.29	-1.91
Sh3rf1	2.38	2.00	11.24	10.66	1.00	0.00	2.19	10.95	-1.91
Fndc4	37.12	41.33	139.80	159.29	1.00	0.00	39.22	149.55	-1.90
Six2	1.52	0.43	7.46	5.29	1.00	0.00	0.97	6.38	-1.90
Odz4	12.97	7.95	38.21	45.43	1.00	0.00	10.46	41.82	-1.90
Foxo6	1.09	0.99	7.06	6.13	1.00	0.00	1.04	6.60	-1.89
Tnfrsf9	8.42	5.27	26.50	29.72	1.00	0.00	6.85	28.11	-1.89
Traf5	12.76	8.93	43.97	41.85	1.00	0.00	10.85	42.91	-1.89
9130014G24Rik	0.00	0.00	2.10	3.31	1.00	0.00	0.00	2.70	-1.89
Pacsin3	8.92	9.44	31.10	42.26	1.00	0.00	9.18	36.68	-1.89
Stat6	1.76	1.52	6.83	10.66	1.00	0.00	1.64	8.75	-1.88
Per2	11.38	11.58	48.25	41.90	1.00	0.00	11.48	45.07	-1.88
Rtn4rl2	37.22	38.46	153.39	131.01	1.00	0.00	37.84	142.20	-1.88
Wnt9a	0.30	0.85	3.12	6.46	1.00	0.00	0.57	4.79	-1.88
Spc24	88.18	68.34	288.54	291.93	1.00	0.00	78.26	290.23	-1.88
Nrn1l	25.02	39.68	99.58	143.38	1.00	0.00	32.35	121.48	-1.88
Hars2	27.75	24.16	95.46	99.34	1.00	0.00	25.96	97.40	-1.87
Gm15319	6.34	5.29	26.40	21.28	1.00	0.00	5.81	23.84	-1.87
Per3	65.47	74.53	254.25	261.55	1.00	0.00	70.00	257.90	-1.87
Thnsl2	2.44	2.77	12.46	11.84	1.00	0.00	2.61	12.15	-1.87
Pot1b	457.90	386.92	1508.03	1563.00	1.00	0.00	422.41	1535.52	-1.86
Noxo1	3.07	3.81	15.20	15.00	1.00	0.00	3.44	15.10	-1.86
Ppox	48.61	70.71	212.23	225.58	1.00	0.00	59.66	218.90	-1.86
Sfrp5	2.35	1.16	6.49	11.50	1.00	0.00	1.76	8.99	-1.86
Psg28	81.66	42.75	215.12	240.65	1.00	0.00	62.21	227.89	-1.86
Espl1	1.88	0.70	7.25	7.24	1.00	0.00	1.29	7.25	-1.85
Acrbp	39.86	51.87	146.75	189.25	1.00	0.00	45.87	168.00	-1.85
Utp14b	34.58	24.27	108.02	109.09	1.00	0.00	29.42	108.55	-1.85
5430427O19Rik	36.58	24.72	108.98	116.90	1.00	0.00	30.65	112.94	-1.85
Selenbp1	13.12	14.87	62.93	42.83	1.00	0.00	13.99	52.88	-1.85
BC068157	5.72	3.83	17.01	22.40	1.00	0.00	4.77	19.70	-1.84
Parp10	4.35	5.30	16.85	22.91	1.00	0.00	4.83	19.88	-1.84
Tex11	1.31	1.38	6.86	7.93	1.00	0.00	1.35	7.40	-1.84
Fgf5	3.09	6.65	22.85	17.11	1.00	0.00	4.87	19.98	-1.84
Gmip	3.12	3.07	12.19	15.07	1.00	0.00	3.10	13.63	-1.84
Rilp	0.54	1.66	5.21	7.78	1.00	0.00	1.10	6.49	-1.84
Hist3h2a	112.19	114.05	411.94	399.71	1.00	0.00	113.12	405.82	-1.83
Ppapdc1b	31.15	30.65	98.89	126.55	1.00	0.00	30.90	112.72	-1.83
Trpc2	14.63	10.44	45.09	49.10	1.00	0.00	12.54	47.09	-1.83
Scrn1	39.10	37.95	139.00	139.72	1.00	0.00	38.52	139.36	-1.83
Bpifc	17.26	6.71	47.06	43.17	1.00	0.00	11.99	45.11	-1.83
Nptx2	7.38	7.74	25.79	32.98	1.00	0.00	7.56	29.39	-1.83
Sestd1	6.17	5.36	22.54	23.47	1.00	0.00	5.77	23.01	-1.83
4832428D23Rik	4.82	3.04	15.84	17.13	1.00	0.00	3.93	16.49	-1.83
Ctcfl	1.38	1.24	6.97	7.39	1.00	0.00	1.31	7.18	-1.82
Rasl10b	13.08	17.06	55.87	55.89	1.00	0.00	15.07	55.88	-1.82
Egr1	24.22	17.63	95.07	57.90	1.00	0.00	20.92	76.49	-1.82
Mus81	5.67	9.77	28.00	31.54	1.00	0.00	7.72	29.77	-1.82
Gabrb3	77.81	61.95	237.39	260.21	1.00	0.00	69.88	248.80	-1.82
Cuedc1	68.84	90.52	278.35	287.97	1.00	0.00	79.68	283.16	-1.82
Olfr536	18.03	12.94	53.43	60.56	1.00	0.00	15.48	56.99	-1.81
Smug1	125.46	173.69	521.48	535.94	1.00	0.00	149.58	528.71	-1.81
Sspo	0.27	0.31	4.11	2.98	1.00	0.00	0.29	3.55	-1.81
Snx20	2.24	5.60	11.08	21.45	0.99	0.01	3.92	16.27	-1.81
Vash1	15.95	15.20	56.49	57.76	1.00	0.00	15.57	57.13	-1.81
Elk1	41.51	38.05	134.56	149.41	1.00	0.00	39.78	141.99	-1.81
Bcr	28.84	23.90	90.52	99.31	1.00	0.00	26.37	94.92	-1.81
C530008M17Rik	2.91	2.50	11.68	12.27	1.00	0.00	2.71	11.98	-1.81
Arrdc5	1.34	0.00	2.18	7.50	0.98	0.02	0.67	4.84	-1.81
Hlcs	7.53	5.97	27.14	24.97	1.00	0.00	6.75	26.05	-1.80
Xkr7	3.04	3.16	13.16	13.44	1.00	0.00	3.10	13.30	-1.80
Adamts10	2.94	3.82	12.39	16.10	1.00	0.00	3.38	14.25	-1.80
BC048609	3.33	5.70	12.40	23.98	0.99	0.01	4.52	18.19	-1.80
Nnt	4.68	3.12	16.28	15.77	1.00	0.00	3.90	16.03	-1.80
Zfp579	22.79	27.55	80.02	99.77	1.00	0.00	25.17	89.90	-1.80
Lasp1	19.91	19.45	75.48	66.17	1.00	0.00	19.68	70.82	-1.80
Gm4791	160.67	146.58	541.17	529.85	1.00	0.00	153.62	535.51	-1.79
Ppip5k1	95.08	75.43	294.33	301.87	1.00	0.00	85.26	298.10	-1.79
Gm4787	5.48	4.07	19.36	18.67	1.00	0.00	4.78	19.01	-1.79
Lrch2	6.72	3.39	19.52	20.39	1.00	0.00	5.06	19.95	-1.79
Setbp1	18.74	13.90	55.08	62.64	1.00	0.00	16.32	58.86	-1.79
Usp46	12.59	13.85	53.38	42.87	1.00	0.00	13.22	48.13	-1.79
Vwa3a	0.05	0.19	2.22	3.52	1.00	0.00	0.12	2.87	-1.79
Ovgp1	18.33	17.13	59.63	67.56	1.00	0.00	17.73	63.60	-1.79
Inppl1	22.59	18.20	71.31	74.22	1.00	0.00	20.39	72.76	-1.79
Tm7sf2	22.38	28.16	78.81	100.20	1.00	0.00	25.27	89.51	-1.78
Degs2	8.34	8.08	30.00	31.42	1.00	0.00	8.21	30.71	-1.78
Atxn7l2	7.08	8.01	28.88	27.93	1.00	0.00	7.54	28.41	-1.78
Rbm11	5.65	4.31	20.34	18.81	1.00	0.00	4.98	19.57	-1.78
Ly6g5b	2.69	0.96	5.31	12.04	0.99	0.01	1.82	8.68	-1.78
Apbb1	87.94	98.24	331.22	311.96	1.00	0.00	93.09	321.59	-1.78
Adam4	4.63	3.21	17.26	14.47	1.00	0.00	3.92	15.86	-1.78
Zdbf2	3.48	2.53	11.20	14.23	1.00	0.00	3.01	12.72	-1.78
Rab11fip5	11.90	13.74	43.31	49.19	1.00	0.00	12.82	46.25	-1.77
AW555464	27.76	29.20	106.57	92.98	1.00	0.00	28.48	99.77	-1.77
Baiap2	7.34	7.52	28.24	27.40	1.00	0.00	7.43	27.82	-1.77
Dub1	20.49	13.38	59.26	61.20	1.00	0.00	16.94	60.23	-1.77
Obfc1	19.55	17.89	64.09	68.49	1.00	0.00	18.72	66.29	-1.77
Slc16a10	40.84	21.70	118.77	99.31	1.00	0.00	31.27	109.04	-1.77
Slc4a10	29.48	25.61	94.11	98.40	1.00	0.00	27.54	96.25	-1.77
Snrnp70	378.97	492.24	1353.44	1616.55	1.00	0.00	435.61	1484.99	-1.77
Dqx1	26.18	24.46	85.35	91.63	1.00	0.00	25.32	88.49	-1.77
Tet1	7.95	6.10	26.08	26.34	1.00	0.00	7.02	26.21	-1.76
Tdrd5	0.36	0.20	2.66	4.01	1.00	0.00	0.28	3.34	-1.76
Sgcg	2.04	1.01	5.98	9.09	1.00	0.00	1.52	7.54	-1.76
Cd27	3.55	3.79	15.73	13.83	0.89	0.11	3.67	14.78	-1.76
Tspan9	19.10	15.98	63.40	59.72	1.00	0.00	17.54	61.56	-1.75
Usp13	7.37	11.03	31.76	35.01	1.00	0.00	9.20	33.39	-1.75
Ttc16	2.25	2.18	9.27	10.38	1.00	0.00	2.22	9.82	-1.75
Il2rb	0.00	0.00	2.38	2.34	0.85	0.15	0.00	2.36	-1.75
Ets2	5.25	4.19	16.93	19.47	1.00	0.00	4.72	18.20	-1.75
Ache	27.77	38.14	105.66	119.98	1.00	0.00	32.95	112.82	-1.75
Cr1l	9.16	8.00	29.20	32.95	1.00	0.00	8.58	31.08	-1.74
Cpne9	24.36	17.38	72.90	71.56	1.00	0.00	20.87	72.23	-1.74
Actn3	1.22	1.37	5.64	7.72	1.00	0.00	1.30	6.68	-1.74
Pzp	0.93	0.41	3.38	5.78	1.00	0.00	0.67	4.58	-1.74
Mbd6	69.29	92.63	267.86	277.55	1.00	0.00	80.96	272.70	-1.74
Il11	7.35	7.07	24.38	28.45	1.00	0.00	7.21	26.42	-1.74
Cd4	0.36	0.44	4.08	3.28	0.98	0.02	0.40	3.68	-1.74
Dock6	1.72	1.49	6.46	8.92	1.00	0.00	1.60	7.69	-1.74
Adamtsl4	8.61	5.63	26.89	25.29	1.00	0.00	7.12	26.09	-1.74
Zfr2	10.49	9.86	36.52	35.90	1.00	0.00	10.17	36.21	-1.74
Strc	1.38	0.96	5.69	6.74	1.00	0.00	1.17	6.22	-1.74
Veph1	23.01	20.27	74.43	74.20	1.00	0.00	21.64	74.31	-1.73
Pip5k1b	5.77	3.70	11.87	24.27	0.99	0.01	4.73	18.07	-1.73
Synj2bp	267.30	166.48	741.99	699.93	1.00	0.00	216.89	720.96	-1.73
Izumo4	23.25	31.81	81.49	105.54	1.00	0.00	27.53	93.52	-1.73
Epb4.1l4b	2.51	2.09	10.49	9.39	1.00	0.00	2.30	9.94	-1.73
Pcdha8	0.71	0.78	4.29	5.24	1.00	0.00	0.74	4.77	-1.73
Hist4h4	173.22	122.55	489.60	491.89	1.00	0.00	147.88	490.74	-1.72
1600002K03Rik	50.69	97.13	218.43	274.24	1.00	0.00	73.91	246.34	-1.72
Tnrc18	7.20	5.04	20.73	24.24	1.00	0.00	6.12	22.49	-1.72
Prickle2	14.29	11.66	44.01	46.13	1.00	0.00	12.97	45.07	-1.72
Cldn20	3.45	1.76	5.16	16.55	0.93	0.07	2.60	10.86	-1.72
Sp7	0.33	0.95	3.36	5.45	1.00	0.00	0.64	4.40	-1.72
1110003E01Rik	31.05	25.77	89.99	101.46	1.00	0.00	28.41	95.72	-1.72
BC107364	8.26	9.71	37.60	25.96	1.00	0.00	8.99	31.78	-1.71
Slc35a2	12.72	16.33	44.97	54.86	1.00	0.00	14.53	49.92	-1.71
Dbil5	1.20	5.57	9.08	17.67	0.96	0.04	3.39	13.38	-1.71
Ccdc149	1.86	2.39	7.97	10.52	1.00	0.00	2.12	9.24	-1.71
Tigd4	4.72	4.26	14.23	19.75	1.00	0.00	4.49	16.99	-1.71
Gpr171	1.72	1.63	9.19	6.30	1.00	0.00	1.67	7.75	-1.71
Fuz	27.70	42.28	102.67	130.84	1.00	0.00	34.99	116.76	-1.71
Npr1	1.32	1.29	7.27	5.81	1.00	0.00	1.30	6.54	-1.71
Araf	255.38	327.65	868.30	1043.20	1.00	0.00	291.52	955.75	-1.71
Cd200r2	53.72	41.00	161.64	152.71	1.00	0.00	47.36	157.18	-1.71
Tmtc1	8.77	6.52	30.76	23.74	1.00	0.00	7.64	27.25	-1.71
Kifc2	35.30	41.49	121.01	134.14	1.00	0.00	38.39	127.58	-1.71
Haghl	13.08	25.18	68.79	60.44	1.00	0.00	19.13	64.61	-1.70
Grk4	607.08	385.58	1659.50	1579.00	1.00	0.00	496.33	1619.25	-1.70
Dst	44.83	34.05	128.94	132.47	1.00	0.00	39.44	130.71	-1.70
Siglece	10.90	12.41	39.00	41.42	1.00	0.00	11.66	40.21	-1.70
Nlrc4	19.52	17.62	56.60	68.64	1.00	0.00	18.57	62.62	-1.70
Prr22	8.01	7.86	25.39	30.57	1.00	0.00	7.93	27.98	-1.70
Nckap5l	2.00	1.92	8.19	9.00	1.00	0.00	1.96	8.59	-1.70
Hsph1	66.12	60.69	209.40	205.81	1.00	0.00	63.40	207.60	-1.70
1700065D16Rik	3.31	2.50	12.47	10.81	1.00	0.00	2.90	11.64	-1.69
Mark1	6.32	5.06	20.78	20.55	1.00	0.00	5.69	20.66	-1.69
Pttg1	30.05	40.36	117.48	114.14	1.00	0.00	35.21	115.81	-1.69
Csad	7.72	8.71	27.83	29.61	1.00	0.00	8.22	28.72	-1.69
Akap11	189.74	143.49	508.39	569.44	1.00	0.00	166.61	538.91	-1.69
Mlxip	24.10	20.51	71.28	76.77	1.00	0.00	22.30	74.02	-1.69
Casq1	10.36	6.45	25.38	33.14	1.00	0.00	8.40	29.26	-1.69
Sh3pxd2a	4.88	4.43	15.63	18.74	1.00	0.00	4.65	17.19	-1.69
Tmprss9	1.07	1.42	6.06	6.39	1.00	0.00	1.25	6.22	-1.68
Lrtm1	82.43	69.96	241.18	252.92	1.00	0.00	76.19	247.05	-1.68
Gm410	17.05	11.58	46.47	49.42	1.00	0.00	14.32	47.95	-1.68
Scn3b	9.24	8.68	26.85	34.74	1.00	0.00	8.96	30.79	-1.68
Zhx2	8.58	7.15	22.79	31.76	1.00	0.00	7.86	27.27	-1.67
Gm12942	12.80	15.03	42.61	50.55	1.00	0.00	13.92	46.58	-1.67
Fbxo24	6.14	4.30	15.53	22.14	1.00	0.00	5.22	18.84	-1.67
Dom3z	24.39	30.45	79.10	100.16	1.00	0.00	27.42	89.63	-1.67
Kcnma1	41.02	32.29	108.74	129.00	1.00	0.00	36.66	118.87	-1.67
Fut8	385.58	193.42	946.76	898.08	1.00	0.00	289.50	922.42	-1.67
Ttc9c	66.59	54.69	195.12	194.53	1.00	0.00	60.64	194.82	-1.67
Cfhr1	9.07	8.81	29.52	31.63	1.00	0.00	8.94	30.58	-1.67
Ranbp17	4.12	2.11	12.72	11.39	1.00	0.00	3.11	12.06	-1.67
2010315B03Rik	22.38	15.27	69.19	54.71	1.00	0.00	18.83	61.95	-1.67
Thrb	91.75	79.90	265.92	283.12	1.00	0.00	85.83	274.52	-1.67
Sesn2	13.21	11.38	45.19	37.15	1.00	0.00	12.30	41.17	-1.67
Dnase1l2	13.10	19.40	54.50	52.86	1.00	0.00	16.25	53.68	-1.66
Ptgs1	1.05	2.14	5.96	8.49	1.00	0.00	1.59	7.22	-1.66
Fam173a	93.29	122.42	325.11	362.24	1.00	0.00	107.86	343.68	-1.66
Lrrc17	4.39	3.25	13.30	15.19	1.00	0.00	3.82	14.25	-1.66
Slc38a1	57.75	42.23	160.55	159.44	1.00	0.00	49.99	159.99	-1.66
Lpar6	4.49	2.70	12.83	14.16	1.00	0.00	3.59	13.49	-1.66
Mthfsd	15.41	14.73	46.39	52.98	1.00	0.00	15.07	49.68	-1.66
Gripap1	32.61	35.78	105.43	114.46	1.00	0.00	34.19	109.95	-1.66
BC021785	18.99	11.40	53.97	46.13	1.00	0.00	15.19	50.05	-1.66
Ankrd27	90.07	82.07	266.83	279.22	1.00	0.00	86.07	273.02	-1.65
Maml3	7.95	8.48	26.30	29.62	1.00	0.00	8.21	27.96	-1.65
Parp11	11.53	9.75	33.34	37.70	1.00	0.00	10.64	35.52	-1.65
Gm5615	6.03	2.33	13.90	16.51	1.00	0.00	4.18	15.20	-1.65
Lrrc4	16.58	11.56	44.20	48.12	1.00	0.00	14.07	46.16	-1.65
Ccdc78	13.78	11.31	43.54	39.22	1.00	0.00	12.55	41.38	-1.65
Olfm1	83.87	85.47	257.73	276.08	1.00	0.00	84.67	266.90	-1.64
Pbx2	22.98	28.62	68.18	97.35	1.00	0.00	25.80	82.77	-1.64
Ttyh2	49.22	46.01	162.19	139.54	1.00	0.00	47.61	150.86	-1.64
Btnl2	7.66	6.92	20.94	28.82	1.00	0.00	7.29	24.88	-1.64
Etv5	16.53	15.32	47.37	56.21	1.00	0.00	15.92	51.79	-1.64
Cpne8	340.03	319.71	915.33	1143.38	1.00	0.00	329.87	1029.35	-1.64
Dpp9	31.62	23.93	85.97	91.24	1.00	0.00	27.77	88.61	-1.64
9830147E19Rik	7.57	4.63	21.44	20.72	1.00	0.00	6.10	21.08	-1.64
Plxna3	4.79	4.33	14.22	18.35	1.00	0.00	4.56	16.28	-1.64
C2cd4c	1.03	0.75	4.82	4.93	1.00	0.00	0.89	4.88	-1.64
Zfp827	7.85	6.31	26.11	22.12	1.00	0.00	7.08	24.11	-1.64
Rab27b	5.25	3.48	14.75	16.53	1.00	0.00	4.36	15.64	-1.63
Skint4	128.07	91.57	343.16	342.11	1.00	0.00	109.82	342.63	-1.63
Nhs	8.30	5.77	24.02	23.79	1.00	0.00	7.03	23.91	-1.63
Trp53	36.79	41.63	114.18	133.07	1.00	0.00	39.21	123.62	-1.63
Fam124a	6.42	4.34	20.30	17.24	1.00	0.00	5.38	18.77	-1.63
Dusp23	7.95	6.81	25.64	24.22	1.00	0.00	7.38	24.93	-1.63
Chst2	20.11	20.83	62.31	68.31	1.00	0.00	20.47	65.31	-1.63
Pyroxd2	0.64	1.02	3.39	5.90	1.00	0.00	0.83	4.65	-1.63
Prl3c1	0.31	0.25	4.41	1.48	0.99	0.01	0.28	2.95	-1.63
Eif3b	24.57	23.63	71.87	80.92	1.00	0.00	24.10	76.39	-1.62
Tle2	16.59	23.27	55.59	71.48	1.00	0.00	19.93	63.53	-1.62
Farp1	11.72	11.14	34.81	39.72	1.00	0.00	11.43	37.27	-1.62
Kif22	5.09	6.73	20.04	20.50	1.00	0.00	5.91	20.27	-1.62
Hmgcll1	3.13	2.25	10.42	10.28	1.00	0.00	2.69	10.35	-1.62
Pcgf2	26.36	28.18	74.94	96.74	1.00	0.00	27.27	85.84	-1.62
Rev3l	59.44	44.32	158.14	164.53	1.00	0.00	51.88	161.33	-1.62
Luc7l3	137.61	129.92	397.08	428.26	1.00	0.00	133.77	412.67	-1.62
Gm5820	5.66	3.48	13.95	18.23	1.00	0.00	4.57	16.09	-1.62
Abcc5	57.67	68.11	177.14	212.97	1.00	0.00	62.89	195.06	-1.62
Mlph	3.60	2.35	11.84	10.50	1.00	0.00	2.98	11.17	-1.61
Gm14501	0.00	0.47	0.00	5.57	0.82	0.18	0.24	2.78	-1.61
9930111J21Rik1	194.70	119.25	475.81	486.86	1.00	0.00	156.97	481.34	-1.61
Ppfia3	14.55	15.45	46.81	48.83	1.00	0.00	15.00	47.82	-1.61
Cxcr7	8.74	4.21	22.41	21.22	1.00	0.00	6.48	21.81	-1.61
Prkd2	7.30	7.53	26.65	22.63	1.00	0.00	7.41	24.64	-1.61
Cyp2j5	16.01	8.67	40.14	39.10	1.00	0.00	12.34	39.62	-1.61
Unc5d	8.59	5.07	23.36	22.32	1.00	0.00	6.83	22.84	-1.61
Lipi	31.45	15.34	64.36	81.71	1.00	0.00	23.40	73.04	-1.60
Zfp710	3.84	4.61	13.24	16.46	1.00	0.00	4.23	14.85	-1.60
Gm949	1.11	0.94	3.64	6.63	1.00	0.00	1.02	5.13	-1.60
Polr3gl	55.75	77.89	163.45	245.70	1.00	0.00	66.82	204.57	-1.60
Frs3	12.55	16.31	43.41	48.10	1.00	0.00	14.43	45.75	-1.60
Cr2	6.78	5.22	20.17	20.27	1.00	0.00	6.00	20.22	-1.60
Ap1s3	15.72	13.15	44.12	47.39	1.00	0.00	14.43	45.75	-1.60
Zfp641	17.50	15.74	50.98	53.72	1.00	0.00	16.62	52.35	-1.60
Smn1	131.82	93.53	317.63	367.53	1.00	0.00	112.68	342.58	-1.60
Sgpp2	23.98	22.83	65.99	79.17	1.00	0.00	23.40	72.58	-1.59
Pomt2	63.77	52.93	167.96	187.85	1.00	0.00	58.35	177.90	-1.59
Srsf1	91.25	112.16	312.49	304.53	1.00	0.00	101.71	308.51	-1.59
Wdr13	21.64	21.17	55.24	77.54	1.00	0.00	21.40	66.39	-1.59
Fam55d	1.79	1.17	6.81	6.12	1.00	0.00	1.48	6.46	-1.59
Rad9b	13.23	11.47	39.50	38.75	1.00	0.00	12.35	39.13	-1.59
Sox7	2.93	2.78	9.45	11.69	1.00	0.00	2.85	10.57	-1.59
Olfr1443	2.48	2.61	8.90	10.38	1.00	0.00	2.55	9.64	-1.58
Hps4	38.19	31.69	107.33	106.16	1.00	0.00	34.94	106.75	-1.58
Oplah	4.29	5.61	16.18	17.45	1.00	0.00	4.95	16.81	-1.58
Decr1	5.21	5.48	18.10	17.89	1.00	0.00	5.34	17.99	-1.58
Acot6	1.14	0.38	3.36	5.15	1.00	0.00	0.76	4.26	-1.58
Gnrh1	13.92	14.40	33.97	54.59	1.00	0.00	14.16	44.28	-1.58
4932418E24Rik	2.36	2.47	8.70	9.70	1.00	0.00	2.42	9.20	-1.58
Tmem29	28.73	20.16	71.94	77.81	1.00	0.00	24.45	74.87	-1.58
Sfxn5	12.25	12.29	39.13	37.92	1.00	0.00	12.27	38.53	-1.57
Arglu1	130.97	164.27	431.25	451.81	1.00	0.00	147.62	441.53	-1.57
Pycard	4.89	3.78	14.26	15.49	1.00	0.00	4.34	14.88	-1.57
Tenc1	3.45	4.12	12.02	14.44	1.00	0.00	3.78	13.23	-1.57
Slc25a40	2.60	2.31	11.27	7.29	1.00	0.00	2.46	9.28	-1.57
1700024P16Rik	0.55	0.79	5.05	2.87	1.00	0.00	0.67	3.96	-1.57
Ube2l6	73.09	61.27	183.87	218.84	1.00	0.00	67.18	201.36	-1.57
Synpo	1.57	1.79	7.09	6.80	1.00	0.00	1.68	6.94	-1.57
Mrto4	448.89	382.21	1224.70	1241.13	1.00	0.00	415.55	1232.92	-1.57
4930550C14Rik	0.00	0.47	1.29	4.04	0.98	0.02	0.24	2.66	-1.57
Mrvi1	0.58	0.32	3.41	3.18	1.00	0.00	0.45	3.29	-1.56
Tph1	0.15	0.28	1.28	3.90	1.00	0.00	0.21	2.59	-1.56
Cybb	2.60	1.62	5.89	10.52	1.00	0.00	2.11	8.20	-1.56
BC053749	25.63	28.55	72.04	92.07	1.00	0.00	27.09	82.06	-1.56
Zfp300	38.56	31.53	104.70	106.34	1.00	0.00	35.05	105.52	-1.56
Ckm	3.41	2.57	8.83	12.75	1.00	0.00	2.99	10.79	-1.56
Alad	24.17	23.70	68.02	77.13	1.00	0.00	23.94	72.58	-1.56
Atat1	56.87	61.20	168.78	183.06	1.00	0.00	59.03	175.92	-1.56
Fam189a1	4.74	3.97	15.62	13.93	1.00	0.00	4.36	14.78	-1.56
Stx17	16.42	16.41	47.69	52.77	1.00	0.00	16.41	50.23	-1.56
Pnpla1	11.21	8.99	29.27	33.93	1.00	0.00	10.10	31.60	-1.55
Map3k12	69.06	70.79	202.89	211.35	1.00	0.00	69.92	207.12	-1.55
Cpt1b	3.36	3.68	10.26	14.24	1.00	0.00	3.52	12.25	-1.55
Vamp4	25.25	22.40	70.29	73.32	1.00	0.00	23.82	71.80	-1.55
Lrrc29	5.88	3.26	16.19	14.45	1.00	0.00	4.57	15.32	-1.55
Pnn	112.97	97.35	272.61	347.42	1.00	0.00	105.16	310.02	-1.55
Rdh9	46.99	30.56	113.98	116.88	1.00	0.00	38.77	115.43	-1.55
Fabp4	43.61	30.76	115.21	106.03	1.00	0.00	37.18	110.62	-1.55
Gm12789	3.32	0.41	8.84	5.91	1.00	0.00	1.87	7.38	-1.55
C77370	1.65	1.46	5.72	7.23	1.00	0.00	1.56	6.48	-1.55
4930451C15Rik	75.69	52.40	177.01	201.24	1.00	0.00	64.05	189.12	-1.55
1600016N20Rik	0.63	1.16	5.38	3.68	1.00	0.00	0.89	4.53	-1.55
Metap1	40.50	37.58	112.06	119.66	1.00	0.00	39.04	115.86	-1.55
1810013D10Rik	17.91	19.93	55.45	58.81	1.00	0.00	18.92	57.13	-1.55
Pax1	7.64	5.66	24.87	17.70	1.00	0.00	6.65	21.28	-1.54
Scml2	0.55	0.43	3.66	3.01	1.00	0.00	0.49	3.34	-1.54
Zc3hav1	0.52	0.37	3.13	3.28	0.78	0.22	0.44	3.20	-1.54
Ermn	1.50	1.11	7.57	3.84	1.00	0.00	1.31	5.71	-1.54
Elfn2	24.92	27.78	69.54	87.50	1.00	0.00	26.35	78.52	-1.54
Rasl12	25.38	19.50	62.09	72.20	1.00	0.00	22.44	67.14	-1.54
Trpm4	0.40	0.66	4.06	2.81	1.00	0.00	0.53	3.44	-1.54
Gpr157	30.04	25.62	83.91	81.44	1.00	0.00	27.83	82.67	-1.54
Dlgap2	2.59	1.97	7.44	9.59	1.00	0.00	2.28	8.51	-1.54
Kalrn	7.71	5.93	19.90	23.46	1.00	0.00	6.82	21.68	-1.54
Ska1	5.87	3.86	15.49	16.54	1.00	0.00	4.87	16.02	-1.54
Arhgap4	1.59	1.08	4.28	7.28	1.00	0.00	1.34	5.78	-1.54
Kdm5d	27.20	22.59	70.98	76.89	1.00	0.00	24.90	73.94	-1.53
Mboat4	72.87	57.00	184.11	195.17	1.00	0.00	64.93	189.64	-1.53
Gins2	8.09	7.75	20.44	29.11	1.00	0.00	7.92	24.78	-1.53
Me3	11.06	6.76	27.36	27.89	1.00	0.00	8.91	27.62	-1.53
Plcl1	4.85	3.55	13.89	14.14	1.00	0.00	4.20	14.02	-1.53
Snx32	39.33	52.48	125.16	143.77	1.00	0.00	45.91	134.46	-1.53
Ptges	12.97	10.45	37.72	33.68	1.00	0.00	11.71	35.70	-1.53
Kcnk6	15.17	11.82	41.28	40.45	1.00	0.00	13.50	40.87	-1.53
Slfn2	3.21	1.75	6.54	11.54	1.00	0.00	2.48	9.04	-1.53
Cgn	2.88	2.67	7.88	11.92	1.00	0.00	2.78	9.90	-1.53
Rnf208	16.66	16.69	50.12	49.82	1.00	0.00	16.67	49.97	-1.53
Sirt4	73.21	79.14	215.33	227.55	1.00	0.00	76.18	221.44	-1.53
BC096441	80.15	41.83	184.07	171.11	1.00	0.00	60.99	177.59	-1.53
Rab34	9.60	16.84	40.94	38.89	1.00	0.00	13.22	39.92	-1.53
6430550D23Rik	13.64	11.38	35.38	40.35	1.00	0.00	12.51	37.86	-1.52
4933437F05Rik	1.90	3.53	6.86	12.50	0.99	0.01	2.71	9.68	-1.52
Olfr16	0.27	0.00	3.77	0.76	0.97	0.03	0.13	2.26	-1.52
Ces1a	0.00	5.85	9.32	11.22	0.91	0.09	2.92	10.27	-1.52
Zfp414	137.93	173.36	412.58	485.42	1.00	0.00	155.64	449.00	-1.52
Kctd10	76.07	72.18	222.35	206.81	1.00	0.00	74.13	214.58	-1.52
Pex11c	9.42	8.85	22.80	33.35	1.00	0.00	9.14	28.08	-1.52
Ctla2a	314.30	265.19	835.23	830.59	1.00	0.00	289.75	832.91	-1.52
Ttc39b	25.26	19.61	63.91	68.46	1.00	0.00	22.43	66.18	-1.52
Kdelc2	12.19	12.68	38.70	36.29	1.00	0.00	12.43	37.49	-1.52
Hsf1	127.40	142.49	369.13	408.00	1.00	0.00	134.95	388.57	-1.52
Tnik	12.87	10.63	33.39	37.68	1.00	0.00	11.75	35.53	-1.52
Peg3	183.26	149.74	459.74	497.82	1.00	0.00	166.50	478.78	-1.52
Clcn2	15.10	16.84	48.38	46.79	1.00	0.00	15.97	47.58	-1.52
Slc43a3	2.41	1.84	7.97	7.92	0.74	0.26	2.13	7.94	-1.52
Spsb2	3.99	8.38	17.37	21.70	1.00	0.00	6.18	19.54	-1.52
Ctnnd1	49.30	42.62	126.14	139.95	1.00	0.00	45.96	133.04	-1.51
Unc13d	2.40	2.51	7.67	10.05	1.00	0.00	2.45	8.86	-1.51
Optc	7.33	4.37	16.78	20.31	1.00	0.00	5.85	18.54	-1.51
Rnft2	61.97	65.86	148.90	219.36	1.00	0.00	63.91	184.13	-1.51
Pcdha12	4.16	3.49	11.88	13.64	1.00	0.00	3.83	12.76	-1.51
Col4a5	1.11	1.45	5.79	5.21	1.00	0.00	1.28	5.50	-1.51
Trip6	6.17	6.97	18.09	23.07	1.00	0.00	6.57	20.58	-1.51
Ptcra	23.91	18.59	62.23	62.54	1.00	0.00	21.25	62.38	-1.51
Csf3	0.20	1.13	2.76	4.72	1.00	0.00	0.66	3.74	-1.51
Nphp3	4.54	3.64	13.54	13.45	1.00	0.00	4.09	13.50	-1.51
Grik5	20.92	21.29	59.95	63.71	1.00	0.00	21.11	61.83	-1.51
Gjc3	68.63	52.48	176.95	170.89	1.00	0.00	60.55	173.92	-1.51
Ms4a6c	18.93	16.09	48.84	54.32	1.00	0.00	17.51	51.58	-1.51
Tstd2	30.02	18.40	67.24	73.92	1.00	0.00	24.21	70.58	-1.51
Bai2	4.01	3.86	11.65	14.39	1.00	0.00	3.94	13.02	-1.51
Slfn9	45.38	25.63	109.60	95.62	1.00	0.00	35.51	102.61	-1.51
Iqgap3	0.25	0.36	2.87	2.56	1.00	0.00	0.31	2.71	-1.50
5430419D17Rik	73.86	77.96	230.72	203.25	1.00	0.00	75.91	216.98	-1.50
Wipf1	0.83	1.62	5.73	4.88	1.00	0.00	1.22	5.30	-1.50
Klhdc5	4.12	3.12	11.56	12.60	1.00	0.00	3.62	12.08	-1.50
Elmo2	49.97	42.60	143.67	121.80	1.00	0.00	46.28	132.74	-1.50
Notch4	1.45	1.92	5.14	8.03	1.00	0.00	1.68	6.58	-1.50
Tnfrsf10b	102.35	85.46	270.01	264.04	1.00	0.00	93.91	267.02	-1.50
Tyms	111.40	94.20	286.97	297.24	1.00	0.00	102.80	292.11	-1.50
Megf9	69.66	43.88	171.17	153.07	1.00	0.00	56.77	162.12	-1.50
Mina	32.74	32.96	92.84	96.18	1.00	0.00	32.85	94.51	-1.50
Fitm2	25.16	26.90	71.93	78.51	1.00	0.00	26.03	75.22	-1.50
Gstt2	3.15	7.59	16.26	17.65	1.00	0.00	5.37	16.95	-1.50
Sepn1	19.59	16.02	46.48	57.57	1.00	0.00	17.81	52.02	-1.50
Rdh1	159.23	123.86	404.65	396.87	1.00	0.00	141.55	400.76	-1.49
Foxp3	0.87	0.81	4.06	4.30	0.87	0.13	0.84	4.18	-1.49
Fam47e	22.70	16.69	56.78	57.85	1.00	0.00	19.69	57.32	-1.49
Gm14137	13.04	9.04	35.41	30.42	1.00	0.00	11.04	32.91	-1.49
AI182371	51.38	33.69	122.17	120.81	1.00	0.00	42.54	121.49	-1.49
Hyal3	28.73	23.68	78.25	72.80	1.00	0.00	26.20	75.52	-1.49
Rgl2	27.87	39.45	89.04	103.92	1.00	0.00	33.66	96.48	-1.49
Pitpnm2	47.83	44.07	121.52	140.45	1.00	0.00	45.95	130.99	-1.49
Psg23	57.52	43.32	147.09	139.92	1.00	0.00	50.42	143.51	-1.49
Sphk2	23.28	30.07	72.59	80.79	1.00	0.00	26.67	76.69	-1.49
Gm6904	0.33	2.04	3.83	6.44	0.95	0.05	1.19	5.13	-1.49
Sftpb	4.06	1.61	8.67	10.86	1.00	0.00	2.83	9.76	-1.49
Slfn10-ps	7.79	4.61	20.71	17.71	1.00	0.00	6.20	19.21	-1.49
Cyp2j13	16.62	11.91	40.29	43.36	1.00	0.00	14.26	41.82	-1.49
Ccl9	38.22	38.34	110.73	107.41	1.00	0.00	38.28	109.07	-1.49
Gm3435	24.19	63.59	103.04	146.27	0.93	0.07	43.89	124.66	-1.49
E2f1	4.53	2.17	13.46	8.90	1.00	0.00	3.35	11.18	-1.48
Pi15	49.10	38.33	121.85	126.34	1.00	0.00	43.71	124.09	-1.48
Slc26a6	7.52	10.28	25.51	27.86	1.00	0.00	8.90	26.69	-1.48
Il5ra	30.54	22.94	79.15	73.93	1.00	0.00	26.74	76.54	-1.48
Gm5891	29.52	19.40	66.92	73.42	1.00	0.00	24.46	70.17	-1.48
Bub1b	18.39	14.46	44.55	50.85	1.00	0.00	16.43	47.70	-1.48
Zdhhc16	57.73	57.20	162.97	161.72	1.00	0.00	57.46	162.34	-1.48
Gpr115	2.19	1.10	6.41	6.36	0.90	0.10	1.64	6.39	-1.48
Gje1	25.54	23.53	69.20	71.41	1.00	0.00	24.54	70.31	-1.48
Asb14	8.18	5.71	17.29	25.07	1.00	0.00	6.94	21.18	-1.48
P2rx5	1.22	1.98	7.22	5.28	1.00	0.00	1.60	6.25	-1.48
Tmem88b	25.92	21.22	64.28	70.76	1.00	0.00	23.57	67.52	-1.48
Ddx11	8.33	6.77	20.96	24.72	1.00	0.00	7.55	22.84	-1.48
Psd	152.93	199.84	510.86	476.15	1.00	0.00	176.38	493.50	-1.48
Wdr31	76.94	80.64	208.41	233.96	1.00	0.00	78.79	221.18	-1.48
Aim2	37.16	32.68	97.44	100.43	1.00	0.00	34.92	98.94	-1.48
Ankle1	4.13	2.90	12.99	10.11	1.00	0.00	3.51	11.55	-1.48
Slc39a2	8.03	9.29	21.58	30.09	1.00	0.00	8.66	25.83	-1.47
Sidt1	1.60	1.51	5.47	6.75	1.00	0.00	1.56	6.11	-1.47
BC051142	7.20	8.09	26.78	19.23	1.00	0.00	7.65	23.01	-1.47
Rnls	4.28	7.50	16.39	19.87	1.00	0.00	5.89	18.13	-1.47
Zic2	0.92	0.19	3.96	2.69	1.00	0.00	0.56	3.32	-1.47
Hoga1	29.06	22.21	69.15	76.70	1.00	0.00	25.64	72.93	-1.47
Cyp3a13	1.78	0.84	6.29	4.51	1.00	0.00	1.31	5.40	-1.47
Lag3	5.08	5.89	17.75	16.22	1.00	0.00	5.49	16.99	-1.47
Prdm1	41.55	33.88	99.72	112.97	1.00	0.00	37.72	106.35	-1.47
Fam116b	64.91	70.36	189.16	189.44	1.00	0.00	67.63	189.30	-1.47
A630055G03Rik	64.94	57.92	169.21	174.78	1.00	0.00	61.43	171.99	-1.47
Pik3ip1	9.51	9.70	28.47	28.25	1.00	0.00	9.61	28.36	-1.47
Mettl7a1	12.12	6.88	24.61	31.52	1.00	0.00	9.50	28.06	-1.47
Zkscan16	5.45	2.93	14.45	12.26	1.00	0.00	4.19	13.36	-1.47
Apobec3	0.84	2.37	6.53	5.88	1.00	0.00	1.61	6.21	-1.47
Vmn2r29	1.10	1.02	3.51	5.90	1.00	0.00	1.06	4.71	-1.47
Zic5	0.74	0.23	2.34	3.86	1.00	0.00	0.48	3.10	-1.47
6030422M02Rik	114.78	90.83	286.91	284.57	1.00	0.00	102.81	285.74	-1.47
Gm5934	4.07	2.01	10.73	9.57	1.00	0.00	3.04	10.15	-1.47
Col11a2	1.03	0.86	4.95	3.79	1.00	0.00	0.95	4.37	-1.47
Nbl1	5.77	6.75	12.39	25.68	0.95	0.05	6.26	19.03	-1.46
Rtel1	22.03	21.67	58.19	65.88	1.00	0.00	21.85	62.03	-1.46
Srrm4	69.79	54.58	162.38	183.81	1.00	0.00	62.19	173.10	-1.46
Pdha1	42.82	42.06	118.76	118.38	1.00	0.00	42.44	118.57	-1.46
Abhd3	49.86	42.92	124.71	134.12	1.00	0.00	46.39	129.42	-1.46
Stra6	7.22	3.74	16.17	17.45	1.00	0.00	5.48	16.81	-1.46
Npy1r	12.11	10.22	29.90	34.99	1.00	0.00	11.17	32.45	-1.46
Zfp488	842.00	637.52	2077.60	1992.86	1.00	0.00	739.76	2035.23	-1.46
Lrrc24	29.67	36.99	94.17	92.55	1.00	0.00	33.33	93.36	-1.46
Psg29	16.12	10.94	39.28	38.57	1.00	0.00	13.53	38.93	-1.46
Dnase2a	18.86	22.03	55.16	60.69	1.00	0.00	20.45	57.92	-1.46
Mx1	19.89	15.21	49.61	50.24	1.00	0.00	17.55	49.93	-1.46
F830016B08Rik	285.54	167.50	625.36	621.77	1.00	0.00	226.52	623.57	-1.46
Upf3b	80.35	78.74	199.77	240.31	1.00	0.00	79.54	220.04	-1.46
Rassf3	1.37	1.85	5.86	6.45	0.75	0.25	1.61	6.16	-1.46
Vmn1r58	506.74	383.67	1241.09	1204.72	1.00	0.00	445.20	1222.91	-1.46
Psd3	14.16	9.30	28.79	39.00	1.00	0.00	11.73	33.90	-1.45
Irgm1	10.55	6.27	28.63	20.87	1.00	0.00	8.41	24.75	-1.45
Chek2	11.90	10.25	32.51	31.59	1.00	0.00	11.08	32.05	-1.45
Tfr2	1.11	0.55	2.87	5.12	1.00	0.00	0.83	4.00	-1.45
Vdr	0.89	0.68	2.99	4.78	1.00	0.00	0.79	3.89	-1.45
Olfr613	126.37	93.06	304.90	298.87	1.00	0.00	109.72	301.88	-1.45
Slfn8	18.15	11.08	42.73	40.68	1.00	0.00	14.62	41.70	-1.45
Pcx	2.06	2.99	9.01	8.28	1.00	0.00	2.53	8.65	-1.45
Aph1c	17.00	15.49	42.97	49.21	1.00	0.00	16.24	46.09	-1.45
Plin3	9.00	10.30	26.93	29.23	1.00	0.00	9.65	28.08	-1.45
Mei4	7.90	5.11	21.49	17.50	1.00	0.00	6.51	19.50	-1.45
Gdap1l1	21.31	18.62	52.36	60.11	1.00	0.00	19.96	56.23	-1.45
Zfp71-rs1	197.64	130.49	472.68	426.48	1.00	0.00	164.06	449.58	-1.45
2010111I01Rik	36.01	27.36	88.02	88.39	1.00	0.00	31.69	88.21	-1.45
Pbld1	28.22	25.01	75.85	72.83	1.00	0.00	26.62	74.34	-1.45
Foxred2	20.12	18.56	48.06	60.86	1.00	0.00	19.34	54.46	-1.45
Lrrc3	9.32	7.63	23.94	25.74	1.00	0.00	8.48	24.84	-1.45
Tmem45b	131.00	105.58	335.52	313.03	1.00	0.00	118.29	324.28	-1.45
Otx1	93.90	100.38	279.67	253.43	1.00	0.00	97.14	266.55	-1.45
Cxcr2	111.92	88.31	285.47	263.81	1.00	0.00	100.12	274.64	-1.45
Thsd7a	15.91	10.14	38.55	35.91	1.00	0.00	13.03	37.23	-1.45
Map4k2	32.80	38.21	98.80	98.15	1.00	0.00	35.51	98.48	-1.45
Nuf2	39.58	34.06	108.66	95.31	1.00	0.00	36.82	101.98	-1.45
BC002230	12.57	13.66	32.97	41.89	1.00	0.00	13.12	37.43	-1.44
Gpx7	0.45	2.10	6.60	3.81	0.99	0.01	1.28	5.20	-1.44
Zfp277	1568.26	1204.56	3810.20	3741.60	1.00	0.00	1386.41	3775.90	-1.44
Rab33a	2.37	8.88	15.81	18.26	0.99	0.01	5.62	17.03	-1.44
Fam83h	5.54	5.66	16.24	17.63	1.00	0.00	5.60	16.94	-1.44
Tmsb10	258.90	285.69	702.16	781.51	1.00	0.00	272.29	741.83	-1.44
Unc80	102.35	75.68	224.45	262.37	1.00	0.00	89.01	243.41	-1.44
Olfr287	22.10	17.88	53.11	58.86	1.00	0.00	19.99	55.99	-1.44
Vamp5	52.49	39.11	128.75	123.31	1.00	0.00	45.80	126.03	-1.44
Cacna1f	261.92	347.80	712.14	946.04	1.00	0.00	304.86	829.09	-1.44
A430107P09Rik	205.74	163.57	507.40	498.28	1.00	0.00	184.65	502.84	-1.44
Gm885	22.20	15.91	54.22	52.63	1.00	0.00	19.06	53.42	-1.44
Acnat1	169.67	135.57	410.39	420.49	1.00	0.00	152.62	415.44	-1.44
H2-Q7	1.91	2.75	6.08	9.96	1.00	0.00	2.33	8.02	-1.44
Zmym3	46.83	44.10	118.45	131.08	1.00	0.00	45.47	124.76	-1.44
Mst1	4.33	7.62	14.97	20.74	1.00	0.00	5.97	17.85	-1.44
Arhgap17	39.18	30.50	89.60	102.17	1.00	0.00	34.84	95.89	-1.43
Wdr11	14.53	11.81	35.42	39.16	1.00	0.00	13.17	37.29	-1.43
Pafah2	7.13	5.31	18.20	18.77	1.00	0.00	6.22	18.48	-1.43
Acer1	22.28	13.72	51.62	48.89	1.00	0.00	18.00	50.26	-1.43
Plekha5	20.45	16.20	43.50	58.75	1.00	0.00	18.33	51.13	-1.43
Gimap6	13.10	11.74	31.72	38.63	1.00	0.00	12.42	35.18	-1.43
Rogdi	222.03	312.81	674.83	768.99	1.00	0.00	267.42	721.91	-1.43
Rasa2	26.35	23.61	67.13	70.74	1.00	0.00	24.98	68.94	-1.43
Lix1	4.46	4.24	12.18	14.62	1.00	0.00	4.35	13.40	-1.43
Dvl2	11.19	15.91	37.05	39.13	1.00	0.00	13.55	38.09	-1.43
Zfp963	26.34	18.08	56.41	66.29	1.00	0.00	22.21	61.35	-1.43
C630004H02Rik	24.04	30.74	72.51	77.55	1.00	0.00	27.39	75.03	-1.42
Lrrc49	56.19	41.84	128.48	137.26	1.00	0.00	49.01	132.87	-1.42
Suv420h2	40.71	50.48	124.20	123.16	1.00	0.00	45.59	123.68	-1.42
Cyb561	1.53	2.25	3.91	9.56	0.93	0.07	1.89	6.73	-1.42
Slc6a18	36.65	29.53	91.82	88.61	1.00	0.00	33.09	90.21	-1.42
Adam1b	2.89	1.90	7.33	8.83	0.73	0.27	2.39	8.08	-1.42
Rag2	8.94	7.12	23.82	22.49	1.00	0.00	8.03	23.15	-1.42
Tyr	87.54	65.08	211.66	199.51	1.00	0.00	76.31	205.58	-1.42
Slc25a42	85.60	70.01	208.01	211.10	1.00	0.00	77.81	209.55	-1.42
Tmem80	14.88	18.04	41.72	49.50	1.00	0.00	16.46	45.61	-1.42
Xrcc6	30.62	34.87	79.76	98.27	1.00	0.00	32.74	89.01	-1.42
Rac2	16.48	13.65	43.62	40.07	1.00	0.00	15.06	41.84	-1.42
Slc15a1	25.02	18.47	60.73	58.56	1.00	0.00	21.74	59.65	-1.42
H2-T24	110.40	80.68	245.60	266.71	1.00	0.00	95.54	256.15	-1.41
Ngb	5.05	5.10	12.10	18.26	1.00	0.00	5.08	15.18	-1.41
2410076I21Rik	33.67	19.24	71.53	72.65	1.00	0.00	26.46	72.09	-1.41
Limch1	21.06	17.52	50.88	55.10	1.00	0.00	19.29	52.99	-1.41
Malt1	34.58	27.99	82.45	87.33	1.00	0.00	31.28	84.89	-1.41
Trim63	7.96	4.72	19.11	17.93	1.00	0.00	6.34	18.52	-1.41
Irf1	5.92	6.77	20.18	16.88	1.00	0.00	6.35	18.53	-1.41
Cerkl	79.79	70.35	158.82	243.31	1.00	0.00	75.07	201.06	-1.41
BC016579	0.58	0.86	4.50	2.66	1.00	0.00	0.72	3.58	-1.41
Adam1a	18.72	13.86	39.83	49.98	1.00	0.00	16.29	44.91	-1.41
6530418L21Rik	109.53	86.49	252.22	271.18	1.00	0.00	98.01	261.70	-1.41
Dzip1l	5.21	3.92	14.02	13.51	1.00	0.00	4.57	13.77	-1.41
Mmab	30.25	22.72	60.58	83.26	1.00	0.00	26.49	71.92	-1.41
Tcf23	1.08	1.11	3.88	5.24	0.68	0.32	1.10	4.56	-1.41
Tmem63c	10.15	8.45	27.03	25.59	1.00	0.00	9.30	26.31	-1.41
Egfl6	8.31	6.59	19.42	23.36	1.00	0.00	7.45	21.39	-1.41
1600021P15Rik	6.79	8.22	20.70	22.33	1.00	0.00	7.50	21.52	-1.40
Camkk1	24.40	25.15	65.68	68.78	1.00	0.00	24.77	67.23	-1.40
Ccl28	7.25	5.23	17.36	18.96	1.00	0.00	6.24	18.16	-1.40
1700029J07Rik	28.45	14.10	48.46	67.39	1.00	0.00	21.28	57.93	-1.40
Prf1	3.08	4.12	13.98	8.36	1.00	0.00	3.60	11.17	-1.40
Dlgap5	4.77	4.53	16.03	11.84	1.00	0.00	4.65	13.93	-1.40
H2-Q2	0.09	0.87	4.27	1.57	0.96	0.04	0.48	2.92	-1.40
Fam40b	19.63	15.35	51.83	43.85	1.00	0.00	17.49	47.84	-1.40
Eif2ak2	86.86	70.36	212.52	205.56	1.00	0.00	78.61	209.04	-1.40
Tnfrsf23	14.24	12.49	37.97	35.82	1.00	0.00	13.37	36.90	-1.40
Eef2k	11.52	9.25	28.61	29.45	1.00	0.00	10.39	29.03	-1.40
Gm6531	10.55	8.35	26.81	26.29	1.00	0.00	9.45	26.55	-1.40
Aqp7	5.84	4.16	12.04	17.58	1.00	0.00	5.00	14.81	-1.40
Txndc5	32.48	36.48	90.00	94.94	1.00	0.00	34.48	92.47	-1.40
Sfxn3	68.57	57.06	166.28	167.75	1.00	0.00	62.81	167.02	-1.40
Ssfa2	40.01	34.30	97.19	101.70	1.00	0.00	37.15	99.44	-1.40
Galns	9.25	6.18	20.95	22.94	1.00	0.00	7.72	21.94	-1.40
Ckmt1	145.84	196.76	457.03	446.80	1.00	0.00	171.30	451.92	-1.39
Itpripl1	6.31	4.72	15.96	16.28	1.00	0.00	5.51	16.12	-1.39
Atxn2l	202.80	206.53	502.45	576.42	1.00	0.00	204.66	539.44	-1.39
Slc19a1	56.67	40.32	133.13	124.76	1.00	0.00	48.49	128.94	-1.39
Trim9	35.36	28.72	74.33	96.99	1.00	0.00	32.04	85.66	-1.39
Gprin3	2.56	2.34	6.79	9.30	1.00	0.00	2.45	8.04	-1.39
Igsf21	18.75	19.44	47.23	56.13	1.00	0.00	19.09	51.68	-1.39
Dcaf4	22.30	18.15	53.45	55.85	1.00	0.00	20.23	54.65	-1.39
1110038F14Rik	65.18	90.08	221.25	188.83	1.00	0.00	77.63	205.04	-1.39
Slc9a9	5.14	5.88	16.49	15.62	1.00	0.00	5.51	16.05	-1.39
Fmnl2	6.17	5.48	16.00	17.69	1.00	0.00	5.83	16.84	-1.39
Hivep2	10.79	7.10	23.31	26.67	1.00	0.00	8.95	24.99	-1.39
Rreb1	32.97	26.54	77.18	81.24	1.00	0.00	29.76	79.21	-1.38
Pabpn1	84.60	116.78	232.13	296.16	1.00	0.00	100.69	264.15	-1.38
Cbln3	8.23	7.17	21.87	21.45	1.00	0.00	7.70	21.66	-1.38
Spag8	3.29	4.25	9.20	13.64	1.00	0.00	3.77	11.42	-1.38
Ccdc163	53.48	82.73	170.35	187.29	1.00	0.00	68.10	178.82	-1.38
F2rl2	12.35	8.98	25.06	33.64	1.00	0.00	10.66	29.35	-1.38
Hemk1	50.98	59.84	124.07	167.33	1.00	0.00	55.41	145.70	-1.38
Clec2g	10.55	5.21	23.84	20.33	1.00	0.00	7.88	22.09	-1.38
Wdr41	54.16	46.94	125.26	140.76	1.00	0.00	50.55	133.01	-1.38
Arhgef4	13.36	12.22	35.92	33.70	1.00	0.00	12.79	34.81	-1.38
Ptpla	10.12	15.93	37.18	33.60	1.00	0.00	13.03	35.39	-1.38
Mcts1	27.95	25.32	79.39	62.02	1.00	0.00	26.64	70.70	-1.38
Dusp18	1.65	1.59	7.28	4.32	1.00	0.00	1.62	5.80	-1.38
Ccdc153	13.14	11.62	28.29	39.10	1.00	0.00	12.38	33.69	-1.37
Magi2	30.13	19.50	66.14	65.70	1.00	0.00	24.82	65.92	-1.37
Fzd6	5.46	4.23	13.80	14.48	1.00	0.00	4.84	14.14	-1.37
Ceacam20	8.92	6.15	19.67	22.53	1.00	0.00	7.53	21.10	-1.37
Scg3	152.53	116.49	349.09	350.37	1.00	0.00	134.51	349.73	-1.37
Wipf3	4.70	2.85	9.54	13.16	1.00	0.00	3.78	11.35	-1.37
Lrrc8e	16.77	13.96	40.63	41.92	1.00	0.00	15.37	41.27	-1.37
Madd	363.73	380.83	923.92	1001.77	1.00	0.00	372.28	962.84	-1.37
Nfe2l3	15.40	13.93	36.50	42.35	1.00	0.00	14.66	39.43	-1.37
Plin4	2.92	2.56	8.81	8.50	1.00	0.00	2.74	8.65	-1.37
Ddhd1	235.01	179.91	494.78	578.35	1.00	0.00	207.46	536.57	-1.37
Il11ra1	13.37	20.22	39.56	50.22	1.00	0.00	16.80	44.89	-1.37
Ncf2	7.34	4.54	15.03	18.75	1.00	0.00	5.94	16.89	-1.37
Chka	72.05	65.15	158.83	197.55	1.00	0.00	68.60	178.19	-1.36
Ifnar1	183.75	139.61	428.82	406.38	1.00	0.00	161.68	417.60	-1.36
Dkkl1	3.25	3.25	5.30	14.58	0.87	0.13	3.25	9.94	-1.36
Churc1	1088.84	1087.50	2875.61	2726.69	1.00	0.00	1088.17	2801.15	-1.36
Gm5108	200.09	156.08	422.43	496.63	1.00	0.00	178.08	459.53	-1.36
Zfpm1	7.72	6.03	18.61	19.89	1.00	0.00	6.88	19.25	-1.36
Pla2g2d	20.39	17.77	49.24	51.99	1.00	0.00	19.08	50.61	-1.36
Slc8a3	162.55	114.43	357.46	357.23	1.00	0.00	138.49	357.35	-1.36
2610305D13Rik	0.13	0.14	2.77	1.06	1.00	0.00	0.13	1.91	-1.36
Scd4	12.55	10.62	27.92	34.74	1.00	0.00	11.59	31.33	-1.36
Smcr7	7.78	10.86	24.42	26.55	1.00	0.00	9.32	25.49	-1.36
Rfng	43.42	53.88	115.42	137.41	1.00	0.00	48.65	126.41	-1.36
Ldlrad2	53.40	50.27	132.34	136.74	1.00	0.00	51.83	134.54	-1.36
Bmf	8.59	4.07	18.74	16.88	1.00	0.00	6.33	17.81	-1.36
E030030I06Rik	231.42	157.42	500.92	499.30	1.00	0.00	194.42	500.11	-1.36
Pigp	47.71	55.67	113.84	154.14	1.00	0.00	51.69	133.99	-1.36
Apbb3	29.30	25.62	77.08	66.62	1.00	0.00	27.46	71.85	-1.36
Csf2rb2	3.33	1.67	8.84	7.06	1.00	0.00	2.50	7.95	-1.36
Midn	22.62	27.21	63.41	67.20	1.00	0.00	24.91	65.30	-1.36
Nudt8	12.05	21.36	38.46	50.10	1.00	0.00	16.71	44.28	-1.35
Ooep	16.88	11.17	34.58	40.24	1.00	0.00	14.03	37.41	-1.35
Dkk4	0.22	2.15	3.80	5.35	0.98	0.02	1.18	4.58	-1.35
Il18	22.59	22.53	45.08	73.30	1.00	0.00	22.56	59.19	-1.35
Cfd	0.32	0.00	0.37	3.55	0.91	0.09	0.16	1.96	-1.35
Stx16	60.54	49.00	130.07	152.44	1.00	0.00	54.77	141.25	-1.35
Esr2	23.36	19.39	54.22	57.89	1.00	0.00	21.37	56.06	-1.35
Ecm1	7.79	13.71	24.94	32.98	1.00	0.00	10.75	28.96	-1.35
Celsr3	51.03	51.22	130.14	133.54	1.00	0.00	51.12	131.84	-1.35
Dph5	103.20	88.34	236.53	254.49	1.00	0.00	95.77	245.51	-1.35
Cx3cr1	5.07	4.35	12.73	14.36	1.00	0.00	4.71	13.54	-1.35
Plp1	6.62	6.70	16.12	20.91	1.00	0.00	6.66	18.52	-1.35
A730011L01Rik	29.91	29.68	70.46	84.33	1.00	0.00	29.80	77.39	-1.35
Pcdha11	2.43	1.23	6.61	5.81	1.00	0.00	1.83	6.21	-1.35
Mfsd10	12.64	17.43	39.48	40.14	1.00	0.00	15.03	39.81	-1.35
Ermap	14.42	12.62	36.09	35.79	1.00	0.00	13.52	35.94	-1.35
Lamc1	19.50	11.17	39.44	41.69	1.00	0.00	15.34	40.57	-1.35
1110008L16Rik	4.40	5.13	12.56	14.75	1.00	0.00	4.76	13.65	-1.35
Pram1	25.40	23.76	55.31	72.71	1.00	0.00	24.58	64.01	-1.35
Gm5567	15.46	10.92	37.81	32.25	1.00	0.00	13.19	35.03	-1.34
Sec14l3	7.24	5.50	15.84	19.59	1.00	0.00	6.37	17.71	-1.34
Cldn9	0.56	1.59	2.80	5.71	0.97	0.03	1.07	4.26	-1.34
Vmn2r120	4.05	1.73	8.39	9.34	1.00	0.00	2.89	8.87	-1.34
Krt222	19.08	16.46	45.16	47.97	1.00	0.00	17.77	46.56	-1.34
Sgce	32.08	29.38	69.10	89.59	1.00	0.00	30.73	79.34	-1.34
Fbf1	17.50	17.72	42.54	49.63	1.00	0.00	17.61	46.08	-1.34
Slc11a1	5.57	5.33	13.31	17.31	1.00	0.00	5.45	15.31	-1.34
Zfp446	45.84	39.44	100.00	118.67	1.00	0.00	42.64	109.33	-1.34
Sema6c	16.13	19.79	48.75	45.13	1.00	0.00	17.96	46.94	-1.34
Mat2a	789.11	688.10	1726.93	2010.44	1.00	0.00	738.61	1868.69	-1.34
Pkn3	0.17	0.18	2.60	1.34	1.00	0.00	0.18	1.97	-1.34
Kcnj3	8.90	7.46	22.70	21.70	0.98	0.02	8.18	22.20	-1.34
Cdk17	9.97	7.94	24.52	23.76	1.00	0.00	8.96	24.14	-1.34
Nrxn3	48.42	39.74	118.80	106.78	1.00	0.00	44.08	112.79	-1.34
Cplx3	80.69	94.11	218.89	225.39	1.00	0.00	87.40	222.14	-1.34
Il18r1	3.74	2.39	9.83	8.71	1.00	0.00	3.07	9.27	-1.34
Pou6f2	6.03	5.37	15.09	16.72	0.87	0.13	5.70	15.91	-1.34
Igsf6	8.90	8.50	25.75	21.13	1.00	0.00	8.70	23.44	-1.33
9230110C19Rik	14.19	8.74	27.32	33.46	1.00	0.00	11.47	30.39	-1.33
Lin28a	2.90	2.62	7.99	8.93	0.97	0.03	2.76	8.46	-1.33
Hdac6	18.91	20.22	49.88	51.53	1.00	0.00	19.57	50.70	-1.33
Sox13	0.77	2.09	4.05	6.15	1.00	0.00	1.43	5.10	-1.33
Rbpjl	13.13	7.91	27.60	28.30	1.00	0.00	10.52	27.95	-1.33
A430078G23Rik	92.60	65.75	183.84	216.97	1.00	0.00	79.17	200.40	-1.33
Arhgef2	38.17	35.52	88.31	99.77	1.00	0.00	36.84	94.04	-1.33
Cnih2	30.58	28.77	63.14	88.95	1.00	0.00	29.68	76.04	-1.33
Coq4	14.14	16.82	37.92	42.83	1.00	0.00	15.48	40.38	-1.33
Ecm2	14.10	8.81	31.18	29.36	1.00	0.00	11.46	30.27	-1.33
Lynx1	84.01	71.44	188.04	205.11	1.00	0.00	77.72	196.57	-1.33
Neu3	35.01	27.41	82.33	77.26	1.00	0.00	31.21	79.79	-1.33
Itga10	2.05	1.64	5.69	6.59	1.00	0.00	1.85	6.14	-1.33
Prss30	13.94	12.90	34.10	36.22	1.00	0.00	13.42	35.16	-1.33
Sec14l5	0.11	0.00	1.01	2.28	1.00	0.00	0.05	1.64	-1.33
Slc2a4	8.42	7.89	21.15	22.73	1.00	0.00	8.15	21.94	-1.33
2200002D01Rik	4.38	4.35	5.07	19.80	0.75	0.25	4.36	12.44	-1.33
Dlg5	20.69	16.62	43.98	52.44	1.00	0.00	18.65	48.21	-1.32
Uggt2	11.94	9.75	30.77	26.52	1.00	0.00	10.84	28.65	-1.32
Cdr1	21.57	12.90	51.10	38.18	1.00	0.00	17.24	44.64	-1.32
Ccdc150	3.03	3.17	8.16	10.35	1.00	0.00	3.10	9.26	-1.32
Ly6g6c	12.92	6.01	24.04	26.34	1.00	0.00	9.47	25.19	-1.32
Cbfa2t3	2.89	1.93	7.26	7.80	1.00	0.00	2.41	7.53	-1.32
Cflar	50.64	61.35	132.63	150.37	1.00	0.00	56.00	141.50	-1.32
Zfp345	7.49	7.15	19.48	20.08	1.00	0.00	7.32	19.78	-1.32
Snai2	10.39	7.50	24.91	22.76	1.00	0.00	8.94	23.84	-1.32
Bcdin3d	13.74	18.09	36.49	46.00	1.00	0.00	15.91	41.25	-1.32
Sh2d4a	50.65	38.34	105.94	119.30	1.00	0.00	44.50	112.62	-1.32
F2rl1	3.21	1.31	8.64	5.66	1.00	0.00	2.26	7.15	-1.32
Nipal4	22.40	16.47	47.21	52.78	1.00	0.00	19.43	50.00	-1.32
2010002M12Rik	9.49	7.64	23.49	22.24	1.00	0.00	8.56	22.86	-1.32
Adcy2	14.58	11.11	36.96	30.08	1.00	0.00	12.85	33.52	-1.32
Ccdc50	11.02	8.23	25.98	24.97	1.00	0.00	9.62	25.48	-1.32
Gm4922	10.07	6.40	20.37	23.66	1.00	0.00	8.24	22.02	-1.32
BC057079	6.06	6.44	18.12	16.00	1.00	0.00	6.25	17.06	-1.32
2010015L04Rik	70.63	54.40	134.12	180.22	1.00	0.00	62.51	157.17	-1.32
Cxcl5	21.22	12.17	43.34	42.71	1.00	0.00	16.70	43.03	-1.31
Grasp	12.29	7.42	27.92	24.09	1.00	0.00	9.86	26.01	-1.31
Ddb2	36.53	44.49	95.53	108.92	1.00	0.00	40.51	102.22	-1.31
Asph	60.46	46.88	134.32	135.42	1.00	0.00	53.67	134.87	-1.31
Zfp459	51.56	44.43	116.24	125.01	1.00	0.00	47.99	120.63	-1.31
Tmem150b	6.05	8.51	16.85	22.25	1.00	0.00	7.28	19.55	-1.31
Myh7b	2.07	1.93	6.74	6.11	1.00	0.00	2.00	6.43	-1.31
Npepl1	11.80	14.17	34.62	32.64	1.00	0.00	12.98	33.63	-1.31
Grik3	3.21	2.33	8.36	8.31	1.00	0.00	2.77	8.34	-1.31
Mrpl19	23.90	22.76	57.37	61.13	1.00	0.00	23.33	59.25	-1.31
Capns2	14.90	3.81	28.79	20.48	0.99	0.01	9.36	24.64	-1.31
Clmn	5.05	3.39	12.00	11.84	1.00	0.00	4.22	11.92	-1.31
Vars2	8.21	11.10	23.41	27.34	1.00	0.00	9.66	25.37	-1.31
Actn2	5.34	2.59	11.72	10.86	1.00	0.00	3.97	11.29	-1.31
Crocc	86.49	105.27	230.81	246.55	1.00	0.00	95.88	238.68	-1.31
Dusp22	92.60	103.13	224.96	261.88	1.00	0.00	97.86	243.42	-1.31
Slc24a6	9.27	5.38	18.73	20.43	1.00	0.00	7.33	19.58	-1.31
Mpp4	703.68	698.50	1650.58	1818.18	1.00	0.00	701.09	1734.38	-1.31
Cpne3	29.77	26.37	73.15	68.51	1.00	0.00	28.07	70.83	-1.31
Phex	2.33	1.98	6.63	6.96	1.00	0.00	2.15	6.80	-1.31
Orai3	14.36	16.82	34.23	45.75	1.00	0.00	15.59	39.99	-1.30
Bin1	297.80	382.75	749.28	934.50	1.00	0.00	340.27	841.89	-1.30
Rhog	19.02	18.67	46.04	49.97	1.00	0.00	18.85	48.00	-1.30
Zmynd12	1.06	1.39	2.05	6.93	0.86	0.14	1.22	4.49	-1.30
Neurl1a	25.42	26.70	62.06	69.50	1.00	0.00	26.06	65.78	-1.30
Obsl1	1.46	1.55	4.51	5.84	1.00	0.00	1.50	5.18	-1.30
Tmprss11g	9.42	5.49	19.01	20.70	1.00	0.00	7.45	19.85	-1.30
4933408B17Rik	5.50	8.59	14.10	23.53	0.98	0.02	7.04	18.81	-1.30
Snurf	9.95	5.24	24.42	15.90	1.00	0.00	7.59	20.16	-1.30
Agbl5	38.52	41.64	100.49	99.78	1.00	0.00	40.08	100.13	-1.30
Apol6	11.91	10.37	30.63	27.12	1.00	0.00	11.14	28.88	-1.30
Sufu	36.70	29.71	92.63	73.70	1.00	0.00	33.21	83.17	-1.30
Psg25	7.80	5.90	18.71	17.92	1.00	0.00	6.85	18.32	-1.30
Dtnb	66.81	66.99	161.20	170.88	1.00	0.00	66.90	166.04	-1.30
AI464131	3.82	3.77	10.32	11.27	1.00	0.00	3.80	10.79	-1.30
Ptprcap	10.60	17.65	33.72	38.63	1.00	0.00	14.13	36.18	-1.30
Slc12a8	9.72	6.06	19.83	21.82	1.00	0.00	7.89	20.83	-1.30
Tulp3	8.93	8.28	21.08	24.07	1.00	0.00	8.60	22.57	-1.30
Cxcl11	13.71	8.80	26.14	31.98	1.00	0.00	11.25	29.06	-1.29
Usp44	1.06	0.57	4.41	2.49	1.00	0.00	0.81	3.45	-1.29
Fndc7	2.11	1.64	6.04	6.04	1.00	0.00	1.87	6.04	-1.29
Jag2	9.40	8.55	24.35	22.57	1.00	0.00	8.98	23.46	-1.29
Maoa	41.09	29.30	92.11	83.38	1.00	0.00	35.19	87.74	-1.29
Tcea3	13.84	12.39	29.65	37.54	0.76	0.24	13.11	33.60	-1.29
4930402H24Rik	55.55	44.73	114.37	134.25	1.00	0.00	50.14	124.31	-1.29
Psmb11	17.46	16.33	42.94	42.71	1.00	0.00	16.89	42.83	-1.29
Tigd3	12.21	9.58	27.01	29.24	1.00	0.00	10.89	28.12	-1.29
D14Ertd668e	5.58	5.43	14.67	15.19	1.00	0.00	5.51	14.93	-1.29
Pgbd1	13.17	6.31	24.27	26.28	1.00	0.00	9.74	25.28	-1.29
Zfp715	26.40	16.64	56.89	51.27	1.00	0.00	21.52	54.08	-1.29
Mgst3	31.19	31.66	86.72	69.89	1.00	0.00	31.43	78.31	-1.29
Dnaic2	8.42	8.86	19.49	25.65	1.00	0.00	8.64	22.57	-1.29
Ripply3	146.00	131.60	353.03	328.16	1.00	0.00	138.80	340.60	-1.29
Ceacam19	15.22	12.73	35.59	35.55	1.00	0.00	13.97	35.57	-1.29
T2	8.06	5.37	19.63	16.06	1.00	0.00	6.72	17.84	-1.29
F10	17.90	12.07	35.91	40.05	1.00	0.00	14.98	37.98	-1.29
1810027O10Rik	29.70	43.72	75.80	106.02	1.00	0.00	36.71	90.91	-1.29
Slc25a18	13.19	15.91	30.54	43.27	1.00	0.00	14.55	36.90	-1.29
Mettl2	28.97	25.24	65.29	69.64	1.00	0.00	27.11	67.47	-1.28
BC017158	59.22	54.91	126.80	154.00	1.00	0.00	57.06	140.40	-1.28
Muc6	5.69	3.00	12.94	11.08	1.00	0.00	4.34	12.01	-1.28
Eme2	28.42	35.77	84.18	74.90	1.00	0.00	32.09	79.54	-1.28
Bckdhb	59.98	41.17	125.21	123.84	1.00	0.00	50.58	124.53	-1.28
Camsap3	13.39	17.67	36.30	42.06	1.00	0.00	15.53	39.18	-1.28
Yap1	4.21	3.46	9.71	11.80	1.00	0.00	3.84	10.76	-1.28
H2-T23	149.92	145.79	371.99	349.49	1.00	0.00	147.86	360.74	-1.28
Ccdc37	6.79	6.04	16.15	17.88	0.83	0.17	6.42	17.01	-1.28
E330016A19Rik	10.61	10.08	26.84	26.25	1.00	0.00	10.35	26.54	-1.28
Piga	8.18	9.86	21.22	25.42	1.00	0.00	9.02	23.32	-1.28
Gemin6	6.99	13.12	28.82	22.86	1.00	0.00	10.06	25.84	-1.28
Arid5a	3.77	3.17	9.66	10.04	1.00	0.00	3.47	9.85	-1.28
Iffo1	51.66	60.67	124.58	150.77	1.00	0.00	56.16	137.68	-1.28
2210404O07Rik	55.84	76.76	135.53	188.92	1.00	0.00	66.30	162.22	-1.28
Ppp1r13b	56.12	47.64	117.47	137.01	1.00	0.00	51.88	127.24	-1.28
Siah2	13.36	13.65	32.97	35.39	1.00	0.00	13.51	34.18	-1.28
Rnf25	31.06	33.93	78.30	82.04	1.00	0.00	32.50	80.17	-1.28
Fam83a	12.30	10.66	29.67	28.80	1.00	0.00	11.48	29.23	-1.28
Lactbl1	81.23	62.52	204.33	146.56	1.00	0.00	71.88	175.44	-1.28
Cdh24	7.42	6.35	15.99	20.16	1.00	0.00	6.88	18.07	-1.27
Gimap1	101.58	79.04	216.24	223.49	1.00	0.00	90.31	219.87	-1.27
Zer1	47.74	60.05	129.74	133.77	1.00	0.00	53.90	131.75	-1.27
Dusp11	92.73	82.95	205.55	221.90	1.00	0.00	87.84	213.73	-1.27
Tnk2	36.63	35.85	77.31	100.68	1.00	0.00	36.24	89.00	-1.27
Pigl	32.83	29.72	79.66	74.33	1.00	0.00	31.28	77.00	-1.27
Gm7609	10.86	10.15	25.38	28.22	0.97	0.03	10.50	26.80	-1.27
Cd84	93.17	76.86	197.61	215.91	1.00	0.00	85.02	206.76	-1.27
Catsper2	17.10	13.62	35.09	41.93	1.00	0.00	15.36	38.51	-1.27
Fn3k	77.35	73.87	178.73	189.33	1.00	0.00	75.61	184.03	-1.27
Elovl1	8.36	8.34	26.35	16.78	1.00	0.00	8.35	21.56	-1.27
Pdia2	0.76	0.98	2.12	4.89	0.98	0.02	0.87	3.50	-1.27
Prodh	11.89	13.16	30.96	32.26	1.00	0.00	12.52	31.61	-1.27
Zfp687	38.35	36.08	90.84	91.45	1.00	0.00	37.21	91.15	-1.27
Acsm2	3.71	1.69	6.85	9.00	1.00	0.00	2.70	7.92	-1.27
Hopx	23.52	20.57	51.80	57.31	1.00	0.00	22.04	54.55	-1.27
Zfp781	220.81	171.01	475.34	471.96	1.00	0.00	195.91	473.65	-1.27
Pycr1	16.06	12.51	34.15	37.52	1.00	0.00	14.28	35.84	-1.27
Flna	14.67	13.91	36.95	34.76	1.00	0.00	14.29	35.85	-1.27
Cntf	9.62	9.80	20.76	28.84	1.00	0.00	9.71	24.80	-1.27
Lrp2bp	6.27	5.54	15.17	16.09	1.00	0.00	5.90	15.63	-1.27
Plekhn1	31.18	26.87	80.72	61.94	1.00	0.00	29.03	71.33	-1.27
BC048943	127.78	157.75	295.41	394.88	1.00	0.00	142.77	345.15	-1.27
Med12	39.15	39.80	90.30	102.56	1.00	0.00	39.47	96.43	-1.27
Il2ra	5.34	4.70	13.25	13.75	1.00	0.00	5.02	13.50	-1.27
Itga4	70.52	55.40	131.91	173.92	1.00	0.00	62.96	152.92	-1.27
Limk2	52.01	57.92	129.30	138.04	1.00	0.00	54.97	133.67	-1.27
Ccdc36	26.44	24.46	58.89	66.37	1.00	0.00	25.45	62.63	-1.27
Loxl4	4.48	3.82	9.61	13.19	1.00	0.00	4.15	11.40	-1.27
Pde4c	12.69	11.05	29.39	30.49	1.00	0.00	11.87	29.94	-1.27
Bcat1	61.85	56.72	138.30	149.50	1.00	0.00	59.28	143.90	-1.27
Ube1y1	22.11	15.66	50.69	42.88	1.00	0.00	18.88	46.78	-1.26
Zfp275	4.29	3.86	11.47	10.92	1.00	0.00	4.07	11.19	-1.26
Vav1	4.86	2.98	10.75	10.90	1.00	0.00	3.92	10.83	-1.26
BC048355	67.53	62.54	146.55	168.71	1.00	0.00	65.04	157.63	-1.26
Unc13a	44.79	36.17	87.50	109.77	1.00	0.00	40.48	98.63	-1.26
Micall1	8.36	8.59	21.56	21.95	1.00	0.00	8.48	21.75	-1.26
L3mbtl4	11.20	7.35	24.75	22.58	1.00	0.00	9.27	23.66	-1.26
Stxbp5	90.62	78.94	193.44	216.31	1.00	0.00	84.78	204.87	-1.26
Rab37	5.26	9.34	15.36	22.46	1.00	0.00	7.30	18.91	-1.26
Ifi203	6.64	4.98	14.42	16.25	1.00	0.00	5.81	15.34	-1.26
Phc1	138.15	132.06	304.24	346.69	1.00	0.00	135.10	325.47	-1.26
Tonsl	1.45	1.47	4.11	5.68	1.00	0.00	1.46	4.90	-1.26
Fam98c	35.03	34.95	79.90	90.58	1.00	0.00	34.99	85.24	-1.26
Map2k7	168.37	291.40	509.70	594.55	1.00	0.00	229.89	552.13	-1.26
Rabif	69.32	70.06	172.37	164.21	1.00	0.00	69.69	168.29	-1.26
Acad9	117.85	91.97	258.06	247.17	1.00	0.00	104.91	252.61	-1.26
Il22ra1	18.38	13.24	37.15	41.35	1.00	0.00	15.81	39.25	-1.26
Ankzf1	27.62	27.91	71.20	64.57	1.00	0.00	27.77	67.88	-1.26
Rab42-ps	0.42	0.61	0.49	4.76	0.80	0.20	0.52	2.63	-1.26
Zdhhc23	5.34	2.59	9.19	12.56	1.00	0.00	3.96	10.87	-1.26
Gimap8	16.46	13.57	37.26	37.37	1.00	0.00	15.02	37.32	-1.26
Acp2	53.94	50.95	126.80	126.89	1.00	0.00	52.45	126.85	-1.26
Slc7a3	3.84	3.50	7.94	12.40	1.00	0.00	3.67	10.17	-1.26
Filip1	2.95	1.53	4.99	8.52	1.00	0.00	2.24	6.76	-1.26
D17H6S56E-3	1.20	1.30	3.61	5.14	1.00	0.00	1.25	4.38	-1.26
C030046I01Rik	206.05	217.58	495.48	520.41	1.00	0.00	211.81	507.94	-1.26
Zbtb8b	41.86	29.36	81.79	91.30	1.00	0.00	35.61	86.55	-1.26
Cd209c	249.51	172.14	505.30	505.63	1.00	0.00	210.83	505.47	-1.26
Decr2	160.03	132.72	364.79	337.83	1.00	0.00	146.38	351.31	-1.26
Ccne2	4.74	2.92	11.52	9.57	1.00	0.00	3.83	10.54	-1.26
Lactb2	195.46	145.28	381.28	435.71	1.00	0.00	170.37	408.50	-1.26
Acbd4	32.05	41.27	85.49	92.40	1.00	0.00	36.66	88.94	-1.26
Bloc1s3	62.63	46.17	134.19	128.43	1.00	0.00	54.40	131.31	-1.26
Galt	66.56	96.63	182.34	210.14	1.00	0.00	81.60	196.24	-1.26
2010012O05Rik	22.86	23.22	55.75	57.09	1.00	0.00	23.04	56.42	-1.26
Pcyt2	27.84	33.11	70.04	78.15	1.00	0.00	30.47	74.10	-1.25
Sh3bp4	3.47	2.62	9.02	8.30	0.98	0.02	3.05	8.66	-1.25
1190007I07Rik	33.02	33.46	84.41	76.90	0.92	0.08	33.24	80.65	-1.25
Zfand3	20.32	20.32	43.80	55.85	1.00	0.00	20.32	49.83	-1.25
Taz	59.49	75.32	145.62	178.44	1.00	0.00	67.41	162.03	-1.25
Reep2	58.16	60.72	128.12	157.96	1.00	0.00	59.44	143.04	-1.25
Psg16	9.36	8.27	20.10	24.65	1.00	0.00	8.81	22.37	-1.25
Flad1	28.21	23.69	64.59	61.75	1.00	0.00	25.95	63.17	-1.25
Pmaip1	2.17	0.92	5.57	4.55	1.00	0.00	1.54	5.06	-1.25
Kdm6b	25.43	25.70	59.28	65.19	1.00	0.00	25.56	62.24	-1.25
Il21r	6.76	4.06	13.54	14.97	0.99	0.01	5.41	14.26	-1.25
Cap2	9.02	9.11	20.21	25.66	1.00	0.00	9.06	22.94	-1.25
Slc16a5	0.08	0.23	0.86	2.65	0.99	0.01	0.16	1.75	-1.25
Rufy2	50.69	42.16	112.07	111.46	1.00	0.00	46.42	111.77	-1.25
Rasgrp4	2.43	2.81	6.74	8.46	1.00	0.00	2.62	7.60	-1.25
2810021B07Rik	108.33	86.93	234.38	232.35	1.00	0.00	97.63	233.37	-1.25
Hsd17b13	110.84	93.35	233.71	254.10	1.00	0.00	102.09	243.90	-1.25
Nkd2	2.20	1.35	4.20	6.99	1.00	0.00	1.78	5.59	-1.25
Usp40	29.09	21.83	56.21	67.17	1.00	0.00	25.46	61.69	-1.24
Clrn1	23.00	17.43	45.95	52.53	1.00	0.00	20.22	49.24	-1.24
Stat1	49.39	36.58	101.92	104.38	1.00	0.00	42.99	103.15	-1.24
Ccl27a	116.47	254.00	406.12	473.79	0.99	0.01	185.24	439.96	-1.24
Rps6kb2	76.42	103.40	209.06	219.40	1.00	0.00	89.91	214.23	-1.24
Csf3r	7.92	6.96	18.57	19.39	1.00	0.00	7.44	18.98	-1.24
Acap3	9.99	11.85	27.14	27.22	1.00	0.00	10.92	27.18	-1.24
Gm5136	17.78	13.04	40.49	35.07	0.66	0.34	15.41	37.78	-1.24
Arhgap33	21.39	24.86	49.35	62.67	1.00	0.00	23.12	56.01	-1.24
Traf4	5.10	4.64	9.85	15.91	1.00	0.00	4.87	12.88	-1.24
Angptl7	30.46	23.87	61.54	69.56	1.00	0.00	27.16	65.55	-1.24
Pik3cd	1.15	2.22	5.23	5.47	1.00	0.00	1.69	5.35	-1.24
Zfp219	20.69	22.38	53.76	50.69	1.00	0.00	21.54	52.22	-1.24
Adck4	21.51	23.81	52.70	57.01	1.00	0.00	22.66	54.85	-1.24
Tnfsf12	453.59	381.01	1033.56	939.27	1.00	0.00	417.30	986.42	-1.24
Plch2	165.52	194.04	390.13	461.06	1.00	0.00	179.78	425.60	-1.24
Rundc3a	50.71	66.86	137.02	142.77	1.00	0.00	58.79	139.90	-1.24
Far1	65.22	48.15	127.85	142.03	1.00	0.00	56.68	134.94	-1.24
Mccc1	23.25	20.84	49.41	57.18	1.00	0.00	22.04	53.30	-1.24
Col20a1	23.33	18.90	45.06	57.14	1.00	0.00	21.12	51.10	-1.24
Tmem149	37.52	59.83	99.72	132.29	1.00	0.00	48.67	116.01	-1.24
Sars2	17.16	23.06	47.65	49.80	1.00	0.00	20.11	48.72	-1.24
Colec12	62.11	50.08	127.94	138.97	1.00	0.00	56.10	133.45	-1.24
Cul7	1.97	2.61	6.36	7.12	1.00	0.00	2.29	6.74	-1.23
Plekhg4	10.01	12.99	22.61	34.15	1.00	0.00	11.50	28.38	-1.23
Card9	3.76	3.18	7.04	11.97	1.00	0.00	3.47	9.51	-1.23
Mamdc4	7.14	7.35	17.59	19.14	1.00	0.00	7.25	18.37	-1.23
F630043A04Rik	51.03	46.03	112.64	117.83	1.00	0.00	48.53	115.23	-1.23
9430015G10Rik	22.77	20.01	50.11	52.92	1.00	0.00	21.39	51.52	-1.23
Ankrd2	1.79	3.85	5.04	10.84	0.87	0.13	2.82	7.94	-1.23
1700040I03Rik	45.00	36.47	86.43	107.01	1.00	0.00	40.73	96.72	-1.23
Ppp1r13l	20.44	23.57	51.01	54.69	1.00	0.00	22.00	52.85	-1.23
Foxr1	52.61	43.47	116.06	111.41	1.00	0.00	48.04	113.73	-1.23
Lepr	12.95	12.43	32.59	29.43	1.00	0.00	12.69	31.01	-1.23
Akap8	104.92	94.81	223.40	246.24	1.00	0.00	99.86	234.82	-1.23
Il1rl1	17.67	14.22	36.39	40.83	1.00	0.00	15.94	38.61	-1.23
Cd300a	104.33	87.01	229.81	220.09	1.00	0.00	95.67	224.95	-1.22
Mt1	1700.13	1855.79	3960.59	4352.83	1.00	0.00	1777.96	4156.71	-1.22
Cd33	6.87	6.24	16.49	16.81	0.98	0.02	6.56	16.65	-1.22
Ftcd	33.72	23.95	65.96	71.38	1.00	0.00	28.83	68.67	-1.22
Tnfaip8	7.42	5.99	19.54	14.43	1.00	0.00	6.70	16.99	-1.22
Tmem164	8.78	5.68	16.16	20.26	1.00	0.00	7.23	18.21	-1.22
Cyp2e1	9.95	9.55	23.69	24.45	0.68	0.32	9.75	24.07	-1.22
Rhot2	367.06	462.29	900.98	1035.91	1.00	0.00	414.68	968.44	-1.22
Tas1r3	7.30	7.47	17.67	19.39	1.00	0.00	7.39	18.53	-1.22
Kremen2	19.64	19.46	48.66	44.94	1.00	0.00	19.55	46.80	-1.22
Arid5b	18.60	17.33	34.35	51.82	1.00	0.00	17.97	43.09	-1.22
Birc5	63.42	52.54	134.73	137.44	1.00	0.00	57.98	136.08	-1.22
Nrip2	33.02	27.45	68.05	75.10	1.00	0.00	30.23	71.58	-1.22
BC005764	21.21	26.98	52.72	61.85	1.00	0.00	24.09	57.29	-1.22
Nynrin	3.00	3.01	7.80	8.81	1.00	0.00	3.01	8.30	-1.22
Phf11	1.44	1.38	2.76	6.41	0.95	0.05	1.41	4.58	-1.21
Gpr110	4.02	3.54	9.39	10.77	0.89	0.11	3.78	10.08	-1.21
Zfp580	20.61	22.98	54.48	49.20	1.00	0.00	21.80	51.84	-1.21
Tmem38b	14.19	12.22	30.21	33.63	1.00	0.00	13.21	31.92	-1.21
Mylk4	1.72	1.25	4.51	5.02	0.99	0.01	1.49	4.76	-1.21
Apod	9.17	9.56	25.46	20.57	1.00	0.00	9.37	23.01	-1.21
Lefty2	11.89	10.18	27.98	25.76	1.00	0.00	11.03	26.87	-1.21
Cts8	5.36	2.59	9.30	11.73	1.00	0.00	3.97	10.51	-1.21
C030006K11Rik	45.37	49.26	104.57	117.08	1.00	0.00	47.32	110.83	-1.21
Lgals4	33.75	36.79	66.92	98.91	1.00	0.00	35.27	82.92	-1.21
Itgb7	2.34	2.54	4.47	9.45	0.94	0.06	2.44	6.96	-1.21
Prr18	0.50	1.32	2.28	4.57	0.98	0.02	0.91	3.42	-1.21
U2af2	75.94	86.16	173.42	203.91	1.00	0.00	81.05	188.67	-1.21
Sox12	30.09	30.60	65.65	77.20	1.00	0.00	30.35	71.42	-1.21
Slfn5	25.77	22.13	58.06	55.23	1.00	0.00	23.95	56.65	-1.21
Hist3h2ba	65.94	83.40	161.28	186.25	1.00	0.00	74.67	173.77	-1.21
Kifc3	18.41	20.14	45.00	46.66	1.00	0.00	19.28	45.83	-1.21
Pla2g4b	29.62	27.89	63.33	72.04	1.00	0.00	28.75	67.69	-1.21
Cass4	36.73	24.94	71.34	73.60	1.00	0.00	30.83	72.47	-1.21
S100a1	14.15	25.62	45.60	48.80	1.00	0.00	19.89	47.20	-1.21
1700016D06Rik	87.54	52.92	161.09	165.58	1.00	0.00	70.23	163.33	-1.21
Col17a1	1.42	0.98	3.68	4.48	0.60	0.40	1.20	4.08	-1.21
Svip	23.24	17.65	51.07	45.83	1.00	0.00	20.44	48.45	-1.21
Ppp1r14a	2.03	2.90	3.11	10.88	0.72	0.28	2.47	7.00	-1.21
Ranbp3l	24.72	19.07	51.53	52.02	1.00	0.00	21.90	51.77	-1.20
Bzrap1	15.37	15.71	36.17	38.08	1.00	0.00	15.54	37.13	-1.20
Klf3	14.57	15.24	34.34	36.94	1.00	0.00	14.91	35.64	-1.20
Fam175a	24.94	24.01	50.52	64.82	1.00	0.00	24.47	57.67	-1.20
Uck2	16.40	11.74	31.85	35.56	0.78	0.22	14.07	33.70	-1.20
Tpm1	70.31	66.87	152.53	165.72	1.00	0.00	68.59	159.13	-1.20
Gpr62	5.84	7.37	14.77	18.20	1.00	0.00	6.61	16.48	-1.20
1110059E24Rik	50.16	42.61	103.49	112.23	1.00	0.00	46.39	107.86	-1.20
Pnkp	11.94	13.39	27.78	32.93	1.00	0.00	12.66	30.35	-1.20
Slc5a12	2.86	2.30	7.88	6.55	1.00	0.00	2.58	7.22	-1.20
Angptl1	20.10	10.95	39.49	34.34	1.00	0.00	15.53	36.92	-1.20
Serpinb9d	1.98	1.04	5.90	3.61	1.00	0.00	1.51	4.75	-1.20
Mfng	3.39	6.55	14.48	10.89	1.00	0.00	4.97	12.69	-1.20
Rtn4rl1	80.63	75.21	176.48	182.82	1.00	0.00	77.92	179.65	-1.19
Nova1	4.17	2.68	9.60	8.66	1.00	0.00	3.43	9.13	-1.19
Letm2	26.53	28.07	61.46	66.00	1.00	0.00	27.30	63.73	-1.19
Gpr35	10.14	8.93	24.53	21.68	1.00	0.00	9.54	23.10	-1.19
Zfp40	9.00	7.22	21.15	18.50	1.00	0.00	8.11	19.83	-1.19
Eif2s3y	122.93	144.34	282.53	330.78	1.00	0.00	133.64	306.66	-1.19
Csrnp3	13.94	10.48	28.12	30.14	1.00	0.00	12.21	29.13	-1.19
Atg13	71.53	64.15	157.95	154.09	1.00	0.00	67.84	156.02	-1.19
Nhlrc2	43.26	32.52	94.18	81.12	1.00	0.00	37.89	87.65	-1.19
Rbm28	136.43	105.26	260.93	292.03	1.00	0.00	120.85	276.48	-1.19
Neurl4	30.84	32.30	78.16	68.17	1.00	0.00	31.57	73.16	-1.19
Arv1	26.41	19.20	50.51	55.88	1.00	0.00	22.80	53.20	-1.19
BC037034	27.32	26.71	66.04	59.49	1.00	0.00	27.01	62.77	-1.19
Il5	1.27	0.46	4.06	2.44	0.78	0.22	0.87	3.25	-1.19
Btbd16	98.57	80.93	192.82	218.15	1.00	0.00	89.75	205.49	-1.19
Nop16	60.61	54.80	131.66	133.48	1.00	0.00	57.70	132.57	-1.19
Fcrl6	0.60	0.11	3.37	0.79	0.95	0.05	0.35	2.08	-1.19
Myo1e	3.04	2.79	7.92	7.92	1.00	0.00	2.92	7.92	-1.19
Map2k6	21.83	15.94	48.50	39.93	1.00	0.00	18.89	44.22	-1.18
Ahsa2	16.30	19.12	37.38	45.72	1.00	0.00	17.71	41.55	-1.18
Tnfrsf26	18.51	13.29	35.81	39.02	1.00	0.00	15.90	37.42	-1.18
Rhoq	7.78	5.69	18.01	15.16	1.00	0.00	6.74	16.59	-1.18
Adsl	113.67	99.20	236.10	250.23	1.00	0.00	106.44	243.16	-1.18
Emilin2	0.25	0.22	1.16	2.45	1.00	0.00	0.24	1.81	-1.18
Med27	38.54	46.28	94.90	100.21	1.00	0.00	42.41	97.56	-1.18
Rad51l3	28.88	22.01	56.22	61.83	1.00	0.00	25.44	59.02	-1.18
Gm2002	1.14	1.65	3.33	5.53	1.00	0.00	1.39	4.43	-1.18
Il11ra2	1.14	1.65	3.33	5.53	1.00	0.00	1.39	4.43	-1.18
Btg1	30.83	39.28	81.59	79.83	1.00	0.00	35.05	80.71	-1.18
Gm12253	21.52	16.66	42.15	46.91	1.00	0.00	19.09	44.53	-1.18
Invs	13.23	11.25	25.69	32.29	1.00	0.00	12.24	28.99	-1.18
Atp5sl	36.77	38.51	85.69	87.41	1.00	0.00	37.64	86.55	-1.18
Sfxn4	33.93	30.64	72.69	76.14	1.00	0.00	32.29	74.42	-1.18
Vamp1	26.76	26.85	58.24	65.71	1.00	0.00	26.80	61.98	-1.18
Slc35d2	12.64	11.16	32.79	23.61	1.00	0.00	11.90	28.20	-1.18
Fbxl12	70.45	94.20	190.25	184.80	1.00	0.00	82.33	187.52	-1.18
Anxa6	13.08	10.43	27.13	28.59	1.00	0.00	11.76	27.86	-1.18
Slc1a2	516.59	442.84	1093.96	1077.80	1.00	0.00	479.72	1085.88	-1.18
Gstz1	62.51	67.43	133.44	162.83	1.00	0.00	64.97	148.14	-1.18
Epb4.2	17.87	13.38	37.06	36.08	1.00	0.00	15.63	36.57	-1.18
Podn	1.60	1.39	5.52	3.75	1.00	0.00	1.50	4.64	-1.18
1700094D03Rik	23.81	23.83	55.68	54.34	1.00	0.00	23.82	55.01	-1.17
Tcta	75.25	72.27	175.89	159.50	1.00	0.00	73.76	167.69	-1.17
Sgsm1	112.13	83.27	202.26	241.13	1.00	0.00	97.70	221.70	-1.17
Tymp	2.33	4.84	9.80	8.88	1.00	0.00	3.59	9.34	-1.17
Dnajc17	32.06	39.68	77.43	86.81	1.00	0.00	35.87	82.12	-1.17
2210012G02Rik	14.20	12.15	29.81	32.11	1.00	0.00	13.17	30.96	-1.17
Ivd	68.98	74.97	165.38	161.55	1.00	0.00	71.97	163.47	-1.17
Slc35a1	29.24	40.18	63.41	95.49	0.97	0.03	34.71	79.45	-1.17
Slc17a8	10.51	7.00	21.18	20.78	1.00	0.00	8.76	20.98	-1.17
Btg2	77.61	86.95	193.16	180.03	1.00	0.00	82.28	186.59	-1.17
Rin1	2.21	2.52	5.73	7.44	1.00	0.00	2.37	6.59	-1.17
Wfikkn2	6.49	6.79	13.64	18.74	1.00	0.00	6.64	16.19	-1.17
Tia1	67.58	61.96	138.50	155.54	1.00	0.00	64.77	147.02	-1.17
Pcdhgc5	8.03	6.65	18.20	17.34	1.00	0.00	7.34	17.77	-1.17
Mast1	61.40	68.64	138.88	156.16	1.00	0.00	65.02	147.52	-1.17
Mrpl45	51.82	45.75	110.76	111.10	1.00	0.00	48.78	110.93	-1.17
Slmo1	18.34	14.58	30.98	45.49	1.00	0.00	16.46	38.23	-1.17
Taf8	30.82	28.47	60.95	74.72	1.00	0.00	29.65	67.84	-1.17
Pigv	233.63	184.59	457.06	484.74	1.00	0.00	209.11	470.90	-1.17
Neurl3	188.72	146.30	373.35	381.40	1.00	0.00	167.51	377.38	-1.17
Gjd4	7.05	5.14	16.26	13.58	1.00	0.00	6.09	14.92	-1.17
Dnd1	3.27	4.41	11.84	7.89	1.00	0.00	3.84	9.86	-1.17
Rfxank	17.09	17.27	38.21	41.41	1.00	0.00	17.18	39.81	-1.17
9530008L14Rik	6.33	4.16	14.83	11.21	1.00	0.00	5.25	13.02	-1.17
D14Ertd449e	29.62	25.65	65.67	60.81	1.00	0.00	27.63	63.24	-1.17
Rgnef	1.46	0.66	2.50	4.73	0.99	0.01	1.06	3.61	-1.17
Lrrc33	21.20	19.57	47.19	46.71	1.00	0.00	20.38	46.95	-1.17
Ticam2	0.95	0.63	1.89	4.12	0.99	0.01	0.79	3.01	-1.16
Tep1	8.67	7.11	18.03	19.82	1.00	0.00	7.89	18.92	-1.16
Ccdc94	32.17	24.90	59.52	70.87	1.00	0.00	28.54	65.19	-1.16
Mc1r	9.60	9.24	22.08	22.61	1.00	0.00	9.42	22.34	-1.16
Ube2c	31.49	25.77	60.27	70.49	0.99	0.01	28.63	65.38	-1.16
A830018L16Rik	5.18	4.30	12.53	11.18	1.00	0.00	4.74	11.86	-1.16
Ntng2	632.36	616.95	1318.05	1480.08	1.00	0.00	624.66	1399.07	-1.16
Creld1	26.85	32.22	57.07	77.55	1.00	0.00	29.54	67.31	-1.16
Rwdd3	2.16	4.24	6.92	9.87	1.00	0.00	3.20	8.39	-1.16
Dmd	214.97	162.24	396.61	448.91	1.00	0.00	188.61	422.76	-1.16
Ncf1	112.32	90.60	215.00	240.91	1.00	0.00	101.46	227.95	-1.16
Adra2b	5.04	4.19	10.95	12.13	1.00	0.00	4.61	11.54	-1.16
Mas1	1.32	0.22	1.66	4.25	0.95	0.05	0.77	2.95	-1.16
Tecpr1	29.99	26.19	60.54	67.42	1.00	0.00	28.09	63.98	-1.16
Cpsf4l	5.47	3.18	9.31	12.48	1.00	0.00	4.33	10.89	-1.16
G630016D24Rik	22.09	22.20	55.14	46.21	1.00	0.00	22.14	50.68	-1.16
Mttp	4.84	6.02	14.79	11.92	1.00	0.00	5.43	13.35	-1.16
Tigit	53.57	39.58	110.40	99.99	1.00	0.00	46.58	105.20	-1.16
AB099516	0.53	0.58	1.41	3.54	0.96	0.04	0.56	2.48	-1.16
Smyd5	13.16	14.35	28.52	35.29	1.00	0.00	13.75	31.90	-1.16
Tmem69	658.69	522.21	1295.21	1340.60	1.00	0.00	590.45	1317.90	-1.16
Magee2	84.05	74.37	178.88	176.64	1.00	0.00	79.21	177.76	-1.16
Wfdc2	3.58	3.51	5.72	12.52	0.86	0.14	3.54	9.12	-1.16
Fbxl22	2.47	2.56	5.50	8.17	1.00	0.00	2.52	6.84	-1.16
Fbxl19	16.04	18.33	37.02	42.01	1.00	0.00	17.19	39.52	-1.16
Gm4297	4.47	3.18	11.38	8.10	1.00	0.00	3.82	9.74	-1.16
Grin3b	3.57	5.07	10.16	11.54	1.00	0.00	4.32	10.85	-1.16
P2rx3	5.80	4.06	13.70	10.70	1.00	0.00	4.93	12.20	-1.15
Snapc4	28.04	27.09	61.51	63.65	1.00	0.00	27.57	62.58	-1.15
Prss35	24.23	23.03	49.72	57.86	1.00	0.00	23.63	53.79	-1.15
2510006D16Rik	336.90	279.08	668.78	703.50	1.00	0.00	307.99	686.14	-1.15
Stat5a	1.15	1.70	3.68	5.10	1.00	0.00	1.42	4.39	-1.15
Atp10b	6.96	5.93	15.10	16.00	1.00	0.00	6.45	15.55	-1.15
Irf3	73.87	102.30	187.27	206.56	1.00	0.00	88.08	196.91	-1.15
Zfp932	77.35	53.30	157.18	135.44	1.00	0.00	65.32	146.31	-1.15
Rwdd2b	11.70	10.24	27.48	23.69	1.00	0.00	10.97	25.59	-1.15
Cnr2	6.11	6.48	14.94	15.46	1.00	0.00	6.30	15.20	-1.15
Ankfn1	0.68	0.24	1.59	2.91	1.00	0.00	0.46	2.25	-1.15
Son	228.36	199.68	484.93	467.27	1.00	0.00	214.02	476.10	-1.15
Glrx2	212.56	158.37	408.41	417.04	1.00	0.00	185.47	412.73	-1.15
Kcnmb1	6.39	4.04	13.39	12.18	1.00	0.00	5.21	12.78	-1.15
D130040H23Rik	9.67	3.26	18.38	12.75	0.98	0.02	6.47	15.57	-1.15
Daglb	25.06	25.60	59.08	55.72	1.00	0.00	25.33	57.40	-1.15
Ccdc62	10.13	7.89	23.18	19.20	1.00	0.00	9.01	21.19	-1.15
Soat2	33.89	29.78	68.30	75.29	1.00	0.00	31.84	71.79	-1.15
Ttyh3	24.29	18.54	48.55	48.72	1.00	0.00	21.41	48.63	-1.15
Abhd1	0.00	2.59	4.64	3.53	0.85	0.15	1.30	4.09	-1.15
Cacna2d2	32.08	30.61	69.24	72.00	1.00	0.00	31.34	70.62	-1.15
6330416G13Rik	5.55	5.89	12.87	14.88	1.00	0.00	5.72	13.88	-1.15
Fam160a2	20.30	16.86	41.24	43.42	1.00	0.00	18.58	42.33	-1.15
Utp23	374.16	287.52	711.49	755.19	1.00	0.00	330.84	733.34	-1.15
Lipo1	7.69	6.26	16.03	17.23	0.96	0.04	6.97	16.63	-1.15
Il1f9	56.20	41.10	103.04	114.49	1.00	0.00	48.65	108.76	-1.14
Mfsd4	39.20	29.28	72.47	81.34	1.00	0.00	34.24	76.91	-1.14
Slc25a20	17.65	10.41	34.38	30.07	1.00	0.00	14.03	32.23	-1.14
Sult1a1	17.52	16.22	32.46	44.50	1.00	0.00	16.87	38.48	-1.14
BC016495	161.31	132.36	333.75	317.34	1.00	0.00	146.84	325.54	-1.14
Cntrob	15.97	14.58	33.20	36.68	1.00	0.00	15.28	34.94	-1.14
Zfp607	94.61	74.92	188.10	188.41	1.00	0.00	84.77	188.25	-1.14
1810031K17Rik	28.59	27.88	62.88	64.07	1.00	0.00	28.24	63.48	-1.14
Fam57a	38.54	29.52	65.58	86.92	1.00	0.00	34.03	76.25	-1.14
Myg1	69.34	68.35	138.10	167.87	1.00	0.00	68.84	152.98	-1.14
Rbm25	114.85	86.56	204.58	241.73	1.00	0.00	100.71	223.15	-1.14
Crem	8.94	5.77	18.19	16.65	1.00	0.00	7.36	17.42	-1.14
Naip5	2.63	3.28	8.31	7.10	1.00	0.00	2.95	7.71	-1.14
Olfr543	2.47	0.18	3.73	4.50	0.97	0.03	1.32	4.12	-1.14
Slc15a2	6.10	7.99	25.22	8.20	0.92	0.08	7.04	16.71	-1.14
Sgms2	10.05	7.19	20.23	20.14	1.00	0.00	8.62	20.18	-1.14
Zfp825	123.78	90.14	221.52	251.94	1.00	0.00	106.96	236.73	-1.14
Lat	4.00	6.19	9.57	15.27	0.98	0.02	5.10	12.42	-1.14
Cd22	36.31	31.13	71.08	79.75	1.00	0.00	33.72	75.42	-1.14
Clec2h	21.26	17.26	44.46	42.69	1.00	0.00	19.26	43.58	-1.14
Prlr	4.21	3.06	8.87	9.51	0.83	0.17	3.64	9.19	-1.14
Lphn1	43.18	34.82	83.67	89.89	1.00	0.00	39.00	86.78	-1.13
Med24	98.86	97.58	217.22	215.80	1.00	0.00	98.22	216.51	-1.13
Cd3eap	22.36	20.41	46.20	49.91	1.00	0.00	21.38	48.06	-1.13
Ehmt2	37.53	45.55	90.29	94.11	1.00	0.00	41.54	92.20	-1.13
Lime1	57.69	66.45	124.96	149.32	1.00	0.00	62.07	137.14	-1.13
Slc25a10	21.32	22.84	47.48	51.60	1.00	0.00	22.08	49.54	-1.13
Angptl2	7.95	2.71	11.98	13.72	1.00	0.00	5.33	12.85	-1.13
Fubp1	64.28	51.32	120.31	135.17	1.00	0.00	57.80	127.74	-1.13
Usp2	145.79	130.97	315.82	292.32	1.00	0.00	138.38	304.07	-1.13
Dnaic1	3.23	3.89	7.67	10.31	1.00	0.00	3.56	8.99	-1.13
Ankrd13b	26.55	25.34	54.58	61.34	1.00	0.00	25.94	57.96	-1.13
2810055F11Rik	18.91	20.25	52.13	35.91	1.00	0.00	19.58	44.02	-1.13
Hist1h4b	0.00	6.08	0.00	15.66	0.64	0.36	3.04	7.83	-1.13
Lenep	44.42	42.85	100.84	92.24	0.61	0.39	43.64	96.54	-1.13
Tfcp2l1	8.79	7.39	17.87	19.85	1.00	0.00	8.09	18.86	-1.13
Jph1	3.83	2.52	8.94	7.30	1.00	0.00	3.18	8.12	-1.13
Mms19	48.71	54.65	116.14	112.05	1.00	0.00	51.68	114.10	-1.13
Mtus1	33.75	39.48	70.83	91.48	1.00	0.00	36.62	81.15	-1.13
Gm5531	16.96	15.36	38.62	34.31	1.00	0.00	16.16	36.47	-1.13
Ddx58	5.68	3.67	12.22	10.54	1.00	0.00	4.67	11.38	-1.13
Lysmd1	22.30	16.52	50.36	36.69	1.00	0.00	19.41	43.52	-1.13
Kcnrg	25.98	21.18	49.13	56.09	1.00	0.00	23.58	52.61	-1.13
Coq3	10.95	8.84	22.44	23.07	1.00	0.00	9.89	22.76	-1.13
9030025P20Rik	106.32	138.49	251.69	284.02	1.00	0.00	122.41	267.85	-1.12
Serhl	23.32	26.32	52.43	58.00	1.00	0.00	24.82	55.21	-1.12
Xcr1	10.95	7.49	20.62	21.83	1.00	0.00	9.22	21.22	-1.12
A530064D06Rik	70.65	46.70	119.34	138.16	1.00	0.00	58.68	128.75	-1.12
Ccdc67	1.32	0.73	2.65	4.16	1.00	0.00	1.03	3.41	-1.12
Cpn2	3.42	3.00	7.63	8.69	0.79	0.21	3.21	8.16	-1.12
Ephx3	7.18	4.38	12.06	15.42	1.00	0.00	5.78	13.74	-1.12
Qtrt1	37.58	50.86	89.26	105.33	1.00	0.00	44.22	97.29	-1.12
Nudt18	4.11	4.46	8.33	12.63	1.00	0.00	4.28	10.48	-1.12
Trim41	26.32	22.94	51.70	57.63	1.00	0.00	24.63	54.66	-1.12
E130311K13Rik	12.48	9.64	27.75	22.63	1.00	0.00	11.06	25.19	-1.12
Rpgrip1	659.11	592.51	1212.63	1506.10	1.00	0.00	625.81	1359.37	-1.12
Mrgpre	39.26	27.44	76.76	70.24	1.00	0.00	33.35	73.50	-1.12
Itgb1bp3	19.90	18.41	42.40	42.98	1.00	0.00	19.15	42.69	-1.12
Slc1a7	180.82	178.35	381.72	399.07	1.00	0.00	179.58	390.40	-1.12
Camk1g	18.81	19.91	41.18	45.07	1.00	0.00	19.36	43.12	-1.12
Atg16l1	48.41	44.26	104.05	99.06	1.00	0.00	46.33	101.55	-1.12
Ncapd3	79.11	75.59	170.98	166.48	1.00	0.00	77.35	168.73	-1.12
Ankrd34a	30.09	23.83	56.45	62.69	1.00	0.00	26.96	59.57	-1.12
Cep110	11.13	8.29	20.42	23.96	1.00	0.00	9.71	22.19	-1.11
Zfp523	49.31	62.34	111.04	132.97	1.00	0.00	55.82	122.01	-1.11
Pkia	18.46	17.27	41.56	38.09	1.00	0.00	17.86	39.82	-1.11
Mau2	87.62	79.14	179.03	183.97	1.00	0.00	83.38	181.50	-1.11
Mrpl35	47.23	39.02	90.29	98.57	1.00	0.00	43.12	94.43	-1.11
Il18bp	51.09	30.19	84.66	93.45	1.00	0.00	40.64	89.06	-1.11
1110034G24Rik	19.77	19.80	42.41	45.48	1.00	0.00	19.79	43.94	-1.11
Mesp2	21.29	13.55	35.87	41.79	1.00	0.00	17.42	38.83	-1.11
Gpd1	2.33	2.88	4.80	8.79	0.97	0.03	2.61	6.79	-1.11
Agrp	39.01	26.99	58.85	86.04	1.00	0.00	33.00	72.44	-1.11
Rsad1	25.02	23.54	48.37	58.84	1.00	0.00	24.28	53.61	-1.11
Slc5a5	4.94	4.79	8.90	14.41	1.00	0.00	4.87	11.65	-1.11
Ftsjd1	5.70	6.18	14.55	13.38	0.99	0.01	5.94	13.96	-1.11
Ptprn	201.96	159.01	315.08	465.35	0.99	0.01	180.48	390.22	-1.11
Acmsd	13.87	13.50	33.57	27.75	1.00	0.00	13.69	30.66	-1.11
Zfp207	497.95	398.45	910.53	1023.23	1.00	0.00	448.20	966.88	-1.11
Ssxb2	0.41	0.00	0.58	2.62	0.88	0.12	0.21	1.60	-1.11
Akr1c21	0.46	2.44	4.51	4.04	0.85	0.15	1.45	4.27	-1.11
Chkb	78.30	110.62	187.22	221.99	1.00	0.00	94.46	204.61	-1.11
Fyn	8.48	6.47	14.08	20.43	1.00	0.00	7.48	17.25	-1.11
G6pc3	104.06	118.16	218.81	261.96	1.00	0.00	111.11	240.38	-1.11
Strada	35.88	36.73	75.54	83.11	1.00	0.00	36.31	79.33	-1.11
Ccdc142	6.89	8.36	16.72	18.41	0.99	0.01	7.63	17.56	-1.11
Thyn1	51.82	60.44	120.83	122.94	1.00	0.00	56.13	121.89	-1.11
Zdhhc12	37.15	53.81	102.80	95.15	1.00	0.00	45.48	98.97	-1.10
Smtnl2	11.03	8.92	22.98	22.21	1.00	0.00	9.97	22.60	-1.10
Onecut3	10.99	7.63	21.82	20.53	1.00	0.00	9.31	21.17	-1.10
Zfyve27	55.50	53.44	108.02	128.42	1.00	0.00	54.47	118.22	-1.10
Tbc1d8b	3.54	2.51	8.53	6.77	1.00	0.00	3.03	7.65	-1.10
Ngfr	18.87	16.78	44.12	34.79	1.00	0.00	17.83	39.45	-1.10
Dirc2	22.02	16.75	41.17	44.42	1.00	0.00	19.38	42.79	-1.10
Spry4	3.70	2.64	6.59	9.34	1.00	0.00	3.17	7.96	-1.10
4921517L17Rik	28.80	21.75	53.95	56.92	1.00	0.00	25.28	55.44	-1.10
Hps5	16.52	15.32	35.15	35.53	1.00	0.00	15.92	35.34	-1.10
Timm17b	61.71	53.80	127.99	122.33	1.00	0.00	57.76	125.16	-1.10
Sumf2	72.38	65.77	150.75	148.05	1.00	0.00	69.08	149.40	-1.10
Oas1b	389.21	313.04	706.06	803.32	1.00	0.00	351.12	754.69	-1.10
Fhl3	1.01	2.26	2.95	6.35	0.87	0.13	1.63	4.65	-1.10
Mlec	38.36	36.49	71.03	91.83	1.00	0.00	37.43	81.43	-1.10
Six4	4.69	3.70	8.57	11.71	1.00	0.00	4.19	10.14	-1.10
A930005I04Rik	9.56	5.42	14.14	20.28	1.00	0.00	7.49	17.21	-1.10
Dhdh	83.33	63.14	151.40	164.96	1.00	0.00	73.23	158.18	-1.10
Lpp	7.51	5.97	15.44	15.74	1.00	0.00	6.74	15.59	-1.10
Slc10a1	15.80	17.19	40.30	32.58	1.00	0.00	16.50	36.44	-1.10
Slc23a1	22.26	20.25	44.46	48.68	1.00	0.00	21.26	46.57	-1.10
Wscd2	5.14	4.86	12.04	11.61	0.94	0.06	5.00	11.83	-1.10
1700021C14Rik	11.11	15.29	23.09	35.58	0.84	0.16	13.20	29.33	-1.09
Clip4	53.54	41.68	104.35	101.20	1.00	0.00	47.61	102.77	-1.09
Zik1	5.15	3.94	11.59	10.06	1.00	0.00	4.54	10.83	-1.09
Ppfia2	62.77	50.73	118.71	125.60	1.00	0.00	56.75	122.16	-1.09
Ttc38	42.30	31.88	75.88	84.55	1.00	0.00	37.09	80.21	-1.09
Efcab3	0.15	0.21	0.52	2.51	0.93	0.07	0.18	1.52	-1.09
Tlr13	4.85	4.20	9.78	11.78	0.80	0.20	4.53	10.78	-1.09
Ttc5	177.21	162.07	355.25	369.73	1.00	0.00	169.64	362.49	-1.09
Hapln3	29.53	14.80	41.97	54.72	1.00	0.00	22.16	48.34	-1.09
Ccdc22	25.99	28.73	59.36	59.42	1.00	0.00	27.36	59.39	-1.09
Gm3417	1.53	5.93	8.62	9.53	0.81	0.19	3.73	9.07	-1.09
Gm3448	1.53	5.93	8.62	9.53	0.81	0.19	3.73	9.07	-1.09
Ccdc84	31.52	36.15	76.20	70.14	1.00	0.00	33.84	73.17	-1.09
Brip1	64.43	52.35	124.04	126.81	1.00	0.00	58.39	125.43	-1.09
Fam198b	2.22	2.09	5.25	6.19	0.99	0.01	2.16	5.72	-1.09
Ifngr2	79.81	65.72	148.01	163.81	1.00	0.00	72.76	155.91	-1.09
Pard3	29.72	22.26	52.06	60.72	1.00	0.00	25.99	56.39	-1.09
Slc4a3	6.62	10.57	19.11	19.72	1.00	0.00	8.60	19.41	-1.09
Unc5a	58.43	56.99	119.80	127.82	1.00	0.00	57.71	123.81	-1.09
Cul9	25.23	25.12	52.22	57.01	1.00	0.00	25.18	54.62	-1.09
Dennd5b	17.68	14.05	35.47	34.17	1.00	0.00	15.86	34.82	-1.09
Ddx55	52.17	44.94	100.07	108.45	1.00	0.00	48.55	104.26	-1.09
Fam132a	16.23	15.68	39.66	30.35	1.00	0.00	15.95	35.00	-1.09
Erf	7.04	9.22	18.08	18.68	1.00	0.00	8.13	18.38	-1.09
Sh2b1	49.03	52.21	104.47	112.42	1.00	0.00	50.62	108.45	-1.08
Ccdc125	2.03	1.26	5.57	3.64	1.00	0.00	1.64	4.61	-1.08
Limd2	6.26	7.09	16.74	13.78	1.00	0.00	6.67	15.26	-1.08
Sgk3	5.17	4.23	11.94	10.24	1.00	0.00	4.70	11.09	-1.08
Pxmp4	17.25	16.36	32.53	40.93	1.00	0.00	16.80	36.73	-1.08
Plcg1	12.12	10.02	25.84	23.29	1.00	0.00	11.07	24.56	-1.08
Gtpbp2	72.85	86.39	155.44	184.08	1.00	0.00	79.62	169.76	-1.08
2310003L22Rik	34.63	34.47	72.31	76.28	1.00	0.00	34.55	74.29	-1.08
Miip	19.53	32.91	55.33	57.98	1.00	0.00	26.22	56.66	-1.08
Myo1h	0.62	0.86	3.25	2.12	1.00	0.00	0.74	2.68	-1.08
A430033K04Rik	107.92	56.92	181.07	169.93	1.00	0.00	82.42	175.50	-1.08
Cybrd1	11.81	10.37	24.75	24.41	1.00	0.00	11.09	24.58	-1.08
Prpf40b	51.27	54.06	105.35	119.57	1.00	0.00	52.66	112.46	-1.08
Fcer2a	14.19	15.27	30.48	34.04	1.00	0.00	14.73	32.26	-1.08
Pdzd4	20.49	20.11	41.24	46.81	1.00	0.00	20.30	44.02	-1.08
Slc1a5	11.42	13.19	29.13	25.10	1.00	0.00	12.30	27.11	-1.08
Repin1	33.19	33.58	74.78	68.50	1.00	0.00	33.38	71.64	-1.08
Zfp935	23.61	15.16	43.24	40.86	1.00	0.00	19.38	42.05	-1.08
Fam169b	311.41	245.95	562.92	615.93	1.00	0.00	278.68	589.43	-1.08
Zdhhc20	18.92	13.29	35.13	35.08	1.00	0.00	16.10	35.11	-1.08
Gyltl1b	0.22	0.47	0.76	2.91	0.91	0.09	0.34	1.84	-1.08
Arid3b	138.54	121.06	265.91	284.23	1.00	0.00	129.80	275.07	-1.08
Gigyf1	15.13	22.04	37.51	43.14	1.00	0.00	18.59	40.32	-1.08
Zfp937	71.96	61.86	144.30	140.05	1.00	0.00	66.91	142.17	-1.08
Klhl22	23.76	27.21	49.25	60.39	1.00	0.00	25.49	54.82	-1.08
Tnfsf10	15.29	13.41	35.10	27.53	1.00	0.00	14.35	31.32	-1.07
Erc1	10.06	7.30	19.55	19.20	1.00	0.00	8.68	19.37	-1.07
Rbm45	73.43	59.92	156.72	126.17	1.00	0.00	66.68	141.45	-1.07
Trim43b	142.08	94.58	243.93	256.29	1.00	0.00	118.33	250.11	-1.07
Gm996	8.44	7.73	17.05	19.16	1.00	0.00	8.08	18.11	-1.07
Zfp324	22.87	19.04	43.88	46.43	1.00	0.00	20.95	45.16	-1.07
Cdk2ap1	132.74	136.56	226.03	342.38	0.98	0.02	134.65	284.21	-1.07
Liph	6.72	5.66	13.78	14.44	1.00	0.00	6.19	14.11	-1.07
Ambra1	60.19	45.72	105.98	118.79	1.00	0.00	52.95	112.39	-1.07
Wash	129.78	107.08	237.19	262.78	1.00	0.00	118.43	249.99	-1.07
Fbxl17	40.60	32.25	73.73	81.46	1.00	0.00	36.42	77.59	-1.07
Eif4e1b	1.77	0.81	2.57	5.04	0.97	0.03	1.29	3.80	-1.07
Gm10391	0.00	1.04	2.84	1.54	0.95	0.05	0.52	2.19	-1.07
Gm10394	0.00	1.04	2.84	1.54	0.95	0.05	0.52	2.19	-1.07
Ehd4	50.07	39.48	98.25	91.75	1.00	0.00	44.78	95.00	-1.07
Mrpl27	697.35	537.10	1309.59	1281.28	1.00	0.00	617.23	1295.43	-1.07
2610524H06Rik	157.56	166.97	327.01	355.74	1.00	0.00	162.27	341.38	-1.07
Cdk4	46.82	46.46	97.60	100.20	1.00	0.00	46.64	98.90	-1.07
Tmem106c	89.07	86.69	187.00	183.59	1.00	0.00	87.88	185.30	-1.07
Btn1a1	0.64	1.02	2.22	3.45	1.00	0.00	0.83	2.84	-1.07
Ighmbp2	21.79	19.02	43.52	44.19	1.00	0.00	20.41	43.85	-1.07
Samd1	5.81	3.97	9.35	13.33	1.00	0.00	4.89	11.34	-1.07
Trim56	3.58	1.72	5.95	7.36	1.00	0.00	2.65	6.65	-1.07
Cd302	11.75	7.14	17.98	23.78	1.00	0.00	9.45	20.88	-1.07
Ankrd33	457.69	467.28	985.40	953.52	1.00	0.00	462.48	969.46	-1.07
Prr11	29.09	27.90	59.56	61.92	1.00	0.00	28.49	60.74	-1.07
Megf8	28.47	33.49	62.14	69.73	1.00	0.00	30.98	65.93	-1.07
Fam92a	36.39	32.40	72.04	74.06	1.00	0.00	34.39	73.05	-1.07
Aoc2	13.53	15.18	31.50	30.73	1.00	0.00	14.36	31.11	-1.06
Rtp3	29.18	17.40	52.12	47.45	1.00	0.00	23.29	49.78	-1.06
Cops7b	33.75	34.85	72.82	72.78	1.00	0.00	34.30	72.80	-1.06
Pnpt1	24.52	32.52	62.56	58.85	1.00	0.00	28.52	60.70	-1.06
Gm10408	5.36	0.00	7.30	6.09	0.85	0.15	2.68	6.69	-1.06
Pik3r5	15.26	7.72	28.19	22.02	1.00	0.00	11.49	25.10	-1.06
Tbc1d14	42.04	37.54	80.56	87.89	1.00	0.00	39.79	84.22	-1.06
Slc9a5	36.75	40.60	74.59	89.20	1.00	0.00	38.67	81.90	-1.06
Irf9	22.87	20.58	46.24	46.66	1.00	0.00	21.72	46.45	-1.06
Wdr25	31.63	24.35	55.82	63.24	1.00	0.00	27.99	59.53	-1.06
Spata6	10.55	7.16	19.98	19.13	0.65	0.35	8.86	19.56	-1.06
Polm	8.00	10.38	20.19	20.26	1.00	0.00	9.19	20.22	-1.06
Gm20172	13.37	9.74	27.79	22.51	1.00	0.00	11.55	25.15	-1.06
Zfp383	8.42	5.81	18.93	12.85	1.00	0.00	7.12	15.89	-1.06
Ddx17	1174.84	914.69	2234.58	2115.52	1.00	0.00	1044.76	2175.05	-1.06
Chrna1	8.61	7.06	16.95	17.83	1.00	0.00	7.84	17.39	-1.06
Abca2	37.47	36.29	74.75	80.86	1.00	0.00	36.88	77.80	-1.06
Fam115a	31.82	23.59	57.14	60.19	1.00	0.00	27.71	58.67	-1.06
Trim61	1.50	2.39	4.18	6.04	1.00	0.00	1.94	5.11	-1.06
Gm5082	1.93	1.33	3.28	5.66	0.90	0.10	1.63	4.47	-1.05
Cd2ap	26.92	22.76	50.03	55.31	1.00	0.00	24.84	52.67	-1.05
Casc3	76.90	78.19	169.70	154.34	1.00	0.00	77.55	162.02	-1.05
Celf6	3.74	3.63	7.15	10.29	1.00	0.00	3.68	8.72	-1.05
Tmod3	32.96	24.86	60.52	61.58	1.00	0.00	28.91	61.05	-1.05
Rg9mtd2	18.49	16.83	34.21	41.18	1.00	0.00	17.66	37.69	-1.05
Phyhd1	107.86	108.82	203.11	248.03	1.00	0.00	108.34	225.57	-1.05
Sh3rf3	3.34	1.79	6.33	6.44	1.00	0.00	2.56	6.38	-1.05
Adcy7	5.18	4.34	8.69	13.16	1.00	0.00	4.76	10.93	-1.05
Nanog	9.23	7.03	21.88	13.94	0.99	0.01	8.13	17.91	-1.05
B230312A22Rik	8.66	9.36	16.34	23.12	1.00	0.00	9.01	19.73	-1.05
Spdef	0.57	0.51	1.18	3.19	0.94	0.06	0.54	2.18	-1.05
Inca1	9.45	12.75	19.20	28.88	0.98	0.02	11.10	24.04	-1.05
Zmym6	54.98	45.64	104.28	106.08	1.00	0.00	50.31	105.18	-1.05
Ggcx	34.04	30.29	69.21	66.04	1.00	0.00	32.17	67.63	-1.05
Alox8	35.76	29.53	69.69	67.54	1.00	0.00	32.65	68.62	-1.05
Scamp2	55.45	59.55	119.29	120.79	1.00	0.00	57.50	120.04	-1.05
Serpinb9	13.47	9.11	23.74	25.11	1.00	0.00	11.29	24.43	-1.05
Xkr8	11.69	11.39	25.20	24.68	1.00	0.00	11.54	24.94	-1.05
Ybey	38.94	33.49	74.47	77.48	1.00	0.00	36.22	75.97	-1.05
Tirap	51.41	41.52	98.05	96.23	1.00	0.00	46.47	97.14	-1.05
Cpa4	0.70	0.90	1.78	3.66	0.97	0.03	0.80	2.72	-1.05
Gga2	26.99	24.04	50.58	57.03	1.00	0.00	25.52	53.80	-1.05
Slc52a2	22.79	19.54	44.13	45.47	1.00	0.00	21.17	44.80	-1.05
Fam118a	40.70	38.91	77.88	88.58	1.00	0.00	39.81	83.23	-1.05
E2f2	0.31	0.88	1.85	2.72	1.00	0.00	0.59	2.29	-1.05
Gm6251	15.08	9.73	34.32	18.99	0.93	0.07	12.41	26.66	-1.04
Pla2g10	1.95	0.20	4.22	2.34	0.91	0.09	1.08	3.28	-1.04
Ccdc14	15.86	12.47	30.97	29.59	1.00	0.00	14.17	30.28	-1.04
Amigo1	22.18	20.11	42.13	47.22	1.00	0.00	21.14	44.67	-1.04
Gfm2	33.32	26.43	57.92	67.42	1.00	0.00	29.87	62.67	-1.04
Ttc18	10.96	11.09	23.20	24.37	1.00	0.00	11.02	23.79	-1.04
Car5b	29.31	22.21	54.07	54.26	1.00	0.00	25.76	54.16	-1.04
1700025K23Rik	40.66	56.01	81.33	120.08	0.96	0.04	48.34	100.71	-1.04
Nrg4	5.78	2.54	7.72	11.54	0.98	0.02	4.16	9.63	-1.04
Prkx	16.27	12.80	33.06	28.97	1.00	0.00	14.54	31.01	-1.04
Hyal1	16.61	13.65	31.18	33.28	1.00	0.00	15.13	32.23	-1.04
Ces1g	1.82	1.29	2.89	5.62	0.97	0.03	1.55	4.26	-1.04
Rdm1	21.21	28.82	42.82	62.30	0.98	0.02	25.02	52.56	-1.04
Cd47	67.16	64.87	126.48	147.43	1.00	0.00	66.02	136.96	-1.04
Mtfmt	43.00	41.17	88.63	86.75	1.00	0.00	42.08	87.69	-1.04
Wbp1	112.34	137.15	224.24	291.07	1.00	0.00	124.74	257.65	-1.04
Gpr183	7.42	3.86	12.92	12.39	1.00	0.00	5.64	12.66	-1.04
Dnm1l	103.29	80.74	183.33	197.18	1.00	0.00	92.02	190.26	-1.04
Ticam1	9.69	7.74	14.98	22.96	1.00	0.00	8.71	18.97	-1.04
Ppfia4	1.96	1.36	5.21	3.71	1.00	0.00	1.66	4.46	-1.04
LOC639910	22.82	11.34	34.47	37.76	1.00	0.00	17.08	36.12	-1.04
2810002N01Rik	193.92	187.86	371.60	414.10	1.00	0.00	190.89	392.85	-1.04
Nsmaf	25.34	22.58	46.06	54.38	1.00	0.00	23.96	50.22	-1.04
Zkscan2	46.21	39.01	83.16	93.74	1.00	0.00	42.61	88.45	-1.04
Mdga1	14.57	11.36	24.63	30.66	1.00	0.00	12.97	27.64	-1.04
Dhx35	20.49	18.14	38.05	43.25	1.00	0.00	19.31	40.65	-1.04
Fbxo18	33.32	30.76	64.10	69.34	1.00	0.00	32.04	66.72	-1.04
Ano1	0.53	0.49	2.71	1.48	1.00	0.00	0.51	2.09	-1.04
Kank3	8.95	10.53	22.15	19.87	1.00	0.00	9.74	21.01	-1.04
Ppp1r3f	6.75	9.37	14.96	20.15	1.00	0.00	8.06	17.56	-1.03
Ctnnal1	16.36	10.40	25.71	31.23	1.00	0.00	13.38	28.47	-1.03
As3mt	34.99	37.30	68.98	81.13	1.00	0.00	36.15	75.05	-1.03
Zfp598	54.27	60.05	106.05	130.11	1.00	0.00	57.16	118.08	-1.03
2510049J12Rik	25.74	21.63	48.99	50.09	1.00	0.00	23.69	49.54	-1.03
Dnahc17	0.67	0.69	2.28	2.61	1.00	0.00	0.68	2.44	-1.03
Cyp4f17	17.84	13.22	33.45	32.21	0.58	0.42	15.53	32.83	-1.03
Kcng4	6.82	7.44	17.67	13.61	1.00	0.00	7.13	15.64	-1.03
Sh3bp5	17.42	12.50	36.51	26.79	1.00	0.00	14.96	31.65	-1.03
Krt10	29.40	22.76	56.14	52.68	1.00	0.00	26.08	54.41	-1.03
Ralyl	17.79	17.07	33.41	40.00	1.00	0.00	17.43	36.70	-1.03
Cdc123	739.02	584.35	1279.59	1428.72	1.00	0.00	661.68	1354.15	-1.03
Zfp750	2.29	0.87	3.53	5.03	1.00	0.00	1.58	4.28	-1.03
Plcb4	57.74	45.18	102.98	109.46	1.00	0.00	51.46	106.22	-1.03
Ttc14	61.57	50.37	108.19	122.67	1.00	0.00	55.97	115.43	-1.03
Dtx4	6.42	5.45	10.78	15.57	1.00	0.00	5.94	13.17	-1.03
Lrrc45	25.80	33.37	49.97	72.96	0.96	0.04	29.59	61.47	-1.03
Thap3	41.76	55.83	82.40	118.95	0.97	0.03	48.80	100.68	-1.03
Kctd14	2.10	4.29	7.19	7.92	0.99	0.01	3.19	7.56	-1.03
Nexn	5.20	4.89	9.36	13.33	1.00	0.00	5.05	11.35	-1.03
C8a	6.77	6.01	13.37	14.81	0.75	0.25	6.39	14.09	-1.03
H2-D1	59.94	61.69	128.11	121.89	1.00	0.00	60.82	125.00	-1.03
Loxl2	24.99	16.42	44.04	42.37	1.00	0.00	20.70	43.21	-1.03
Zxdc	59.93	51.28	116.99	111.38	1.00	0.00	55.60	114.19	-1.03
Btc	31.78	23.54	56.75	57.91	1.00	0.00	27.66	57.33	-1.03
Sun2	12.61	11.97	23.62	28.48	1.00	0.00	12.29	26.05	-1.02
Stat3	43.88	38.57	84.69	85.11	1.00	0.00	41.22	84.90	-1.02
Zufsp	22.71	20.32	38.87	50.74	1.00	0.00	21.52	44.81	-1.02
Smarcd3	4.69	8.11	13.39	14.69	1.00	0.00	6.40	14.04	-1.02
Pdcd4	56.01	42.90	106.89	96.18	1.00	0.00	49.46	101.53	-1.02
Vmn2r57	1.16	0.76	3.80	2.17	1.00	0.00	0.96	2.99	-1.02
Ttc13	24.58	19.46	42.94	48.57	1.00	0.00	22.02	45.76	-1.02
Lpcat4	15.32	9.96	27.96	25.46	1.00	0.00	12.64	26.71	-1.02
Eml4	24.03	18.96	45.87	43.52	1.00	0.00	21.50	44.69	-1.02
Pgcp	16.06	10.78	29.35	27.20	1.00	0.00	13.42	28.27	-1.02
Dcaf15	20.61	25.11	46.92	47.90	1.00	0.00	22.86	47.41	-1.02
Cd59a	170.90	161.79	328.61	348.19	1.00	0.00	166.35	338.40	-1.02
Ptpn9	9.03	8.94	16.81	21.67	1.00	0.00	8.98	19.24	-1.02
Trmt1	29.51	32.93	56.70	71.94	1.00	0.00	31.22	64.32	-1.02
Ralgapa2	30.24	23.41	54.36	56.34	1.00	0.00	26.83	55.35	-1.02
Cdk2ap2	210.70	272.80	527.29	453.40	1.00	0.00	241.75	490.34	-1.02
Fam65a	29.69	27.26	54.11	63.19	1.00	0.00	28.47	58.65	-1.02
Amy2a2	17.53	13.23	31.65	32.61	1.00	0.00	15.38	32.13	-1.02
Amy2a3	17.53	13.23	31.65	32.61	1.00	0.00	15.38	32.13	-1.02
Amy2a4	17.53	13.23	31.65	32.61	1.00	0.00	15.38	32.13	-1.02
Pcgf6	38.63	31.92	77.75	66.92	1.00	0.00	35.27	72.34	-1.02
Agrn	9.04	10.98	26.53	15.95	0.83	0.17	10.01	21.24	-1.01
1110002B05Rik	47.91	51.70	101.78	101.52	1.00	0.00	49.81	101.65	-1.01
4933425O20Rik	0.50	0.42	0.34	3.55	0.77	0.23	0.46	1.94	-1.01
Tex13	0.79	1.68	1.58	5.45	0.69	0.31	1.24	3.51	-1.01
Tprkb	117.64	105.10	214.87	236.65	1.00	0.00	111.37	225.76	-1.01
Tll1	4.17	3.05	10.39	6.21	0.98	0.02	3.61	8.30	-1.01
Preb	30.75	35.14	66.56	68.33	1.00	0.00	32.94	67.44	-1.01
Nedd4l	73.10	57.55	128.93	136.52	1.00	0.00	65.32	132.73	-1.01
Zfp692	94.37	110.50	171.33	243.73	0.99	0.01	102.44	207.53	-1.01
Sh2b3	7.81	7.23	13.57	18.76	1.00	0.00	7.52	16.17	-1.01
Serinc4	169.49	181.68	358.95	350.75	1.00	0.00	175.58	354.85	-1.01
Zfp12	89.73	70.29	170.59	153.79	1.00	0.00	80.01	162.19	-1.01
Cdk10	48.42	56.50	106.17	107.19	1.00	0.00	52.46	106.68	-1.01
Kif24	13.73	9.34	23.15	25.31	1.00	0.00	11.53	24.23	-1.01
Slc25a28	105.37	108.80	196.52	236.74	1.00	0.00	107.09	216.63	-1.01
B4galt2	34.44	36.26	69.76	74.62	1.00	0.00	35.35	72.19	-1.01
Trub1	33.06	31.92	65.97	66.87	1.00	0.00	32.49	66.42	-1.01
Sfxn2	78.35	64.31	142.04	147.10	1.00	0.00	71.33	144.57	-1.01
Lins	22.13	18.98	40.72	43.96	1.00	0.00	20.56	42.34	-1.01
Acadvl	181.08	225.37	369.43	449.38	1.00	0.00	203.22	409.41	-1.01
Xpo7	45.69	39.13	84.43	87.97	1.00	0.00	42.41	86.20	-1.01
Ccdc157	44.53	41.16	82.99	91.14	1.00	0.00	42.84	87.07	-1.01
Aldh5a1	13.40	9.84	21.80	26.88	1.00	0.00	11.62	24.34	-1.01
Spsb3	65.02	72.15	134.13	143.29	1.00	0.00	68.58	138.71	-1.01
Lta4h	35.82	39.84	72.42	81.47	1.00	0.00	37.83	76.94	-1.01
Scmh1	62.92	48.79	112.96	113.21	1.00	0.00	55.86	113.09	-1.00
Mrpl1	47.18	43.79	91.99	92.54	1.00	0.00	45.48	92.27	-1.00
Znf512b	45.95	68.70	108.39	123.67	0.99	0.01	57.33	116.03	-1.00
Fam164c	14.22	14.16	29.94	28.99	1.00	0.00	14.19	29.47	-1.00
Elovl2	237.48	190.18	431.48	428.21	1.00	0.00	213.83	429.85	-1.00
Sh3glb2	42.83	46.27	88.95	91.68	1.00	0.00	44.55	90.31	-1.00
Fam73b	22.47	21.55	43.38	46.87	1.00	0.00	22.01	45.13	-1.00
Kdelc1	14.98	14.80	33.21	28.51	1.00	0.00	14.89	30.86	-1.00
Atn1	106.75	107.93	191.57	240.78	1.00	0.00	107.34	216.17	-1.00
Angel1	22.06	25.68	51.11	46.59	1.00	0.00	23.87	48.85	-1.00
Atp9b	26.14	23.05	47.80	52.81	1.00	0.00	24.60	50.31	-1.00
Ulk3	26.32	26.23	50.24	57.09	1.00	0.00	26.27	53.66	-1.00
Ano8	4.39	5.79	11.93	10.45	1.00	0.00	5.09	11.19	-1.00
Tas2r137	1.43	1.43	5.32	2.40	0.75	0.25	1.43	3.86	-1.00
Osbpl6	43.07	36.38	83.70	77.20	1.00	0.00	39.72	80.45	-1.00
Ptger1	30.61	18.10	50.19	49.23	1.00	0.00	24.36	49.71	-1.00
Tmem186	17.23	17.42	32.94	38.36	1.00	0.00	17.33	35.65	-1.00
Epn1	46.66	40.12	88.00	87.48	1.00	0.00	43.39	87.74	-1.00
Pcdhb5	8.12	5.64	14.54	14.94	0.81	0.19	6.88	14.74	-1.00
Slc7a14	99.01	73.36	165.63	180.78	1.00	0.00	86.18	173.21	-1.00
BC024978	32.58	30.79	64.25	64.36	1.00	0.00	31.69	64.30	-1.00
Cox16	45.44	39.99	87.50	85.05	1.00	0.00	42.71	86.28	-1.00
Dok3	8.56	9.66	16.75	21.60	1.00	0.00	9.11	19.18	-1.00
Dcdc2c	902.73	613.36	1502.85	1522.17	1.00	0.00	758.04	1512.51	-1.00
Gata1	0.26	0.67	1.01	2.83	0.90	0.10	0.47	1.92	-1.00
Sgsm2	8.29	7.61	15.76	17.92	1.00	0.00	7.95	16.84	-1.00
Tyk2	14.42	14.15	26.09	32.83	1.00	0.00	14.29	29.46	-0.99
Doc2b	155.00	129.69	265.40	303.60	1.00	0.00	142.34	284.50	-0.99
AI846148	17.16	15.87	31.39	36.36	0.97	0.03	16.51	33.87	-0.99
C230096C10Rik	35.91	37.37	76.36	71.51	1.00	0.00	36.64	73.94	-0.99
Adat1	15.73	13.10	27.68	31.70	1.00	0.00	14.42	29.69	-0.99
Exosc5	17.93	22.26	43.33	38.64	1.00	0.00	20.09	40.99	-0.99
Mum1l1	1.22	0.72	2.32	3.53	1.00	0.00	0.97	2.92	-0.99
Dock4	3.16	2.73	6.09	7.61	1.00	0.00	2.95	6.85	-0.99
1700109H08Rik	11.63	4.35	17.94	15.85	0.97	0.03	7.99	16.89	-0.99
Kbtbd10	20.96	22.44	38.55	49.80	1.00	0.00	21.70	44.17	-0.99
Trim43c	33.33	14.41	42.73	54.22	0.95	0.05	23.87	48.48	-0.99
Gata5	26.84	20.89	47.35	49.55	1.00	0.00	23.86	48.45	-0.99
Lrfn3	12.99	11.78	27.65	23.55	1.00	0.00	12.38	25.60	-0.99
Aplp1	121.56	120.01	225.30	256.60	1.00	0.00	120.79	240.95	-0.99
Zmym1	20.69	15.80	36.42	38.03	1.00	0.00	18.25	37.23	-0.99
D17H6S53E	33.65	33.47	62.86	72.43	1.00	0.00	33.56	67.65	-0.99
Lsm6	119.80	102.90	208.35	235.65	1.00	0.00	111.35	222.00	-0.99
Slc37a4	21.10	24.43	42.03	50.31	1.00	0.00	22.77	46.17	-0.99
Dnahc7b	36.16	32.90	66.25	72.70	1.00	0.00	34.53	69.47	-0.99
Slc25a19	91.81	99.12	160.94	219.68	1.00	0.00	95.46	190.31	-0.99
Pitpnm1	359.64	387.05	734.73	748.07	1.00	0.00	373.34	741.40	-0.99
Ercc4	17.18	14.41	30.71	33.88	1.00	0.00	15.79	32.30	-0.99
Vsig8	0.14	0.31	0.84	2.02	0.94	0.06	0.23	1.43	-0.99
4930539E08Rik	68.64	52.90	114.10	128.62	1.00	0.00	60.77	121.36	-0.99
Ccr2	15.00	10.86	27.51	25.64	1.00	0.00	12.93	26.58	-0.99
Hnrnph3	264.98	189.05	473.04	427.76	1.00	0.00	227.02	450.40	-0.99
Dcp1b	19.46	17.72	36.48	39.06	1.00	0.00	18.59	37.77	-0.98
Cbx6	20.50	19.58	40.42	40.84	1.00	0.00	20.04	40.63	-0.98
Kcnj13	22.64	12.16	32.88	37.90	1.00	0.00	17.40	35.39	-0.98
Gtf3c2	123.86	128.33	225.57	275.11	1.00	0.00	126.10	250.34	-0.98
Tnfrsf11a	7.91	4.60	15.49	11.19	1.00	0.00	6.25	13.34	-0.98
C2cd2	31.35	24.32	50.42	61.58	1.00	0.00	27.84	56.00	-0.98
Stk32a	19.09	15.54	27.78	42.59	0.98	0.02	17.32	35.19	-0.98
Plekha1	101.31	90.19	187.81	192.47	1.00	0.00	95.75	190.14	-0.98
Padi4	0.81	0.72	1.78	3.19	0.99	0.01	0.76	2.49	-0.98
Rbck1	56.49	55.24	112.62	110.02	1.00	0.00	55.86	111.32	-0.98
Trim11	37.78	33.73	71.75	71.41	1.00	0.00	35.75	71.58	-0.98
Pde8b	161.24	145.16	281.25	325.62	1.00	0.00	153.20	303.44	-0.98
Amigo3	12.45	13.48	27.37	25.76	0.93	0.07	12.96	26.57	-0.98
Unkl	42.83	39.24	70.67	93.15	1.00	0.00	41.03	81.91	-0.98
Rccd1	15.25	13.05	26.08	31.67	1.00	0.00	14.15	28.87	-0.98
Higd1b	4.68	3.95	6.44	12.52	0.65	0.35	4.32	9.48	-0.98
Gdf15	1.56	1.30	2.11	5.45	0.79	0.21	1.43	3.78	-0.98
Eaf2	134.85	114.40	223.57	269.69	1.00	0.00	124.63	246.63	-0.98
Tjap1	48.70	52.38	95.00	106.02	1.00	0.00	50.54	100.51	-0.98
Fyco1	278.19	221.65	481.46	504.57	1.00	0.00	249.92	493.01	-0.98
Mocs2	281.24	262.25	522.78	548.96	1.00	0.00	271.75	535.87	-0.98
2810006K23Rik	169.28	127.89	279.46	307.40	1.00	0.00	148.58	293.43	-0.98
Lmnb2	25.10	24.68	49.11	50.69	1.00	0.00	24.89	49.90	-0.98
Vmn1r65	45.32	31.52	77.63	75.29	1.00	0.00	38.42	76.46	-0.97
Fbxo32	11.66	8.76	19.15	22.90	1.00	0.00	10.21	21.02	-0.97
Sirt5	11.89	9.05	17.52	25.54	1.00	0.00	10.47	21.53	-0.97
Myo10	32.31	31.98	61.55	66.63	1.00	0.00	32.15	64.09	-0.97
Hmmr	173.65	116.58	278.51	293.26	1.00	0.00	145.11	285.89	-0.97
Isoc1	44.00	35.90	76.70	82.09	1.00	0.00	39.95	79.39	-0.97
Clca2	13.49	10.96	26.07	23.84	1.00	0.00	12.22	24.96	-0.97
Tpx2	68.01	51.73	111.86	125.13	1.00	0.00	59.87	118.49	-0.97
Disp1	5.56	3.26	9.74	9.50	1.00	0.00	4.41	9.62	-0.97
Wdr85	63.42	61.17	126.97	119.32	1.00	0.00	62.29	123.14	-0.97
Dlg4	504.23	482.59	872.86	1064.47	1.00	0.00	493.41	968.67	-0.97
Stx4a	60.85	67.42	100.63	152.86	0.94	0.06	64.14	126.75	-0.97
Dtx3	202.53	243.14	377.59	498.11	0.99	0.01	222.83	437.85	-0.97
Adamts15	4.12	3.26	8.17	8.23	0.87	0.13	3.69	8.20	-0.97
Tctex1d1	0.52	1.10	1.03	4.07	0.74	0.26	0.81	2.55	-0.97
Vmac	26.02	32.54	57.87	58.78	1.00	0.00	29.28	58.32	-0.97
Ccdc46	8.26	5.54	12.74	16.22	1.00	0.00	6.90	14.48	-0.97
Ankrd52	50.80	41.85	88.60	94.75	1.00	0.00	46.32	91.68	-0.97
[truncated: 5,771 more rows]

## Sheet: D) rd7 Rods vs WT Rods
geneID	rd7 Rods Rep1	rd7 Rods Rep2	WT rods Rep1	WT rods Rep2	PPDE	PPEE	avgTPM rd7 Rods	avgTPM WT rods	log2 fold change
[truncated: 6,178 more rows]

[truncated: 1 more sheets: E) rd7 Rods vs Cones]
