# Supplementary material for: Epigenomic landscapes of retinal rods and cones
Source: eLife. 2016 Mar 7;5:e11613. doi: 10.7554/eLife.11613 (PMC4798964; doi:10.7554/eLife.11613)
Supplement: Supplementary file 6. — DOI: http://dx.doi.org/10.7554/eLife.11613.033 [file elife-11613-supp6.xlsx]

## Sheet: A) In vivo electroporation
	chr:start-end (mm10)	Size	Genomic region	Distance to closest TSS (bp)	Closest photoreceptor gene	Distance to closest photoreceptor TSS (bp)	DiffBind ATAC-seq peak classification	Reporter expression in WT or Nrl het (% GFP+TdT+/TdT+)	Reporter expression in Nrl KO (% GFP+TdT+/TdT+)	n (WT or het)	n (Nrl KO)
Near rod-specific genes
	chr4:155538001-155538613	612bp	intron	23780	Gnb1	46640	WT-enriched	none	N/A	2	0
	chr5:72608180-72608804	624bp	intron	20631	Cnga1	33948	WT-enriched	none	N/A	2	0
	chr6:115930099-115930659	560bp	intergenic	1269	Rho	1269	WT-enriched	none	N/A	2	0
	chr6:115933952-115934624	672bp	intron	2025	Rho	2025	WT-enriched	none	none	3	1
Figure 4 (Nr2e3 -2.8 kb)	chr9:59952836-59953169	333bp	intergenic	1542	Nr2e3	2758	WT-enriched	strong (95%)	none (0%)	6	6
	chr14:55521018-55521717	699bp	intron	2474	Nrl	2474	WT-enriched	none	N/A	2	0
	chr14:55526669-55527164	495bp	intergenic	1705	Nrl	1705	WT-enriched	none	N/A	2	0
	chr18:61217032-61217744	712bp	intergenic	2756	Pde6a	2756	WT-enriched	none	none	3	1
	chr18:61246062-61246577	515bp	intron	25563	Pde6a	25563	WT-enriched	none	N/A	2	0
Near cone-specific genes
	chr1:37239159-37239782	623bp	intron	19898	Cnga3	19898	Nrl KO-enriched	none	none	3	2
Figure 4 (Gnat2 +1.0 kb)	chr3:108094100-108094499	399bp	intron	1032	Gnat2	1032	Nrl KO-enriched	none (0%)	strong (84%)	7	12
	chr4:19329708-19330323	615bp	intron	48858	Cngb3	48858	Nrl KO-enriched	none	none	2	2
	chr4:19330660-19331314	654bp	intron	49810	Cngb3	49810	Nrl KO-enriched	none	none	1	2
	chr4:19332924-19333283	359bp	intron	52074	Cngb3	52074	Nrl KO-enriched	N/A	none	0	5
	chr6:124847242-124847710	468bp	intron	6968	Gnb3	6968	Shared	none	none	1	2
Figure 4 (Pde6h -0.8 kb)	chr6:136953244-136953703	459bp	intergenic	821	Pde6h	821	Nrl KO-enriched	none (0%)	weak (35%)	9	10
Figure 4 (Pde6h -4.6 kb)	chr6:136949362-136949941	579bp	intergenic	4583	Pde6h	4583	Nrl KO-enriched	none (0%)	weak (44%)	7	5
Figure 4 (Opn1sw -1 bp)	chr6:29380513-29381013	500bp	intergenic	1	Opn1sw	1	Nrl KO-enriched	none (0%)	weak (58%)	2	5
Figure 4 (Thrb -9.1 kb)	chr14:17972101-17972570	469bp	intron	9075	Thrb	9075	Nrl KO-enriched	weak (38%)	weak (51%)	4	3
	chr14:17990270-17990900	630bp	intron	8626	Thrb	8626	Nrl KO-enriched	none	none	1	4
	chr19:38131832-38132370	538bp	intergenic	412	Pde6c	412	Nrl KO-enriched	N/A	none	0	2
	chr19:38134000-38134488	488bp	intron	1219	Pde6c	1219	Nrl KO-enriched	none	none	1	3
	chr19:38156037-38156473	436bp	intron	23256	Pde6c	23256	Nrl KO-enriched	N/A	none	0	2
	chrX:100601499-100602190	691bp	intergenic	3308	Arr3	3308	Nrl KO-enriched	none	none	3	4
	chrX:74123300-74123899	599bp	intergenic	3568	Opn1mw	3568	1 Nrl KO-enriched; 1 shared	none	none	3	4
Negative controls
from Hsiau et al., 2007	chr11:109284855-109286316	1461bp	intron	11865	Rgs9	11865	N/A	none	none	1	2
	empty vector control	0bp	N/A	N/A	N/A	N/A	N/A	none	none	2	2
