# Supplementary material for: Epigenomic landscapes of retinal rods and cones
Source: eLife. 2016 Mar 7;5:e11613. doi: 10.7554/eLife.11613 (PMC4798964; doi:10.7554/eLife.11613)
Supplement: Supplementary file 7 — DOI: http://dx.doi.org/10.7554/eLife.11613.034 [file elife-11613-supp7.xlsx]

## Sheet: A) DMVs
chr	start	end	Rod_mCG/CG	Rd7_mCG/CG	Cone_mCG/CG	Gene	FC_Rd7.vs.Rod	FDR_Rd7.vs.Rod	FC_Cone.vs.Rod	FDR_Cone.vs.Rod	FC_Cone.vs.Rd7	FDR_Cone.vs.Rd7	status_k27	status_k4
chr17	15035116	15045663	0	0.024390243902439	0.125	2210404J11Rik	Inf	1	Inf	0.124606583661593	5.125	0.148838743206785	NA	NA
chr17	15035116	15045663	0	0.024390243902439	0.125	Gm3417	Inf	1	Inf	0.124606583661593	5.125	0.148838743206785	NA	NA
chr17	15035116	15045663	0	0.024390243902439	0.125	Gm3448	Inf	1	Inf	0.124606583661593	5.125	0.148838743206785	NA	NA
chr17	15035116	15045663	0	0.024390243902439	0.125	Tcte3	Inf	1	Inf	0.124606583661593	5.125	0.148838743206785	NA	NA
chr19	8925087	8931196	0.0221314266258086	0.0514313440077632	0.29	B3gat3	2.32390549770462	7.47797307869721e-08	13.1035384615385	6.85023185876125e-203	5.63858490566038	3.16086763569591e-112	NA	H3K4me3
chr19	8925087	8931196	0.0221314266258086	0.0514313440077632	0.29	Eml3	2.32390549770462	7.47797307869721e-08	13.1035384615385	6.85023185876125e-203	5.63858490566038	3.16086763569591e-112	NA	H3K4me3
chr19	8925087	8931196	0.0221314266258086	0.0514313440077632	0.29	Rom1	2.32390549770462	7.47797307869721e-08	13.1035384615385	6.85023185876125e-203	5.63858490566038	3.16086763569591e-112	NA	H3K4me3
chr4	155521131	155541246	0.0672167784081141	0.207393483709273	0.851010101010101	Gnb1	3.08544218602773	9.87349965826816e-101	12.6606796868945	0	4.10335988281608	0	NA	H3K4me3
chr12	86420859	86428136	0.0306624888093107	0.103858520900322	0.355665467625899	Esrrb	3.38715234585866	5.97772974311682e-38	11.5993672215512	0	3.42451889881284	7.37962094803853e-146	NA	H3K4me3
chr9	59944479	59950320	0.0759426447158789	0.132129963898917	0.864218141346689	Nr2e3	1.73986518896266	3.7354480965357e-07	11.3798794416491	0	6.540667353908	0	NA	H3K4me3
chr18	61220097	61225387	0.0812036273701566	0.143949044585987	0.811931243680485	Pde6a	1.77269229525688	1.50200962104417e-09	9.99870658461349	0	5.64040731229364	0	NA	H3K4me3
chr9	58195193	58204986	0.0431139179013845	0.0777314730929516	0.336776602364655	1600029O15Rik	1.8029322519644	9.99980771703524e-17	7.81131984188892	0	4.33256426212244	1.22710579453195e-299	H3K27me3	NA
chr9	58195193	58204986	0.0431139179013845	0.0777314730929516	0.336776602364655	Islr2	1.8029322519644	9.99980771703524e-17	7.81131984188892	0	4.33256426212244	1.22710579453195e-299	H3K27me3	NA
chr14	105892555	105899407	0.0204335220212619	0.046064139941691	0.134096109839817	Spry2	2.2543416594437	4.99318018023788e-15	6.56255488898509	1.21185180767982e-152	2.91107377690235	3.45339849731147e-61	NA	H3K4me3
chr5	108386461	108401411	0.142820578448938	0.257425742574257	0.875256222547584	Pde6b	1.80244153447603	1.30018630332298e-32	6.1283621173717	0	3.40003378758869	0	NA	H3K4me3
chr14	70074329	70082305	0.030189724414901	0.044542447629548	0.181519884499278	Egr3	1.47541749694021	9.38907481570293e-05	6.01263800903343	6.82658867264796e-213	4.07521126833775	4.40524981191995e-118	H3K27me3	NA
chr17	84182808	84189362	0.0296916634944804	0.0895477687930518	0.166979682431279	Zfp36l2	3.01592293101727	1.26014780458484e-31	5.6237900736791	1.41713064397318e-138	1.86469953056201	1.70915129592329e-25	NA	H3K4me3
chr4	40846490	40855262	0.0869777669191302	0.195988740323716	0.45427435387674	B4galt1	2.25331998355328	3.26778782233364e-38	5.22287901802667	0	2.31785945012153	1.47375967213169e-111	NA	H3K4me3
chr4	40846490	40855262	0.0869777669191302	0.195988740323716	0.45427435387674	Mir5123	2.25331998355328	3.26778782233364e-38	5.22287901802667	0	2.31785945012153	1.47375967213169e-111	NA	H3K4me3
chr19	27322031	27329912	0.0913099870298314	0.130862329803328	0.475898578991363	Kcnv2	1.43316557213588	1.27238877829848e-06	5.21190063071506	5.79546759402422e-317	3.63663538396868	4.59040754302843e-192	NA	H3K4me3
chr14	55518625	55526367	0.0917923804653541	0.175854037267081	0.473050458715596	Nrl	1.91578033356978	2.24130147284428e-22	5.15348285246991	2.01957623055877e-310	2.69001761953946	2.66375169041156e-132	NA	H3K4me3
chr11	72131693	72137010	0.0472813238770686	0.099375	0.243609022556391	Pitpnm3	2.10178125	5.07407876639264e-10	5.15233082706767	1.11343423397351e-94	2.45141154773727	1.43728661232946e-32	NA	H3K4me3
chr1	4348745	4363508	0.0890571950901018	0.128170894526035	0.450349225630125	Rp1	1.43919752240524	5.33323848510781e-07	5.05685391477345	3.0185918146697e-276	3.51366218746837	4.08499504089893e-179	NA	H3K4me3
chr9	107675143	107682446	0.064735516372796	0.130246020260492	0.324458058435438	Gnat1	2.01197159702005	5.57697861703334e-19	5.01205638906105	3.79163359583805e-205	2.49111687087653	3.8998230459492e-79	NA	H3K4me3
chr9	107675143	107682446	0.064735516372796	0.130246020260492	0.324458058435438	Sema3f	2.01197159702005	5.57697861703334e-19	5.01205638906105	3.79163359583805e-205	2.49111687087653	3.8998230459492e-79	NA	H3K4me3
chr5	72637658	72645006	0.141465315666407	0.24617067833698	0.690677966101695	Cnga1	1.7401486518256	1.1390496949526e-17	4.88231311574917	0	2.80568738229755	8.65190001256362e-176	NA	H3K4me3
chr9	47529013	47534284	0.016193595342067	0.043542654028436	0.0766304347826087	Cadm1	2.68888119708185	8.67575020277438e-14	4.73214460185638	3.08777533304644e-54	1.75989352262644	6.95558039863515e-10	NA	H3K4me3
chr1	187603816	187610424	0.0819160555468872	0.134857676154923	0.338020741782387	Esrrg	1.64629113614648	1.0078482085297e-17	4.12642844587299	6.15844434255663e-277	2.50649982574275	1.68290009088856e-123	H3K27me3	NA
chr1	155732911	155744435	0.0752639346123283	0.316677175283733	0.309061674514758	Lhx4	4.20755541036863	0	4.10637147933711	0	0.975951848243716	0.367713318358058	H3K27me3	NA
chrX	160767514	160778156	0.0802919708029197	0.12388503468781	0.329170383586084	Rs1	1.54293179565727	0.000787204197026045	4.09966750466304	1.17247906315624e-55	2.65706333630687	2.40652863270021e-29	NA	H3K4me3
chr9	61367422	61375168	0.0196652719665272	0.0490541135063792	0.080527296174237	Tle3	2.49445385702652	6.77018386630022e-18	4.09489867779631	6.89851499067809e-65	1.64160129330978	8.48218335431403e-11	H3K27me3	NA
chr5	28156933	28180212	0.0610781745484627	0.117094017094017	0.242082937175455	En2	1.91711716926164	1.77736235320097e-50	3.96349332580943	0	2.06742362405316	9.97313387542996e-129	H3K27me3	NA
chr11	85829045	85834332	0.078267624781511	0.246689694876223	0.308538966802769	Tbx2	3.15187404197934	1.29652490158421e-101	3.94210208453464	9.4374939769574e-209	1.25071688526584	4.69472127991586e-10	H3K27me3	NA
chr1	150315924	150333258	0.13164812942366	0.236311239193084	0.514140127388535	2310030A07Rik	1.79502162489984	7.58407187130033e-36	3.90541156672244	0	2.175690539071	1.76129593463473e-141	NA	H3K4me3
chr1	150315924	150333258	0.13164812942366	0.236311239193084	0.514140127388535	Pdc	1.79502162489984	7.58407187130033e-36	3.90541156672244	0	2.175690539071	1.76129593463473e-141	NA	H3K4me3
chr11	84515219	84530852	0.0398243963624961	0.0581036257577491	0.153663528448629	1500016L03Rik	1.45899576804301	2.17989609704899e-09	3.85852749781635	1.68302633464487e-214	2.64464612052433	1.60990388644394e-108	H3K27me3	NA
chr11	84515219	84530852	0.0398243963624961	0.0581036257577491	0.153663528448629	Lhx1	1.45899576804301	2.17989609704899e-09	3.85852749781635	1.68302633464487e-214	2.64464612052433	1.60990388644394e-108	H3K27me3	NA
chr7	120974876	120983474	0.111467976572832	0.194233289646134	0.429248197734295	4933427G17Rik	1.74250305440167	4.22615623121186e-27	3.85086561119936	7.26340644290272e-298	2.20996204366577	2.28469104436594e-121	NA	H3K4me3
chr7	120974876	120983474	0.111467976572832	0.194233289646134	0.429248197734295	Cdr2	1.74250305440167	4.22615623121186e-27	3.85086561119936	7.26340644290272e-298	2.20996204366577	2.28469104436594e-121	NA	H3K4me3
chr15	66959959	66970485	0.127659574468085	0.288895399941401	0.483390607101947	Ndrg1	2.26301396620764	7.16938828117481e-76	3.78655975563192	0	1.67323746657094	1.35342023858881e-72	NA	H3K4me3
chr6	83695373	83705023	0.0967540574282147	0.22546270330903	0.363783533765032	Vax2os1	2.33026613355526	1.4483460001656e-57	3.75987884575214	3.50331416516547e-211	1.61349761368919	4.56570887274715e-40	H3K27me3	H3K4me3
chr6	83695373	83705023	0.0967540574282147	0.22546270330903	0.363783533765032	Vax2os2	2.33026613355526	1.4483460001656e-57	3.75987884575214	3.50331416516547e-211	1.61349761368919	4.56570887274715e-40	H3K27me3	H3K4me3
chr14	64572847	64579776	0.132688927943761	0.180629827688651	0.492957746478873	Intergenic	1.36130293979924	6.96691900319897e-05	3.7151385131984	8.05343831011869e-150	2.72910489251297	2.92488337685419e-90	NA	H3K4me3
chr15	53341744	53347622	0.0539419087136929	0.162797800855223	0.195523370638578	Ext1	3.01802076970067	1.48378074015427e-56	3.62470248645364	1.51650430749665e-99	1.20101972883809	0.000336352811037259	NA	H3K4me3
chr2	105658929	105678959	0.0558751027115859	0.11699064074874	0.200144366428243	Pax6	2.0937883792826	4.98991120391653e-73	3.5819954991643	0	1.71077246134665	4.51249167201084e-73	H3K27me3	NA
chr2	105658929	105678959	0.0558751027115859	0.11699064074874	0.200144366428243	Pax6os1	2.0937883792826	4.98991120391653e-73	3.5819954991643	0	1.71077246134665	4.51249167201084e-73	H3K27me3	NA
chr9	74846541	74865226	0.102980665950591	0.19648770697441	0.36508974638471	Gm16551	1.90800579080236	8.6851839732937e-93	3.5452261161321	0	1.85807932723373	1.15333025916684e-177	H3K27me3	NA
chr9	74846541	74865226	0.102980665950591	0.19648770697441	0.36508974638471	Onecut1	1.90800579080236	8.6851839732937e-93	3.5452261161321	0	1.85807932723373	1.15333025916684e-177	H3K27me3	NA
chr4	155490555	155496532	0.0535823637477036	0.184200079396586	0.186979166666667	Gnb1	3.43769976748143	8.4024556077515e-55	3.48956547619048	1.21233015656511e-67	1.01508732938218	0.821475007842512	NA	H3K4me3
chr15	59646191	59654355	0.0774285714285714	0.0596421471172962	0.251622641509434	Trib1	0.770286032880209	0.000418172524448946	3.24973891248346	1.17720931445861e-171	4.21887295597484	3.99731020874274e-169	NA	H3K4me3
chr2	167179814	167191293	0.0605431309904153	0.195127256906678	0.192061840344879	Kcnb1	3.22294624864329	5.72292115402379e-101	3.17231430226634	3.18315503672109e-115	0.984290167296999	0.734433607491712	NA	H3K4me3
chr5	28116475	28125844	0.0697911360163016	0.0797999047165317	0.219295058139535	Intergenic	1.14341031356607	0.0743843295642703	3.14216203742998	8.44750112195264e-118	2.7480616539396	3.53452136532228e-81	H3K27me3	NA
chr2	129799672	129810958	0.0657098391838146	0.123294998662744	0.203347917062964	4932416H05Rik	1.87635520333329	6.62314641124062e-21	3.09463422203979	6.57680921198722e-103	1.64927952689462	3.14982798988235e-23	NA	H3K4me3
chr2	129799672	129810958	0.0657098391838146	0.123294998662744	0.203347917062964	Stk35	1.87635520333329	6.62314641124062e-21	3.09463422203979	6.57680921198722e-103	1.64927952689462	3.14982798988235e-23	NA	H3K4me3
chr1	87802966	87814497	0.137731481481481	0.28518380987746	0.406948640483384	Sag	2.0705782498666	4.93875526123431e-45	2.95465231409784	6.41213634478145e-140	1.42696964690332	3.26300031653521e-22	NA	H3K4me3
chr14	63259855	63272476	0.0795695879937704	0.107096049428946	0.229267554479419	Intergenic	1.34594198775204	3.66129008613778e-07	2.88134650763013	3.1361250584927e-133	2.14076574908143	6.81220886020367e-70	H3K27me3	NA
chr14	59624515	59629754	0.103311258278146	0.169258589511754	0.293054479731474	Shisa2	1.63833634719711	3.36589923991816e-14	2.83661707945209	8.67193048955555e-98	1.73140093260155	3.52125631773914e-31	NA	H3K4me3
chr10	92160922	92166604	0.0828367103694875	0.184010152284264	0.2332	Rmst	2.22135996786327	7.58432427485628e-29	2.81517697841727	1.16383082214726e-56	1.26732137931034	4.82316748969209e-05	H3K27me3	NA
chr15	103002067	103043906	0.056894383906119	0.105984298622426	0.157725139917463	Hoxc4	1.8628253150137	6.40365294131288e-58	2.77224444819938	7.83872969308627e-221	1.4881934585364	8.0049311931702e-40	H3K27me3	NA
chr15	103002067	103043906	0.056894383906119	0.105984298622426	0.157725139917463	Hoxc5	1.8628253150137	6.40365294131288e-58	2.77224444819938	7.83872969308627e-221	1.4881934585364	8.0049311931702e-40	H3K27me3	NA
chr15	103002067	103043906	0.056894383906119	0.105984298622426	0.157725139917463	Hoxc6	1.8628253150137	6.40365294131288e-58	2.77224444819938	7.83872969308627e-221	1.4881934585364	8.0049311931702e-40	H3K27me3	NA
chr15	103002067	103043906	0.056894383906119	0.105984298622426	0.157725139917463	Mir615	1.8628253150137	6.40365294131288e-58	2.77224444819938	7.83872969308627e-221	1.4881934585364	8.0049311931702e-40	H3K27me3	NA
chr15	73722169	73736751	0.132553992470775	0.165210036650691	0.366209880995312	Ptp4a3	1.24636032133937	4.99368593666343e-05	2.76272237575985	2.76526906860148e-172	2.21663216363545	3.26225254519353e-98	NA	H3K4me3
chr8	12323675	12328715	0.133599508599509	0.162529274004684	0.356944444444444	Intergenic	1.21654095668793	0.00494913483244959	2.6717496807152	2.62319667265261e-93	2.1961855587576	1.40487097283045e-53	H3K27me3	NA
chr5	33429183	33436708	0.0210911846425865	0.0306142220499903	0.0560969515242379	Intergenic	1.45151742629834	0.00129867264062667	2.65973450400548	2.01069591967005e-30	1.83238206845944	1.18168748961444e-11	H3K27me3	NA
chr12	73906832	73915432	0.0357745528180898	0.0698689956331878	0.093887838689351	Hif1a	1.95303617038807	8.44933815514759e-08	2.62443081166554	5.31160141150829e-20	1.34376969124134	0.00230509047637811	NA	H3K4me3
chr10	19007721	19016384	0.176969696969697	0.13961661341853	0.463486599459061	Tnfaip3	0.788929493632106	1.5395988565516e-05	2.61901674351867	6.78807421234879e-190	3.31970951099968	6.53290823004428e-197	NA	H3K4me3
chr13	55823704	55838236	0.0412707285261785	0.0612718340611354	0.107581368154356	Pitx1	1.48463175352647	4.05343078327691e-09	2.60672326358658	3.67523167731269e-76	1.75580460096909	9.87055057524095e-27	H3K27me3	NA
chr12	27337016	27344217	0.0443122496054389	0.0923159978405615	0.115462868769074	Sox11	2.08330650469234	3.20456028974634e-28	2.6056647946599	3.66808487265373e-63	1.25073520808917	3.0571341230969e-05	H3K27me3	NA
chr6	58830677	58839042	0.10647233201581	0.156639373442506	0.276406986415304	Herc3	1.47117444012823	3.34480765401789e-09	2.59604519955719	8.30293646689167e-81	1.76460732918315	4.55686569768446e-30	NA	H3K4me3
chr11	101664933	101670216	0.0517756388981082	0.108888888888889	0.134162303664921	Arl4d	2.10309116809117	7.20434241050114e-14	2.59122449322057	2.42127221517222e-28	1.23210278875948	0.00850155497920361	NA	H3K4me3
chr13	98919577	98927214	0.0891089108910891	0.0854700854700855	0.23015873015873	Tnpo1	0.959164292497626	0.634905623884116	2.58289241622575	3.37902779491406e-73	2.69285714285714	5.35578161730922e-66	NA	H3K4me3
chr17	44733573	44739877	0.0425048102151478	0.0869673560926987	0.109344291584778	Runx2	2.04605915548131	1.92005600195023e-18	2.57251569954804	2.43316086152564e-41	1.25730269951207	0.00047660049683944	H3K27me3	NA
chr6	30166084	30180875	0.0164090368608799	0.0299750208159867	0.0415282392026578	BB283400	1.82673858740904	1.60063221497264e-07	2.53081515720545	9.9041654267596e-23	1.38542820228867	0.000336388569037471	NA	H3K4me3
chr6	30166084	30180875	0.0164090368608799	0.0299750208159867	0.0415282392026578	Mir183	1.82673858740904	1.60063221497264e-07	2.53081515720545	9.9041654267596e-23	1.38542820228867	0.000336388569037471	NA	H3K4me3
chr6	30166084	30180875	0.0164090368608799	0.0299750208159867	0.0415282392026578	Mir96	1.82673858740904	1.60063221497264e-07	2.53081515720545	9.9041654267596e-23	1.38542820228867	0.000336388569037471	NA	H3K4me3
chr8	25098159	25104009	0.146444554947787	0.403973509933775	0.368086795448531	Plekha2	2.75854237173793	8.61467762212018e-124	2.51348911934464	1.63951258093727e-112	0.911165673979151	0.00500495506663986	NA	H3K4me3
chr1	56969147	56985194	0.0354161055750067	0.0527698458023986	0.0885416666666667	9130024F11Rik	1.48999572216202	6.02587396203152e-10	2.50003960709759	2.19613746390263e-75	1.67788374819625	1.08739679001791e-22	H3K27me3	H3K4me3
chr1	56969147	56985194	0.0354161055750067	0.0527698458023986	0.0885416666666667	Satb2	1.48999572216202	6.02587396203152e-10	2.50003960709759	2.19613746390263e-75	1.67788374819625	1.08739679001791e-22	H3K27me3	H3K4me3
chr2	93638569	93644126	0.108285264813844	0.184072126220887	0.268200202224469	Alx4	1.69988157241274	3.8934327866645e-17	2.47679315080902	4.30938725251971e-73	1.45703864963579	5.38247909783164e-15	H3K27me3	NA
chr17	46909383	46917276	0.0359625264430342	0.0760551608859173	0.0887591240875912	Prph2	2.11484476782773	1.09363463113404e-10	2.4681003496289	5.35398618961732e-19	1.16703617550333	0.11282525595635	NA	H3K4me3
chr12	111441921	111449793	0.106466361854997	0.194444444444444	0.256527415143603	Tnfaip2	1.82634628493524	1.2638451291022e-23	2.40946915696231	2.62962770581987e-78	1.31928384930996	4.60590581323561e-09	H3K27me3	NA
chr14	12337370	12347627	0.101596516690856	0.19640387275242	0.244203483677471	Fezf2	1.93317526180597	1.61621123409062e-64	2.4036600036254	2.09106352116715e-151	1.24337407534375	7.12378838881134e-12	H3K27me3	NA
chr13	83725460	83742260	0.0679535330596559	0.0916834260026026	0.163177460379573	C130071C03Rik	1.34920764049331	2.23087388108737e-09	2.40130943944182	2.17041937709047e-108	1.77979235172714	2.62005663402177e-47	NA	H3K4me3
chr13	83725460	83742260	0.0679535330596559	0.0916834260026026	0.163177460379573	Mir9-2	1.34920764049331	2.23087388108737e-09	2.40130943944182	2.17041937709047e-108	1.77979235172714	2.62005663402177e-47	NA	H3K4me3
chr4	144890511	144895588	0.0334928229665072	0.0742143127603181	0.0797401063201418	Dhrs3	2.2158273381295	1.47368957288884e-12	2.38081174584423	4.48159934713729e-17	1.0744572489362	0.481314634852052	NA	H3K4me3
chr14	122473400	122480102	0.0625523596760681	0.109318273497378	0.146988628386916	2610035F20Rik	1.74762829193799	2.93634910625878e-19	2.34984945648904	2.87165109608647e-61	1.34459339398953	3.50347302112294e-09	H3K27me3	NA
chr14	122473400	122480102	0.0625523596760681	0.109318273497378	0.146988628386916	Zic2	1.74762829193799	2.93634910625878e-19	2.34984945648904	2.87165109608647e-61	1.34459339398953	3.50347302112294e-09	H3K27me3	NA
chr14	46385291	46391036	0.0284109149277689	0.0521628498727735	0.0662401204365826	Bmp4	1.83601443337502	3.94682051363221e-09	2.33150254418028	1.59889185554078e-21	1.2698715771501	0.00754992762819662	H3K27me3	NA
chr7	132596463	132603170	0.0761108666959965	0.124507227332457	0.177175141242938	Nkx1-2	1.63586663425824	1.01964096469582e-11	2.32785604650403	4.65155694317364e-47	1.42301089694856	1.34824176122301e-09	H3K27me3	NA
chr11	96002267	96009271	0.0498301245753114	0.0981087470449173	0.112938200216841	Igf2bp1	1.96886417365141	6.12411271894131e-17	2.26646433616979	6.07758903840756e-33	1.15115322148732	0.0378714836612266	H3K27me3	NA
chr2	28907730	28919967	0.0719432435428445	0.117505995203837	0.162689804772234	Barhl1	1.63331522763299	5.487296373918e-21	2.26136321856753	2.98449179308577e-81	1.38452344061269	9.04147895780963e-15	H3K27me3	NA
chr6	131381057	131389394	0.0644736842105263	0.0838168923275306	0.145680819912152	Csda	1.30001710548823	0.00214035491190448	2.25953924761706	7.77416007481872e-35	1.73808424372114	1.63137440218935e-15	NA	H3K4me3
chr6	85185073	85196495	0.0924043403769275	0.149264572362448	0.205820229992959	Emx1	1.61534157111648	5.78174931496127e-24	2.22738703781009	4.20865494271839e-98	1.37889538512315	6.12411271894131e-17	H3K27me3	NA
chr9	105469511	105476320	0.22646420824295	0.141408751334045	0.502756892230576	Atp2c1	0.624419869396501	6.45417550567176e-12	2.22002803944728	4.28516459534981e-79	3.55534496618906	3.67213738107143e-131	NA	H3K4me3
chr16	75088307	75093432	0.139910622206944	0.203911980440098	0.30952380952381	Intergenic	1.4574445972979	8.65294753787323e-09	2.21229671229671	2.84128345351376e-46	1.51792851433139	2.82430480940559e-14	NA	NA
chr2	14762477	14770636	0.144347100542345	0.243646408839779	0.318446601941748	Cacnb2	1.68792035256922	1.94007687001297e-15	2.20611706605309	4.43425602438541e-43	1.30700306012373	5.50809417789427e-07	NA	H3K4me3
chrX	66647235	66654316	0.0921441228588305	0.132804757185332	0.202494497432135	Slitrk2	1.44127214047928	0.00194841169687748	2.19758451379875	1.87276530375985e-17	1.52475334260466	1.54985521360711e-05	NA	NA
chr7	51620697	51630214	0.0567309199185081	0.0839607574720511	0.123357116034548	Slc17a6	1.47998230229049	9.9228794868603e-08	2.17442474424433	3.4884531319236e-36	1.46922347711799	6.96645329668e-10	H3K27me3	NA
chr10	80928455	80934091	0.0476552116954623	0.102240535668298	0.103135762189596	Gadd45b	2.14542191778854	1.0724017855008e-22	2.16420740817769	2.80130545348949e-27	1.00875608207103	0.930649092819488	H3K27me3	NA
chr7	140046437	140051882	0.0953630796150481	0.138185315806348	0.205535499398315	Msx3	1.44904418318033	1.80624884725837e-08	2.1552942735071	5.56614090755739e-47	1.48739030771078	2.02585263980485e-13	H3K27me3	NA
chr7	140056945	140063798	0.147571773544406	0.241717791411043	0.317980513728964	Intergenic	1.63796765197992	1.24217988282328e-19	2.15475159030518	5.82012890039168e-65	1.31550314055383	4.86120929648029e-10	H3K27me3	NA
chr17	62878684	62884864	0.0161450219515649	0.0433636799233349	0.034383082306405	Efna5	2.68588547314621	8.64793181353038e-17	2.1296398611011	2.44808039968165e-11	0.792900472634997	0.0260818062663583	H3K27me3	NA
chr18	76842601	76863712	0.0542243716567744	0.0737507179781735	0.115284668084101	Skor2	1.36010276790288	1.20009298458271e-08	2.12606738559963	2.95949247938019e-71	1.56316672223069	1.40267553575642e-23	H3K27me3	NA
chr11	3719567	3724684	0.0872313527180784	0.170046801872075	0.184743742550656	Osbp2	1.949377105519	5.26153936454149e-06	2.11785942547201	2.3060411923199e-08	1.08642879793551	0.536954444879053	NA	H3K4me3
chr8	87957869	87963102	0.0370998516005936	0.073753359211705	0.0784508440913605	Zfp423	1.98796911658064	1.70187208640213e-12	2.11458646616541	5.25362046727362e-18	1.06369180915776	0.49474710056669	H3K27me3	NA
chr1	97654433	97662672	0.0971578310824431	0.176212741087084	0.204379562043796	D1Ertd622e	1.8136751214378	5.13817914948023e-25	2.10358300269558	1.10059794379616e-50	1.15984554115069	0.0019217190162089	NA	H3K4me3
chr9	80461447	80466932	0.145848375451264	0.238142292490119	0.306742640075973	Impg1	1.63280730246938	3.34491875185472e-08	2.10316117081794	7.05737133934595e-21	1.28806453011156	0.000852884500553782	NA	H3K4me3
chr1	134414591	134421712	0.108299907435977	0.125245386729486	0.225993377483444	Adipor1	1.15646808658195	0.060115347646238	2.08673657100809	2.59657814879595e-38	1.80440480391953	8.68570287899784e-24	NA	H3K4me3
chr2	137112748	137117937	0.0273273820368009	0.0620965262834307	0.0564784053156146	Jag1	2.27231888513167	1.90376486888167e-14	2.06673311184939	7.72959975478667e-14	0.909526002434131	0.338120082262018	NA	H3K4me3
chr8	71564804	71571856	0.080456570155902	0.129821650767316	0.165752589884217	Nxnl1	1.6135618323744	1.85818231565133e-09	2.06014983690002	1.01664161128047e-26	1.27677154699951	0.000289467005185956	NA	H3K4me3
chr8	71564804	71571856	0.080456570155902	0.129821650767316	0.165752589884217	Slc27a1	1.6135618323744	1.85818231565133e-09	2.06014983690002	1.01664161128047e-26	1.27677154699951	0.000289467005185956	NA	H3K4me3
chr4	153478955	153484959	0.115256495669554	0.191948238677211	0.23596214511041	Ajap1	1.66540061418782	1.87559800507982e-18	2.04727849601575	3.89873917566833e-52	1.22930091329056	1.47210638890879e-05	H3K27me3	NA
chr13	114455833	114461054	0.0269966254218223	0.0436213991769547	0.0548531414121766	Fst	1.61580932784636	4.06656095311143e-05	2.03185177980938	1.41247047514085e-12	1.25748239275084	0.0232488247680363	H3K27me3	NA
chr2	32446822	32452490	0.0597435897435897	0.0846859562455893	0.120821917808219	Naif1	1.4174902547545	0.000152109403819952	2.02234111352813	4.67020235810404e-20	1.42670547945205	5.04110926769477e-06	NA	H3K4me3
chr2	32446822	32452490	0.0597435897435897	0.0846859562455893	0.120821917808219	Slc25a25	1.4174902547545	0.000152109403819952	2.02234111352813	4.67020235810404e-20	1.42670547945205	5.04110926769477e-06	NA	H3K4me3
chr11	60536041	60542049	0.0158118010026996	0.0427807486631016	0.0317198764160659	Alkbh5	2.70562149471762	2.00645984295679e-12	2.00608876943558	3.26326005095221e-07	0.741452111225541	0.0169203284592258	NA	H3K4me3
chr7	108946447	108954521	0.123011664899258	0.202660406885759	0.245678662510626	Intergenic	1.64748934218337	7.70040065747598e-17	1.99719809265104	3.15499738555778e-41	1.21226768605629	0.000142130504479051	NA	H3K4me3
chr4	149301005	149309159	0.096630125862769	0.147435897435897	0.192886755400393	Kif1b	1.52577569489334	1.22034035975611e-11	1.99613478382843	2.69652147015197e-40	1.30827538445484	3.18030583911309e-07	NA	H3K4me3
chr19	59455483	59472630	0.0390911129381867	0.0682203869215975	0.0779482683033757	Emx2	1.7451635881913	5.46533593020916e-21	1.99401507003989	1.36180296531448e-38	1.14259493123306	0.0118247171639856	H3K27me3	NA
chr19	59455483	59472630	0.0390911129381867	0.0682203869215975	0.0779482683033757	Emx2os	1.7451635881913	5.46533593020916e-21	1.99401507003989	1.36180296531448e-38	1.14259493123306	0.0118247171639856	H3K27me3	NA
chr18	80978892	80993246	0.0672213526649642	0.0907163053722903	0.133450314000739	Sall3	1.34951621435568	1.75065328749046e-09	1.98523696281246	1.31949205046824e-62	1.47107307173801	4.78413701832257e-20	H3K27me3	NA
chr2	168762001	168768002	0.0673388548793662	0.105314960629921	0.13330672520455	Sall4	1.56395532443471	1.19537192898226e-10	1.97964051279698	3.75084843347822e-29	1.26579096082077	8.89005609292486e-05	H3K27me3	NA
chr12	109449140	109454802	0.0910698496905393	0.133264462809917	0.179202092871158	Dlk1	1.46332143143705	4.62994257289934e-06	1.96774336929397	9.28483117836093e-25	1.344710278289	2.99432097883724e-05	H3K27me3	NA
chr7	24930217	24935704	0.0802521008403361	0.132915360501567	0.157710790738314	Intergenic	1.6562228167211	2.17645707932088e-07	1.96519205213187	7.3311331364482e-16	1.18655052465854	0.04476399667643	H3K27me3	NA
chr3	107579543	107585054	0.09565962307253	0.161647475642161	0.186520376175549	Intergenic	1.68981928268313	4.81531708203753e-13	1.94983390258738	2.98520248567014e-26	1.15387125864216	0.0253121992017204	H3K27me3	NA
chr5	147265836	147279525	0.0536378801488515	0.0767019938925813	0.104537305199283	2210019I11Rik	1.42999674259542	1.9685921971474e-07	1.94894550100003	1.58681304950666e-30	1.36290205631009	1.32794195418954e-07	H3K27me3	NA
chr5	147265836	147279525	0.0536378801488515	0.0767019938925813	0.104537305199283	Pdx1	1.42999674259542	1.9685921971474e-07	1.94894550100003	1.58681304950666e-30	1.36290205631009	1.32794195418954e-07	H3K27me3	NA
chr14	32459781	32466306	0.0493956910141881	0.0645536493166618	0.0960987831066571	Chat	1.30686802818731	0.00356682140875639	1.94548919416988	3.07020368368231e-21	1.48866538335042	2.72548538250755e-07	H3K27me3	NA
chr14	32459781	32466306	0.0493956910141881	0.0645536493166618	0.0960987831066571	Slc18a3	1.30686802818731	0.00356682140875639	1.94548919416988	3.07020368368231e-21	1.48866538335042	2.72548538250755e-07	H3K27me3	NA
chr12	25092175	25101694	0.0479342372157574	0.0803903345724907	0.0932450628366248	Id2	1.67709635621497	4.67325004884213e-16	1.94527060933333	1.43728661232946e-32	1.15990390303131	0.0079082446893997	H3K27me3	H3K4me3
chr16	94076995	94098476	0.0472686455475181	0.0733516483516484	0.0917782026768642	Sim2	1.55180347357128	2.10563119160247e-18	1.94162962813482	1.32166718631022e-54	1.25120845596924	1.99629875481038e-07	H3K27me3	NA
chr11	24073267	24082581	0.0201583873290137	0.041965852880166	0.0389913352588314	Bcl11a	2.08180605894823	7.28231611362802e-15	1.9342487383756	6.23095074536273e-14	0.929120524969947	0.398573918278222	H3K27me3	NA
chr3	122042575	122049346	0.0669052863436123	0.151230949589683	0.129343065693431	Abca4	2.260373699217	7.21979374639741e-26	1.93322639752486	2.97619341444309e-18	0.85526848865501	0.0210290894446344	NA	H3K4me3
chr5	75974593	75979746	0.120265617314314	0.235362095531587	0.231732776617954	Kdr	1.95701897838739	2.78878687327577e-33	1.92684145138773	3.00778398790221e-38	0.984579849591177	0.775266153855291	H3K27me3	NA
chr16	17796410	17805458	0.0960433950223357	0.162544169611307	0.184957043280921	Scarf2	1.6924034138267	3.71958703230622e-23	1.92576536093822	7.79885728550994e-46	1.13788789670653	0.00483300877309532	H3K27me3	NA
chr11	89054525	89061220	0.0693493150684932	0.10177281680893	0.133159268929504	Dgke	1.4675388892942	5.47589038484822e-06	1.92012377913161	3.20480527065573e-18	1.30839720373958	0.00016981467816061	NA	H3K4me3
chr1	19095950	19113638	0.0636114911080711	0.0860071301247772	0.120755195134313	Tfap2d	1.35206907787553	1.10477506149998e-07	1.89832360522974	1.03658936671944e-39	1.40401377140621	1.9384679029746e-11	H3K27me3	NA
chr10	67534481	67541148	0.0730451069143125	0.104301850516703	0.13848137997743	Egr2	1.42791016294982	5.93831701306349e-08	1.89583376392179	1.9893807575197e-32	1.32769820757163	4.49514953832908e-07	H3K27me3	NA
chr13	81628431	81633750	0.140257434531735	0.168504901960784	0.265573770491803	Gpr98	1.20139729151154	0.0221219178282539	1.89347374974061	7.51228125054518e-23	1.57605961251863	1.6796677759473e-11	NA	H3K4me3
chr8	87467974	87474012	0.0450951321966889	0.114170726540987	0.0852657352729368	Cbln1	2.53177496061027	5.62965028017328e-46	1.89079688027164	4.35124224543354e-23	0.746826597817318	5.86730358018784e-07	H3K27me3	NA
chr8	87467974	87474012	0.0450951321966889	0.114170726540987	0.0852657352729368	Gm2694	2.53177496061027	5.62965028017328e-46	1.89079688027164	4.35124224543354e-23	0.746826597817318	5.86730358018784e-07	H3K27me3	NA
chr11	88713486	88719310	0.0508431272355646	0.0996216897856242	0.0953727506426735	C030037D09Rik	1.9593934362861	1.61348989278038e-14	1.87582384932374	1.15406162291822e-13	0.95734925645114	0.613618647637719	NA	H3K4me3
chr11	88713486	88719310	0.0508431272355646	0.0996216897856242	0.0953727506426735	Msi2	1.9593934362861	1.61348989278038e-14	1.87582384932374	1.15406162291822e-13	0.95734925645114	0.613618647637719	NA	H3K4me3
chr3	8957004	8965388	0.0956749672346003	0.127849002849003	0.178982860354032	Tpd52	1.33628478320259	7.04207222205393e-05	1.87073866370036	8.78712722868178e-25	1.39995507485828	4.90756774980712e-08	NA	H3K4me3
chr4	119107877	119114270	0.05118237771299	0.0998160073597056	0.0953766569673456	Slc2a1	1.9502026248064	8.82587590225106e-11	1.86346670922909	6.66011751574442e-11	0.955524664732762	0.64315804019013	NA	H3K4me3
chr1	72869990	72876171	0.0228136882129278	0.0476593344613649	0.0423171733771569	Igfbp5	2.08906749388983	4.86518076020422e-10	1.85490276636538	4.29094217503724e-08	0.887909448493482	0.299538960671831	H3K27me3	NA
chr15	103054599	103062426	0.067783891945973	0.114112086428089	0.124531132783196	Intergenic	1.68346908317159	6.63271338166339e-11	1.83717885190855	2.43355851242184e-17	1.09130537072138	0.224540052946493	H3K27me3	NA
chr9	114559432	114565216	0.0472218084314018	0.0666666666666667	0.0864768152676308	Trim71	1.4117770767613	3.22742805439551e-05	1.83128978199245	2.42621805119013e-19	1.29715222901446	0.000279522093095829	H3K27me3	NA
chr3	99233374	99264125	0.0496230815120126	0.0770316912456856	0.0907988111845697	Tbx15	1.5523359069718	2.80921310951855e-22	1.82976970429757	5.42861258190105e-51	1.17872020873818	4.95045749715128e-05	H3K27me3	NA
chr19	23140091	23145462	0.0463721766939836	0.0938494167550371	0.0848042199229053	Klf9	2.02383031045453	7.84962872040291e-18	1.828773759803	2.9425364993374e-14	0.903620106071182	0.176582051721779	NA	H3K4me3
chr14	104456549	104474905	0.0273052493246696	0.0446681653797283	0.0497050147492625	Pou4f1	1.63588198183459	1.82465000857696e-12	1.82034648936002	1.8733936102897e-21	1.11276150087463	0.0928285421627359	H3K27me3	NA
chr4	6986434	6991915	0.0819037078029884	0.14070796460177	0.148542776559072	Tox	1.71796818942837	5.38500375710057e-12	1.81362700839354	2.15922623944121e-17	1.05568136799844	0.479812029715176	NA	NA
chr5	139538491	139559858	0.0462321351234301	0.0676920546142458	0.0837696335078534	4930500L23Rik	1.46417755601212	5.2566499040083e-15	1.81193521095675	1.92061722126049e-47	1.23751057617069	5.53865649865165e-07	H3K27me3	NA
chr5	139538491	139559858	0.0462321351234301	0.0676920546142458	0.0837696335078534	Uncx	1.46417755601212	5.2566499040083e-15	1.81193521095675	1.92061722126049e-47	1.23751057617069	5.53865649865165e-07	H3K27me3	NA
chr1	130711867	130718394	0.0678185745140389	0.147231673368388	0.122714808043876	Pfkfb2	2.17096384616445	2.30750235933722e-29	1.80945720141129	1.92642002967481e-18	0.833481038667752	0.00311748094936081	NA	H3K4me3
chr1	130711867	130718394	0.0678185745140389	0.147231673368388	0.122714808043876	Yod1	2.17096384616445	2.30750235933722e-29	1.80945720141129	1.92642002967481e-18	0.833481038667752	0.00311748094936081	NA	H3K4me3
chr8	108694678	108705642	0.0682170542635659	0.0871900826446281	0.123037048330538	Intergenic	1.27812734785875	0.000172575388125836	1.80361127666357	2.37643233213999e-28	1.41113581497584	1.99113026181967e-09	H3K27me3	NA
chr5	120424003	120441120	0.03556675768396	0.0453592318728617	0.0640358485111304	Lhx5	1.27532659220489	0.000354434553592404	1.80044099268597	1.55639539691357e-27	1.4117489619449	3.99494085971345e-09	H3K27me3	NA
chr4	148803128	148818514	0.0878630830420634	0.164575866188769	0.158028690421101	Casz1	1.87309459776162	5.87384641379108e-45	1.79857893610957	2.05952991968882e-43	0.960217886624042	0.31651682461249	NA	H3K4me3
chr10	22148211	22160423	0.0367530728976512	0.047808764940239	0.0656220704432838	E030030I06Rik	1.30081000501306	0.00210561659938535	1.78548527427968	6.89604911362684e-16	1.37259497343869	2.37770441220325e-05	H3K27me3	NA
chr10	22148211	22160423	0.0367530728976512	0.047808764940239	0.0656220704432838	Raet1a	1.30081000501306	0.00210561659938535	1.78548527427968	6.89604911362684e-16	1.37259497343869	2.37770441220325e-05	H3K27me3	NA
chr14	63239330	63257496	0.0701389998402301	0.0941081143650885	0.124937531234383	Gata4	1.34173732986581	9.19228650650104e-10	1.78128475625513	5.43239897869263e-47	1.32759573472796	9.81290460879814e-12	H3K27me3	NA
chr9	59655577	59665402	0.0395762542474515	0.0729251700680272	0.0703527546571542	Pkm2	1.84264962550677	4.40754040425875e-11	1.77765066439264	3.54273078016604e-11	0.964725273750155	0.682228897282979	NA	H3K4me3
chr13	98888138	98894359	0.118340289712742	0.14338606529788	0.208658008658009	Tnpo1	1.21164199991341	0.00323515508881882	1.76320346320346	9.81046022130163e-26	1.45521817775339	2.36274125755452e-11	NA	H3K4me3
chr11	97626327	97632508	0.0937377690802348	0.131920903954802	0.164137675795707	E130012A19Rik	1.40733991484142	6.75066807172237e-08	1.75103032007529	2.11755827055031e-26	1.24421278868694	5.56774029043705e-05	H3K27me3	NA
chr4	46341385	46349255	0.0773576705780096	0.104170784740067	0.134536287647605	Foxe1	1.34661222296008	9.10189679562224e-07	1.73914605548955	3.16265920118403e-28	1.29149730400234	5.99270199957942e-07	H3K27me3	NA
chr7	30452767	30459260	0.123614663256607	0.148041237113402	0.214265496744976	Kirrel2	1.19760255954497	0.0103352037597436	1.73333398401281	1.19555539132296e-23	1.44733657272024	2.71465673697641e-10	H3K27me3	NA
chr4	139819009	139838882	0.0459720730397422	0.0745252990890133	0.0794824399260629	Pax7	1.62109937971662	9.54724914784226e-19	1.72892877502721	1.01617502057572e-28	1.0665162152671	0.211892264093511	H3K27me3	NA
chr1	74880629	74888917	0.0712505193186539	0.133578431372549	0.123086100616425	Fev	1.87477133710627	1.44231144362524e-19	1.72751162789349	1.30336191568133e-17	0.921451909201859	0.197406095108928	H3K27me3	NA
chr13	60172195	60179004	0.0528907242693774	0.104408352668213	0.0912329615861214	Gas1	1.97403900420142	3.54272958855142e-22	1.72493311155021	1.85441086675409e-16	0.873809032080408	0.0337990833634147	H3K27me3	NA
chr2	104489955	104495050	0.0622366288492707	0.120092378752887	0.107027344898559	Hipk3	1.92960931485758	1.25526672924735e-12	1.71968416152112	2.68915769356865e-10	0.891208468097618	0.165939592527952	NA	H3K4me3
chr10	80488125	80506834	0.0715144887916895	0.0985828712261245	0.122815826471179	Onecut3	1.37850207547845	5.1397854958091e-09	1.71735586097696	2.98348669378964e-32	1.24581303976702	3.03876349582335e-06	H3K27me3	NA
chr1	194618751	194624040	0.0647435897435897	0.0525865754595981	0.110879284649776	Plxna2	0.812228294227456	0.0810430876031565	1.71259093122427	1.5931144989788e-10	2.10850932354331	1.33990159524028e-14	NA	H3K4me3
chr17	8427643	8439161	0.0874877123999438	0.124500285551114	0.149724433557869	T	1.42306024624315	8.36079409103495e-11	1.71137671166226	8.67234664372933e-29	1.20260313376068	0.000137319469952289	H3K27me3	NA
chr6	110644509	110650229	0.0478796169630643	0.101965601965602	0.0819061801935964	Grm7	2.12962442962443	2.88955838521199e-11	1.71066907775769	5.45800104555597e-07	0.803272658766114	0.0363945536926145	NA	NA
chr9	109079309	109085284	0.078748280605227	0.0866797257590597	0.134673748103187	Ccdc51	1.10071896291417	0.357365912194905	1.71018017241951	3.5933708001116e-11	1.55369374930343	5.07540779267448e-07	NA	H3K4me3
chr9	109079309	109085284	0.078748280605227	0.0866797257590597	0.134673748103187	Ccdc72	1.10071896291417	0.357365912194905	1.71018017241951	3.5933708001116e-11	1.55369374930343	5.07540779267448e-07	NA	H3K4me3
chr1	78138497	78143823	0.11392	0.129234629861982	0.194454994303076	Pax3	1.13443319752442	0.107586377812597	1.70694341909302	9.33603750979145e-17	1.50466631514128	1.11986586769247e-09	H3K27me3	NA
chr5	29467209	29490623	0.047357671687516	0.0643893308376228	0.0804361242542687	Mnx1	1.35963886194592	7.10553357197411e-09	1.69848139463057	1.87767691243754e-31	1.24921509833846	2.76515471554224e-06	H3K27me3	NA
chr14	7487297	7498646	0.117777777777778	0.137404580152672	0.198879551820728	Intergenic	1.16664266167363	0.525371665290769	1.6885999682892	0.00247514944833824	1.4474011826953	0.0670942637815307	NA	NA
chr13	36721923	36728956	0.057535838822162	0.0867375489647454	0.0970245795601552	Nrn1	1.50753948739399	3.60137069634712e-07	1.68633292824755	6.172998112367e-13	1.11859950757418	0.139772371300888	H3K27me3	NA
chr9	83801500	83808154	0.0716771050800278	0.0852735739231665	0.12081170363379	Elovl4	1.18969054104457	0.0384760289714212	1.68549920506559	4.338926889611e-14	1.41675431292048	8.50372091568105e-07	NA	H3K4me3
chr14	108909266	108914783	0.0273921200750469	0.0314804310833806	0.0461538461538462	Slitrk1	1.14925135393437	0.310545780718165	1.68493150684932	1.84453657614611e-06	1.46611226611227	0.0014011587023088	H3K27me3	NA
chr6	84582849	84590734	0.0202808112324493	0.0287756598240469	0.0341124447252053	Cyp26b1	1.41886138055493	0.00238061690769168	1.68200592837358	1.17355968027964e-07	1.18546177338038	0.109414229443958	H3K27me3	NA
chr12	104470151	104479412	0.0416483516483517	0.0593860090588827	0.069880374274547	Gsc	1.4258909826803	2.06580601151653e-06	1.67786650632817	1.0647227318251e-15	1.17671443799597	0.0171513463058883	H3K27me3	NA
chr17	85679223	85693518	0.0424317617866005	0.0648226097414311	0.0711036225779275	Six2	1.52769074419864	5.66793149831624e-12	1.67571695315233	2.69094334933306e-21	1.09689540210662	0.104137651716174	H3K27me3	NA
chr4	44701033	44707569	0.0482964524060414	0.0703432751828925	0.0808703535811423	Pax5	1.45648948687778	2.011650249724e-05	1.67445743014918	5.83192852903104e-12	1.14965294650952	0.0866222971096044	H3K27me3	NA
chr2	36096417	36109294	0.0983726905664994	0.126929012345679	0.163373966652655	Lhx6	1.29028708694183	7.32882685064656e-07	1.6607654595176	4.01860023117195e-32	1.28712863697168	4.14915942191858e-08	H3K27me3	NA
chr18	38209179	38214433	0.0463853935356526	0.0829728666928824	0.0769230769230769	Pcdh1	1.78877142928858	5.58582695833955e-09	1.65834697217676	2.10005938584614e-08	0.9270871308786	0.418310661633982	H3K27me3	NA
chr19	24896669	24903051	0.0308891887839256	0.0394736842105263	0.0511892450879007	Foxd4	1.27791262135922	0.0192469848184733	1.65718968685053	2.39878694957109e-08	1.29679420889348	0.00610734313777776	H3K27me3	NA
chr4	148887865	148895772	0.135891789871029	0.215483870967742	0.22437762689945	Casz1	1.58570191158901	4.60062956113242e-14	1.65114924979943	2.44064586292166e-19	1.04127341824595	0.490990249527787	NA	H3K4me3
chr7	126821779	126828348	0.109038737446198	0.205450733752621	0.179814896430145	Fam57b	1.8841994924418	1.77282504683926e-14	1.64909187910278	8.97167692760929e-11	0.875221485685504	0.0736800407836827	NA	H3K4me3
chr19	25665376	25677004	0.0363122171945701	0.0468892537858055	0.0598192511834744	2610016A17Rik	1.29128038463091	0.00284594139295953	1.64735881763836	1.48104712177159e-11	1.2757560923604	0.00241368229630633	H3K27me3	NA
chr19	25665376	25677004	0.0363122171945701	0.0468892537858055	0.0598192511834744	Dmrt2	1.29128038463091	0.00284594139295953	1.64735881763836	1.48104712177159e-11	1.2757560923604	0.00241368229630633	H3K27me3	NA
chr18	64329622	64346896	0.0411364105386256	0.0757078375051293	0.067738754456497	Onecut2	1.84040942109041	1.9598016007913e-29	1.64668607614397	5.24440514777306e-22	0.894738995178771	0.0275656885385116	H3K27me3	NA
chr17	8797817	8803711	0.0861423220973783	0.0711166562694947	0.141783029001074	Pde10a	0.82557161843283	0.0194498524402602	1.64591603231682	1.75731654541103e-17	1.99366838148002	1.43733409066381e-22	H3K27me3	NA
chr15	73745737	73751446	0.136456211812627	0.203228173147469	0.223953695458593	Ptp4a3	1.48932885097623	8.7226846080849e-07	1.64121290253984	5.36060129833682e-13	1.10198154119156	0.172305159377075	NA	H3K4me3
chr4	133963761	133971012	0.0682676740420939	0.0946676970633694	0.111878820090353	Dhdds	1.386713380699	0.000286107551945795	1.6388257203749	1.39866747414588e-10	1.18180565875035	0.0395416370190776	NA	H3K4me3
chr4	133963761	133971012	0.0682676740420939	0.0946676970633694	0.111878820090353	Hmgn2	1.386713380699	0.000286107551945795	1.6388257203749	1.39866747414588e-10	1.18180565875035	0.0395416370190776	NA	H3K4me3
chr6	101374077	101380301	0.0641969043390003	0.107910750507099	0.105146036161335	Pdzrn3	1.68093386461849	2.03118415742623e-09	1.63786770162775	4.31450127344435e-10	0.974379620818388	0.769925503174591	H3K27me3	NA
chr19	22691455	22696539	0.127913927077107	0.235447437011295	0.209377526273242	Trpm3	1.84067085102755	5.95293460196526e-13	1.63686262362212	1.43011860354981e-08	0.889275028562735	0.152559671901608	H3K27me3	NA
chr2	33628201	33647308	0.0492724196277496	0.0561750911933299	0.0805986175424468	C130021I20Rik	1.14009199502946	0.0242863166138691	1.63577551399677	2.97237153500948e-27	1.43477501914615	6.172998112367e-13	H3K27me3	NA
chr2	33628201	33647308	0.0492724196277496	0.0561750911933299	0.0805986175424468	Lmx1b	1.14009199502946	0.0242863166138691	1.63577551399677	2.97237153500948e-27	1.43477501914615	6.172998112367e-13	H3K27me3	NA
chr13	44729206	44736042	0.0258992805755396	0.0506912442396313	0.0422586520947177	Jarid2	1.95724526369688	1.74703536267149e-09	1.63165351143493	4.25196218887488e-06	0.83364795495943	0.0749799915058582	NA	H3K4me3
chr15	31359804	31369888	0.0725525923471923	0.102285584973976	0.117934183593135	Ankrd33b	1.40981296001802	2.13214320244378e-07	1.62549923824602	2.73767767899611e-17	1.15298928605766	0.0160220337525016	NA	H3K4me3
chr13	29981636	29987481	0.0630178805058875	0.102088948787062	0.102420856610801	E2f3	1.61999972019885	3.10860556037633e-09	1.62526660351949	4.04294454648951e-11	1.00325116310514	0.977408766110297	NA	H3K4me3
chr11	82928985	82934058	0.0793690535803706	0.0803541028260129	0.128319682303301	Unc45b	1.01241099901292	0.911831540825873	1.6167470382315	1.91416180808783e-12	1.59692757171523	3.48168473699055e-10	H3K27me3	NA
chr2	147359171	147376484	0.0355242989811559	0.0457838307736888	0.0574259535478372	AI646519	1.28880321601772	0.00109551837710177	1.6165260172565	2.7466534174936e-13	1.25428459299738	0.00162861908288383	H3K27me3	NA
chr2	147359171	147376484	0.0355242989811559	0.0457838307736888	0.0574259535478372	Pax1	1.28880321601772	0.00109551837710177	1.6165260172565	2.7466534174936e-13	1.25428459299738	0.00162861908288383	H3K27me3	NA
chr9	67044908	67050552	0.126221725774923	0.205223880597015	0.203335283791691	Tpm1	1.62589981508387	1.31191396430048e-14	1.61093728154435	1.1160435244917e-17	0.990797382839513	0.886673959027817	H3K27me3	NA
chr1	19204931	19243260	0.0440878999632218	0.060384263494968	0.0707803992740472	Tfap2b	1.36963347189003	2.43493054329508e-11	1.60543821168829	2.75405765643405e-29	1.1721663091899	0.000354809891658738	H3K27me3	NA
chr4	72196811	72206250	0.0829601990049751	0.134056638470026	0.132579054250073	C630043F03Rik	1.61591510239731	1.38082129699742e-20	1.59810434208483	5.24440514777306e-22	0.988977910853079	0.837765849236562	H3K27me3	NA
chr4	72196811	72206250	0.0829601990049751	0.134056638470026	0.132579054250073	Tle1	1.61591510239731	1.38082129699742e-20	1.59810434208483	5.24440514777306e-22	0.988977910853079	0.837765849236562	H3K27me3	NA
chr1	151341815	151347595	0.0477223427331887	0.0938298649142023	0.0762239812371738	Ivns1abp	1.96616216933851	8.72132771623314e-12	1.59723887956078	3.34100831364797e-06	0.812363753340931	0.019348888369858	NA	H3K4me3
chr6	6846511	6883082	0.0373905429071804	0.0485241092709161	0.059594814413171	Dlx5	1.29776423389663	1.78822308955023e-07	1.5938472613546	2.4642120743065e-26	1.22814854942408	6.56659684189288e-06	H3K27me3	NA
chr6	6846511	6883082	0.0373905429071804	0.0485241092709161	0.059594814413171	Dlx6	1.29776423389663	1.78822308955023e-07	1.5938472613546	2.4642120743065e-26	1.22814854942408	6.56659684189288e-06	H3K27me3	NA
chr6	6846511	6883082	0.0373905429071804	0.0485241092709161	0.059594814413171	Dlx6as1	1.29776423389663	1.78822308955023e-07	1.5938472613546	2.4642120743065e-26	1.22814854942408	6.56659684189288e-06	H3K27me3	NA
chr6	6846511	6883082	0.0373905429071804	0.0485241092709161	0.059594814413171	Dlx6as2	1.29776423389663	1.78822308955023e-07	1.5938472613546	2.4642120743065e-26	1.22814854942408	6.56659684189288e-06	H3K27me3	NA
chr1	163308625	163315582	0.0772668032023832	0.119165580182529	0.123135832325675	Prrx1	1.54226103894064	5.89099256480776e-11	1.59364471185832	2.80443310689995e-14	1.03331710496491	0.61765176493581	H3K27me3	NA
chr1	121173454	121180826	0.0918127125294271	0.149055978800927	0.14608938547486	Intergenic	1.62347865229614	1.20002308417922e-12	1.59116729535724	1.48793018133901e-12	0.980097454996896	0.786743161516993	H3K27me3	NA
chr5	121380919	121386762	0.140291806958474	0.206582077716098	0.223102310231023	Trafd1	1.47251704996035	3.71414882729046e-11	1.59027326732673	1.17192425259606e-17	1.07996934050411	0.167502705529553	NA	H3K4me3
chr11	69834080	69839334	0.0835489833641405	0.181218274111675	0.13284623048821	1810027O10Rik	2.16900633394726	2.42401102058181e-22	1.59004005960446	6.1692603159278e-09	0.733073036587601	7.96109520017095e-06	NA	H3K4me3
chr11	69834080	69839334	0.0835489833641405	0.181218274111675	0.13284623048821	Nlgn2	2.16900633394726	2.42401102058181e-22	1.59004005960446	6.1692603159278e-09	0.733073036587601	7.96109520017095e-06	NA	H3K4me3
chr13	78196970	78204488	0.0335384615384615	0.052744630071599	0.0533136482939633	A830082K12Rik	1.57266098837337	3.04210152503685e-06	1.58962712803101	1.06713011434176e-07	1.01078817353713	0.9406486565791	H3K27me3	NA
chr13	78196970	78204488	0.0335384615384615	0.052744630071599	0.0533136482939633	Nr2f1	1.57266098837337	3.04210152503685e-06	1.58962712803101	1.06713011434176e-07	1.01078817353713	0.9406486565791	H3K27me3	NA
chr3	148986009	148991754	0.0506292069066433	0.0881147540983607	0.0804780876494024	Intergenic	1.7403937269023	4.03201191575286e-14	1.58955852889022	1.42601870560571e-11	0.913332715649032	0.196452467262075	H3K27me3	NA
chr9	35420593	35427844	0.102858538968971	0.20442383160899	0.162882787750792	Intergenic	1.98742694245985	1.39519638644761e-30	1.58356116452255	1.3342450565778e-14	0.796789623150907	2.96982264732931e-05	NA	H3K4me3
chr14	67227636	67240814	0.056591942310707	0.0880913539967374	0.0894157343278281	Ebf2	1.5566059477706	5.50999264913773e-18	1.58000822514464	4.57395071869365e-22	1.01503416931405	0.794943284837551	H3K27me3	NA
chr18	24708403	24716051	0.141209747606614	0.168736071314868	0.222417582417582	Fhod3	1.19493217837154	0.00155922650064825	1.57508660830695	2.98924877786207e-23	1.31813891768609	1.57975428505348e-08	NA	H3K4me3
chr4	44710381	44717470	0.0546151389332482	0.0765985790408526	0.0859241544243252	Pax5	1.40251550278894	9.61962031125218e-06	1.57326624270504	3.79867212965991e-11	1.12174606239757	0.109954214694629	H3K27me3	NA
chr16	46493585	46499120	0.0560444650301065	0.0939457202505219	0.0879014730741367	Pvrl3	1.67627115719733	4.26760925967607e-09	1.56842380468646	3.34053225808118e-08	0.935662346722477	0.440208538825396	NA	H3K4me3
chr9	75305986	75311449	0.136770120988953	0.2125	0.213832487309645	Gnb5	1.55370192307692	2.20826231741149e-08	1.5634444552909	5.55353305715812e-09	1.00627052851597	0.974047125968036	NA	H3K4me3
chr1	167687413	167695596	0.0377036462373933	0.0467720685111989	0.058796224663469	Lmx1a	1.24051844261184	0.0263282184447539	1.55943073232945	4.90309505295042e-08	1.25707984562177	0.00852608505195119	H3K27me3	NA
chr2	33579263	33585628	0.112118464792989	0.140692640692641	0.174608463845385	Lmx1b	1.25485700283544	0.00228758597160536	1.55735689181773	3.80432073752416e-12	1.24106323533181	0.00136419088605386	H3K27me3	NA
chr18	82909061	82919628	0.0510769230769231	0.0635307615086763	0.0794267940457676	4930592I03Rik	1.24382515001927	0.00103547842033833	1.55504265451051	1.22961909609602e-14	1.25021001101837	0.00020054783462422	NA	H3K4me3
chr18	82909061	82919628	0.0510769230769231	0.0635307615086763	0.0794267940457676	Zfp516	1.24382515001927	0.00103547842033833	1.55504265451051	1.22961909609602e-14	1.25021001101837	0.00020054783462422	NA	H3K4me3
chr15	99221213	99227012	0.0930599369085174	0.116263663464723	0.144649783253479	Kcnh3	1.24934173960398	0.00189260293499955	1.55437224716451	2.12718018975755e-13	1.24415297903776	0.000690954198457009	H3K27me3	NA
chr15	98788783	98794372	0.0514038876889849	0.0813953488372093	0.0798130841121495	Wnt1	1.58344733242134	1.97127631029901e-07	1.55266630016493	2.93800502130885e-08	0.980560747663551	0.836636432643762	H3K27me3	NA
chr3	96456455	96462214	0.0180412371134021	0.0776143790849673	0.0278763304612266	Intergenic	4.30205415499533	1.02419815330586e-16	1.54514517413656	0.0501784795872956	0.359164510363593	6.85315606773826e-10	NA	NA
chr13	56248703	56262604	0.073476494486361	0.089404538474663	0.11304347826087	Neurog1	1.21677740751852	0.000931858930919761	1.53849852325022	3.34072993246134e-18	1.26440424825755	9.17867820235626e-06	H3K27me3	NA
chr3	34661127	34666612	0.0552486187845304	0.116849731245618	0.0848092643051771	Sox2ot	2.11498013554569	6.72418714663306e-29	1.53504768392371	4.28049958261664e-10	0.725797683923706	2.41783113567584e-07	H3K27me3	NA
chr9	31912211	31917625	0.0294117647058824	0.047803260569218	0.0451395763215205	Barx2	1.62531085935341	1.68271385238524e-05	1.5347455949317	4.93242395168935e-05	0.944278189061171	0.610762515993299	H3K27me3	NA
chr14	37064619	37071692	0.0882642998027613	0.128318584070796	0.134777376654633	Lrit1	1.45379937707025	0.000218420803727934	1.52697497126031	1.48212613723391e-05	1.05033403875679	0.64315804019013	NA	H3K4me3
chr14	37064619	37071692	0.0882642998027613	0.128318584070796	0.134777376654633	Lrit2	1.45379937707025	0.000218420803727934	1.52697497126031	1.48212613723391e-05	1.05033403875679	0.64315804019013	NA	H3K4me3
chr2	61801860	61810310	0.0732478482346742	0.131621621621622	0.111708482676225	Tbr1	1.7969349925465	9.05473066115387e-20	1.52507528027757	1.78766607600591e-11	0.848709211297805	0.00728565826676512	H3K27me3	NA
chr12	56608024	56618882	0.100129198966408	0.148323939483833	0.152538256011659	Nkx2-9	1.48132553755466	2.45557371120327e-10	1.52341432455515	5.24323941320133e-13	1.0284129220306	0.665207871813162	H3K27me3	NA
chr14	64580033	64596184	0.0518324607329843	0.0532484445087542	0.0789350770667912	A930011O12Rik	1.02731847486586	0.733322046186601	1.52288886058153	5.16198961178916e-13	1.48239216741466	5.19500655758492e-10	NA	H3K4me3
chr14	64580033	64596184	0.0518324607329843	0.0532484445087542	0.0789350770667912	Mir124a-1	1.02731847486586	0.733322046186601	1.52288886058153	5.16198961178916e-13	1.48239216741466	5.19500655758492e-10	NA	H3K4me3
chr14	64580033	64596184	0.0518324607329843	0.0532484445087542	0.0789350770667912	Mir3078	1.02731847486586	0.733322046186601	1.52288886058153	5.16198961178916e-13	1.48239216741466	5.19500655758492e-10	NA	H3K4me3
chr8	44933727	44939369	0.0306149379783584	0.0421184320266889	0.0465425531914894	Intergenic	1.37574774956142	0.00140709854000194	1.52025632795304	2.91279024336009e-06	1.10504002527912	0.319576317021178	H3K27me3	NA
chr11	119046326	119059174	0.0577023772122735	0.0763503880880722	0.0876695687386111	Intergenic	1.32317578194737	7.92170459295869e-06	1.5193406749274	2.89377605065441e-15	1.14825308598932	0.0153110871430421	H3K27me3	NA
chr5	47982244	47987264	0.0275933609958506	0.0430748840291584	0.0418686646099603	Slit2	1.56105970692138	0.0004739359217032	1.51734558962413	0.000292022971973714	0.971997152252771	0.842645321216214	H3K27me3	NA
chr9	63137420	63152869	0.058444546709618	0.0930695258096607	0.0884528080837666	Skor1	1.59244157153065	2.05330695238276e-21	1.51344844067736	2.50440153802401e-20	0.950394958116195	0.273329204495245	H3K27me3	NA
chr13	36729535	36737146	0.0544561821157566	0.0939641830643378	0.0824057152350889	Nrn1	1.7255007496596	7.23108241291489e-15	1.51324812047823	1.16337619435328e-09	0.876990705901899	0.0513781797914673	H3K27me3	NA
chr13	15461828	15468819	0.122262426204532	0.189229843561974	0.184678819444444	Gli3	1.54773506003726	1.46692302474367e-16	1.51051165249654	2.83118569654993e-17	0.975949754901961	0.658620326108902	H3K27me3	NA
chr15	102908742	103001631	0.0504554455445545	0.0768679807471923	0.0757717891864233	Hotair	1.52348234997379	1.98337537480593e-54	1.50175641833374	1.17756332020825e-58	0.985739295476303	0.608931893035468	H3K27me3	NA
chr15	102908742	103001631	0.0504554455445545	0.0768679807471923	0.0757717891864233	Hoxc10	1.52348234997379	1.98337537480593e-54	1.50175641833374	1.17756332020825e-58	0.985739295476303	0.608931893035468	H3K27me3	NA
chr15	102908742	103001631	0.0504554455445545	0.0768679807471923	0.0757717891864233	Hoxc11	1.52348234997379	1.98337537480593e-54	1.50175641833374	1.17756332020825e-58	0.985739295476303	0.608931893035468	H3K27me3	NA
chr15	102908742	103001631	0.0504554455445545	0.0768679807471923	0.0757717891864233	Hoxc12	1.52348234997379	1.98337537480593e-54	1.50175641833374	1.17756332020825e-58	0.985739295476303	0.608931893035468	H3K27me3	NA
chr15	102908742	103001631	0.0504554455445545	0.0768679807471923	0.0757717891864233	Hoxc13	1.52348234997379	1.98337537480593e-54	1.50175641833374	1.17756332020825e-58	0.985739295476303	0.608931893035468	H3K27me3	NA
chr15	102908742	103001631	0.0504554455445545	0.0768679807471923	0.0757717891864233	Hoxc8	1.52348234997379	1.98337537480593e-54	1.50175641833374	1.17756332020825e-58	0.985739295476303	0.608931893035468	H3K27me3	NA
chr15	102908742	103001631	0.0504554455445545	0.0768679807471923	0.0757717891864233	Hoxc9	1.52348234997379	1.98337537480593e-54	1.50175641833374	1.17756332020825e-58	0.985739295476303	0.608931893035468	H3K27me3	NA
chr15	102908742	103001631	0.0504554455445545	0.0768679807471923	0.0757717891864233	Mir196a-2	1.52348234997379	1.98337537480593e-54	1.50175641833374	1.17756332020825e-58	0.985739295476303	0.608931893035468	H3K27me3	NA
chr5	35387677	35392962	0.0851632614092037	0.152482269503546	0.127772848269743	Hmx1	1.79047005692841	4.9707276928483e-20	1.50032826544539	2.09169471821953e-12	0.837952167722498	0.00213810038915763	H3K27me3	NA
chr5	147220669	147227788	0.0653153153153153	0.0790896159317212	0.097752808988764	Intergenic	1.21088929219601	0.0214847148150382	1.49662921348315	2.51570321919893e-08	1.23597526473203	0.00560656769970684	H3K27me3	NA
chr12	108270487	108278764	0.0815589353612167	0.112713360800471	0.121955403087479	Ccdc85c	1.38198666156288	3.15901284532322e-06	1.49530400988377	6.2424783203008e-12	1.08199597830614	0.225488656608048	NA	H3K4me3
chr7	113205878	113211260	0.0649645390070922	0.080091533180778	0.0968102965864577	Arntl	1.23285001948578	0.0320491109452081	1.4902021636125	1.72542723949087e-06	1.20874570309377	0.0323300598315317	NA	H3K4me3
chr8	70488099	70496094	0.0915559772296015	0.12406015037594	0.135699701586304	Crlf1	1.35501967353617	4.17827696182889e-07	1.48215010851777	1.47717342522481e-14	1.093821837029	0.108898142077087	H3K27me3	NA
chr3	14885614	14892158	0.152321083172147	0.11511839708561	0.225492918633713	Car2	0.755761413247752	1.98158582469857e-05	1.48037890709371	7.79031487315132e-16	1.95879133433399	3.35498669169621e-30	NA	H3K4me3
chr9	115306272	115311529	0.0502971137521222	0.105568841817561	0.0743121625096426	Stt3b	2.0989045681196	1.38120573491012e-18	1.47746375420015	9.0231285731824e-06	0.703921358141501	1.50812133418835e-05	NA	H3K4me3
chr13	73257856	73274148	0.049767479807457	0.0623138033763654	0.0727386597476962	Irx4	1.25209883276084	0.000225532888594339	1.46157008611068	7.28537225916411e-13	1.16729610144908	0.00707181525480823	H3K27me3	NA
chr6	145861531	145867386	0.0361269026224097	0.043231961836613	0.0527838033261027	Bhlhe41	1.19666948170077	0.121734849121225	1.46106639359004	4.40320840025056e-05	1.22094397486723	0.061733422894455	NA	H3K4me3
chr2	31633917	31643290	0.032422417786012	0.0462334880399857	0.0473619079761503	Prdm12	1.42597286683327	6.06532253939127e-05	1.46077656172155	1.04993143711326e-06	1.02440698255751	0.807018306881431	H3K27me3	H3K4me3
chr2	64093289	64099418	0.114775439357778	0.159710811698981	0.167630057803468	Fign	1.39150686412213	4.4033871100167e-08	1.46050460570167	1.04689965103524e-11	1.04958490925093	0.436229610054565	H3K27me3	NA
chr19	44745381	44761193	0.0316677132860859	0.0519978106185003	0.0461954074741108	Pax2	1.64198185542329	2.74795293901406e-11	1.45875412780145	5.09934551532243e-08	0.888410625844214	0.0923521662226676	H3K27me3	NA
chr16	91218925	91229625	0.0359992577472629	0.0532502478402493	0.0524237338335472	Olig2	1.47920404954177	8.69825011258109e-08	1.45624485375766	1.72600792325948e-08	0.98447868244329	0.836700403728654	H3K27me3	NA
chr5	67093418	67103654	0.038266099761485	0.0546633269485782	0.0555310223007286	Phox2b	1.42850531643669	1.61642296543718e-06	1.45118061801064	5.02064205222895e-08	1.01587344570093	0.858157584170215	H3K27me3	NA
chr5	147185224	147194535	0.0276236571833314	0.0339285714285714	0.0399592771697633	Gsx1	1.22824328449328	0.0447528722679925	1.44655998677378	2.4063229626209e-05	1.1777471165825	0.090743075661253	H3K27me3	NA
chr1	106170640	106175948	0.0502336448598131	0.0925352597179223	0.0726382370944705	LOC626049	1.84209726322189	1.45624700229604e-11	1.4460076965783	1.76734245904486e-05	0.784979015738386	0.00280957195462562	NA	H3K4me3
chr1	106170640	106175948	0.0502336448598131	0.0925352597179223	0.0726382370944705	Phlpp1	1.84209726322189	1.45624700229604e-11	1.4460076965783	1.76734245904486e-05	0.784979015738386	0.00280957195462562	NA	H3K4me3
chr10	80164283	80169462	0.0323369565217391	0.0523415977961433	0.0467236467236467	Bc1	1.61863092344376	0.000180706207062814	1.44489932725227	0.00286222660568087	0.892667566351777	0.375547565079815	NA	H3K4me3
chr10	80164283	80169462	0.0323369565217391	0.0523415977961433	0.0467236467236467	Cirbp	1.61863092344376	0.000180706207062814	1.44489932725227	0.00286222660568087	0.892667566351777	0.375547565079815	NA	H3K4me3
chr5	147298721	147318395	0.0351725163593099	0.0432084578257872	0.0507749866381614	Cdx2	1.22847217936826	0.00379034127493122	1.44359835160675	1.02427632492905e-09	1.17511684501404	0.0142876816377875	H3K27me3	NA
chr5	147298721	147318395	0.0351725163593099	0.0432084578257872	0.0507749866381614	Prhoxnb	1.22847217936826	0.00379034127493122	1.44359835160675	1.02427632492905e-09	1.17511684501404	0.0142876816377875	H3K27me3	NA
chr18	11046031	11061326	0.0434105987386354	0.062087509166463	0.0624385447394297	Gata6	1.43023848945914	9.09089624929805e-09	1.4383248919315	5.44493110991639e-10	1.00565388397247	0.939301754897244	H3K27me3	NA
chr4	132028411	132052725	0.110380659527092	0.159525849757212	0.158623928613362	Epb4.1	1.44523370707038	1.93843070731302e-19	1.43706270005054	1.16053137019871e-20	0.994346238272836	0.913343282303431	NA	H3K4me3
chr13	116292611	116315056	0.0522509609746563	0.0709606986899563	0.0749563284103541	Isl1	1.35807451894282	2.6811317680451e-09	1.43454449472634	2.7815403944131e-14	1.05630764344438	0.297009187754017	H3K27me3	NA
chr13	23581161	23587165	0.0490062619112442	0.0718370264474625	0.0702479338842975	Hist1h2be	1.46587443411961	0.000204191136974533	1.43344811753903	0.00038978096426989	0.977879199046092	0.863912542953072	NA	H3K4me3
chr13	23581161	23587165	0.0490062619112442	0.0718370264474625	0.0702479338842975	Hist1h4d	1.46587443411961	0.000204191136974533	1.43344811753903	0.00038978096426989	0.977879199046092	0.863912542953072	NA	H3K4me3
chr12	15809731	15817782	0.0480418582527351	0.0939008336989908	0.0688598613126915	Trib2	1.95456289815028	5.25568761167097e-20	1.43333051253843	1.39768398590548e-06	0.733325345474878	5.25188023163263e-06	NA	H3K4me3
chr19	16869165	16880696	0.0430748840291584	0.0489802224969098	0.061676510676965	Foxb2	1.13709470381287	0.0931070428860224	1.43184391710062	1.67030213097009e-08	1.25921254606094	0.00115134577920709	H3K27me3	NA
chr19	25601895	25616224	0.0343757654935903	0.0460368294635709	0.0491484635320252	Dmrt1	1.33922339772055	8.31382592626186e-05	1.42974164578792	4.54412629516212e-08	1.06759010350434	0.382527556473195	H3K27me3	NA
chr19	25601895	25616224	0.0343757654935903	0.0460368294635709	0.0491484635320252	Dmrt3	1.33922339772055	8.31382592626186e-05	1.42974164578792	4.54412629516212e-08	1.06759010350434	0.382527556473195	H3K27me3	NA
chr11	96250437	96357644	0.0428305954062291	0.0565190184597506	0.0610873157193962	Gm53	1.31959450770397	1.5448212952644e-24	1.42625417975189	7.90325856903156e-49	1.08082761138003	0.0026460186131309	H3K27me3	NA
chr11	96250437	96357644	0.0428305954062291	0.0565190184597506	0.0610873157193962	Hoxb2	1.31959450770397	1.5448212952644e-24	1.42625417975189	7.90325856903156e-49	1.08082761138003	0.0026460186131309	H3K27me3	NA
chr11	96250437	96357644	0.0428305954062291	0.0565190184597506	0.0610873157193962	Hoxb3	1.31959450770397	1.5448212952644e-24	1.42625417975189	7.90325856903156e-49	1.08082761138003	0.0026460186131309	H3K27me3	NA
chr11	96250437	96357644	0.0428305954062291	0.0565190184597506	0.0610873157193962	Hoxb4	1.31959450770397	1.5448212952644e-24	1.42625417975189	7.90325856903156e-49	1.08082761138003	0.0026460186131309	H3K27me3	NA
chr11	96250437	96357644	0.0428305954062291	0.0565190184597506	0.0610873157193962	Hoxb5	1.31959450770397	1.5448212952644e-24	1.42625417975189	7.90325856903156e-49	1.08082761138003	0.0026460186131309	H3K27me3	NA
chr11	96250437	96357644	0.0428305954062291	0.0565190184597506	0.0610873157193962	Hoxb6	1.31959450770397	1.5448212952644e-24	1.42625417975189	7.90325856903156e-49	1.08082761138003	0.0026460186131309	H3K27me3	NA
chr11	96250437	96357644	0.0428305954062291	0.0565190184597506	0.0610873157193962	Hoxb7	1.31959450770397	1.5448212952644e-24	1.42625417975189	7.90325856903156e-49	1.08082761138003	0.0026460186131309	H3K27me3	NA
chr11	96250437	96357644	0.0428305954062291	0.0565190184597506	0.0610873157193962	Hoxb8	1.31959450770397	1.5448212952644e-24	1.42625417975189	7.90325856903156e-49	1.08082761138003	0.0026460186131309	H3K27me3	NA
chr11	96250437	96357644	0.0428305954062291	0.0565190184597506	0.0610873157193962	Hoxb9	1.31959450770397	1.5448212952644e-24	1.42625417975189	7.90325856903156e-49	1.08082761138003	0.0026460186131309	H3K27me3	NA
chr11	96250437	96357644	0.0428305954062291	0.0565190184597506	0.0610873157193962	Mir10a	1.31959450770397	1.5448212952644e-24	1.42625417975189	7.90325856903156e-49	1.08082761138003	0.0026460186131309	H3K27me3	NA
chr11	96250437	96357644	0.0428305954062291	0.0565190184597506	0.0610873157193962	Mir196a-1	1.31959450770397	1.5448212952644e-24	1.42625417975189	7.90325856903156e-49	1.08082761138003	0.0026460186131309	H3K27me3	NA
chr4	74250709	74255754	0.0930098209127672	0.139209225700165	0.132612055641422	Kdm4c	1.49671533967072	1.0129546834461e-07	1.42578551748634	6.33026447532113e-07	0.952609677802877	0.524348319345744	NA	H3K4me3
chr8	89040765	89047763	0.0295401141322591	0.044180269694819	0.0420692185398068	Sall1	1.49560253887348	8.82806548870057e-06	1.42413865943278	2.07360749449178e-05	0.952217332089763	0.594218789253142	H3K27me3	NA
chr9	69754267	69773078	0.0400289207309057	0.0507753403933434	0.0569966854013547	B230323A14Rik	1.26846638545866	7.63951914660541e-05	1.42388763825322	4.70839587575095e-11	1.1225268990777	0.045569332781765	H3K27me3	NA
chr9	69754267	69773078	0.0400289207309057	0.0507753403933434	0.0569966854013547	Foxb1	1.26846638545866	7.63951914660541e-05	1.42388763825322	4.70839587575095e-11	1.1225268990777	0.045569332781765	H3K27me3	NA
chr3	87995313	88003010	0.067121024370095	0.117594786729858	0.0954990215264188	Bcan	1.75198140721837	1.47402614237975e-14	1.42278849917206	4.94970863146732e-07	0.812102510511813	0.00188026731001383	H3K27me3	NA
chr15	48789006	48794132	0.0453997589393331	0.0572317262830482	0.0644187216909914	Csmd3	1.26061740458856	0.0228471151164702	1.41892210875113	0.00015156598164087	1.12557712085075	0.250861008387811	H3K27me3	NA
chr5	111415473	111420950	0.0954043048283886	0.188994023904382	0.135310344827586	Mn1	1.98098004324167	3.22066310387996e-42	1.418283431455	3.55178732676875e-13	0.715950388442143	3.12676488963569e-13	H3K27me3	NA
chr1	74947759	74952900	0.0623587889742431	0.0877082678403018	0.0884019644880997	Ihh	1.40651012123614	5.63804590828766e-05	1.41763440153743	2.72528304432021e-06	1.00790913633206	0.948495307824763	H3K27me3	NA
chr18	23036656	23042412	0.0729382511396602	0.111220150474321	0.103370278217598	Nol4	1.52485354030987	1.80785964513322e-08	1.41723000760832	5.08836369436031e-07	0.929420413268225	0.324549809415081	H3K27me3	NA
chr11	98313155	98330285	0.0512647554806071	0.0653266331658292	0.0726379027853632	Neurod2	1.27429912721502	0.00043271511441299	1.41691698525396	7.16045072376156e-09	1.11191866571441	0.103177026479401	H3K27me3	NA
chr12	95690657	95699032	0.0748663101604278	0.104026845637584	0.106070941336971	Flrt2	1.38950143815916	3.1813608811959e-07	1.41680471642955	2.03118415742623e-09	1.0196496941425	0.798074716221489	H3K27me3	H3K4me3
chr8	102780465	102787456	0.0679785330948122	0.110643077787138	0.0961084905660377	Cdh11	1.62761790744764	5.66918407847791e-12	1.4138064796425	2.66390831046033e-07	0.868635367780864	0.0397357120914888	H3K27me3	NA
chr12	9569267	9585636	0.0279143258426966	0.0388802488335925	0.0393547061241266	1700022H16Rik	1.39284212173675	9.20900599901563e-05	1.40983903196871	8.37094694666119e-06	1.01220304151254	0.920408882183182	H3K27me3	NA
chr12	9569267	9585636	0.0279143258426966	0.0388802488335925	0.0393547061241266	Osr1	1.39284212173675	9.20900599901563e-05	1.40983903196871	8.37094694666119e-06	1.01220304151254	0.920408882183182	H3K27me3	NA
chrX	120289231	120294384	0.0141342756183746	0.0206611570247934	0.0199246095853527	Pcdh11x	1.46177685950413	0.231428868161157	1.40966612816371	0.201927513143392	0.964351103931072	0.914539921696209	H3K27me3	NA
chr2	45106853	45114988	0.0854597002835156	0.134450906602805	0.120415224913495	Gm13476	1.57326676967927	3.87037139856634e-11	1.40902933796881	7.82183379614179e-08	0.89560738529808	0.0964768831818612	H3K27me3	NA
chr2	45106853	45114988	0.0854597002835156	0.134450906602805	0.120415224913495	Zeb2	1.57326676967927	3.87037139856634e-11	1.40902933796881	7.82183379614179e-08	0.89560738529808	0.0964768831818612	H3K27me3	NA
chr18	47365843	47371978	0.0200372786579683	0.0246198406951484	0.0282153366799377	Sema6a	1.22870181701834	0.142067296800525	1.40814215151503	0.00517589863180253	1.14604058691159	0.322532527938525	H3K27me3	NA
chr10	50889517	50912374	0.0535219079312257	0.0651159047005795	0.0752839011356045	Sim1	1.21662151476834	4.61093135184463e-05	1.40659972795332	3.02622250127337e-15	1.15615227158066	0.00165725189204192	H3K27me3	NA
chr9	40871094	40881454	0.0592592592592593	0.0707750733644053	0.0832787743878486	Bsx	1.19432936302434	0.0083851837819739	1.40532931779495	7.84912596869928e-09	1.17666814641172	0.0106815514349542	H3K27me3	NA
chr10	67095591	67101188	0.0994475138121547	0.108016560030109	0.13971340839304	Reep3	1.08616652030276	0.294078544427508	1.40489593995223	4.03968749104979e-08	1.29344434181292	0.000259457883662849	NA	H3K4me3
chr7	137308936	137323762	0.0328396651641983	0.0487177042616074	0.046089727874479	Ebf3	1.4835018572211	1.79727068461098e-10	1.40347739978561	1.38541327456312e-09	0.946057056116264	0.370177632139233	H3K27me3	NA
chr15	9069941	9075980	0.05	0.128840782122905	0.0700179533213645	1110020G09Rik	2.5768156424581	2.67049242158268e-30	1.40035906642729	0.000294807523345436	0.543445578082352	2.46095201488555e-15	NA	H3K4me3
chr4	89270292	89284698	0.0519131556319862	0.0680653427290199	0.0725581395348837	Cdkn2a	1.31113861025011	5.768652512213e-05	1.39768308536761	8.09297296914323e-08	1.06600711354309	0.355556707790615	H3K27me3	NA
chr2	6867076	6876574	0.116177861873226	0.155236444664521	0.162342926631536	Celf2	1.33619643330943	1.11310584323059e-07	1.39736541897015	4.36055116278498e-11	1.04577843806184	0.410492308980571	NA	H3K4me3
chr12	108001741	108006805	0.0328	0.0467952353942144	0.0457089552238806	Bcl11b	1.42668400592117	0.00170287358709881	1.39356570804514	0.00131351807433405	0.976786521935776	0.861112783390158	H3K27me3	NA
chr3	154325903	154336756	0.0528498408718295	0.0767816742081448	0.0735431235431235	AI606473	1.45282697055521	5.70288789773327e-10	1.39154862777126	1.24369718218568e-08	0.957821306992578	0.49070331225934	H3K27me3	NA
chr3	154325903	154336756	0.0528498408718295	0.0767816742081448	0.0735431235431235	Lhx8	1.45282697055521	5.70288789773327e-10	1.39154862777126	1.24369718218568e-08	0.957821306992578	0.49070331225934	H3K27me3	NA
chr1	78186629	78219854	0.0534382959018291	0.0682667715915798	0.0742125199362041	Pax3	1.2774878098095	9.76048211650792e-09	1.38875161873685	1.49464851305258e-17	1.08709578915195	0.0417122236700181	H3K27me3	NA
chr4	129983411	129988658	0.0666666666666667	0.0777054515866558	0.0925158795912731	Bai2	1.16558177379984	0.133353719855172	1.3877381938691	0.000119575384429747	1.19059702636309	0.0584307419842626	H3K27me3	NA
chr18	42392971	42404020	0.0526381752099261	0.0599718607105171	0.0729284546711933	Pou4f3	1.13932256335528	0.0869251676765384	1.38546699957488	2.98010126157193e-07	1.21604455501585	0.00422994461368783	H3K27me3	NA
chr5	28457261	28468586	0.0327431740614334	0.0390549662487946	0.0451843043995244	9530036O11Rik	1.19276665651042	0.0483074117559708	1.37996103599329	1.41992684504042e-05	1.15694132499523	0.0775916277538502	H3K27me3	NA
chr5	28457261	28468586	0.0327431740614334	0.0390549662487946	0.0451843043995244	Shh	1.19276665651042	0.0483074117559708	1.37996103599329	1.41992684504042e-05	1.15694132499523	0.0775916277538502	H3K27me3	NA
chr10	22811536	22823648	0.0553641732283465	0.0706501315295002	0.0763997165131113	Tcf21	1.27609837571506	0.000582612973250866	1.3799486573746	3.89174548799098e-07	1.08138109383718	0.274390652822423	H3K27me3	NA
chr1	184714272	184738790	0.0473856209150327	0.0662813798085606	0.0652746673692531	4930488B22Rik	1.39876567044273	4.61437353517341e-11	1.37752056655113	8.76756986090086e-12	0.984811534669085	0.777047402971777	H3K27me3	NA
chr1	184714272	184738790	0.0473856209150327	0.0662813798085606	0.0652746673692531	Hlx	1.39876567044273	4.61437353517341e-11	1.37752056655113	8.76756986090086e-12	0.984811534669085	0.777047402971777	H3K27me3	NA
chr15	35291974	35304260	0.0486991327551701	0.0688097768331562	0.0670213758984411	Osr2	1.41295692428632	3.23485451262445e-08	1.37623345851731	2.64782176671876e-08	0.974009493751863	0.691883191160264	H3K27me3	NA
chr14	11551976	11557026	0.0361328125	0.148725949037962	0.0497267759562841	Ptprg	4.11609113013169	1.95949037532377e-87	1.37622212376311	0.000523904509646722	0.334351713859911	1.58318316655576e-58	H3K27me3	NA
chr7	96209304	96214514	0.0369365609348915	0.059721300597213	0.0507381992098149	Odz4	1.61686142633811	7.06475339010142e-06	1.37365791307024	0.00152386664497186	0.849582957879901	0.111302111670126	H3K27me3	NA
chr16	64846740	64853614	0.0644607843137255	0.105728429985856	0.0880534256740045	Cggbp1	1.64019769711898	2.52764458034176e-09	1.36599991159672	0.000119575384429747	0.832826380622356	0.0208713238890117	NA	H3K4me3
chr4	9843013	9851033	0.0754348597799077	0.129561078794289	0.102983638113571	Gdf6	1.71752263041652	3.18493217088732e-17	1.36519956972202	1.09670223901002e-06	0.794865549684744	0.000185041814228233	H3K27me3	NA
chr5	84412307	84418665	0.122288438617402	0.244700632205281	0.166711626652279	Epha5	2.00101199239991	8.92706237591197e-38	1.36326564094798	4.74836742932558e-08	0.681288091288723	6.49131963444226e-14	H3K27me3	H3K4me3
chr8	57310965	57354261	0.0686850109641367	0.100681617149696	0.0935142652450588	Hand2	1.4658455423741	2.04230039029404e-34	1.36149450851637	1.85323434141141e-24	0.928811712529605	0.0171788455203966	H3K27me3	NA
chr1	87152351	87157466	0.0805790108564536	0.0757246376811594	0.109459459459459	Ecel1	0.939756356851514	0.537028732971653	1.35841155526784	1.13762693681093e-05	1.44549334023018	3.72725750105138e-06	H3K27me3	NA
chr3	17789379	17800903	0.106331970102947	0.265841769778778	0.143959290873276	2610100L16Rik	2.50011139191155	9.76313170951492e-117	1.35386648750982	2.07816271629589e-10	0.541522466514849	3.85897607695175e-58	NA	H3K4me3
chr3	17789379	17800903	0.106331970102947	0.265841769778778	0.143959290873276	Mir124a-2	2.50011139191155	9.76313170951492e-117	1.35386648750982	2.07816271629589e-10	0.541522466514849	3.85897607695175e-58	NA	H3K4me3
chr2	156985637	156992466	0.115444617784711	0.152513966480447	0.156284968295412	Ndrg3	1.3211007096482	0.000682663595825201	1.35376573888323	2.96232282221397e-05	1.02472561629593	0.798821470650388	NA	H3K4me3
chr4	124983887	124989055	0.125921724333522	0.158301158301158	0.170387115004238	Rspo1	1.257139378761	0.001328352421329	1.35311929618231	3.07737348383382e-07	1.07634787283165	0.286566333772425	H3K27me3	NA
chr19	43383849	43389341	0.0343709468223087	0.0366718027734977	0.0463983593950269	Hpse2	1.06694188446667	0.658702792979877	1.34992962617229	0.00768268900731987	1.26523257341901	0.0563450616857441	H3K27me3	NA
chr12	83483745	83489500	0.0288393489030432	0.0367844092570037	0.038844963905122	Dpf3	1.27549374920604	0.0411116026067746	1.34694316559356	0.00469679131728719	1.05601706510282	0.670125188107163	NA	H3K4me3
chr1	59480256	59485274	0.0911013215859031	0.117041979427301	0.122687264235675	Fzd7	1.28474513201147	0.000111450960895586	1.34671223314788	1.38017519808787e-07	1.04823299158129	0.474754059454811	H3K27me3	NA
chr3	45375679	45382356	0.00850584136093462	0.0118818801327975	0.0114341321007177	2610316D01Rik	1.39690826910648	0.0540848102690227	1.34426820528678	0.0624369439699877	0.962316735476577	0.837765849236562	H3K27me3	NA
chr3	45375679	45382356	0.00850584136093462	0.0118818801327975	0.0114341321007177	Pcdh10	1.39690826910648	0.0540848102690227	1.34426820528678	0.0624369439699877	0.962316735476577	0.837765849236562	H3K27me3	NA
chr4	135146641	135159046	0.0777540227298301	0.115186835790195	0.104362416107383	Runx3	1.4814260631946	1.15768127156067e-13	1.3422124340757	1.6891287107005e-09	0.906027285075104	0.0514819980551434	H3K27me3	NA
chr11	67693845	67701150	0.0938712179984484	0.163207547169811	0.125957446808511	Rcvrn	1.73863246530485	3.27907713407788e-12	1.34181114823281	0.00057016477107988	0.771762390849834	0.000725797494930195	NA	H3K4me3
chr13	72622277	72640708	0.0520130032508127	0.0719330104923325	0.0697135163437804	Gm20554	1.38298129307134	1.99677852051931e-10	1.34030938393643	6.85315606773826e-10	0.9691449845716	0.561539677580517	H3K27me3	NA
chr13	72622277	72640708	0.0520130032508127	0.0719330104923325	0.0697135163437804	Irx2	1.38298129307134	1.99677852051931e-10	1.34030938393643	6.85315606773826e-10	0.9691449845716	0.561539677580517	H3K27me3	NA
chr19	32754287	32762450	0.0395384615384615	0.0763134057971015	0.0529584267724685	Pten	1.93010559409011	9.21081745563031e-16	1.33941546311691	0.00063308409625151	0.693959681386412	3.58393506555741e-06	NA	H3K4me3
chr19	55098179	55103768	0.0837065105063727	0.0751415337107566	0.112062812276945	Gpam	0.897678487087763	0.345109683661333	1.33875861744844	0.000565610894036376	1.49135646749386	3.8609346646296e-05	NA	H3K4me3
chr11	83848817	83856718	0.058137702851741	0.081704370744564	0.0778294573643411	Hnf1b	1.40535946101829	3.34201768581114e-06	1.3387088506544	1.77577990236545e-05	0.95257397682754	0.51816990219326	H3K27me3	NA
chr11	75167991	75174481	0.0594713656387665	0.0830686537991693	0.079295154185022	Hic1	1.396784030549	8.0895734705747e-06	1.33333333333333	1.55271983004852e-05	0.954573723762633	0.533814468496972	H3K27me3	H3K4me3
chr11	75167991	75174481	0.0594713656387665	0.0830686537991693	0.079295154185022	Mir132	1.396784030549	8.0895734705747e-06	1.33333333333333	1.55271983004852e-05	0.954573723762633	0.533814468496972	H3K27me3	H3K4me3
chr11	75167991	75174481	0.0594713656387665	0.0830686537991693	0.079295154185022	Mir212	1.396784030549	8.0895734705747e-06	1.33333333333333	1.55271983004852e-05	0.954573723762633	0.533814468496972	H3K27me3	H3K4me3
chr13	101690216	101695372	0.0923467946907653	0.0950188363331938	0.123107307439105	Pik3r1	1.02893486072122	0.783174505864105	1.33309778483752	0.000105016870691078	1.29560950428203	0.00164793161678441	NA	H3K4me3
chr6	52308853	52324150	0.0424413511145722	0.0516742455560149	0.0565763521229108	5730457N03Rik	1.21754478118564	0.00628950776030753	1.33304785632721	8.46072935602216e-06	1.09486556628257	0.201927513143392	H3K27me3	NA
chr6	52308853	52324150	0.0424413511145722	0.0516742455560149	0.0565763521229108	Evx1	1.21754478118564	0.00628950776030753	1.33304785632721	8.46072935602216e-06	1.09486556628257	0.201927513143392	H3K27me3	NA
chr3	96268251	96274827	0.136186770428016	0.326930772308924	0.181127982646421	Hist2h2bb	2.40060595666838	1.90934070537248e-61	1.32999690114658	8.82308312201947e-06	0.554025494043336	2.11821536019202e-33	NA	H3K4me3
chr3	96268251	96274827	0.136186770428016	0.326930772308924	0.181127982646421	Hist2h3b	2.40060595666838	1.90934070537248e-61	1.32999690114658	8.82308312201947e-06	0.554025494043336	2.11821536019202e-33	NA	H3K4me3
chr2	148028678	148051467	0.0546629848123509	0.0736683417085427	0.0723940435280642	Foxa2	1.3476823843673	2.6144849496925e-09	1.32437048171777	1.80918844905364e-09	0.98270222797304	0.755810581381797	H3K27me3	NA
chr14	69167957	69178006	0.0760243819844226	0.0993557978196234	0.100612088752869	1700092C10Rik	1.30689385728885	8.72173066445365e-05	1.32341869972037	9.27829431343779e-06	1.01264436460494	0.884151592734735	H3K27me3	NA
chr14	69167957	69178006	0.0760243819844226	0.0993557978196234	0.100612088752869	Nkx2-6	1.30689385728885	8.72173066445365e-05	1.32341869972037	9.27829431343779e-06	1.01264436460494	0.884151592734735	H3K27me3	NA
chrX	137096293	137128630	0.0860604546590057	0.111755116826662	0.113865667339291	Esx1	1.29856526170429	1.75487619711079e-06	1.32308930728355	3.46571951656782e-08	1.01888549332289	0.768032633946285	H3K27me3	NA
chr3	145648201	145653903	0.09939111747851	0.207419017763845	0.131375579598145	Cyr61	2.08689692827624	5.56614090755739e-47	1.32180402968656	4.7058365320535e-07	0.633382517256549	4.89539962773525e-21	H3K27me3	NA
chr2	30469463	30475026	0.0171226502884794	0.0256342494714588	0.0226192427470906	Ier5l	1.49709589576248	0.00799990032299547	1.32101294869693	0.0498287725198241	0.882383655206093	0.38287054278653	H3K27me3	NA
chr10	103025209	103033299	0.0470817662627107	0.0585929440891273	0.0621468926553672	Alx1	1.24449333022439	0.00791799014278391	1.31997793601444	0.000289535730039742	1.06065488979072	0.508538993430975	H3K27me3	NA
chr5	142812597	142823820	0.0454864769933263	0.102954940500067	0.0598909593945805	Tnrc18	2.26341865331035	1.60447596774119e-50	1.31667614977892	1.58438350797389e-06	0.581720110794893	6.87252560571189e-27	H3K27me3	NA
chr17	26834855	26858322	0.0496665247623102	0.0612063867534004	0.0653590040532716	Nkx2-5	1.23234687843204	0.000180706207062814	1.31595686160973	4.53954259444032e-08	1.0678461435177	0.231652864036132	H3K27me3	NA
chr6	28131743	28136968	0.0535168195718654	0.0600858369098712	0.0702973048068908	Grm8	1.12274678111588	0.308493258416477	1.31355535267733	0.00417544582808071	1.16994800142897	0.143264892063203	H3K27me3	NA
chrX	153496963	153503204	0.0504863362667902	0.0824372759856631	0.0661157024793388	Ubqln2	1.63286310874355	0.000281578244428527	1.30957616195314	0.0391600734189592	0.80201221703198	0.0837610939778425	NA	H3K4me3
chr6	64727100	64735556	0.0384764865915274	0.0504334121355398	0.0501993208327181	Atoh1	1.31075928711863	0.00205908657841337	1.30467527780388	0.00100593303360312	0.995358408386239	0.975433088022209	H3K27me3	NA
chr6	42855627	42860962	0.149068322981366	0.123552123552124	0.193965517241379	Intergenic	0.828828828828829	0.441271644143913	1.30118534482759	0.199564013308565	1.56990840517241	0.0455171494209259	NA	NA
chr8	71683279	71694402	0.0884526838725312	0.116399286987522	0.115045412662893	B3gnt3	1.31594974727126	1.9685921971474e-07	1.3006435489135	6.9373935080976e-08	0.988368706031901	0.851884396864082	H3K27me3	NA
chr8	71683279	71694402	0.0884526838725312	0.116399286987522	0.115045412662893	Insl3	1.31594974727126	1.9685921971474e-07	1.3006435489135	6.9373935080976e-08	0.988368706031901	0.851884396864082	H3K27me3	NA
chr8	71683279	71694402	0.0884526838725312	0.116399286987522	0.115045412662893	Jak3	1.31594974727126	1.9685921971474e-07	1.3006435489135	6.9373935080976e-08	0.988368706031901	0.851884396864082	H3K27me3	NA
chr8	26115153	26120488	0.0497354497354497	0.0891053391053391	0.0646275283670449	Hook3	1.79158607350097	9.85606303152162e-10	1.29942583631612	0.0068607880672132	0.725293557220439	0.000286107551945795	NA	H3K4me3
chr8	26115153	26120488	0.0497354497354497	0.0891053391053391	0.0646275283670449	Rnf170	1.79158607350097	9.85606303152162e-10	1.29942583631612	0.0068607880672132	0.725293557220439	0.000286107551945795	NA	H3K4me3
chr17	36174681	36180794	0.113513513513514	0.15863453815261	0.147410358565737	Gm6623	1.39749474086823	0.0762094080087275	1.2986150635553	0.188096454951718	0.929245045135912	0.698706363342626	NA	NA
chr12	8296517	8304162	0.0748043347381096	0.10058207217695	0.0966322815533981	Gdf7	1.34460218821661	5.76402292300192e-06	1.29180056064543	1.42983984059572e-05	0.960730669610752	0.553781358893586	H3K27me3	NA
chr17	36156235	36163742	0.10046511627907	0.11777615215801	0.129779837775203	2410017I17Rik	1.17230892194316	0.225488656608048	1.2917900519291	0.0564057517254706	1.10191949216585	0.470502412587529	H3K27me3	NA
chr6	23242603	23256429	0.086818292981169	0.0973957725096345	0.112035050071531	Fezf1	1.12183468673773	0.0131254375635614	1.29045442180983	3.13303725929453e-10	1.15030711482316	0.0014053363982319	H3K27me3	NA
chr8	73350321	73355424	0.0579972813774354	0.0784386617100372	0.0748362956033676	Large	1.35245411245353	0.00142769148122229	1.29034144059869	0.00245187012887502	0.954074100346251	0.619638137922847	NA	H3K4me3
chr7	142088321	142096780	0.0790037493304767	0.0806149231346082	0.101898101898102	Dusp8	1.02039363723602	0.842307762451718	1.28978817792377	0.000779244655107806	1.26401040819645	0.00501560665751665	NA	H3K4me3
chr9	62339945	62347669	0.0387937344459084	0.0336996336996337	0.0500317662007624	Anp32a	0.868687538876218	0.222566842859421	1.28968677327324	0.00281666259406874	1.48463827965306	0.00011353754903427	NA	H3K4me3
chr13	45961296	45967118	0.0226558995065052	0.0361331220285262	0.0291676015256899	Atxn1	1.59486592082346	0.000883375066597572	1.2874175010052	0.0680374760036521	0.807226165031155	0.120672236038888	NA	H3K4me3
chr1	178332410	178339269	0.0459745762711864	0.0525525525525526	0.0591442953020134	Hnrnpu	1.1430785624334	0.221538406013889	1.28645656140785	0.0061807081205894	1.12543144774688	0.256172934251584	NA	H3K4me3
chr18	39486122	39492098	0.0531892790359443	0.0976809557273366	0.0684175678658133	Nr3c1	1.83647828092059	1.33475718676148e-12	1.28630372710218	0.00304381809238171	0.700418698367283	1.48353709554784e-05	NA	H3K4me3
chr11	96167990	96207141	0.0769120321623433	0.089732528041415	0.0987967409485782	Hoxb13	1.16669038014768	3.88673545155956e-05	1.28454206930902	6.16352453740541e-14	1.10101368037887	0.00826353779386237	H3K27me3	H3K4me3
chr2	73263111	73282242	0.0590837650619943	0.0898255311798238	0.0757947749449166	Sp9	1.52030817747605	3.83339799340832e-22	1.2828359002746	3.50828356235037e-09	0.843799907992542	5.39912310015177e-05	H3K27me3	NA
chr3	34645923	34654308	0.0708405325744486	0.153091557669441	0.0908765225698591	Sox2	2.16107293530794	1.69250869025839e-62	1.28283228918916	1.63698323556148e-06	0.593608974611662	7.86276818569314e-31	H3K27me3	NA
chr3	34645923	34654308	0.0708405325744486	0.153091557669441	0.0908765225698591	Sox2ot	2.16107293530794	1.69250869025839e-62	1.28283228918916	1.63698323556148e-06	0.593608974611662	7.86276818569314e-31	H3K27me3	NA
chr4	126731017	126736700	0.0656223539373412	0.106658632118108	0.0841410600123737	Tfap2e	1.62533992943852	1.87492017640706e-10	1.28220118547888	0.000993725290765907	0.788881859268554	0.00102090410791188	H3K27me3	NA
chr10	68275115	68280744	0.0480560654096446	0.0769043562910684	0.0615812475168852	Arid5b	1.60030488629296	7.84912596869928e-09	1.28144589016907	0.00301174477617232	0.800751095085067	0.00583076794845883	NA	H3K4me3
chr6	97483987	97489644	0.0512236767216847	0.0742924528301887	0.0654978498180615	Frmd4b	1.45035377358491	0.000419343490694688	1.27866357922593	0.0196450830346731	0.881621851519305	0.238183229035973	NA	H3K4me3
chr12	118836125	118851293	0.0462204007285974	0.0624684502776376	0.0588287885561019	Sp8	1.35153415576051	7.83560063147665e-07	1.27278837112512	1.96510357444286e-05	0.941736001047579	0.348734908017868	H3K27me3	NA
chr13	63562275	63569381	0.0269383290031451	0.0380401075046516	0.0342658278677553	Ptch1	1.41211830548994	0.00103294900350148	1.27201014820759	0.0137102175737222	0.900781572806155	0.313117024886914	H3K27me3	H3K4me3
chr9	91360820	91367864	0.096252023409289	0.152226569778275	0.122237257555255	Zic1	1.58154150309097	1.2249695179843e-21	1.26997078321637	1.049628823784e-06	0.80299554626567	4.14172548946345e-06	H3K27me3	NA
chr9	99867363	99880497	0.0693516187830917	0.09353507565337	0.0879893238434164	Sox14	1.34870789311949	2.71518191240715e-09	1.26874217772215	4.19262911240971e-07	0.940709388737701	0.225518505713207	H3K27me3	NA
chr11	69121325	69126522	0.0443957794146924	0.0590476190476191	0.0562945826103721	Aloxe3	1.33002775998292	0.00362847834328289	1.26801654014304	0.00928978815799685	0.953375995820817	0.649703729252145	NA	H3K4me3
chr11	69121325	69126522	0.0443957794146924	0.0590476190476191	0.0562945826103721	Hes7	1.33002775998292	0.00362847834328289	1.26801654014304	0.00928978815799685	0.953375995820817	0.649703729252145	NA	H3K4me3
chr15	11903064	11908567	0.0447129909365559	0.0597228858098423	0.0566217287866772	Npr3	1.33569427047688	0.000952696342628735	1.26633731272907	0.00328874649541473	0.948074226804124	0.565494196249369	H3K27me3	NA
chr13	40737323	40745550	0.0533947458205391	0.0904036741600193	0.0676109537299339	Intergenic	1.69311929049851	2.9234901330491e-12	1.26624731873761	0.00275380198522889	0.747878383905713	8.04100738003486e-05	H3K27me3	NA
chr16	91267955	91273040	0.0559030492572322	0.0603101665709362	0.0707789640173982	Olig1	1.07883500761157	0.439685772965725	1.26610202766786	0.00328692863125748	1.17358263194562	0.0728873896988862	H3K27me3	NA
chr7	25246261	25252294	0.111955568547208	0.171548117154812	0.141573645521372	Erf	1.53228749030447	1.00846123418634e-09	1.26455206613215	0.000299141270813556	0.825270762917267	0.00367239578455879	NA	H3K4me3
chr14	79767402	79774801	0.0469365818702974	0.0582710369944412	0.0590487955528104	Pcdh8	1.241484459935	0.00569974097161984	1.25805487319003	0.000885467967887919	1.01334725789149	0.900732363472627	H3K27me3	NA
chr10	42273309	42279104	0.0184291355857832	0.0369731328567907	0.0231671554252199	Foxo3	2.00623261382443	1.61641916514044e-08	1.25709398128753	0.0699148781731622	0.626594330400782	6.28779981613996e-05	NA	H3K4me3
chr12	56685235	56702596	0.0531220192237141	0.0680214804675161	0.066689036154685	Pax9	1.28047618410466	5.77714921323587e-06	1.25539347203343	9.63827855814077e-06	0.980411418515547	0.736901478455295	H3K27me3	NA
chr6	88192211	88201759	0.0659234125060591	0.0885960095185795	0.0825047348484848	Gata2	1.34392329144728	2.20218524748429e-06	1.25152402935606	8.10142867983364e-05	0.931246624953043	0.247404738122191	H3K27me3	NA
chr10	94940461	94946356	0.0567177054129825	0.0872113064460531	0.0708693033527404	Plxnc1	1.53763812924087	1.01887663414456e-06	1.24950935226866	0.00657071650502442	0.812616004056521	0.0133138986657058	H3K27me3	NA
chr2	36090227	36096022	0.0891942872541094	0.100830367734282	0.111173498034812	Lhx6	1.13045768780037	0.147403233692365	1.24641949005192	0.00294464278635693	1.10257951580408	0.240679206645142	H3K27me3	NA
chr4	117492525	117497628	0.0369192722133899	0.0545454545454545	0.0460133473832104	Rnf220	1.47742496737712	7.51997997944267e-05	1.24632325137012	0.0219457166889236	0.843578035358857	0.0792132029611614	H3K27me3	NA
chrX	71660670	71670672	0.149623588456713	0.124506795265235	0.186315789473684	Gpr50	0.832133466049408	0.0123171618679029	1.24523005627276	0.000237749348870049	1.49643068939956	3.66613983924554e-09	H3K27me3	NA
chr2	109691661	109698051	0.0686074918566775	0.0821161960402467	0.0851720047449585	Bdnf	1.19689838264003	0.0331205487879156	1.24143883473957	0.00436560434483664	1.03721322774394	0.707240937763651	H3K27me3	NA
chr1	4489067	4499780	0.0716432263493208	0.0952466690673388	0.0888520971302428	Sox17	1.32945812075703	1.48043121393258e-06	1.24020234232633	0.00013564474431186	0.932863038679336	0.25109399950061	H3K27me3	NA
chr19	37432677	37438274	0.0891246684350133	0.0994347379239466	0.110322941945119	Hhex	1.11568143444428	0.113486850645461	1.23784967599136	0.000355658174168111	1.10950100788217	0.114671565192994	H3K27me3	NA
chr13	120019826	120082504	0.0581270182992465	0.0689866939611054	0.0719493476592479	Intergenic	1.18682664240494	0.0255846083746925	1.23779525880447	0.00396974938630884	1.04294529173717	0.626963353995818	H3K27me3	NA
chr12	33952782	33969548	0.0444925218700028	0.0654540443709522	0.0550555849655903	Twist1	1.47112462094628	3.27670803683212e-09	1.23741210099195	0.000966769201197371	0.841133431779555	0.00720752114573159	H3K27me3	NA
chr2	158606245	158617344	0.0446939436467667	0.055527763881941	0.0552467763450422	Gm14204	1.24240018560005	0.00395623375594105	1.2361132591404	0.00167483489860301	0.994939692916571	0.952762093643626	H3K27me3	NA
chr2	158606245	158617344	0.0446939436467667	0.055527763881941	0.0552467763450422	Slc32a1	1.24240018560005	0.00395623375594105	1.2361132591404	0.00167483489860301	0.994939692916571	0.952762093643626	H3K27me3	NA
chr2	130576217	130581700	0.110879904875149	0.148053059477963	0.136633663366337	Avp	1.33525601094871	7.24844494625873e-05	1.23226714092321	0.00196615390552752	0.922869570194014	0.255833433075487	H3K27me3	NA
chr2	130576217	130581700	0.110879904875149	0.148053059477963	0.136633663366337	Oxt	1.33525601094871	7.24844494625873e-05	1.23226714092321	0.00196615390552752	0.922869570194014	0.255833433075487	H3K27me3	NA
chr3	96695056	96700850	0.0681258549931601	0.13056954668733	0.0838005311301269	Pias3	1.91659314514937	7.66638869463557e-16	1.23008410152857	0.0179293960785931	0.64180762862569	1.61255946811164e-08	NA	H3K4me3
chr13	40722400	40736048	0.0513682923100443	0.0723467182345581	0.063150074294205	Tfap2a	1.40839251182216	5.66155992806149e-10	1.22935903559046	9.947469707425e-05	0.872880979748988	0.012672244619262	H3K27me3	NA
chr9	37430428	37436160	0.0726664639708118	0.110655737704918	0.0893308080808081	Robo3	1.52278962891831	3.42929250555006e-06	1.22932647605765	0.0208876363466458	0.80728582117471	0.0140935548416624	H3K27me3	NA
chr11	69058649	69064502	0.0580006287331028	0.0983351831298557	0.0712455971821966	2310047M10Rik	1.69541581320364	2.52159800264699e-14	1.22835904952069	0.00381160860522843	0.72451786750744	1.31365117512928e-06	NA	H3K4me3
chr11	48852829	48859572	0.0815688161693937	0.129500268672757	0.0998100248429052	Intergenic	1.58761981299108	4.22408019900771e-19	1.22362968509473	0.000173779108765136	0.770732183537952	5.30587113562749e-07	NA	H3K4me3
chr2	74719141	74751400	0.0448846172610626	0.0587842846553002	0.0548363797988777	Hoxd3	1.30967552454314	3.11399621375573e-08	1.2217187790626	1.43727357280387e-05	0.93284081145884	0.166324543267495	H3K27me3	NA
chr2	74719141	74751400	0.0448846172610626	0.0587842846553002	0.0548363797988777	Hoxd4	1.30967552454314	3.11399621375573e-08	1.2217187790626	1.43727357280387e-05	0.93284081145884	0.166324543267495	H3K27me3	NA
chr2	74719141	74751400	0.0448846172610626	0.0587842846553002	0.0548363797988777	Mir10b	1.30967552454314	3.11399621375573e-08	1.2217187790626	1.43727357280387e-05	0.93284081145884	0.166324543267495	H3K27me3	NA
chr7	110625913	110630914	0.0570610266578542	0.0740049751243781	0.0696142991533396	Adm	1.29694433239209	0.00436116781030339	1.21999731218922	0.0213325660997586	0.940670529735883	0.513430651902139	H3K27me3	NA
chr6	117165978	117171239	0.0827631869344516	0.0926243567753002	0.100800883733775	Cxcl12	1.11914922813036	0.167044619835157	1.21794347786063	0.00739678718655536	1.08827620771835	0.313471942637263	H3K27me3	NA
chr3	66969842	66986623	0.0500932969714368	0.0634219877247766	0.060965283657917	Rsrc1	1.26607733088401	3.00297669460719e-05	1.21703476001349	0.000255377660034859	0.961264158456834	0.51672835694395	H3K27me3	H3K4me3
chr3	66969842	66986623	0.0500932969714368	0.0634219877247766	0.060965283657917	Shox2	1.26607733088401	3.00297669460719e-05	1.21703476001349	0.000255377660034859	0.961264158456834	0.51672835694395	H3K27me3	H3K4me3
chr10	37134943	37141927	0.0212655601659751	0.0340845595082883	0.0257944990736782	Marcks	1.60280562760927	1.6817585895543e-05	1.21297059058662	0.0901463589217402	0.756779593041412	0.0101119761562995	NA	H3K4me3
chr5	57713817	57723026	0.0314543205513342	0.0423911481534703	0.0380785002929115	4932441J04Rik	1.34770509775555	0.00021726493992626	1.21059681549206	0.0112105715822535	0.898265367926683	0.195019291559594	H3K27me3	NA
chr5	57713817	57723026	0.0314543205513342	0.0423911481534703	0.0380785002929115	Pcdh7	1.34770509775555	0.00021726493992626	1.21059681549206	0.0112105715822535	0.898265367926683	0.195019291559594	H3K27me3	NA
chr19	43595292	43620775	0.0504287245444802	0.0662948707878407	0.0606723812997751	Nkx2-3	1.31462517417758	8.08087052127015e-09	1.20313138687971	5.46545799194856e-05	0.915189675743408	0.0665203719739383	H3K27me3	NA
chr3	96485811	96494919	0.137211036539896	0.216589861751152	0.165032679738562	Intergenic	1.57851632939291	2.19429468805921e-07	1.20276534526854	0.0674276424709679	0.761959393686553	0.00155121069815553	NA	H3K4me3
chr4	109972276	109989587	0.0592838362338801	0.0795061266485829	0.0712754555198285	Dmrta2	1.34110968013143	4.49394510400652e-10	1.20227468476636	3.88673545155956e-05	0.896477523485278	0.0190074015881266	H3K27me3	NA
chr11	33192930	33206541	0.0695939710858197	0.0693453498560521	0.083614795287915	Tlx3	0.996427546439891	0.965660428528387	1.2014660750542	5.6736915849744e-05	1.20577364540641	0.000340816103956361	H3K27me3	NA
chr2	105120133	105135584	0.0532385466034755	0.0719521133642805	0.063961895041252	AI314831	1.35150408782165	9.72758461144368e-08	1.20142075848999	0.000612871714915835	0.888950887619166	0.0354630890809661	H3K27me3	NA
chr2	105120133	105135584	0.0532385466034755	0.0719521133642805	0.063961895041252	Wt1	1.35150408782165	9.72758461144368e-08	1.20142075848999	0.000612871714915835	0.888950887619166	0.0354630890809661	H3K27me3	NA
chr12	57533804	57555006	0.0464164939456747	0.0554193231976459	0.0557513214195822	Foxa1	1.19395754583506	0.000715179661245373	1.20111013737558	0.000161669216112877	1.00599065818166	0.929702356710528	H3K27me3	NA
chr19	8882949	8889673	0.0628047031832521	0.0547054322876817	0.0753899480069324	1810009A15Rik	0.871040376197014	0.221891993994303	1.20038698036609	0.053891359627968	1.37810716146938	0.0022375245307927	NA	H3K4me3
chr19	8882949	8889673	0.0628047031832521	0.0547054322876817	0.0753899480069324	5730408K05Rik	0.871040376197014	0.221891993994303	1.20038698036609	0.053891359627968	1.37810716146938	0.0022375245307927	NA	H3K4me3
chr19	8882949	8889673	0.0628047031832521	0.0547054322876817	0.0753899480069324	Mir5136	0.871040376197014	0.221891993994303	1.20038698036609	0.053891359627968	1.37810716146938	0.0022375245307927	NA	H3K4me3
chr3	95928549	95933772	0.0629599345870809	0.0882352941176471	0.0755635245901639	Anp32e	1.40145148968678	0.000311252027089655	1.20018429316585	0.0436834576453589	0.856386612021858	0.0882554908819624	NA	H3K4me3
chr3	83763449	83768468	0.0913547237076649	0.103513411409142	0.109549892831627	Sfrp2	1.13309314732739	0.117650956658019	1.19917053421546	0.0074786190741705	1.05831593549385	0.49070331225934	H3K27me3	NA
chr1	69684411	69689534	0.0892759934676102	0.10108024691358	0.107014681892333	Ikzf2	1.1322220340259	0.149605680900783	1.19869494290375	0.0202007152675515	1.05871013536232	0.528652188956902	NA	H3K4me3
chr2	18687596	18701033	0.0889573812307365	0.132522087014502	0.106474305472755	BC061194	1.48972558747844	8.64000770853612e-17	1.19691366809218	0.000145493996555906	0.803445734001333	3.90408428376902e-06	H3K27me3	NA
chr7	98834251	98839894	0.0416961130742049	0.0519979508196721	0.0498938428874735	Wnt11	1.2470694984718	0.0259124765198135	1.19660657094534	0.0499024173422706	0.959534791294071	0.707709821255351	H3K27me3	NA
chr5	41750476	41768985	0.0467429817388934	0.0607625099285147	0.0558849688704417	Nkx3-2	1.29992798208583	2.86816214564038e-06	1.19557988796298	0.000834003854426138	0.919727788338381	0.138975369982705	H3K27me3	NA
chr4	115931855	115946459	0.106353269723063	0.130351742798026	0.127098321342926	Dmbx1	1.22564866258888	1.41992684504042e-05	1.19505795800996	4.95031748685684e-05	0.975041212451284	0.608931893035468	H3K27me3	NA
chr6	8947797	8953212	0.0330045523520486	0.0369249394673123	0.0393716850265198	Nxph1	1.11878322340041	0.372080552695877	1.19291680149317	0.109269638420595	1.06626268301329	0.638313747236837	H3K27me3	NA
chr6	83437412	83444078	0.0951302378255946	0.166489925768823	0.113420218386756	B230319C09Rik	1.75012624349846	3.80004045435786e-12	1.19226253375602	0.0360168651231763	0.681243732093699	4.54281049266179e-07	NA	H3K4me3
chr6	83437412	83444078	0.0951302378255946	0.166489925768823	0.113420218386756	Tet3	1.75012624349846	3.80004045435786e-12	1.19226253375602	0.0360168651231763	0.681243732093699	4.54281049266179e-07	NA	H3K4me3
chr11	96362187	96373141	0.115884680610514	0.138748542557326	0.137979683972912	Hoxb1	1.1972983989459	0.0121389977509672	1.19066371194186	0.00761603408481278	0.994458618661912	0.951550189363373	H3K27me3	NA
chr4	99649911	99664037	0.0442516268980477	0.0533959846219564	0.0526695054045201	Foxd3	1.20664455444715	0.00076403602240522	1.19022754860215	0.000886833985859029	0.986394497215853	0.833765184898851	H3K27me3	NA
chr6	52150039	52223173	0.0545461821674404	0.0714521106084664	0.0649221237787839	2700086A05Rik	1.3099378869291	2.06656194798262e-22	1.1902230586825	3.40226075695911e-11	0.90861030172412	0.000504991900480266	H3K27me3	NA
chr6	52150039	52223173	0.0545461821674404	0.0714521106084664	0.0649221237787839	Hoxa1	1.3099378869291	2.06656194798262e-22	1.1902230586825	3.40226075695911e-11	0.90861030172412	0.000504991900480266	H3K27me3	NA
chr6	52150039	52223173	0.0545461821674404	0.0714521106084664	0.0649221237787839	Hoxa2	1.3099378869291	2.06656194798262e-22	1.1902230586825	3.40226075695911e-11	0.90861030172412	0.000504991900480266	H3K27me3	NA
chr6	52150039	52223173	0.0545461821674404	0.0714521106084664	0.0649221237787839	Hoxa3	1.3099378869291	2.06656194798262e-22	1.1902230586825	3.40226075695911e-11	0.90861030172412	0.000504991900480266	H3K27me3	NA
chr6	52150039	52223173	0.0545461821674404	0.0714521106084664	0.0649221237787839	Hoxa4	1.3099378869291	2.06656194798262e-22	1.1902230586825	3.40226075695911e-11	0.90861030172412	0.000504991900480266	H3K27me3	NA
chr6	52150039	52223173	0.0545461821674404	0.0714521106084664	0.0649221237787839	Hoxa5	1.3099378869291	2.06656194798262e-22	1.1902230586825	3.40226075695911e-11	0.90861030172412	0.000504991900480266	H3K27me3	NA
chr6	52150039	52223173	0.0545461821674404	0.0714521106084664	0.0649221237787839	Hoxa6	1.3099378869291	2.06656194798262e-22	1.1902230586825	3.40226075695911e-11	0.90861030172412	0.000504991900480266	H3K27me3	NA
chr6	52150039	52223173	0.0545461821674404	0.0714521106084664	0.0649221237787839	Hoxa7	1.3099378869291	2.06656194798262e-22	1.1902230586825	3.40226075695911e-11	0.90861030172412	0.000504991900480266	H3K27me3	NA
chr6	52150039	52223173	0.0545461821674404	0.0714521106084664	0.0649221237787839	Mira	1.3099378869291	2.06656194798262e-22	1.1902230586825	3.40226075695911e-11	0.90861030172412	0.000504991900480266	H3K27me3	NA
chr19	45220421	45244944	0.0471120099934567	0.0662471298579811	0.0559085874191104	Lbx1	1.40616224752843	1.30657817136782e-11	1.18671624129124	0.000414381299542121	0.843939768243028	0.000507836967150586	H3K27me3	NA
chr7	67949689	67955774	0.0341609438281388	0.0630023334197563	0.0405319822672578	Igf1r	1.84427964685977	1.83528371125701e-10	1.18650065616369	0.0849597819296061	0.643340969567132	1.27238877829848e-06	NA	H3K4me3
chr8	78423421	78441894	0.110169491525424	0.121892655367232	0.130542136339238	Pou4f2	1.10641025641026	0.0233651548793	1.18492092984847	1.92575643928058e-05	1.07095982072051	0.124649497755873	H3K27me3	NA
chr9	122567633	122574500	0.0565765765765766	0.0685834872065418	0.0668740279937792	9530059O14Rik	1.21222405731308	0.0266292105006387	1.18200909352062	0.0313700367407801	0.975074769709295	0.773989336880665	H3K27me3	NA
chr6	52223519	52277746	0.0611683308436198	0.0823841164372726	0.0722568115610898	Hoxa10	1.34684264391474	1.07668955872867e-23	1.18127813142095	4.76232387833621e-09	0.877072118824098	8.32507228752184e-06	H3K27me3	NA
chr6	52223519	52277746	0.0611683308436198	0.0823841164372726	0.0722568115610898	Hoxa11	1.34684264391474	1.07668955872867e-23	1.18127813142095	4.76232387833621e-09	0.877072118824098	8.32507228752184e-06	H3K27me3	NA
chr6	52223519	52277746	0.0611683308436198	0.0823841164372726	0.0722568115610898	Hoxa11as	1.34684264391474	1.07668955872867e-23	1.18127813142095	4.76232387833621e-09	0.877072118824098	8.32507228752184e-06	H3K27me3	NA
chr6	52223519	52277746	0.0611683308436198	0.0823841164372726	0.0722568115610898	Hoxa13	1.34684264391474	1.07668955872867e-23	1.18127813142095	4.76232387833621e-09	0.877072118824098	8.32507228752184e-06	H3K27me3	NA
chr6	52223519	52277746	0.0611683308436198	0.0823841164372726	0.0722568115610898	Hoxa9	1.34684264391474	1.07668955872867e-23	1.18127813142095	4.76232387833621e-09	0.877072118824098	8.32507228752184e-06	H3K27me3	NA
chr6	52223519	52277746	0.0611683308436198	0.0823841164372726	0.0722568115610898	Mir196b	1.34684264391474	1.07668955872867e-23	1.18127813142095	4.76232387833621e-09	0.877072118824098	8.32507228752184e-06	H3K27me3	NA
chr2	118895775	118903694	0.0807097882083572	0.0949131513647643	0.0951865873445105	Bahd1	1.1759806768386	0.0336155627881171	1.17936856802028	0.0112097708088797	1.0028809071853	1	H3K27me3	NA
chr5	101654085	101669866	0.0408933626926707	0.0583387551507265	0.0480319056701925	Nkx6-1	1.42660694326277	9.4799318744633e-09	1.17456483173494	0.0100433764949435	0.82332757265895	0.00155851021578064	H3K27me3	NA
chr11	42419099	42424158	0.141317861583092	0.148574893875076	0.165435745937962	Gabrb2	1.05135254815413	0.568263270098804	1.17066409075748	0.0348478912773245	1.11348385735387	0.204149828220299	H3K27me3	NA
chr5	147721318	147727990	0.0833911234396671	0.107063746000492	0.0972222222222222	Flt1	1.28387460900382	0.000135203086136978	1.16585816585817	0.0131977251977146	0.908077905491699	0.135354771471981	H3K27me3	NA
chr1	120589783	120618101	0.0531604159364412	0.0656570077912983	0.0619360659963908	En1	1.23507325205653	2.08267513777846e-05	1.165078656842	0.00110892083531115	0.943327575835697	0.250323320936479	H3K27me3	NA
chr11	98927396	98933482	0.0950622981079834	0.147038801906059	0.11074144486692	Intergenic	1.54676254238072	3.89974109548724e-06	1.16493549042047	0.11807357352643	0.753144363469934	0.00219925607291746	NA	H3K4me3
chrX	155621181	155626268	0.0142711518858308	0.0158353127474268	0.0166233766233766	Ptchd1	1.10960298608755	0.798074716221489	1.16482374768089	0.64315804019013	1.04976623376623	0.906578707163905	H3K27me3	NA
chr17	93198086	93206218	0.0607864640451199	0.0681344148319815	0.0707186544342508	Adcyap1	1.12088136565087	0.162519314376776	1.16339477127274	0.0411116026067746	1.03792855062514	0.66672639933475	H3K27me3	NA
chr8	46289185	46297972	0.0512408759124088	0.0489012076816472	0.0595417545975279	Helt	0.954339808032146	0.622202526501711	1.16199720510845	0.0495058236362152	1.21759272255916	0.0169781924671458	H3K27me3	NA
chr10	9674243	9680618	0.103949600193845	0.125308859865867	0.120757695343331	Samd5	1.20547707381453	0.0086316615217523	1.16169465893223	0.0249066495325373	0.963680425091988	0.636551013131278	H3K27me3	NA
chr5	107717141	107729278	0.0897901770015238	0.118263220138537	0.104215456674473	Gfi1	1.31710643733924	7.47797307869721e-08	1.16065543197119	0.00221174023563476	0.88121612579458	0.0112257648986803	H3K27me3	NA
chr17	70847023	70854198	0.0301891681782845	0.0488593155893536	0.0349539700805524	Tgif1	1.61843861681816	1.37053832920493e-07	1.15783150678843	0.136469851372312	0.715400321493017	0.000252136703754558	H3K27me3	NA
chr2	71525284	71548380	0.066402527709514	0.0843382518163433	0.0766994019860646	Dlx1	1.27010604453631	2.88304932545842e-09	1.15506750468289	0.000174333583959137	0.909426035449333	0.0190074015881266	H3K27me3	NA
chr2	71525284	71548380	0.066402527709514	0.0843382518163433	0.0766994019860646	Dlx1as	1.27010604453631	2.88304932545842e-09	1.15506750468289	0.000174333583959137	0.909426035449333	0.0190074015881266	H3K27me3	NA
chr2	71525284	71548380	0.066402527709514	0.0843382518163433	0.0766994019860646	Dlx2	1.27010604453631	2.88304932545842e-09	1.15506750468289	0.000174333583959137	0.909426035449333	0.0190074015881266	H3K27me3	NA
chr13	71956331	71969348	0.0350743099787686	0.0384147166238334	0.04048463356974	Irx1	1.09523798606692	0.270681465109386	1.15425317259973	0.0502367160100999	1.05388343655313	0.549209805696729	H3K27me3	NA
chr11	86987239	86994894	0.114995178399229	0.204073789392775	0.13260245366745	Ypel2	1.77462909518078	3.30061892518988e-22	1.15311316103267	0.0229836322820525	0.649776995184	1.14479470702122e-13	NA	H3K4me3
chr11	104230287	104235304	0.0741174175931344	0.0845967252880534	0.0854237288135593	Mapt	1.14138792250487	0.100587486835737	1.152545941124	0.0566507327626291	1.00977583378896	0.918682277939376	H3K27me3	NA
chr3	89390137	89397044	0.0124303471924561	0.0203527815468114	0.0142980935875217	Gm15417	1.63734618443831	0.0104718198244079	1.15025697723062	0.514527003987915	0.702512998266898	0.0670942637815307	NA	H3K4me3
chr3	89390137	89397044	0.0124303471924561	0.0203527815468114	0.0142980935875217	Zbtb7b	1.63734618443831	0.0104718198244079	1.15025697723062	0.514527003987915	0.702512998266898	0.0670942637815307	NA	H3K4me3
chr11	119039978	119045584	0.103270564915758	0.130639097744361	0.118518518518519	Cbx8	1.26501775071075	0.000264478663761759	1.1476505296083	0.0211383767654402	0.907220889954703	0.128162423691141	H3K27me3	H3K4me3
chr14	58069731	58077144	0.0104543107898813	0.0212318286151492	0.0119964642000253	Fgf9	2.03091614950835	2.31448701855207e-06	1.14751363730612	0.405658240608721	0.565022656195784	7.01472201786674e-05	NA	H3K4me3
chr9	46011105	46016109	0.0773963730569948	0.144335230212106	0.0883996056523168	Sik3	1.86488364391206	3.11945853333915e-13	1.14216728976717	0.151767791285076	0.612460350272145	3.34480765401789e-09	NA	H3K4me3
chr15	72544385	72550453	0.0560344827586207	0.0611353711790393	0.0639983746444535	Kcnk9	1.09103123950286	0.392269635904	1.14212483980871	0.124719080911131	1.04683055668427	0.678996520224353	H3K27me3	NA
chr2	94239261	94247787	0.0651006711409396	0.0806579994693553	0.0742668748915495	Mir129-2	1.23897339391072	0.00577431011915141	1.14080044936504	0.0691000356974247	0.920762669296876	0.291946314244689	H3K27me3	NA
chr5	75066728	75086809	0.0743727598566308	0.122690416057424	0.0848346862007523	Gsx2	1.64966872674801	2.95631083156629e-27	1.14066879277156	0.00737642917584093	0.691453244082622	1.01242123193344e-15	H3K27me3	NA
chr9	79716530	79721567	0.0556749785038693	0.0817740817740818	0.0634920634920635	Col12a1	1.46877617147887	2.33836680087677e-05	1.14040571183428	0.146462859233199	0.776432606941082	0.00477883363603311	H3K27me3	NA
chr6	92939832	92946022	0.0687413827063226	0.0846654825340438	0.0783565334530759	9530026P05Rik	1.2316523060898	0.00980507675224998	1.13987427031881	0.0949943263440497	0.925483811204512	0.355556707790615	H3K27me3	NA
chr10	17721465	17729408	0.0339747444377631	0.0318500112943302	0.0386886264760721	Cited2	0.937461394380021	0.595590756371981	1.13874665185324	0.190870212732456	1.21471311637994	0.0832197565462899	NA	H3K4me3
chr10	22838993	22846126	0.139638386648122	0.171032357473035	0.15893351800554	Intergenic	1.22482335680391	0.00119142921843068	1.13817927735043	0.0417118416969404	0.929259938608969	0.264884156204085	H3K27me3	NA
chr6	63255231	63260245	0.0834118755890669	0.113517550410754	0.0949316170555109	Grid2	1.36092792074362	6.54635582855067e-05	1.13810673102708	0.0945489299249945	0.836272600245586	0.0232576523550514	H3K27me3	NA
chr4	115052004	115065009	0.0701999070199907	0.101017186951947	0.0797742721559574	Tal1	1.43899317307045	2.20092499588667e-10	1.1363871483938	0.0271582500620276	0.78970989554387	3.6687800272055e-05	H3K27me3	NA
chr1	134555630	134563502	0.0760095011876485	0.128506010303377	0.0863294738980297	Kdm5b	1.69065719805381	2.48534242215659e-14	1.13577214097095	0.0837563822298037	0.671793277950369	1.63917543790113e-09	NA	H3K4me3
chr17	84956485	84962733	0.0821268754935509	0.110509209100758	0.0929896410503493	1110020A21Rik	1.34559129927494	0.000193957096934456	1.13226809727653	0.108682545050534	0.841465085190906	0.0237337134607625	NA	H3K4me3
chr17	84956485	84962733	0.0821268754935509	0.110509209100758	0.0929896410503493	Ppm1b	1.34559129927494	0.000193957096934456	1.13226809727653	0.108682545050534	0.841465085190906	0.0237337134607625	NA	H3K4me3
chr10	79852909	79858833	0.0571492604213357	0.0724508050089445	0.0647058823529412	Bc1	1.26774702725455	0.00930471780928612	1.13222606689735	0.162498110703017	0.893100944081336	0.207875477660539	NA	H3K4me3
chr10	79852909	79858833	0.0571492604213357	0.0724508050089445	0.0647058823529412	E130317F20Rik	1.26774702725455	0.00930471780928612	1.13222606689735	0.162498110703017	0.893100944081336	0.207875477660539	NA	H3K4me3
chr10	79852909	79858833	0.0571492604213357	0.0724508050089445	0.0647058823529412	Ptbp1	1.26774702725455	0.00930471780928612	1.13222606689735	0.162498110703017	0.893100944081336	0.207875477660539	NA	H3K4me3
chr10	118865177	118871420	0.0378736025553274	0.0704278682317304	0.0427916454406521	Dyrk2	1.85955027987756	7.96938012504134e-09	1.12985410823119	0.301584712774881	0.60759535273528	3.05861848894063e-06	NA	H3K4me3
chr15	61983047	61989158	0.018773656320969	0.0268628825040878	0.021210713732776	Myc	1.43088176564113	0.0083851837819739	1.12981261455633	0.389317416748997	0.789591873826208	0.0749876735056079	H3K27me3	NA
chr10	81133911	81139096	0.0853359489946052	0.112404389757233	0.0963281958295558	Zbtb7a	1.31719856732758	0.000257676174195961	1.12881144423255	0.102126446860292	0.856978949288385	0.0349323560336832	NA	NA
chr14	120273444	120280788	0.127868068833652	0.185049833887043	0.144338335607094	Mbnl2	1.44719346725867	1.08508545094598e-10	1.12880672183193	0.0448758806499709	0.779997109833669	1.48212613723391e-05	NA	H3K4me3
chr9	87726113	87741425	0.0613325699563444	0.0680117149365441	0.0691094232534847	Tbx18	1.10890045835278	0.0546666984591033	1.12679809932432	0.0157774326378395	1.01613998879406	0.795391360928652	H3K27me3	NA
chr5	118168923	118175210	0.0312354312354312	0.0849598163030999	0.0351363846509478	Hrk	2.71998217865894	4.96300877620824e-21	1.12488873248184	0.376676744292605	0.413564743661831	1.33355165448028e-17	H3K27me3	NA
chr19	4392993	4398669	0.0510231923601637	0.0754643962848297	0.0573672935015472	Kdm2a	1.4790214565984	0.000149344984695386	1.12433759723621	0.26770597167866	0.760190186707683	0.00522989313540362	NA	H3K4me3
chr13	23529895	23536792	0.0443193809356314	0.0499668361706832	0.0497823206511452	Hist1h2af	1.12742631137502	0.219431944593016	1.12326299691433	0.222746908629157	0.996307240288184	1	NA	H3K4me3
chr13	23529895	23536792	0.0443193809356314	0.0499668361706832	0.0497823206511452	Hist1h3g	1.12742631137502	0.219431944593016	1.12326299691433	0.222746908629157	0.996307240288184	1	NA	H3K4me3
chr13	23529895	23536792	0.0443193809356314	0.0499668361706832	0.0497823206511452	Hist1h4h	1.12742631137502	0.219431944593016	1.12326299691433	0.222746908629157	0.996307240288184	1	NA	H3K4me3
chr17	74290119	74296318	0.076393237319975	0.137550200803213	0.0857746904258532	Memo1	1.8005546777273	5.82557474283992e-12	1.12280475909908	0.204664828823265	0.623588260322261	1.20805525872911e-08	NA	H3K4me3
chr1	89939102	89944544	0.0911954899684961	0.115116017120973	0.102328201276756	Intergenic	1.2622994531938	0.000125046974988404	1.12207523981839	0.0616617151345863	0.888913670190837	0.0587467544639872	H3K27me3	NA
chr9	123872703	123926538	0.471544715447154	0.0490349504434011	0.527068242470454	Intergenic	0.103987912147213	1.65990080968143e-287	1.117748169377	5.62514632572707e-08	10.7488278810198	0	NA	NA
chr4	137381113	137389260	0.0983606557377049	0.0892970234325522	0.109859154929577	Intergenic	0.907853071564281	0.402832355124923	1.1169014084507	0.261602473245854	1.23026670662272	0.0536322849474499	NA	H3K4me3
chr2	74647099	74716472	0.0598243296318777	0.072591752410273	0.0667909411811367	1700109F18Rik	1.21341522515937	5.16343999669175e-14	1.11645114273954	6.28411786422643e-06	0.920089940846842	0.00134725286187706	H3K27me3	NA
chr2	74647099	74716472	0.0598243296318777	0.072591752410273	0.0667909411811367	Evx2	1.21341522515937	5.16343999669175e-14	1.11645114273954	6.28411786422643e-06	0.920089940846842	0.00134725286187706	H3K27me3	NA
chr2	74647099	74716472	0.0598243296318777	0.072591752410273	0.0667909411811367	Hoxd10	1.21341522515937	5.16343999669175e-14	1.11645114273954	6.28411786422643e-06	0.920089940846842	0.00134725286187706	H3K27me3	NA
chr2	74647099	74716472	0.0598243296318777	0.072591752410273	0.0667909411811367	Hoxd11	1.21341522515937	5.16343999669175e-14	1.11645114273954	6.28411786422643e-06	0.920089940846842	0.00134725286187706	H3K27me3	NA
chr2	74647099	74716472	0.0598243296318777	0.072591752410273	0.0667909411811367	Hoxd12	1.21341522515937	5.16343999669175e-14	1.11645114273954	6.28411786422643e-06	0.920089940846842	0.00134725286187706	H3K27me3	NA
chr2	74647099	74716472	0.0598243296318777	0.072591752410273	0.0667909411811367	Hoxd13	1.21341522515937	5.16343999669175e-14	1.11645114273954	6.28411786422643e-06	0.920089940846842	0.00134725286187706	H3K27me3	NA
chr2	74647099	74716472	0.0598243296318777	0.072591752410273	0.0667909411811367	Hoxd3	1.21341522515937	5.16343999669175e-14	1.11645114273954	6.28411786422643e-06	0.920089940846842	0.00134725286187706	H3K27me3	NA
chr2	74647099	74716472	0.0598243296318777	0.072591752410273	0.0667909411811367	Hoxd8	1.21341522515937	5.16343999669175e-14	1.11645114273954	6.28411786422643e-06	0.920089940846842	0.00134725286187706	H3K27me3	NA
chr2	74647099	74716472	0.0598243296318777	0.072591752410273	0.0667909411811367	Hoxd9	1.21341522515937	5.16343999669175e-14	1.11645114273954	6.28411786422643e-06	0.920089940846842	0.00134725286187706	H3K27me3	NA
chr7	36690271	36700879	0.0800439936453623	0.113894395386556	0.0892703862660944	Tshz3	1.42289746175296	1.09224604780457e-10	1.11526652032893	0.045569332781765	0.783799641440756	5.41892805434879e-06	H3K27me3	NA
chr9	91399169	91410714	0.0956521739130435	0.110747051114024	0.106407995296884	Intergenic	1.15781007982843	0.0142106080348035	1.11244722355833	0.0763081569106215	0.960820123213286	0.556470214553753	H3K27me3	NA
chr7	131539776	131558102	0.031349816633148	0.045869122465244	0.0348146234336649	Hmx2	1.4631384611272	1.08514428643614e-09	1.11052079956517	0.10091655059446	0.758999116672544	1.02832679610867e-05	H3K27me3	NA
chr7	131539776	131558102	0.031349816633148	0.045869122465244	0.0348146234336649	Hmx3	1.4631384611272	1.08514428643614e-09	1.11052079956517	0.10091655059446	0.758999116672544	1.02832679610867e-05	H3K27me3	NA
chr7	142657490	142665382	0.052431748327608	0.0711201422402845	0.0581991862727755	Igf2	1.35643278183108	0.000313775871292535	1.10999896301628	0.218638688194855	0.818322129842561	0.0163916925382364	H3K27me3	NA
chr7	142657490	142665382	0.052431748327608	0.0711201422402845	0.0581991862727755	Igf2as	1.35643278183108	0.000313775871292535	1.10999896301628	0.218638688194855	0.818322129842561	0.0163916925382364	H3K27me3	NA
chr2	122294469	122303231	0.0774818401937046	0.0966429298067141	0.0859319631467045	Duox2	1.2472978128179	0.00118330329945907	1.10905939936215	0.111753406636031	0.889169681823268	0.0945489299249945	H3K27me3	NA
chr2	122294469	122303231	0.0774818401937046	0.0966429298067141	0.0859319631467045	Duoxa2	1.2472978128179	0.00118330329945907	1.10905939936215	0.111753406636031	0.889169681823268	0.0945489299249945	H3K27me3	NA
chr10	62127241	62138556	0.087000167308014	0.0941093639990613	0.0963594113090627	Neurog3	1.08171474735075	0.255303417393942	1.10757731037359	0.0896803888843097	1.02390885682772	0.747495623938766	H3K27me3	NA
chr18	69343871	69348947	0.0503542510121458	0.0858168761220826	0.0557632398753894	Tcf4	1.70426278610287	2.13698229886001e-08	1.10741871350522	0.35303093367638	0.649793401895228	1.09174160857987e-05	NA	H3K4me3
chr3	38883714	38888737	0.0342333654773385	0.0501958863858962	0.0378622884905344	Fat4	1.4662854699204	0.000139116068663128	1.10600544125871	0.323965685988715	0.754290664367525	0.00445125232715848	H3K27me3	H3K4me3
chr5	137027431	137033450	0.0413852813852814	0.0500883912787272	0.0457527930484128	Vgf	1.21029481018682	0.0670942637815307	1.10553297010286	0.309546947543689	0.913441056507725	0.398702819502729	H3K27me3	NA
chr18	53460142	53474240	0.0557958859362585	0.0845250255362615	0.0616273471352913	Prdm6	1.51489709533107	3.89552989911847e-14	1.10451417879975	0.0859517746939574	0.729101786651966	8.50633103103698e-09	H3K27me3	NA
chr12	56518723	56541572	0.0664351700190002	0.100676982591876	0.0733274106471674	E030019B13Rik	1.51541694802742	5.08759333798737e-22	1.10374385474134	0.0273406645319613	0.728343348791268	1.12581843839226e-13	H3K27me3	NA
chr12	56518723	56541572	0.0664351700190002	0.100676982591876	0.0733274106471674	Nkx2-1	1.51541694802742	5.08759333798737e-22	1.10374385474134	0.0273406645319613	0.728343348791268	1.12581843839226e-13	H3K27me3	NA
chr2	70557921	70570165	0.0739663228422816	0.113404825737265	0.0816266822703335	1500002O10Rik	1.5331953973037	2.12652844795793e-19	1.10356550297067	0.0477242104932304	0.71978138266748	4.68812561418108e-12	H3K27me3	NA
chr2	70557921	70570165	0.0739663228422816	0.113404825737265	0.0816266822703335	Gad1	1.5331953973037	2.12652844795793e-19	1.10356550297067	0.0477242104932304	0.71978138266748	4.68812561418108e-12	H3K27me3	NA
chr19	45139441	45161888	0.0829651448208149	0.103204581454856	0.0914605692953803	Tlx1	1.24395107942924	2.06709631974819e-06	1.10239751274964	0.0319551018178135	0.886206484306005	0.00953318540190846	H3K27me3	NA
chr8	65965479	65970772	0.112765957446809	0.170588235294118	0.124161073825503	March1	1.51276359600444	0.000103205210082881	1.10105103203748	0.436229610054565	0.727840777597778	0.00359607695327575	NA	H3K4me3
chr14	118225213	118239922	0.0469888600385292	0.059684161634928	0.051686568465092	Sox21	1.27017683736079	0.000108365614722658	1.09997493922412	0.125412311067107	0.866001415605782	0.0200591177335955	H3K27me3	NA
chr7	82863608	82870459	0.090463843272832	0.163612847596465	0.0989817310572028	Mex3b	1.80859934397239	5.78145460455612e-31	1.09415792515781	0.116676266072658	0.60497529693592	2.45862212904979e-23	NA	H3K4me3
chr9	32539667	32547502	0.0709861838970939	0.0964677222898904	0.0776232182723682	Fli1	1.35896475896966	8.14807112877899e-06	1.09349755136712	0.196164747037722	0.804654825777958	0.00157634537046025	H3K27me3	NA
chr11	74719341	74725480	0.112345679012346	0.151669496321449	0.122814881219184	Pafah1b1	1.35002518703707	0.000310266661540466	1.09318740425867	0.313117024886914	0.809753339978726	0.012662547746954	NA	H3K4me3
chr14	52098027	52108568	0.13111620795107	0.157670832225472	0.143319463707813	Hnrnpc	1.20252739679835	0.000685711813239699	1.09307206139837	0.108682545050534	0.908978925809588	0.0938461296311262	NA	H3K4me3
chr10	70094439	70099860	0.0800483675937122	0.114052287581699	0.08725	Ccdc6	1.4247921726596	2.90599343643107e-06	1.08996601208459	0.282395160874067	0.765	0.000345741960892268	NA	H3K4me3
chr15	98930166	98935810	0.0604517976455616	0.0816154816996214	0.0655522779416585	Tuba1b	1.35009188937847	0.00339797202300834	1.0843726819507	0.476987623155876	0.803184353955269	0.0351992436138762	NA	H3K4me3
chr18	9209683	9216526	0.0717821782178218	0.0840941854877463	0.0777988614800759	Fzd8	1.17151899782929	0.0273227572710946	1.0838186219983	0.250016709669299	0.925139604228788	0.300905659321779	H3K27me3	NA
chr13	21993657	22001112	0.109206855320845	0.130767130767131	0.118341769100988	Intergenic	1.19742602589318	0.00323515508881882	1.08364780538095	0.206550876220347	0.904981002540542	0.121111022968997	H3K27me3	NA
chrX	110810068	110817836	0.0656070341562394	0.0768839103869654	0.0709016393442623	Pou3f4	1.17188517017658	0.165741581876465	1.08070179144837	0.491807226517715	0.922190858755836	0.495237485990922	H3K27me3	NA
chr16	96123923	96128956	0.0564345991561181	0.072189349112426	0.0609826589595376	Hmgn1	1.27916827959962	0.0175070796325904	1.08058991950732	0.467661856456997	0.844759783947692	0.112133873316409	NA	H3K4me3
chrY	89872457	89883953	0.302013422818792	0.239130434782609	0.326315789473684	Intergenic	0.791787439613527	0.272322450305077	1.08046783625731	0.806392290247744	1.36459330143541	0.210793620482022	NA	NA
chr13	94866005	94886362	0.0662524567298548	0.0809960445882776	0.0712687326235845	Otp	1.22253647013483	9.50966975454898e-06	1.07571456427923	0.105303243391223	0.879903864267207	0.00498510531824064	H3K27me3	NA
chr3	129194117	129228011	0.0396336272940856	0.0503556910569106	0.0425938670948994	Pitx2	1.27052945932165	4.33582783197767e-08	1.07469010542105	0.102253829904378	0.845860044831101	0.000162734350809672	H3K27me3	NA
chr13	117600909	117609204	0.0616922701780054	0.102027883396705	0.0662589194699287	Hcn1	1.65381956446595	1.05770225609211e-09	1.07402303852244	0.455165550868347	0.649419720022034	1.38439535358379e-07	NA	H3K4me3
chr5	75148131	75158249	0.0365393158596179	0.0553682342502218	0.0392132759680393	Pdgfra	1.51530571789969	2.1462938904379e-07	1.07318035506452	0.419815434855278	0.7082269553843	1.97627518574602e-05	H3K27me3	NA
chr2	9874391	9899382	0.0557781362193663	0.0651159110689137	0.0598285510179783	4930412O13Rik	1.16740923025509	0.0010047274216781	1.07261653172997	0.125351023537168	0.918800797468078	0.0803105272130469	H3K27me3	NA
chr2	9874391	9899382	0.0557781362193663	0.0651159110689137	0.0598285510179783	9230102O04Rik	1.16740923025509	0.0010047274216781	1.07261653172997	0.125351023537168	0.918800797468078	0.0803105272130469	H3K27me3	NA
chr2	9874391	9899382	0.0557781362193663	0.0651159110689137	0.0598285510179783	Gata3	1.16740923025509	0.0010047274216781	1.07261653172997	0.125351023537168	0.918800797468078	0.0803105272130469	H3K27me3	NA
chr8	84943631	84952192	0.0590530697190427	0.0771408351026185	0.0632808256382401	Rtbdn	1.30629678473333	0.00566571772986763	1.07159248349513	0.514943721200064	0.820328501163608	0.039663968079593	NA	H3K4me3
chr19	59168428	59174516	0.0828328846552081	0.103787221740387	0.0879097932762581	Vax1	1.25297123446083	0.0017936248000826	1.06129097932763	0.423638639679715	0.847019428809406	0.0218850192199065	H3K27me3	NA
chr2	154789885	154794916	0.0263896687254351	0.0414364640883978	0.0279783393501805	Raly	1.57017750088163	0.00291765802908983	1.06020047622705	0.746773672842772	0.675210589651023	0.00993059427837381	NA	H3K4me3
chr12	117151009	117156142	0.130444856348471	0.155265180630284	0.138246628131021	Gm10421	1.19027445754939	0.00600014299309855	1.05980896449998	0.331853458822473	0.890390411873557	0.0699585501539208	H3K27me3	NA
chr12	117151009	117156142	0.130444856348471	0.155265180630284	0.138246628131021	Ptprn2	1.19027445754939	0.00600014299309855	1.05980896449998	0.331853458822473	0.890390411873557	0.0699585501539208	H3K27me3	NA
chrX	77507453	77513882	0.0303336703741153	0.0622119815668203	0.0321449444769141	Tbl1x	2.05092165898618	2.60309408775154e-05	1.05971166958893	0.805827466916273	0.516700218628915	0.000207431155470154	NA	H3K4me3
chr1	89921237	89937802	0.0507152145643693	0.06640168342296	0.0537016917584976	Gbx2	1.30930498851939	3.06645142422853e-06	1.05888720416114	0.327763623660691	0.808739914264416	0.000216966538565167	H3K27me3	NA
chr2	146220479	146226653	0.0723908456419412	0.0767937219730942	0.076584208742799	Insm1	1.06082089927407	0.466109977952511	1.05792670418024	0.42855848377925	0.997271740125208	0.977287650018716	NA	H3K4me3
chr9	98951473	98966398	0.0579627672546947	0.0774037235399133	0.0613199376407414	Foxl2	1.33540421215214	1.65455397826344e-07	1.05791942905857	0.312514232392383	0.792209144940188	2.60956717265286e-05	H3K27me3	NA
chr9	98951473	98966398	0.0579627672546947	0.0774037235399133	0.0613199376407414	Foxl2os	1.33540421215214	1.65455397826344e-07	1.05791942905857	0.312514232392383	0.792209144940188	2.60956717265286e-05	H3K27me3	NA
chr6	127147666	127156386	0.0275302566830696	0.034511608450115	0.0290789285202693	9330179D12Rik	1.25358832819524	0.0400828910098198	1.056253447072	0.62232473099999	0.842583983366106	0.128465178554578	H3K27me3	NA
chr6	127147666	127156386	0.0275302566830696	0.034511608450115	0.0290789285202693	Ccnd2	1.25358832819524	0.0400828910098198	1.056253447072	0.62232473099999	0.842583983366106	0.128465178554578	H3K27me3	NA
chr7	144937401	144944020	0.0255874673629243	0.0280429594272076	0.0270198322906961	Ccnd1	1.09596463883883	0.440725716385781	1.05597915993231	0.651089353644354	0.963515721685249	0.772875976277737	H3K27me3	NA
chr13	31799820	31811934	0.0592084006462036	0.0949294700724361	0.062435143548945	Foxc1	1.6033108315099	2.40480946695478e-20	1.05449805884848	0.343259280141374	0.657700327425232	3.26941061886866e-16	H3K27me3	NA
chr1	16103497	16109438	0.0975294985250737	0.0591463414634146	0.102782855982125	Rdh10	0.606445663700493	4.30871700955038e-10	1.05386429271653	0.4181521554064	1.73777199804829	5.35356646080368e-12	NA	H3K4me3
chr1	16103497	16109438	0.0975294985250737	0.0591463414634146	0.102782855982125	Rpl7	0.606445663700493	4.30871700955038e-10	1.05386429271653	0.4181521554064	1.73777199804829	5.35356646080368e-12	NA	H3K4me3
chr8	12382107	12403568	0.0595029751487574	0.0743397713835239	0.0626852563398836	Gm5607	1.24934545201604	3.40212115553252e-07	1.05348104331204	0.232381655608391	0.843226380351457	0.0001146560018662	H3K27me3	NA
chr8	12382107	12403568	0.0595029751487574	0.0743397713835239	0.0626852563398836	Sox1	1.24934545201604	3.40212115553252e-07	1.05348104331204	0.232381655608391	0.843226380351457	0.0001146560018662	H3K27me3	NA
chr2	172544227	172553754	0.0583333333333333	0.0785096473719228	0.0614055844770469	Tfap2c	1.34587966923296	2.86816214564038e-06	1.05266716246366	0.44986575562156	0.782140622618656	0.00012040103436026	H3K27me3	NA
chr15	8441565	8447568	0.0230622507369516	0.0381658429434377	0.0242471646460696	Nipbl	1.65490538537447	5.08225807419604e-05	1.05137893619461	0.740248039664859	0.635310601733709	0.000355978918340025	NA	H3K4me3
chr18	86710420	86715686	0.0579255541614387	0.0638138138138138	0.0608224575227776	Cbln2	1.10165219370996	0.348734908017868	1.05001080098889	0.628261337907682	0.953123687298115	0.680573824695358	H3K27me3	NA
chr13	31612335	31632884	0.0407639117550214	0.0531193940601953	0.0427950049109022	Foxf2	1.30309854410996	9.61962031125218e-06	1.04982576667536	0.440725716385781	0.805638047422125	0.000321452386124192	H3K27me3	NA
chr6	126161940	126168283	0.0835064395513087	0.0912020625201418	0.0873052245646196	Ntf3	1.09215604221881	0.271579596288636	1.0454909230201	0.568386905990494	0.957272479943515	0.60773656949892	H3K27me3	NA
chr13	94705941	94711561	0.087206626783249	0.0894568690095847	0.0909090909090909	Intergenic	1.02580356917059	0.775266153855291	1.04245622451427	0.604966636069675	1.01623376623377	0.888751643442842	H3K27me3	NA
chr9	49794059	49799828	0.101114856105782	0.157696650357546	0.105314009661836	Ncam1	1.55957943699758	4.31768076657382e-11	1.04152855196333	0.600253078939454	0.667826548141999	9.09386904657118e-10	NA	H3K4me3
chr15	7809333	7817560	0.0923055439184471	0.0889427936122903	0.0961379310344828	Gdnf	0.963569357121953	0.584855733723954	1.0415184934008	0.48593320922337	1.08089623824451	0.2153457051086	H3K27me3	NA
chr17	4993171	5001300	0.0734563520227111	0.121140763997907	0.0763686287969796	Arid1b	1.64915300940146	2.85500344940576e-14	1.03964635724584	0.612291309816855	0.630412309421287	1.17363805893178e-12	NA	H3K4me3
chr2	61811028	61816290	0.124022818508346	0.202392821535394	0.128896882494005	Tbr1	1.63189987108521	1.56213937269832e-19	1.03929973567994	0.527038324736112	0.636864892322595	1.79053907123814e-17	H3K27me3	NA
chr14	25456741	25462814	0.0416526704736312	0.0571667596207474	0.0432561851556265	Zmiz1	1.37246325315294	0.00111255142151823	1.0384972839379	0.723334174745565	0.756666731551593	0.00356267457112227	H3K27me3	NA
chr8	121070631	121085526	0.0492408355003775	0.0645936207126652	0.0510713983230287	1110050K14Rik	1.31178969764171	1.14595023968909e-05	1.03717570597756	0.575187980848648	0.79065699924474	0.000138471112891917	H3K27me3	NA
chr8	121070631	121085526	0.0492408355003775	0.0645936207126652	0.0510713983230287	Foxf1a	1.31178969764171	1.14595023968909e-05	1.03717570597756	0.575187980848648	0.79065699924474	0.000138471112891917	H3K27me3	NA
chr4	21672643	21691896	0.0712902531736355	0.0927954497577417	0.0739337928944777	Prdm13	1.30165689735633	7.98429183891148e-09	1.03708136250272	0.456329665347923	0.796739420817447	7.71773483702557e-07	H3K27me3	NA
chr13	107886926	107892515	0.0260043340556759	0.0385093167701863	0.026835286859963	Zswim6	1.48088071348941	0.000807406313397341	1.03195439662127	0.809561491483688	0.6968518039442	0.00153850823738225	NA	H3K4me3
chr13	40701425	40717416	0.0657084188911704	0.0909911071014306	0.06778440650072	Tfap2a	1.3847709111999	6.60289613402523e-10	1.03159393643283	0.599757709732908	0.744956388157346	3.67829783414592e-08	H3K27me3	NA
chr11	23007217	23013328	0.0693713223908331	0.0771743568803593	0.0715227422544496	Intergenic	1.11248213556554	0.317381444679132	1.03101310151615	0.798189118487164	0.926768231646281	0.481112370942897	NA	H3K4me3
chr7	49631625	49641437	0.0512737478411054	0.0539015982450642	0.0527784518320796	Dbx1	1.05125138135216	0.531542139341293	1.02934647952081	0.695591765377934	0.979163022070732	0.798074716221489	H3K27me3	NA
chr4	114899595	114905566	0.0810038767598449	0.121451670858785	0.0833122948750316	Intergenic	1.49933158407785	2.73398748711638e-08	1.02849762514491	0.733539832093408	0.685970759281695	6.99446107012584e-07	H3K27me3	NA
chr16	38087063	38093404	0.0196463654223969	0.0315817409766454	0.0201897839693115	BC031361	1.60751061571125	0.000641539028245559	1.02766000403796	0.905643447919122	0.639286605011478	0.00136419088605386	NA	H3K4me3
chr16	38087063	38093404	0.0196463654223969	0.0315817409766454	0.0201897839693115	Gsk3b	1.60751061571125	0.000641539028245559	1.02766000403796	0.905643447919122	0.639286605011478	0.00136419088605386	NA	H3K4me3
chr18	61554299	61559550	0.0966689960400652	0.118480360592402	0.09932785660941	Csnk1a1	1.22562936873056	0.00408441821558876	1.02750479138361	0.721898381370904	0.838348702795727	0.0149999293840109	NA	H3K4me3
chr8	36603086	36614604	0.140528301886792	0.243476385594134	0.144334076626799	Dlc1	1.7325790059733	2.37352659012859e-42	1.02708190940123	0.613618647637719	0.59280523766029	6.27953250901617e-34	NA	H3K4me3
chr13	119961439	119976992	0.0487465181058496	0.0893970893970894	0.0500658761528327	Intergenic	1.83391743391743	0.00837584238070663	1.02706568793525	1	0.560039219290989	0.0125606983321001	NA	NA
chr7	44815057	44820348	0.122155688622754	0.138124362895005	0.125043538836642	Atf5	1.13072395115029	0.140266779815313	1.02364073459408	0.801712495718975	0.905296764566392	0.224540052946493	NA	H3K4me3
chr7	44815057	44820348	0.122155688622754	0.138124362895005	0.125043538836642	Nup62	1.13072395115029	0.140266779815313	1.02364073459408	0.801712495718975	0.905296764566392	0.224540052946493	NA	H3K4me3
chr7	44815057	44820348	0.122155688622754	0.138124362895005	0.125043538836642	Nup62-il4i1	1.13072395115029	0.140266779815313	1.02364073459408	0.801712495718975	0.905296764566392	0.224540052946493	NA	H3K4me3
chr4	11384337	11389926	0.059675881792183	0.0777838427947598	0.0610850897736144	Esrp1	1.3034385158419	0.00140582520562712	1.0236143637783	0.802786576454829	0.785318487475519	0.00334646584527684	H3K27me3	NA
chr2	115851917	115857710	0.0912137898012928	0.110749185667752	0.0932330827067669	Intergenic	1.21417151846247	0.00965853707029394	1.02213802222091	0.792397177238451	0.841839893852278	0.0224666626196273	H3K27me3	NA
chr2	10367935	10376766	0.0328874708553197	0.0375264270613108	0.0336006637168142	Sfmbt2	1.14105542583068	0.171610840386948	1.02168585309074	0.848501496843191	0.895386700735386	0.266196854717398	H3K27me3	NA
chr3	131105633	131113431	0.0255046536927354	0.0413080895008606	0.0260189694950013	Lef1	1.61962949971858	1.07730383540756e-06	1.02016556697699	0.865839487864225	0.629875886524823	3.51187159455501e-06	H3K27me3	NA
chr2	147182110	147196136	0.0589153656532457	0.0843331391962726	0.0600296658232266	Nkx2-2	1.43142859695765	6.19267950700146e-12	1.01891357471223	0.755810581381797	0.711815857862431	1.17922521888464e-10	H3K27me3	NA
chr2	147182110	147196136	0.0589153656532457	0.0843331391962726	0.0600296658232266	Nkx2-2as	1.43142859695765	6.19267950700146e-12	1.01891357471223	0.755810581381797	0.711815857862431	1.17922521888464e-10	H3K27me3	NA
chrX	52742543	52748074	0.0896118721461187	0.0934199837530463	0.0910374029640085	Kis2	1.04249561487476	0.779861092753662	1.01590783434995	0.918140722402109	0.974496026510386	0.863927286156717	H3K27me3	NA
chrX	52742543	52748074	0.0896118721461187	0.0934199837530463	0.0910374029640085	Mir106a	1.04249561487476	0.779861092753662	1.01590783434995	0.918140722402109	0.974496026510386	0.863927286156717	H3K27me3	NA
chr10	99261035	99266428	0.0822824716267339	0.128523111612176	0.0835729994924717	Dusp6	1.56197436794568	3.23788936963067e-14	1.01568411643724	0.845378897007986	0.650256583770372	4.97972570817474e-13	H3K27me3	NA
chr2	32842543	32847719	0.119797321751719	0.146618482188952	0.121554770318021	Stxbp1	1.22388781355914	0.0115839117367362	1.01467018244318	0.890815185996223	0.829054894739461	0.0176255625612504	NA	H3K4me3
chr1	137897989	137904256	0.103347416314592	0.103681760473974	0.104582409460458	Intergenic	1.00323514773087	1	1.01194991795544	0.915127120997651	1.00868666757169	0.939301754897244	NA	H3K4me3
chr1	13124095	13129332	0.0984894259818731	0.127797599740512	0.0995888533576976	Prdm14	1.29757685626103	9.36838200094483e-05	1.01116289758889	0.884783162243488	0.779270139344623	0.000260948587089675	H3K27me3	NA
chr12	49373839	49386720	0.142550611064465	0.17533692722372	0.143933685003768	Foxg1	1.22999772441823	6.33108437614735e-09	1.00970233609646	0.821662115493079	0.820897726923872	8.10143807322486e-08	H3K27me3	NA
chr3	93442963	93448376	0.0148593884317819	0.0192307692307692	0.0149823736780259	Tchh	1.29418308963764	0.073446804519256	1.00827660215012	1	0.779083431257344	0.102253829904378	H3K27me3	NA
chr3	30505524	30516160	0.087880163413527	0.104851111421781	0.0885685884691849	Mecom	1.19311466147822	0.000250842285958732	1.00783367973974	0.886953199743405	0.844708151093439	0.000603236279310842	H3K27me3	NA
chr7	139580813	139586344	0.0552803129074316	0.0835355987055016	0.0556900726392252	Nkx6-2	1.51112745771509	2.13550318123523e-09	1.00741239892183	0.929391109048372	0.666662758179974	4.66984277873598e-09	H3K27me3	NA
chr9	21029303	21038938	0.0913340935005701	0.111240827218145	0.0918224299065421	Icam4	1.21795512447333	0.000134804060006369	1.00534670446988	0.929651103297453	0.825438215471703	0.000221262639343626	H3K27me3	NA
chr9	21029303	21038938	0.0913340935005701	0.111240827218145	0.0918224299065421	Icam5	1.21795512447333	0.000134804060006369	1.00534670446988	0.929651103297453	0.825438215471703	0.000221262639343626	H3K27me3	NA
chr9	21029303	21038938	0.0913340935005701	0.111240827218145	0.0918224299065421	Mir1900	1.21795512447333	0.000134804060006369	1.00534670446988	0.929651103297453	0.825438215471703	0.000221262639343626	H3K27me3	NA
chr10	52020163	52030540	0.06765625	0.0713932806324111	0.0678519593613933	Vgll2	1.05523555669153	0.52021201497309	1.00289270187741	0.979407297510988	0.950396994792111	0.558344966737455	H3K27me3	NA
chr1	136944979	136954287	0.0698736489572233	0.10258566323313	0.0697833134277427	Nr5a2	1.46815952457175	2.14010675342188e-09	0.998707158838435	1	0.680244307327402	4.48909573520644e-09	H3K27me3	NA
chr8	121112813	121129874	0.0562970794238139	0.0666983372921615	0.0559302404795967	Foxc2	1.18475661570372	0.00103198226576507	0.993483872556592	0.917608651225961	0.838555243657771	0.000706958131867965	H3K27me3	NA
chr8	121112813	121129874	0.0562970794238139	0.0666983372921615	0.0559302404795967	Foxl1	1.18475661570372	0.00103198226576507	0.993483872556592	0.917608651225961	0.838555243657771	0.000706958131867965	H3K27me3	NA
chr16	67615255	67621619	0.0779929097354786	0.116527037319117	0.0774115512549138	Cadm2	1.49407218828392	7.38527975012992e-07	0.992546008572619	0.974047125968036	0.664322658808509	8.85685530124732e-07	NA	H3K4me3
chr16	52449919	52455148	0.0163008041730059	0.0219047619047619	0.0161534578495709	Alcam	1.34378412698413	0.106680427143582	0.990960794211678	1	0.737440467045629	0.0975607648407037	H3K27me3	NA
chr11	74828521	74833924	0.0331182795698925	0.0504959422903517	0.0327868852459016	Mnt	1.52471514058529	0.000223172391939809	0.989993612944433	0.964837077369573	0.649297423887588	0.000149071943918769	NA	H3K4me3
chrX	141719783	141726964	0.0522836538461538	0.0697887970615243	0.0516727393176549	Irs4	1.3348110150618	0.0118019458271501	0.988315381891697	0.965350158139164	0.740415962064818	0.0101993274036147	H3K27me3	NA
chr10	117147475	117152896	0.111013021408078	0.153703703703704	0.108809469610744	Frs2	1.38455562918784	8.48676670145565e-08	0.98015051054927	0.793232617719184	0.707917031202433	1.92415916467527e-08	NA	H3K4me3
chr1	177440510	177447914	0.0845327386985607	0.121258399511301	0.0828214361364118	Zfp238	1.43445487959052	1.46946371786752e-07	0.979755742112516	0.799713491162581	0.683016075341592	4.4224271569317e-08	NA	H3K4me3
chr13	105441771	105449320	0.087846592381446	0.18978102189781	0.0859167404782994	Htr1a	2.16036862390457	1.01562018122441e-30	0.978031567863591	0.830884713296059	0.45271513252027	2.80093974768964e-30	H3K27me3	NA
chr17	53565846	53571179	0.0891000891000891	0.136626613262127	0.0870202168180486	Kat2b	1.53340602284528	6.79297366513482e-08	0.976656900087899	0.796431965932005	0.636919958274122	1.33658612938666e-08	NA	H3K4me3
chr1	42683782	42715320	0.0523874875774928	0.0760392271662763	0.0509390550591257	2610017I09Rik	1.45147688279186	3.44832357309807e-18	0.972351555966021	0.568595091261748	0.669904955079782	1.42640602171877e-19	H3K27me3	NA
chr1	42683782	42715320	0.0523874875774928	0.0760392271662763	0.0509390550591257	2900092D14Rik	1.45147688279186	3.44832357309807e-18	0.972351555966021	0.568595091261748	0.669904955079782	1.42640602171877e-19	H3K27me3	NA
chr1	42683782	42715320	0.0523874875774928	0.0760392271662763	0.0509390550591257	Pou3f3	1.45147688279186	3.44832357309807e-18	0.972351555966021	0.568595091261748	0.669904955079782	1.42640602171877e-19	H3K27me3	NA
chr9	24769739	24778928	0.0949834479246244	0.115179392824287	0.0922891928453329	Tbx20	1.21262594000261	0.000301194870282376	0.971634478025797	0.627890678813641	0.801264797307323	7.28797059854974e-05	H3K27me3	NA
chr5	32132200	32137748	0.034204096974253	0.0375488917861799	0.0330918669739875	Fosl2	1.09778930326518	0.435224666956256	0.967482550376854	0.787525252749727	0.881300762814181	0.274352335764093	H3K27me3	NA
chrX	93279446	93302702	0.0463374678212029	0.0573009639414495	0.044805974129884	Arx	1.23660110566573	0.00600943759200011	0.966949128570678	0.688114255307577	0.781941018927134	0.00208584569706226	H3K27me3	NA
chr13	98351357	98367910	0.142967304133251	0.17902841032314	0.138222849083216	Foxd1	1.25223323898084	1.69030065206274e-12	0.966814405022191	0.321969370991015	0.772072146726479	2.09691466357136e-15	H3K27me3	NA
chr11	69412853	69421360	0.0706129107434165	0.0967538606996533	0.0682379349046016	Dnahc2	1.37020071373667	9.98848494899909e-05	0.966366266256255	0.711896851041225	0.705273509616615	1.53549495977648e-05	NA	H3K4me3
chr11	69412853	69421360	0.0706129107434165	0.0967538606996533	0.0682379349046016	Kdm6b	1.37020071373667	9.98848494899909e-05	0.966366266256255	0.711896851041225	0.705273509616615	1.53549495977648e-05	NA	H3K4me3
chr19	59190033	59196642	0.144176999756868	0.172051089406461	0.138952164009112	Intergenic	1.19333242955949	0.00325948679294569	0.963760962174496	0.574730248399798	0.807621529677413	0.000654109032253599	H3K27me3	NA
chr17	24548499	24555738	0.115105740181269	0.187626364739183	0.110867522705919	Pkd1	1.63003482227479	5.88615204407264e-14	0.963179790437251	0.649858764309609	0.590895223387367	1.78473022630728e-15	NA	H3K4me3
chr3	58413760	58421812	0.043896673982779	0.0648604269293925	0.0421708185053381	Tsc22d2	1.47757041808766	1.81459883072562e-05	0.960683684642759	0.717177951021227	0.65017793594306	3.34201768581114e-06	NA	H3K4me3
chr15	98867464	98874066	0.0621811224489796	0.0943661971830986	0.0596970596970597	Mll2	1.51760202239075	3.49801255081598e-05	0.960051175435791	0.715977529005793	0.632610632610633	4.12697360378784e-06	NA	H3K4me3
chr9	123844199	123852734	0.123193392980041	0.162250116225012	0.118133935289692	Fyco1	1.31703585963655	0.000140196809782029	0.958930770815205	0.608238362215084	0.728097692859961	2.17363867158112e-05	NA	H3K4me3
chr9	123844199	123852734	0.123193392980041	0.162250116225012	0.118133935289692	Xcr1	1.31703585963655	0.000140196809782029	0.958930770815205	0.608238362215084	0.728097692859961	2.17363867158112e-05	NA	H3K4me3
chr13	89737437	89743877	0.0616956850870553	0.0812385039852851	0.0591300407793385	Vcan	1.31676151858358	0.000967612686498263	0.95841452600621	0.647725629187147	0.727857332159253	0.000289467005185956	H3K27me3	NA
chr13	21804785	21814072	0.0635838150289017	0.156015037593985	0.0609271523178808	Hist1h2ao	2.45369104579631	4.79425109526968e-07	0.958217940999398	0.927804970326933	0.390521024495332	7.1497636970167e-08	NA	NA
chr13	21804785	21814072	0.0635838150289017	0.156015037593985	0.0609271523178808	Hist1h2ap	2.45369104579631	4.79425109526968e-07	0.958217940999398	0.927804970326933	0.390521024495332	7.1497636970167e-08	NA	NA
chr13	21804785	21814072	0.0635838150289017	0.156015037593985	0.0609271523178808	Hist1h2bq	2.45369104579631	4.79425109526968e-07	0.958217940999398	0.927804970326933	0.390521024495332	7.1497636970167e-08	NA	NA
chr13	21804785	21814072	0.0635838150289017	0.156015037593985	0.0609271523178808	Hist1h2br	2.45369104579631	4.79425109526968e-07	0.958217940999398	0.927804970326933	0.390521024495332	7.1497636970167e-08	NA	NA
chr13	21804785	21814072	0.0635838150289017	0.156015037593985	0.0609271523178808	Hist1h4m	2.45369104579631	4.79425109526968e-07	0.958217940999398	0.927804970326933	0.390521024495332	7.1497636970167e-08	NA	NA
chr13	21804785	21814072	0.0635838150289017	0.156015037593985	0.0609271523178808	Hist1h4n	2.45369104579631	4.79425109526968e-07	0.958217940999398	0.927804970326933	0.390521024495332	7.1497636970167e-08	NA	NA
chr7	37768229	37774573	0.0556792873051225	0.0863907849829351	0.0533518101507015	Zfp536	1.55157849829352	1.18003416469358e-09	0.9581985103066	0.642036664603121	0.617563669102442	1.00948282614907e-10	NA	H3K4me3
chr2	179973601	179978750	0.0670731707317073	0.110344827586207	0.0639190523198421	4921531C22Rik	1.64514106583072	3.30220847370619e-08	0.952974961859463	0.619968857404468	0.579266411648569	7.86177948450021e-10	NA	H3K4me3
chr2	179973601	179978750	0.0670731707317073	0.110344827586207	0.0639190523198421	Taf4a	1.64514106583072	3.30220847370619e-08	0.952974961859463	0.619968857404468	0.579266411648569	7.86177948450021e-10	NA	H3K4me3
chr18	36279917	36288413	0.087265787647467	0.136517943743938	0.0831545949513282	Pura	1.56439250047725	3.95967432658023e-14	0.95288883757347	0.473606871404944	0.609111100496052	5.13324392264795e-17	NA	H3K4me3
chr10	87488368	87495531	0.0482315112540193	0.0706223798774589	0.0458333333333333	Ascl1	1.46423734279265	5.6579744434475e-05	0.950277777777778	0.634905623884116	0.648991628614916	9.15006775523389e-06	H3K27me3	NA
chrX	57914960	57923338	0.113891060724524	0.142914979757085	0.108178559791463	Intergenic	1.25483930738658	0.00124252440036247	0.949842411715889	0.509625155497272	0.756943463696639	0.000188015711090122	H3K27me3	NA
chr5	119793316	119809006	0.0918190567853705	0.130013030259157	0.0872008324661811	Intergenic	1.41597000460445	1.20251588965066e-14	0.949702986712391	0.292274278126471	0.670708407398566	7.22355876915714e-18	H3K27me3	NA
chr9	124416209	124426608	0.0224634968176713	0.0159216166564605	0.0213158434105349	4930526I15Rik	0.7087773014901	0.0502287949920259	0.948910295825647	0.77065291475653	1.33879893420783	0.103556429106673	NA	H3K4me3
chr16	92692799	92700798	0.0595545711824782	0.0714026162790698	0.0563380281690141	Runx1	1.19894434400826	0.00863955239979556	0.94598998952392	0.435544242973849	0.789019101888686	0.000803125597314733	H3K27me3	NA
chr18	65957107	65962734	0.142857142857143	0.153529411764706	0.13480982185845	Cplx4	1.07470588235294	0.38687871276678	0.943668753009148	0.504452470619452	0.878071636625918	0.125156733519075	NA	H3K4me3
chr18	84084427	84092768	0.107170492648955	0.17128164556962	0.101024697845507	Tshz1	1.59821646178921	2.65792170757466e-24	0.942654039824383	0.249157627451272	0.589816249777002	2.00922582890279e-29	NA	H3K4me3
chr18	84084427	84092768	0.107170492648955	0.17128164556962	0.101024697845507	Zadh2	1.59821646178921	2.65792170757466e-24	0.942654039824383	0.249157627451272	0.589816249777002	2.00922582890279e-29	NA	H3K4me3
chr9	106446899	106460926	0.08207656612529	0.135454916360669	0.0772961503485905	Abhd14a	1.6503482389102	7.91330412700339e-20	0.941756630395548	0.348734908017868	0.570641158145769	2.43439369638691e-23	H3K27me3	H3K4me3
chr9	106446899	106460926	0.08207656612529	0.135454916360669	0.0772961503485905	Abhd14b	1.6503482389102	7.91330412700339e-20	0.941756630395548	0.348734908017868	0.570641158145769	2.43439369638691e-23	H3K27me3	H3K4me3
chr9	106446899	106460926	0.08207656612529	0.135454916360669	0.0772961503485905	Pcbp4	1.6503482389102	7.91330412700339e-20	0.941756630395548	0.348734908017868	0.570641158145769	2.43439369638691e-23	H3K27me3	H3K4me3
chr7	44586447	44594426	0.0779672239695415	0.138138925294889	0.0734110691410741	Kcnc3	1.77175636455716	8.01667485821784e-21	0.941563203144859	0.395133523863159	0.531429276609483	1.74434298779839e-24	NA	H3K4me3
chr7	44586447	44594426	0.0779672239695415	0.138138925294889	0.0734110691410741	Napsa	1.77175636455716	8.01667485821784e-21	0.941563203144859	0.395133523863159	0.531429276609483	1.74434298779839e-24	NA	H3K4me3
chr4	154634887	154644917	0.0497049180327869	0.0581052631578947	0.0467836257309941	5930403L14Rik	1.16900430495764	0.0554356669720963	0.941227298677653	0.450207024836973	0.805152979066022	0.00804595126709558	H3K27me3	NA
chr4	154634887	154644917	0.0497049180327869	0.0581052631578947	0.0467836257309941	Prdm16	1.16900430495764	0.0554356669720963	0.941227298677653	0.450207024836973	0.805152979066022	0.00804595126709558	H3K27me3	NA
chr5	103776477	103782190	0.105744125326371	0.12330383480826	0.0994897959183673	Aff1	1.1660584871991	0.106137148167956	0.940854119425548	0.554785068779067	0.806867005175276	0.0304360687950013	NA	NA
chr3	118428271	118435826	0.100990483589046	0.124444444444444	0.0948012232415902	Mir137	1.23223931623932	0.00121775103156709	0.938714420136438	0.370055451563124	0.761795543905636	6.53886900446257e-05	H3K27me3	NA
chr12	73034609	73053178	0.136688436419516	0.164742451154529	0.128308445919254	Six1	1.20524058559651	2.35016908100342e-08	0.938692762023099	0.0624369439699877	0.778842642075904	2.10279870785267e-13	H3K27me3	NA
chr4	140243287	140249740	0.123838340177221	0.200899031811895	0.116080156402737	Igsf21	1.62226844710932	2.03007049058564e-18	0.937352327531351	0.314942746072577	0.577803463539958	2.32104882504261e-21	H3K27me3	NA
chr17	23533226	23539052	0.158071278825996	0.172447968285431	0.14808362369338	Intergenic	1.09095067469696	0.240109145347697	0.936815497370586	0.39188242305143	0.858714806359886	0.0396538763160461	H3K27me3	NA
chr2	19443424	19449152	0.100615201428855	0.130232558139535	0.094115004492363	Ptf1a	1.29436264391542	6.92164145864019e-05	0.935395478573998	0.337821029319864	0.72266878449493	1.36186698663509e-06	H3K27me3	NA
chr11	63915923	63923794	0.0721442885771543	0.123693379790941	0.0673615635179153	Hs3st3b1	1.7145276809911	3.13302897072412e-20	0.933706116539993	0.288635091704852	0.544585034637794	7.606641006248e-25	H3K27me3	H3K4me3
chr6	49212179	49220560	0.0981136552378693	0.114229765013055	0.0915283626455289	Igf2bp3	1.16425960011492	0.00266243451124251	0.932880977919181	0.180148062774732	0.801265437559715	1.90776577833253e-05	H3K27me3	NA
chr1	74853857	74860142	0.0351057277766372	0.0442848593656493	0.0325329202168861	Cdk5r2	1.2614710524566	0.0472664318693766	0.926712598692704	0.551097084402914	0.734628509221848	0.00814558271764446	NA	H3K4me3
chr15	34237263	34242461	0.0448671931083991	0.0685522531160115	0.04155672823219	Laptm4b	1.52789261744966	0.00059155516208351	0.92621635883905	0.605145241002739	0.606205140505932	5.62877186059845e-05	NA	H3K4me3
chr12	61520427	61526718	0.0861099091302466	0.0822403403048564	0.0793528505392912	Gm20063	0.95506244444484	0.618476784841784	0.921529837167347	0.308409018837854	0.964889617979916	0.719948957127672	H3K27me3	NA
chr12	61520427	61526718	0.0861099091302466	0.0822403403048564	0.0793528505392912	Lrfn5	0.95506244444484	0.618476784841784	0.921529837167347	0.308409018837854	0.964889617979916	0.719948957127672	H3K27me3	NA
chr4	132071667	132078770	0.0951492537313433	0.148014440433213	0.0874380647041679	Epb4.1	1.55560274651377	2.78622338680629e-09	0.918956915322235	0.325118412569789	0.590740095684256	2.05268623223956e-12	NA	H3K4me3
chr1	62702545	62708872	0.101175691339626	0.150160599571734	0.0927854938271605	Nrp2	1.48415689167546	2.43896468943078e-12	0.917072990543735	0.169105576637482	0.617908386699236	5.75075196328464e-16	H3K27me3	NA
chr14	84442145	84449128	0.0302736479207067	0.0343610698365528	0.0277593305883916	Pcdh17	1.13501583709211	0.219905899614693	0.916946998296976	0.397842896751931	0.807871545340001	0.0435308579988605	H3K27me3	NA
chrX	106183477	106190464	0.141927612850752	0.159495548961424	0.130059363194819	Pgk1	1.1237809595878	0.181272359686232	0.916378149272379	0.301629128957729	0.815441960867983	0.0280279903456744	NA	H3K4me3
chrX	49489907	49496488	0.106807511737089	0.11169744942832	0.0978502594514455	Arhgap36	1.04578271332889	0.747636112831796	0.916136495083864	0.480174465669955	0.876029488159792	0.301573207682864	H3K27me3	NA
chr10	126977875	126985785	0.107217451844976	0.186446173800259	0.0980894687791239	Ctdsp2	1.73895359936216	3.90159466897055e-21	0.914864764002695	0.196629058149934	0.526100733417075	1.07176043311964e-26	NA	H3K4me3
chr14	98164669	98173026	0.0938559322033898	0.156850778150748	0.0857534873084839	Dach1	1.67118662047749	1.13104693164494e-16	0.913671467485426	0.219431944593016	0.54672019048619	6.45262844082381e-21	NA	H3K4me3
chr10	21991248	21996278	0.0866456361724501	0.119830028328612	0.079091291543963	Sgk1	1.38298976869551	1.80561621030618e-06	0.912813328377534	0.225488656608048	0.660028981442528	1.95525198365789e-09	H3K27me3	H3K4me3
chr17	66445039	66451716	0.0579815183910129	0.0604351329572925	0.0527792389970191	1110012J17Rik	1.0423171837228	0.659587010702602	0.910276937576714	0.267303946357435	0.87332047460401	0.143358402062598	NA	H3K4me3
chr10	19351371	19364102	0.0853262828986901	0.0887534990943521	0.0775943079608001	Olig3	1.04016600840015	0.516596600339023	0.909383431749039	0.10006071585775	0.874267592293022	0.0267787449326333	H3K27me3	NA
chr11	96872199	96877319	0.15787178368949	0.214110429447853	0.14348036839554	Intergenic	1.35622987492797	1.51137946365009e-05	0.908841118041365	0.221891993994303	0.670123210557968	6.3175260190549e-08	NA	NA
chr7	27328815	27335053	0.109695401154688	0.113192182410423	0.0994628634932395	Ltbp4	1.0318771910119	0.667807798511355	0.906718626726936	0.109962492492965	0.878707887551785	0.0475107315421873	H3K27me3	NA
chr11	75731247	75738320	0.132798573975045	0.195624737063525	0.120167815403057	Ywhae	1.4730936576193	5.53506232828348e-10	0.904887844847178	0.148200375802708	0.614277198307668	2.59535214346514e-14	NA	H3K4me3
chr8	105635357	105640808	0.0541678360931799	0.0863787375415282	0.0489051094890511	Ctcf	1.59464995782624	1.34040725243771e-06	0.902844067924814	0.339530954406045	0.566170690623245	2.51168096292909e-09	NA	H3K4me3
chr1	172200480	172207722	0.0634987384356602	0.069300518134715	0.0572649572649573	Pea15a	1.09136842466458	0.514287245157047	0.901828267391181	0.435476283941998	0.826327981468168	0.162106482707952	NA	H3K4me3
chr6	125095037	125100242	0.0833695180199739	0.127226463104326	0.0750954603309291	Chd4	1.52605491942324	1.96680378338838e-05	0.900754401781926	0.342525172178611	0.590250318201103	2.09900875800045e-07	NA	H3K4me3
chr3	95902467	95907823	0.144116649711767	0.157772621809745	0.129678638941399	Car14	1.09475638051044	0.209253334593841	0.899817191148671	0.144644590181641	0.821933726231513	0.00859053784038106	H3K27me3	NA
chr7	28806317	28814011	0.0382946613846444	0.0490928495197439	0.034412955465587	Hnrnpl	1.2819763315476	0.0179293960785931	0.898635846911709	0.341748932212667	0.700976940679458	0.000861191560128426	NA	H3K4me3
chr9	118475272	118481558	0.0515738140978277	0.0731550802139037	0.0462522851919561	Eomes	1.41845394787245	4.71125871592708e-06	0.896817231787871	0.210793620482022	0.632249804890044	2.79771119477457e-08	H3K27me3	NA
chr11	5095843	5101033	0.0697368421052632	0.0732059141723765	0.0622967225419064	Ewsr1	1.04974518435861	0.633962880879596	0.893311493053753	0.234300477049758	0.850979367530574	0.102804994521734	NA	H3K4me3
chr11	5095843	5101033	0.0697368421052632	0.0732059141723765	0.0622967225419064	Rhbdd3	1.04974518435861	0.633962880879596	0.893311493053753	0.234300477049758	0.850979367530574	0.102804994521734	NA	H3K4me3
chr4	115961757	115970005	0.104051863857374	0.110386585933861	0.0929466051417271	Intergenic	1.06088042867901	0.511676679418751	0.893271890536536	0.186398204704009	0.842009963034971	0.0556453166383412	H3K27me3	NA
chr5	44222609	44227901	0.0699238009861049	0.115730685696556	0.062453531598513	Tapt1	1.65509717813472	1.67788080366007e-11	0.89316557048899	0.207875477660539	0.539645395018787	4.17600831480325e-15	NA	H3K4me3
chr14	48737028	48742703	0.154828150572831	0.14659237033862	0.137653374233129	Otx2os1	0.946806958529563	0.464597166620763	0.889072004824965	0.088689444757173	0.939021409607864	0.411154237025153	NA	H3K4me3
chr5	119667231	119675776	0.145006083397854	0.19750486066105	0.128774099672608	Tbx3	1.36204534342986	8.42781402418774e-17	0.888059981037415	0.00288862653050638	0.652004711385839	5.61010768812011e-28	H3K27me3	NA
chr16	94567913	94575378	0.0757772020725389	0.112776831345826	0.067	Dyrk1a	1.48826861194834	1.405997401403e-07	0.88417094017094	0.117670508140109	0.594093655589124	1.04151133450969e-11	NA	H3K4me3
chr2	18042152	18058775	0.124761359297442	0.192942130881558	0.110235393022278	2810030E01Rik	1.54648948975914	2.34879928281857e-34	0.883569990284152	0.00234430697463908	0.571339149819741	5.64842753778929e-50	NA	H3K4me3
chr2	18042152	18058775	0.124761359297442	0.192942130881558	0.110235393022278	Mllt10	1.54648948975914	2.34879928281857e-34	0.883569990284152	0.00234430697463908	0.571339149819741	5.64842753778929e-50	NA	H3K4me3
chr12	110277099	110284398	0.0597037037037037	0.0696761530912659	0.0526474581384824	Dio3	1.16703234085867	0.053891359627968	0.881812264106095	0.0967664664014766	0.755602251311459	0.000532129345034334	H3K27me3	NA
chr12	110277099	110284398	0.0597037037037037	0.0696761530912659	0.0526474581384824	Dio3os	1.16703234085867	0.053891359627968	0.881812264106095	0.0967664664014766	0.755602251311459	0.000532129345034334	H3K27me3	NA
chr12	110277099	110284398	0.0597037037037037	0.0696761530912659	0.0526474581384824	Mir1247	1.16703234085867	0.053891359627968	0.881812264106095	0.0967664664014766	0.755602251311459	0.000532129345034334	H3K27me3	NA
chr11	89297739	89304078	0.0555894929749542	0.0735930735930736	0.0489660554038236	Nog	1.3238666095809	0.00190721516767826	0.880850908747904	0.16620039172842	0.665362282251956	7.97902115442689e-06	H3K27me3	NA
chr5	37816714	37833247	0.0551701134089393	0.0679195179246247	0.0485748982070148	Msx1	1.23109259212832	7.33086144819416e-05	0.880456740173097	0.0162804956927006	0.715183200518619	8.47471041578501e-10	H3K27me3	NA
chr5	37816714	37833247	0.0551701134089393	0.0679195179246247	0.0485748982070148	Msx1as	1.23109259212832	7.33086144819416e-05	0.880456740173097	0.0162804956927006	0.715183200518619	8.47471041578501e-10	H3K27me3	NA
chr1	80335839	80341486	0.0764759865402264	0.119345109866437	0.0672136320605869	Cul3	1.56055665661353	1.87187004092216e-07	0.878885452824235	0.191962851303875	0.563187148060008	1.11646782253282e-10	NA	H3K4me3
chr7	49906747	49917137	0.0624666310731447	0.0802631578947368	0.0548405148293229	Slc6a5	1.28489653621233	0.000182991155590965	0.877916959618135	0.0675804979583664	0.683258873283367	4.78632325194782e-08	H3K27me3	NA
chr2	35331649	35338850	0.141937669376694	0.0867183934276586	0.124536693847294	Stom	0.610961091643074	2.24002239740206e-09	0.877404105578073	0.0701564010671548	1.43610471694433	4.17873638571341e-05	NA	H3K4me3
chr4	149745703	149754470	0.163114754098361	0.132575757575758	0.142990218910107	Slc25a33	0.812776001218212	0.00807040075279292	0.876623452614727	0.0816211543921185	1.07855479406481	0.398975536226332	NA	H3K4me3
chr5	67214627	67224746	0.136667237540675	0.201555555555556	0.119464857735067	Intergenic	1.47479058758006	7.7031946711122e-18	0.874129454028892	0.00991379124938326	0.592714288652482	7.13573323944744e-28	H3K27me3	NA
chr11	101259569	101266065	0.115694642010431	0.140550807217474	0.100859865210318	Wnk4	1.21484283779366	0.0024214354172599	0.87177645790394	0.0368461081914388	0.7176043112599	4.08304982372666e-07	H3K27me3	NA
chr10	7952371	7957415	0.0741202117720336	0.0968733982573039	0.0645268034414295	Tab2	1.30697681430337	0.00691123223715524	0.870569604413572	0.176582051721779	0.666094145577931	7.53980591224821e-05	NA	H3K4me3
chr13	73466742	73471777	0.0573984345881476	0.0804046858359957	0.0499405469678954	Lpcat1	1.40081670193491	0.00373915527816316	0.870068100745865	0.279841818905539	0.621114882157003	7.67560603683978e-05	NA	H3K4me3
chr14	100281709	100287124	0.116702355460385	0.168752370117558	0.101535413571075	Intergenic	1.44600654761283	1.04041635500631e-08	0.87003739702187	0.0449010801144868	0.60168288895938	7.22934373609465e-15	NA	H3K4me3
chr4	131872731	131880277	0.102051282051282	0.143682310469314	0.0887826961770624	Srsf4	1.40794223826715	6.89598399031213e-07	0.869981193694832	0.0589386196421282	0.617909719624278	8.2427501600997e-12	NA	H3K4me3
chr9	63131800	63137096	0.150039588281869	0.148129799355957	0.130336151783873	Intergenic	0.987271433174534	0.840032213024468	0.868678415319428	0.00711936341116371	0.879878001256681	0.0216977868500193	H3K27me3	H3K4me3
chr19	27215953	27223667	0.104727581089676	0.128516624040921	0.0907877169559413	Vldlr	1.22715165101422	0.00190582306807462	0.866894050366751	0.0328355586632842	0.706427807557672	3.82742565013605e-07	NA	H3K4me3
chr5	106450690	106472996	0.0998276286628909	0.122360776533938	0.0864957264957265	Barhl2	1.22572055625141	1.49131840230337e-10	0.866450777748262	1.67038582970195e-05	0.706890957591594	1.07642739093583e-24	H3K27me3	NA
chr1	63270630	63276280	0.165	0.195398676331547	0.141989369779803	Zdbf2	1.18423440200938	0.00112394612895045	0.860541635029107	0.005642975776565	0.726664952115022	4.81739437131329e-09	H3K27me3	NA
chr8	121086488	121091921	0.112347916127362	0.13818783616053	0.0966266437964551	Foxf1a	1.22999910388969	0.00381160860522843	0.860066186603009	0.0392080076743728	0.699241311545006	2.08758762616279e-06	H3K27me3	NA
chr4	140699378	140704656	0.0812095032397408	0.0878378378378378	0.0697087823893602	Rcc2	1.0816201840138	0.329246844069027	0.85838208101792	0.0538898942000593	0.793607676432716	0.00462179782629191	H3K27me3	H3K4me3
chr11	70016371	70025188	0.102783135850096	0.159436410826845	0.0880431695541039	Dlg4	1.55119231874161	9.57044445952138e-11	0.856591587967408	0.0472507568611675	0.552214949505624	4.75757828463936e-17	NA	H3K4me3
chr6	29209637	29217318	0.115928369462771	0.210732471602037	0.0991501416430595	Impdh1	1.81778172658342	1.30310277923847e-24	0.855270734010456	0.0202732591735407	0.470502437945596	3.84877598121486e-34	NA	H3K4me3
chr18	73571281	73576646	0.0448504983388704	0.0543933054393305	0.0382997564755369	Mex3c	1.21276925461026	0.0779857183908381	0.853942718454563	0.144958823338549	0.704126292127178	0.0021495968136228	NA	H3K4me3
chr15	102470031	102475087	0.0648981525343439	0.0890282131661442	0.0553804592525889	Pcbp2	1.37181429192504	0.00951483107912766	0.853344156804491	0.233954790252254	0.622055158506192	0.000132646694306378	NA	H3K4me3
chr9	43742777	43749715	0.114875701684042	0.180047830543218	0.0980088923255364	Pvrl1	1.5673273625647	5.57059037226557e-15	0.85317339427535	0.00871659911523257	0.544349198931395	9.36416908640649e-25	NA	H3K4me3
chr4	114906440	114917300	0.139961621491965	0.19027402547279	0.119326803697062	9130206I24Rik	1.35947285723404	4.6777375605996e-14	0.85256802847138	0.00022602443775288	0.627131335454537	8.88299879851942e-27	H3K27me3	NA
chr4	114906440	114917300	0.139961621491965	0.19027402547279	0.119326803697062	Foxd2	1.35947285723404	4.6777375605996e-14	0.85256802847138	0.00022602443775288	0.627131335454537	8.88299879851942e-27	H3K27me3	NA
chr11	112779507	112786176	0.066386098289438	0.0989594393714164	0.0563762435936087	Sox9	1.49066509286269	4.80361636875047e-10	0.849217607996977	0.0204871609561553	0.569690410047861	1.0717813915933e-16	H3K27me3	NA
chr14	25897738	25980314	0.152173913043478	0.25	0.129032258064516	Cphx	1.64285714285714	0.355556707790615	0.847926267281106	1	0.516129032258065	0.301325026645339	NA	NA
chr14	25897738	25980314	0.152173913043478	0.25	0.129032258064516	D14Ertd449e	1.64285714285714	0.355556707790615	0.847926267281106	1	0.516129032258065	0.301325026645339	NA	NA
chr14	25897738	25980314	0.152173913043478	0.25	0.129032258064516	Plac9	1.64285714285714	0.355556707790615	0.847926267281106	1	0.516129032258065	0.301325026645339	NA	NA
chr7	100656463	100666729	0.143357664233577	0.215797430083144	0.121011058451817	Plekhb1	1.50530793897102	8.43689920252932e-13	0.844119908752489	0.0110630078076709	0.56076227786954	1.56466495825306e-21	NA	H3K4me3
chr2	79449240	79460838	0.065859872611465	0.122515359595229	0.0555555555555556	Neurod1	1.86024288747109	2.65375806811225e-28	0.84354180098861	0.0127237853886783	0.453457882661422	1.40570921294824e-39	NA	H3K4me3
chr11	69364781	69370640	0.0880368098159509	0.0971746575342466	0.0742472961122479	Chd3	1.10379576153883	0.298232170212189	0.843366499393478	0.0506360382841333	0.764060280696965	0.00327333688835558	NA	H3K4me3
chr11	19010741	19021848	0.0579695533823974	0.0874683355684697	0.048819255222525	Meis1	1.50886681826722	1.35503754565244e-12	0.842153378351696	0.00813526331338718	0.558136323336227	5.48742690645805e-21	NA	H3K4me3
chr8	126588445	126596484	0.062819356777878	0.0828220858895705	0.0528948166110943	Irf2bp2	1.31841664954355	0.000152179987065238	0.842014616579477	0.0209958632000328	0.638655933896916	2.56304503352768e-09	NA	H3K4me3
chr2	84710590	84716902	0.0960991466883381	0.149372862029647	0.080810280984535	Zdhhc5	1.55436200192372	5.00689395101405e-13	0.84090529176719	0.0129237859461541	0.540997071934635	1.59889185554078e-21	NA	H3K4me3
chr7	70363577	70371703	0.168451242829828	0.252494456762749	0.141141141141141	B130024G19Rik	1.49891714968125	4.39581286062832e-21	0.837875332767501	0.000320940506286435	0.558987088076001	2.5628590443795e-36	H3K27me3	NA
chr7	70363577	70371703	0.168451242829828	0.252494456762749	0.141141141141141	Nr2f2	1.49891714968125	4.39581286062832e-21	0.837875332767501	0.000320940506286435	0.558987088076001	2.5628590443795e-36	H3K27me3	NA
chr8	13404433	13412029	0.133567662565905	0.215118616807398	0.111818181818182	Grk1	1.6105591179396	7.96454016977833e-16	0.837165071770335	0.00934086165358818	0.519797790994053	1.00326252459361e-25	NA	H3K4me3
chr13	48964908	48970784	0.059304084720121	0.104166666666667	0.049597855227882	C030044B11Rik	1.75648384353742	4.88767959621064e-09	0.836331181266072	0.0913892253484415	0.476139410187668	3.51057613605107e-14	NA	H3K4me3
chr13	48964908	48970784	0.059304084720121	0.104166666666667	0.049597855227882	Fam120a	1.75648384353742	4.88767959621064e-09	0.836331181266072	0.0913892253484415	0.476139410187668	3.51057613605107e-14	NA	H3K4me3
chr8	84975435	84981558	0.0577145055790689	0.0806406293902782	0.0479402114473205	Junb	1.39723330523555	5.19923607472477e-05	0.830644063677239	0.0321702434710577	0.594492029759629	1.09057870720777e-09	NA	H3K4me3
chr5	73647071	73653394	0.0822092135403411	0.104733131923464	0.0682852807283763	Sgcb	1.27398289575013	0.00210561659938535	0.83062807424703	0.027943119323957	0.651993113108439	1.89463865364487e-07	H3K27me3	H3K4me3
chr5	73647071	73653394	0.0822092135403411	0.104733131923464	0.0682852807283763	Spata18	1.27398289575013	0.00210561659938535	0.83062807424703	0.027943119323957	0.651993113108439	1.89463865364487e-07	H3K27me3	H3K4me3
chr19	41980081	41985370	0.0881256656017039	0.152563059397884	0.0730593607305936	Mms19	1.73119894591678	3.80250967429186e-14	0.829036129619666	0.0225485530291302	0.478879756468798	9.9041654267596e-23	NA	H3K4me3
chr19	41980081	41985370	0.0881256656017039	0.152563059397884	0.0730593607305936	Ubtd1	1.73119894591678	3.80250967429186e-14	0.829036129619666	0.0225485530291302	0.478879756468798	9.9041654267596e-23	NA	H3K4me3
chr8	90953955	90959483	0.113516113516114	0.113133940182055	0.0940766550522648	Chd9	0.996633312027506	1	0.828751550227367	0.0702723746663887	0.831551123393007	0.103117262169799	NA	H3K4me3
chr11	21992471	22005146	0.131096659769435	0.161803410001144	0.108504170239302	Otx1	1.23422984449576	5.70288789773327e-10	0.827665406808472	4.14915942191858e-08	0.670592605177692	5.82986998521812e-29	H3K27me3	NA
chr7	44355375	44361438	0.11354079058032	0.141099577085736	0.0934788692975091	1700008O03Rik	1.24272146040697	0.00210267123180399	0.82330648588695	0.00817587497589682	0.662502831179349	1.75129479668916e-08	H3K27me3	H3K4me3
chr7	44355375	44361438	0.11354079058032	0.141099577085736	0.0934788692975091	Shank1	1.24272146040697	0.00210267123180399	0.82330648588695	0.00817587497589682	0.662502831179349	1.75129479668916e-08	H3K27me3	H3K4me3
chr9	62975523	62981530	0.132323634914308	0.172631578947368	0.108941418293936	Pias1	1.30461636017755	0.000396105053585552	0.823295236444235	0.0114928758559498	0.63106309377585	1.05582432056433e-09	NA	H3K4me3
chr4	127020699	127026100	0.0601051840721262	0.0738844184345282	0.0494505494505494	Sfpq	1.22925201170446	0.0360930985925363	0.822733516483516	0.0568393686122702	0.669296050484169	0.000105776982328165	NA	H3K4me3
chr9	107663265	107668454	0.108350586611456	0.12852800694746	0.0890973036342321	Slc38a3	1.18622345265522	0.0354334008865305	0.822305687681544	0.0147902525316219	0.693213142802826	4.76599855405747e-06	NA	H3K4me3
chr9	110473021	110478422	0.146333949476279	0.13481228668942	0.120012091898428	Kif9	0.921264594934435	0.263900337816012	0.820124737478521	0.00262402372496107	0.890216276613656	0.126465669727874	NA	H3K4me3
chr9	110473021	110478422	0.146333949476279	0.13481228668942	0.120012091898428	Klhl18	0.921264594934435	0.263900337816012	0.820124737478521	0.00262402372496107	0.890216276613656	0.126465669727874	NA	H3K4me3
chr9	88479861	88484932	0.0401498929336188	0.0608552631578947	0.0328457788042084	Syncrip	1.51570175438596	0.000419647172051912	0.818078864083483	0.120903420916288	0.539736040890775	3.83828128972772e-07	NA	H3K4me3
chr9	101072369	101079692	0.0529534846290037	0.0878410722833892	0.0431776016191601	Intergenic	1.65883459603859	1.79346463486904e-11	0.815387352157573	0.0168882232460523	0.491542287642645	4.67132313461234e-19	NA	H3K4me3
chr18	43389465	43395706	0.0599670510708402	0.116477272727273	0.0487179487179487	Dpysl3	1.94235452047952	2.9299444666741e-12	0.812411947027332	0.0798961663550039	0.418261413383365	2.09633244497705e-17	NA	H3K4me3
chr7	70279231	70289102	0.159504265250282	0.196509519492294	0.129531854980641	Intergenic	1.23200165954149	1.72265197218035e-06	0.812090227038063	6.84953721260014e-06	0.659163257410134	4.34984352765119e-19	H3K27me3	NA
chr2	70470355	70478510	0.0677296086440901	0.0891069676153091	0.0548493072418226	Sp5	1.31562797126961	1.95403064962063e-05	0.80982761217547	0.00202298819477343	0.615544538319573	1.32871672657313e-12	H3K27me3	NA
chr4	133749587	133758249	0.0494996426018585	0.0683478670751827	0.0397308554950336	Arid1a	1.38077496084015	0.000141349187033639	0.80264934061447	0.0147880346512384	0.581303516777337	3.31451904618301e-10	NA	H3K4me3
chr8	34804313	34810119	0.0413573700954401	0.0642320085929109	0.0331355809578932	Dusp4	1.553097028285	7.23924628798423e-08	0.801201354956238	0.0132771086864578	0.515873342337769	3.35991126751363e-14	H3K27me3	NA
chr9	25147577	25153076	0.0269151138716356	0.0390275111964171	0.0214835832995541	Herpud2	1.45002214675919	0.0529204812415285	0.798197748744972	0.262260588711873	0.550472798314805	0.00190976976357908	NA	H3K4me3
chr2	136711313	136717198	0.0688497061293031	0.0896498653328203	0.0548994573890839	Snap25	1.30210962940718	0.004067370376998	0.797381143297549	0.0263924301637205	0.61237635087652	7.50202847814451e-07	NA	H3K4me3
chr13	91459661	91465158	0.10459492140266	0.158805711813068	0.0832081706218084	Ssbp2	1.5182927591839	6.14792821386293e-09	0.79552782779463	0.0046235385029567	0.523962077130788	1.75537107414741e-17	NA	NA
chr6	14896813	14903064	0.107240905971174	0.128520645337709	0.0851595540176855	Foxp2	1.19842931364506	0.00255834397964753	0.794095809304114	0.000160375791502294	0.662613806473778	1.61203318205826e-10	H3K27me3	NA
chr6	51168055	51185894	0.09476401179941	0.107596007443749	0.0750993856161908	Intergenic	1.13541000851147	0.000682367836195163	0.792488458331165	3.06469430746598e-09	0.697975579209597	6.94711379783984e-19	H3K27me3	NA
chr7	45703567	45709374	0.0545041635124905	0.0643594414086217	0.0429748385660209	Car11	1.18081697362207	0.0992979024626591	0.788468913134912	0.0199550087912416	0.667731689794684	6.08406601101255e-05	NA	H3K4me3
chr7	45703567	45709374	0.0545041635124905	0.0643594414086217	0.0429748385660209	Dbp	1.18081697362207	0.0992979024626591	0.788468913134912	0.0199550087912416	0.667731689794684	6.08406601101255e-05	NA	H3K4me3
chr12	98733257	98738604	0.0961968680089485	0.100612423447069	0.0757477942758769	Ptpn21	1.0459012390893	0.56052978917512	0.787424745146907	0.0007953509550541	0.75286720745502	0.00016814829051277	NA	H3K4me3
chr1	146494066	146499252	0.108371187540558	0.0908235294117647	0.0851553509781358	Fam5c	0.83807819654808	0.0513781797914673	0.785774825492858	0.0051367539957233	0.937591299629733	0.546067925147062	H3K27me3	NA
chr7	45163567	45169108	0.092326139088729	0.154599891126837	0.0725450901803607	Slc17a7	1.67449752207509	1.43618174555642e-09	0.785748119615855	0.0160198388737338	0.469244122046911	5.4994505292733e-17	NA	H3K4me3
chr13	48657161	48673334	0.0621288664362315	0.0899209486166008	0.0487111274195028	Barx1	1.4473296194595	1.01747056349547e-11	0.784033738479672	2.55730094226981e-05	0.541710559874031	2.08105747053269e-26	H3K27me3	NA
chr2	19451249	19457956	0.125245098039216	0.15301724137931	0.0981944884383909	Intergenic	1.22174235778393	0.00170516006941078	0.784018616103003	0.00053149604062321	0.641721727259343	4.97939363064808e-10	H3K27me3	NA
chr11	93096611	93102113	0.041588785046729	0.0412448443944507	0.032556974705735	Car10	0.991729966338477	1	0.782830627755876	0.0412108965473438	0.789358650365412	0.0876643242203032	H3K27me3	NA
chr3	30011241	30016447	0.16200634188527	0.157956777996071	0.126785092302334	Mecom	0.975003670584287	0.732669590471905	0.782593390029885	0.000143648994928445	0.802656865446366	0.00179301833314489	H3K27me3	NA
chr14	63991893	64000202	0.137669592976856	0.224654377880184	0.107289107289107	Rp1l1	1.63183730715288	9.85580591311023e-13	0.779323196714501	0.00175319725376913	0.477574077574078	8.85353125624479e-24	NA	H3K4me3
chr19	45073909	45082519	0.136772420684487	0.138110632183908	0.106439393939394	Kazald1	1.00978422033276	0.863912542953072	0.778222637332226	1.20261177877568e-08	0.770682113725027	7.22784022914317e-08	H3K27me3	H3K4me3
chr2	181519419	181525002	0.131315721979995	0.172692172692173	0.102075632641456	Dnajc5	1.31509136977887	5.67633525287371e-06	0.777329866541086	0.000161649517531221	0.591084303649406	9.78083277724337e-16	NA	H3K4me3
chr19	43519905	43525754	0.125201010797151	0.213277742142399	0.0972296217368141	Got1	1.70348258999241	2.54171073692002e-23	0.776588153064865	0.000115258113154132	0.455882647481784	4.18131172138752e-40	NA	H3K4me3
chr13	53461070	53477032	0.105129551820728	0.129036326942482	0.0816032887975334	Msx2	1.22740299666188	7.49772922833261e-07	0.776216462300601	1.28488698558992e-08	0.632405546028196	4.98409707196272e-24	H3K27me3	NA
chr10	96615961	96623557	0.0804928131416838	0.120425029515939	0.0624577226606539	Btg1	1.49609666771077	6.33573608708005e-09	0.775941605503532	0.00131351807433405	0.518644030329155	2.06396734867268e-18	NA	H3K4me3
chr17	71745940	71753839	0.0623645557428365	0.0844529750479846	0.0482975126780971	BC027072	1.35418226013236	0.000551615157345159	0.774438494795896	0.00755870814940042	0.571886456938377	1.58143396347207e-09	NA	H3K4me3
chr7	25277103	25284612	0.0584384093113482	0.0884718498659517	0.0451925293982015	Cic	1.51393323173106	7.51418712586459e-06	0.773336063228975	0.0095620160050091	0.51081252925846	3.12899342852886e-12	NA	H3K4me3
chr1	136128425	136136259	0.0967302452316076	0.11121903836814	0.0746634026927785	6530439I21	1.14978555158049	0.119699422824572	0.771872360232386	0.00286907784865355	0.671318542115419	1.2175475599835e-05	NA	H3K4me3
chr1	136128425	136136259	0.0967302452316076	0.11121903836814	0.0746634026927785	Kif21b	1.14978555158049	0.119699422824572	0.771872360232386	0.00286907784865355	0.671318542115419	1.2175475599835e-05	NA	H3K4me3
chr8	11554129	11559130	0.0150111785372086	0.0290407744206512	0.0115729421352893	Ing1	1.93460988746934	8.22460723167326e-06	0.77095493245938	0.122264226122952	0.398506664032336	4.89032025137876e-09	NA	H3K4me3
chr6	47681279	47741924	0.13677811550152	0.14975845410628	0.105263157894737	Rn4.5s	1.09490069779925	0.73952394652028	0.769590643274854	0.304982612839353	0.702886247877759	0.196452467262075	NA	NA
chr2	60118688	60127608	0.122785583384239	0.188457609805924	0.0942823803967328	Baz2b	1.53485127986218	7.21645109909904e-17	0.767861973678864	2.42367884398858e-05	0.500284284056376	4.4417285306711e-34	NA	H3K4me3
chr4	91370837	91377358	0.0591133004926108	0.0858574356638579	0.0453598333066196	Elavl2	1.45242161998026	2.52019637502123e-07	0.767337180103649	0.000840994920386471	0.528315724268878	1.29863498633054e-16	H3K27me3	NA
chr8	120497094	120507350	0.152729228287174	0.134630053394355	0.117149448859267	Gse1	0.88149501509438	0.0595109386404979	0.767040141386643	1.0861553413934e-05	0.870158229203959	0.0500260567618379	NA	H3K4me3
chr6	42368999	42374074	0.173362685745735	0.169907016060862	0.132958801498127	2010310C07Rik	0.980066819627259	0.866003401875143	0.766940134355865	0.0018973235250819	0.78253861777256	0.00989518459976916	H3K27me3	NA
chr6	42368999	42374074	0.173362685745735	0.169907016060862	0.132958801498127	Epha1	0.980066819627259	0.866003401875143	0.766940134355865	0.0018973235250819	0.78253861777256	0.00989518459976916	H3K27me3	NA
chrX	151800340	151805385	0.0212853049529267	0.0264423076923077	0.016304347826087	Huwe1	1.2422799556213	0.332838106871529	0.765990802675585	0.272526571584498	0.616600790513834	0.039659850981146	NA	H3K4me3
chr11	104434431	104443740	0.0870346598202824	0.0889104429356612	0.0665444066020435	1700081L11Rik	1.02155213933451	0.827527390461189	0.764573639277166	0.00114230503958921	0.748443089527711	0.000854538467093094	NA	H3K4me3
chr2	109673141	109679212	0.0359063313096271	0.0399292393227192	0.0274156441717791	Bdnf	1.11203895988153	0.368774667662959	0.763532312320322	0.016778207986215	0.68660572144133	0.00168846143586565	H3K27me3	NA
chr13	34873831	34879814	0.099603452297644	0.124773960216998	0.07581822462915	Prpf4b	1.25270718372429	0.00158041959530245	0.761200770457063	0.000185041814228233	0.607644611882898	4.66066571716229e-11	NA	H3K4me3
chr7	16308877	16314686	0.045814479638009	0.0643584521384929	0.0348551791850761	Bbc3	1.40476226396118	0.00286222660568087	0.76078959011376	0.0216322581747153	0.541578891768113	1.43275197887709e-07	H3K27me3	NA
chr11	59287091	59293174	0.0916214587100663	0.0678327645051194	0.0693400167084378	Wnt3a	0.740358923118376	0.00205122875930954	0.756809787626962	0.00114838962740439	1.02222012053194	0.858973953413438	H3K27me3	NA
chr15	80254389	80259810	0.0893371757925072	0.115248921991376	0.0676056338028169	Atf4	1.29004438487121	0.00170777243182512	0.756746933212176	0.00114113887403387	0.586605346363898	3.78366829626355e-10	NA	H3K4me3
chr12	12937619	12943342	0.0423743352204495	0.0581023454157783	0.0319254412056316	Mycn	1.37116830537883	0.000850994479525942	0.753414561893224	0.00651516327585476	0.549469061484081	7.44085411755825e-09	NA	H3K4me3
chr15	98803224	98809074	0.133433929726234	0.171905067350866	0.0998965873836608	Ddn	1.28831600555843	7.37563703742373e-06	0.748659561991603	8.30101308230797e-07	0.581114849743012	8.93032475342329e-20	H3K27me3	NA
chr10	111472097	111477674	0.122529644268775	0.182758620689655	0.0916808149405773	Nap1l1	1.49154616240267	9.45015694887779e-09	0.74823374774084	0.000200942229844571	0.501649742127687	6.32851563159958e-20	NA	H3K4me3
chr7	132930473	132937206	0.0635173954676029	0.0781659388646288	0.0474406991260924	Intergenic	1.23062254503961	0.0518182321603328	0.746893016894711	0.00840749442817654	0.606922910607551	5.83747518969599e-06	NA	H3K4me3
chr11	116809980	116816325	0.120477568740955	0.121549893842887	0.0895084372707263	Mxra7	1.00890062036559	0.939445800652191	0.74294690875762	0.000299859088670703	0.736392558157417	0.000851600482262444	NA	H3K4me3
chr12	85471541	85476640	0.0913294797687861	0.131132646880678	0.0678223185265439	Fos	1.4358194879973	8.29508997697544e-08	0.742611462347601	7.8813567105529e-05	0.517203916338679	2.38286497185558e-20	NA	H3K4me3
chr8	76898073	76903522	0.0486266531027467	0.0497614178595774	0.0360709190951702	Gm10649	1.02333627104528	0.854868686847264	0.741793168840006	0.00324649633491225	0.724877237159104	0.00567275737117702	NA	H3K4me3
chr8	76898073	76903522	0.0486266531027467	0.0497614178595774	0.0360709190951702	Nr3c2	1.02333627104528	0.854868686847264	0.741793168840006	0.00324649633491225	0.724877237159104	0.00567275737117702	NA	H3K4me3
chr7	90441878	90449042	0.103710326329906	0.136221945137157	0.0768694844403158	Crebzf	1.31348487617164	2.84899247410531e-05	0.741194123676666	2.40001789460221e-05	0.564295894930282	3.09317052855766e-16	NA	H3K4me3
chr13	51844646	51849996	0.0595009596928983	0.0736145574855252	0.0439806829941359	Gadd45g	1.23719949838576	0.00926715534723073	0.739159220643381	0.000220995738307296	0.597445457751801	4.82017795998764e-09	NA	H3K4me3
chr15	98605585	98610670	0.151535160118851	0.283582089552239	0.11195206559445	Adcy6	1.87139466068351	3.84041781794535e-30	0.738786071210432	8.36322898121793e-06	0.394778336569902	5.16506714894309e-56	NA	H3K4me3
chr13	42048747	42053847	0.0249376558603491	0.0479669631512071	0.0184149184149184	Hivep1	1.92347522236341	1.34642345927464e-07	0.738438228438228	0.0482109467591099	0.383908365365319	2.18161904440102e-12	NA	H3K4me3
chr15	103331635	103341169	0.0930311231393775	0.0986908358509567	0.0683501683501684	Zfp385a	1.0608367664561	0.564456015667822	0.734702173247628	0.000782527553135179	0.692568542568543	0.000250564500853354	NA	H3K4me3
chr5	115426857	115441910	0.0714611525011403	0.0940292445166531	0.0523516237402016	Msi1	1.31580923656602	2.44911524963771e-05	0.732588573062353	7.12975222090359e-06	0.556758953124735	7.46798216182969e-18	NA	H3K4me3
chr5	88718595	88724650	0.160815402038505	0.200877192982456	0.117458279845956	Mob1b	1.24911662960217	0.00017837682258591	0.730391979605489	8.55623455453499e-07	0.58472680796677	2.50098219549585e-16	NA	H3K4me3
chr2	22618146	22625942	0.19379115710254	0.265405864853379	0.141345546430828	Gad2	1.36954579776282	1.73597933718915e-19	0.729370465320241	9.60888597530334e-16	0.532563764214151	6.52378057623176e-58	H3K27me3	NA
chr13	35737627	35743454	0.0960918614020951	0.119599248591108	0.0697722142417402	Cdyl	1.24463452831501	0.00135188316761941	0.72609910166876	4.67931743089684e-06	0.583383382953189	1.19442852369474e-13	H3K27me3	H3K4me3
chr13	17801259	17806548	0.0353133769878391	0.0534035351635953	0.025566811384467	Cdk13	1.51227494277837	0.000570989172972425	0.723997917085965	0.0129634870531961	0.478747545572519	9.53229011336867e-09	NA	H3K4me3
chr11	69094368	69100586	0.0415669205658324	0.0420721236405266	0.0300179211469534	Per1	1.0121539692577	0.926756893571418	0.722158888325921	0.00473363216368997	0.713487186989491	0.00575645336081843	NA	H3K4me3
chr7	133007419	133016232	0.12003714882749	0.100900341508848	0.0865921787709497	Ctbp2	0.840575959146246	0.0133138986657058	0.721378170147931	1.4887209587473e-06	0.858195100988397	0.0527140072079913	NA	H3K4me3
chr17	31056460	31062022	0.118077657542966	0.152550304164717	0.0851132686084142	Abcg1	1.29194893715779	0.000504991900480266	0.720824501260479	3.36020221086507e-05	0.557935751583378	2.46985406371864e-13	NA	H3K4me3
chr15	80797355	80803417	0.117438981252211	0.126702997275204	0.084605860503508	Tnrc6b	1.07888365450904	0.379460334421301	0.720423998925956	0.000170531047589971	0.667749479672848	7.15940565857387e-06	NA	H3K4me3
chr2	116061333	116068337	0.0693235608489846	0.11624649859944	0.0498592015901938	Meis2	1.67686854477474	2.92027067254661e-16	0.719224474040042	8.50440910209837e-06	0.428909276330101	5.22193882365233e-34	NA	H3K4me3
chr15	81851701	81861057	0.0793724042455007	0.10397689402355	0.0570014370110171	Tob2	1.30998796133159	1.82916013418147e-05	0.718151825598105	1.25249774838921e-06	0.54821253843288	1.48647767906239e-18	NA	H3K4me3
chr5	114566967	114577152	0.0669666032185499	0.0910182516810759	0.0480912245909767	BC057022	1.35915885391457	2.08267513777846e-05	0.71813743387921	2.00131076689239e-05	0.528369021627512	8.18117125657829e-17	NA	H3K4me3
chr15	7394658	7399864	0.101249599487344	0.100545950864422	0.0724881995954147	Egflam	0.993050356480575	0.973197854342745	0.715935667523067	0.000129534099257179	0.720945985116387	0.000621384514971456	NA	H3K4me3
chr16	23982049	23991682	0.100176574455562	0.110118505013674	0.0716702167648164	Bcl6	1.09924406591205	0.077365576404628	0.715438885331511	2.1307308772784e-10	0.650846256548043	4.77594576964641e-14	H3K27me3	H3K4me3
chrX	133684065	133692828	0.0790251107828656	0.0891601923788383	0.0564885496183206	Pcdh19	1.12825140636399	0.178656875891405	0.714817721338375	0.000107571471489301	0.633562446549048	8.41010684428756e-07	H3K27me3	NA
chr7	35579907	35588676	0.0818889281924301	0.0839298938533695	0.0584805350711713	Ankrd27	1.02492358498262	0.771655549409569	0.714144590264369	1.86806859487986e-06	0.696778375215633	2.43555624081082e-06	NA	H3K4me3
chr7	35579907	35588676	0.0818889281924301	0.0839298938533695	0.0584805350711713	Rgs9bp	1.02492358498262	0.771655549409569	0.714144590264369	1.86806859487986e-06	0.696778375215633	2.43555624081082e-06	NA	H3K4me3
chr6	8506855	8515338	0.067479674796748	0.0741068792441689	0.0480705622932745	A430035B10Rik	1.09821037916058	0.324343365938718	0.712370983382261	0.000299265776343314	0.648665316682553	2.85374731181701e-06	NA	H3K4me3
chr6	8506855	8515338	0.067479674796748	0.0741068792441689	0.0480705622932745	Glcci1	1.09821037916058	0.324343365938718	0.712370983382261	0.000299265776343314	0.648665316682553	2.85374731181701e-06	NA	H3K4me3
chr7	73536868	73542411	0.0582690659811482	0.0596751412429379	0.0414456233421751	1810026B05Rik	1.0241307328016	0.85546344555175	0.711280035887034	0.00316255884311871	0.69452074144994	0.00223946902437083	NA	H3K4me3
chr7	73536868	73542411	0.0582690659811482	0.0596751412429379	0.0414456233421751	Chd2	1.0241307328016	0.85546344555175	0.711280035887034	0.00316255884311871	0.69452074144994	0.00223946902437083	NA	H3K4me3
chr5	67226313	67233946	0.111744759556104	0.147022074135777	0.079341065725332	Intergenic	1.31569547171437	7.38583654909052e-08	0.710020461277178	2.25676364745885e-09	0.539654104267768	5.39672140124798e-28	H3K27me3	NA
chr4	97771651	97779020	0.070183281180152	0.0723140495867769	0.0498090940645609	Nfia	1.03036005685108	0.714701151289662	0.709700276575941	4.15227730634414e-06	0.688788615064214	5.67633525287371e-06	H3K27me3	H3K4me3
chr2	18675771	18681232	0.150788211103496	0.178251121076233	0.106941378464557	Bmi1	1.18212902568284	0.00387559454962284	0.70921577808995	4.75880343010207e-09	0.599947859059026	4.06438460224234e-16	NA	H3K4me3
chr2	18675771	18681232	0.150788211103496	0.178251121076233	0.106941378464557	Commd3	1.18212902568284	0.00387559454962284	0.70921577808995	4.75880343010207e-09	0.599947859059026	4.06438460224234e-16	NA	H3K4me3
chr5	139906735	139914400	0.0646402462485571	0.100837908119041	0.04569252736792	Elfn1	1.5599864476273	3.92647118223435e-09	0.706874277554906	1.72419865696949e-05	0.453128473410806	4.30588870330992e-24	NA	H3K4me3
chr19	53140173	53145547	0.116576992057392	0.136687945925648	0.0823959505061867	Add3	1.17251220428089	0.0222260966221356	0.706794274342081	1.86552202310828e-06	0.602803341203229	2.54488455666362e-11	NA	H3K4me3
chr17	28361015	28366149	0.0742857142857143	0.124411918452692	0.0523791958686831	Tulp1	1.6747758253247	2.80348696415316e-08	0.705104559770735	0.00139262607574655	0.421014292843659	1.8608985628297e-17	NA	H3K4me3
chr9	110531481	110537164	0.112998040496408	0.156542056074766	0.0794979079497908	Setd2	1.38535195289287	1.17467220840412e-05	0.703533509081675	1.17359007980991e-05	0.507837382127022	7.6471696626711e-18	NA	H3K4me3
chr7	16398634	16405852	0.091672046481601	0.104081632653061	0.0643835616438356	Zc3h4	1.13536935901121	0.0851594177625978	0.702324908354235	1.08888317642714e-06	0.618587160891754	1.87837966592282e-10	NA	H3K4me3
chr2	153439197	153446890	0.0710382513661202	0.0962767957878902	0.0496818404307391	8430427H17Rik	1.35528104839876	0.000505718730780188	0.699367446063481	0.000118903338213503	0.516031303536466	1.01075873852103e-12	NA	H3K4me3
chr3	137863507	137868953	0.0517425700235193	0.0573874445149017	0.0360836589289818	Dnajb14	1.10909536362064	0.323534087225707	0.697368895912595	0.000523904509646722	0.628772708629882	2.44284990042643e-05	NA	H3K4me3
chr3	137863507	137868953	0.0517425700235193	0.0573874445149017	0.0360836589289818	H2afz	1.10909536362064	0.323534087225707	0.697368895912595	0.000523904509646722	0.628772708629882	2.44284990042643e-05	NA	H3K4me3
chr9	108782873	108798722	0.21503707535782	0.209332469215813	0.149809160305344	Ip6k2	0.973471522840819	0.528652188956902	0.696666656464063	3.68016246164273e-18	0.715651809136672	4.96679837664342e-14	NA	H3K4me3
chr3	127624837	127635322	0.0741283989619768	0.0882072472981564	0.0516234524643775	Neurog2	1.18992516408457	0.00260754329880885	0.696405873960088	2.35572549353325e-09	0.585251825055609	9.52299896942492e-18	H3K27me3	NA
chr5	3340537	3346823	0.0657827638959714	0.106645652744944	0.0456659619450317	Cdk6	1.62117926382042	4.26523184402897e-12	0.694193421505482	1.41992684504042e-05	0.428202751538758	3.63511689331718e-26	H3K27me3	NA
chr1	134060131	134065698	0.112688553682342	0.146848602988954	0.078125	Intergenic	1.3031368155004	0.0030119338993513	0.693282480314961	0.000122509165062725	0.532010508849558	5.14150381148253e-11	NA	H3K4me3
chr4	89285623	89298082	0.179897832389894	0.213501760198799	0.12466760519318	Cdkn2a	1.18679451198764	1.06822986721445e-05	0.692991146902688	1.39206186096265e-18	0.583918395225865	3.57842763837215e-35	H3K27me3	NA
chr4	54944263	54950857	0.0384147823972769	0.0442008486562942	0.0264765784114053	Zfp462	1.15062082609708	0.277259354442809	0.689228905101962	0.00372332541364398	0.599006109979633	0.000162085074995096	NA	H3K4me3
chr4	141048449	141054350	0.129764065335753	0.143118148599269	0.089041095890411	Crocc	1.10291048780696	0.270286889138292	0.686176836861768	4.28669806178744e-05	0.622150976391722	7.37601635998687e-07	NA	H3K4me3
chr13	52978015	52983298	0.0483254994124559	0.0453900709219858	0.0331039003605375	Nfil3	0.939257151479877	0.532781033139757	0.685019312019877	2.40275275279145e-05	0.729320304818092	0.00253206964266017	NA	H3K4me3
chr13	28948643	28954468	0.0463709677419355	0.0530238500851789	0.0317306135664562	Sox4	1.14347085401081	0.128465178554578	0.684277579520099	2.86699386145163e-05	0.598421531357744	8.65735364465956e-08	H3K27me3	H3K4me3
chr4	133009975	133015906	0.115716272600834	0.132714617169374	0.0790031813361612	Ahdc1	1.14689675174014	0.0772099990984388	0.682731819479566	2.6372693547256e-07	0.595286209018977	1.54268725340711e-10	H3K27me3	H3K4me3
chr4	3936257	3941294	0.063973063973064	0.0986342943854325	0.0434169720890894	Chchd7	1.54180975960387	5.82760841821036e-07	0.678675826866292	0.00014157392792215	0.440181301641691	7.57134515119366e-17	H3K27me3	H3K4me3
chr4	3936257	3941294	0.063973063973064	0.0986342943854325	0.0434169720890894	Plag1	1.54180975960387	5.82760841821036e-07	0.678675826866292	0.00014157392792215	0.440181301641691	7.57134515119366e-17	H3K27me3	H3K4me3
chr14	5069415	5076045	0.0983606557377049	0.101694915254237	0.0666666666666667	Intergenic	1.03389830508475	1	0.677777777777778	0.255891031330197	0.655555555555556	0.245944339481465	NA	NA
chr9	122116766	122122332	0.148994203886805	0.137643378519291	0.100908500973394	Snrk	0.923817000450985	0.316541663102473	0.677264607219598	3.94714278509984e-08	0.733115548738521	0.000149071943918769	NA	H3K4me3
chr5	98166203	98172271	0.178674948240166	0.291822721598002	0.120693695805015	Intergenic	1.63326042331211	2.46733346493351e-31	0.675493106301534	3.85559715384709e-14	0.413585669902961	7.68085840917297e-75	H3K27me3	H3K4me3
chr1	134399879	134406636	0.100090991810737	0.110204081632653	0.06760098928277	Cyb5r1	1.10103896103896	0.527846013480199	0.675395338379675	0.00736392471550123	0.613416384232543	0.00195591002772711	H3K27me3	H3K4me3
chr9	108304255	108309615	0.0818053596614951	0.0764094955489614	0.0552423900789177	Rhoa	0.93404021283127	0.494309828162321	0.675290595964701	1.77467080790039e-05	0.722978075984282	0.00132033312386466	NA	H3K4me3
chr9	108304255	108309615	0.0818053596614951	0.0764094955489614	0.0552423900789177	Tcta	0.93404021283127	0.494309828162321	0.675290595964701	1.77467080790039e-05	0.722978075984282	0.00132033312386466	NA	H3K4me3
chr11	97659451	97665531	0.0283533260632497	0.0308432371250707	0.0191029900332226	Mllt6	1.08781724783423	0.552691677041165	0.673747763864043	0.00494452463179868	0.619357493370721	0.00102949239278167	NA	H3K4me3
chr18	7000732	7006899	0.0684019370460048	0.0795228628230616	0.0460591952111739	Mkx	1.16258202994423	0.0375280794910844	0.673360977777516	1.50791694853053e-07	0.579194379780512	5.09392083689954e-12	H3K27me3	NA
chr5	115266605	115273529	0.195220360024829	0.23559589581689	0.131042870173305	Rnf10	1.20682031211768	0.00035579450682506	0.671256164862303	7.62278451771662e-12	0.556218815777479	3.07000329144962e-24	NA	H3K4me3
chr11	51854975	51860001	0.0494824539257763	0.0662673156121303	0.0330474268415742	Phf15	1.33920835275331	0.00567977845107052	0.667861518976915	0.000384824393635835	0.49869874064319	1.58956115315874e-09	NA	H3K4me3
chr1	172481259	172488162	0.169705882352941	0.274501661129568	0.113170086035738	Igsf9	1.61751412104078	6.93838024507708e-21	0.66686012568719	2.56278503728339e-10	0.412274685588588	3.70304444654759e-51	NA	H3K4me3
chr5	146230341	146235984	0.145379635079459	0.177846425419241	0.0968360498561841	Cdk8	1.22332419751939	0.0018630352605093	0.666090885448003	5.03343262406489e-09	0.544492528471745	2.18800510273972e-17	NA	H3K4me3
chrX	42148367	42154492	0.0250941028858218	0.030751708428246	0.0166875260742595	Stag2	1.2254555808656	0.329557250446443	0.664997914059241	0.0559060444100488	0.542653625674068	0.00436379583986668	NA	H3K4me3
chr13	93494959	93500331	0.128438051980823	0.138190954773869	0.0851712810886908	Jmy	1.07593468323938	0.296407776242637	0.663131212091319	5.39721990829545e-10	0.616330361332708	8.35549375692625e-12	NA	H3K4me3
chr7	73551499	73559840	0.0760045489006823	0.0886329494241362	0.0503131073202332	1810026B05Rik	1.16615321985472	0.0378845806852976	0.661974948183418	3.51817292130167e-07	0.567656922703422	6.34317649599815e-12	NA	H3K4me3
chr5	99973637	99980072	0.0518023394604918	0.0628240317169869	0.0342870118074478	Hnrnpd	1.21276437263806	0.0559342127214953	0.661881532080178	0.000107747066501479	0.545762678236025	1.63969358824146e-08	NA	H3K4me3
chr10	80825787	80831602	0.0857470605104674	0.0892465252377469	0.0566780372605615	Mir1982	1.04081148329105	0.689259404223984	0.660991023169157	2.92877969060236e-06	0.635072761763833	1.0798485241078e-06	NA	H3K4me3
chr10	80825787	80831602	0.0857470605104674	0.0892465252377469	0.0566780372605615	Oaz1	1.04081148329105	0.689259404223984	0.660991023169157	2.92877969060236e-06	0.635072761763833	1.0798485241078e-06	NA	H3K4me3
chr10	80825787	80831602	0.0857470605104674	0.0892465252377469	0.0566780372605615	Oaz1-ps	1.04081148329105	0.689259404223984	0.660991023169157	2.92877969060236e-06	0.635072761763833	1.0798485241078e-06	NA	H3K4me3
chr13	98500721	98505895	0.14480198019802	0.1506187745246	0.0956441576400092	Intergenic	1.04017068218698	0.509625155497272	0.660516917719038	1.68852756955518e-12	0.635008204932566	1.0282281695791e-12	H3K27me3	NA
chr1	30870133	30875134	0.12927964941112	0.154036243822076	0.0852949321517585	Intergenic	1.19149645380169	0.0100646168159531	0.659770756962013	3.75907605322907e-09	0.553732875038689	1.05733073716144e-15	NA	H3K4me3
chr10	4385997	4391006	0.05825	0.0789364353967595	0.0382932166301969	Zbtb2	1.35513193814179	0.00226634830692885	0.657394276913252	9.00398980679719e-05	0.485114591730968	5.2167271784696e-11	NA	H3K4me3
chr15	98983293	98988550	0.176269252709641	0.200906871294036	0.115831295843521	4930578M01Rik	1.13977263876519	0.0176626457886465	0.657127060238485	6.66728416660378e-12	0.576542231221136	2.36877247248378e-19	NA	H3K4me3
chr6	119477617	119483376	0.096691018478728	0.173369896404631	0.0634627233518176	Fbxl14	1.79302999526034	1.340739578285e-22	0.656345587731909	6.14275980858334e-09	0.36605388056356	2.37552010608558e-53	NA	H3K4me3
chr6	119477617	119483376	0.096691018478728	0.173369896404631	0.0634627233518176	Wnt5b	1.79302999526034	1.340739578285e-22	0.656345587731909	6.14275980858334e-09	0.36605388056356	2.37552010608558e-53	NA	H3K4me3
chr18	10724951	10729958	0.0812166823455629	0.102969348659004	0.053233297606288	Mib1	1.26783495317978	0.0108626703315185	0.655447822650395	3.40751091345958e-05	0.516981978613624	2.32474179391469e-10	NA	H3K4me3
chr11	69754685	69760268	0.113034623217923	0.165285226718674	0.0740469208211144	Amac1	1.46225308682647	2.81261441412263e-07	0.655081767984994	1.09723027260084e-06	0.447994792342494	5.54647408353313e-22	NA	H3K4me3
chr11	69754685	69760268	0.113034623217923	0.165285226718674	0.0740469208211144	Polr2a	1.46225308682647	2.81261441412263e-07	0.655081767984994	1.09723027260084e-06	0.447994792342494	5.54647408353313e-22	NA	H3K4me3
chr10	71346527	71352158	0.112656784492588	0.174401740391588	0.0736595523165018	Ipmk	1.54808022594557	8.17362529522596e-13	0.653840358113078	3.36871708506035e-09	0.422355603511252	5.41280083352482e-35	NA	H3K4me3
chr5	13397157	13403014	0.173781639591991	0.208667736757624	0.113603120429059	Sema3a	1.20074673738572	0.00478742312462004	0.65371186907765	1.4191794627362e-08	0.544421107902337	1.47477642470846e-15	H3K27me3	NA
chr12	98745126	98750402	0.124529878813205	0.133928571428571	0.0812	Zc3h14	1.07547339405561	0.417857007264133	0.652052348993289	1.39470740420432e-06	0.606293333333333	7.77466144204666e-08	NA	H3K4me3
chr4	8689253	8695587	0.088302752293578	0.141595525463644	0.0574735190270694	Chd7	1.60352335330257	6.34896549092855e-14	0.650868942748111	4.10746931039263e-09	0.405899260155831	7.07868276691051e-38	NA	NA
chr5	23427045	23439630	0.058257522743177	0.0669365721997301	0.0379057984612498	5031425E22Rik	1.14897731739837	0.107954055443145	0.650659291304816	1.29901800225424e-06	0.566294287495687	2.17989609704899e-09	NA	H3K4me3
chr5	23427045	23439630	0.058257522743177	0.0669365721997301	0.0379057984612498	Mll5	1.14897731739837	0.107954055443145	0.650659291304816	1.29901800225424e-06	0.566294287495687	2.17989609704899e-09	NA	H3K4me3
chr13	21830825	21844830	0.074235807860262	0.0777777777777778	0.0482758620689655	Hist1h2ao	1.04771241830065	0.904734631115919	0.650304259634888	0.151016583059149	0.620689655172414	0.166991105092958	NA	NA
chr13	21830825	21844830	0.074235807860262	0.0777777777777778	0.0482758620689655	Hist1h2ap	1.04771241830065	0.904734631115919	0.650304259634888	0.151016583059149	0.620689655172414	0.166991105092958	NA	NA
chr13	21830825	21844830	0.074235807860262	0.0777777777777778	0.0482758620689655	Hist1h2bq	1.04771241830065	0.904734631115919	0.650304259634888	0.151016583059149	0.620689655172414	0.166991105092958	NA	NA
chr13	21830825	21844830	0.074235807860262	0.0777777777777778	0.0482758620689655	Hist1h2br	1.04771241830065	0.904734631115919	0.650304259634888	0.151016583059149	0.620689655172414	0.166991105092958	NA	NA
chr13	21830825	21844830	0.074235807860262	0.0777777777777778	0.0482758620689655	Hist1h4n	1.04771241830065	0.904734631115919	0.650304259634888	0.151016583059149	0.620689655172414	0.166991105092958	NA	NA
chr8	120486423	120494438	0.0511768901569187	0.0483281820736162	0.0332781456953642	Gse1	0.944336045536026	0.599757709732908	0.650257285921961	3.46679698332164e-06	0.688586747266287	0.000483339150162252	NA	H3K4me3
chr7	15862831	15886293	0.113242689513876	0.131044487427466	0.0729701952723535	Crx	1.15720041611524	0.0117607997937218	0.644370030291556	7.45358976283604e-12	0.556835290860617	2.88390362864854e-19	NA	H3K4me3
chr7	15862831	15886293	0.113242689513876	0.131044487427466	0.0729701952723535	Crxos1	1.15720041611524	0.0117607997937218	0.644370030291556	7.45358976283604e-12	0.556835290860617	2.88390362864854e-19	NA	H3K4me3
chr12	83628289	83634207	0.0729359496482784	0.0770557791834388	0.0469483568075117	Rbm25	1.05648558159628	0.67867831201819	0.643692952980148	0.000133692895408294	0.609277555882559	9.49353967766048e-05	NA	H3K4me3
chr5	88583059	88588928	0.156978896704924	0.193753050268424	0.101040763226366	Rufy3	1.2342617659788	0.00151715181036052	0.643658258194374	1.15207238741398e-08	0.521492503402579	1.45628029201643e-17	NA	H3K4me3
chrX	42065399	42072739	0.134328358208955	0.181707317073171	0.0863874345549738	Xiap	1.35271002710027	0.0056027089948017	0.643106457242583	0.000371352763299797	0.475420780772339	1.55208096644984e-09	NA	H3K4me3
chr10	127508095	127514350	0.0814952403064778	0.107613469985359	0.0522406536271354	Stac3	1.32048779266934	0.000426394388290801	0.641027051772286	1.96867018689661e-07	0.485447162276646	1.93256777845823e-16	NA	H3K4me3
chrX	12086489	12092610	0.0788757932910245	0.131862493586455	0.0505169867060561	Bcor	1.67177391294091	2.46268691853043e-09	0.640462486629654	5.35458915396705e-06	0.383103529533476	4.20122585039127e-24	NA	NA
chr2	175864326	175870742	0.0511945392491468	0.0825242718446602	0.0327380952380952	Gm14391	1.61197411003236	0.226572889379469	0.639484126984127	0.355556707790615	0.396708683473389	0.0208326710251939	NA	NA
chr2	175864326	175870742	0.0511945392491468	0.0825242718446602	0.0327380952380952	Gm6710	1.61197411003236	0.226572889379469	0.639484126984127	0.355556707790615	0.396708683473389	0.0208326710251939	NA	NA
chr6	120664268	120672230	0.103139013452915	0.120202558635394	0.0658165364047717	Cecr2	1.16544219894317	0.0168130590311795	0.638134244272352	5.96303590376381e-11	0.547546883793134	1.33355165448028e-17	NA	H3K4me3
chrX	167205821	167210858	0.0889175257731959	0.0873907615480649	0.0566781665845244	Tmsb4x	0.982829434221716	0.925142078546225	0.637424018399869	8.17853424076067e-05	0.648560163345772	0.000634891044030327	NA	H3K4me3
chr11	6469793	6476827	0.134896679823543	0.174711080897349	0.085913126949844	Purb	1.29514737594644	7.7504338348774e-06	0.636880960022338	2.0220227269898e-12	0.491744006782959	6.28615004318183e-28	NA	H3K4me3
chr3	88137629	88156290	0.123455015809141	0.130702102340341	0.0784654457960166	Mef2d	1.05870224456821	0.279384616079728	0.635579245458304	1.00018066321372e-18	0.600338054178324	1.14127812908796e-20	NA	H3K4me3
chr19	36833095	36838791	0.0633391710449504	0.094925634295713	0.0399647369967676	Tnks2	1.49868766404199	2.55070951316424e-05	0.630964004382146	2.6701634132372e-05	0.421011008177929	3.7749946124125e-16	NA	H3K4me3
chr2	164965957	164971738	0.0451397181753045	0.0590352771778258	0.0284664830119376	Slc12a5	1.30783442086538	0.0141277278886258	0.630630499317368	7.30814655715504e-05	0.482194450043674	8.38455046588799e-10	NA	H3K4me3
chr6	51465379	51472879	0.065392201486876	0.0737392003214788	0.0411568409343715	Cbx3	1.12764517243357	0.101216907799072	0.629384544311932	2.2676841617773e-09	0.558140592180837	2.84988869446691e-13	NA	H3K4me3
chr6	51465379	51472879	0.065392201486876	0.0737392003214788	0.0411568409343715	Hnrnpa2b1	1.12764517243357	0.101216907799072	0.629384544311932	2.2676841617773e-09	0.558140592180837	2.84988869446691e-13	NA	H3K4me3
chr14	33949951	33964712	0.128005974607916	0.175637393767705	0.0804854679016289	Rbp3	1.37210309366953	1.02305563655886e-11	0.628763369429878	3.24685430401825e-18	0.458247905956048	2.07310660178447e-49	NA	H3K4me3
chr11	106785435	106790570	0.0433003015941405	0.0642664872139973	0.0271764163979733	Ccdc45	1.48420414749938	0.000112626654498927	0.627626492136279	6.69187719893704e-05	0.422870730548569	8.02322796257961e-14	NA	H3K4me3
chr11	106785435	106790570	0.0433003015941405	0.0642664872139973	0.0271764163979733	Ddx5	1.48420414749938	0.000112626654498927	0.627626492136279	6.69187719893704e-05	0.422870730548569	8.02322796257961e-14	NA	H3K4me3
chrX	13069563	13074720	0.0719591457753018	0.0911016949152542	0.0449438202247191	Usp9x	1.26601968288682	0.0552065436906572	0.624574121058354	0.00022629014634736	0.493336817350405	8.39753218120084e-08	NA	H3K4me3
chr19	59340949	59346768	0.0302848575712144	0.0361904761904762	0.0188945290468133	Pdzd8	1.19500235737859	0.276070462123719	0.623893607634875	0.00333074464042223	0.522085671030368	0.000172607376105751	NA	H3K4me3
chr1	138835125	138844986	0.161071849234393	0.181480717673747	0.100464190981432	Lhx9	1.12670661283372	0.00569367724409743	0.623722838341763	1.55704481651531e-23	0.55358052507837	2.75830012992111e-33	H3K27me3	NA
chr8	120531033	120541213	0.144625509244751	0.16738633477267	0.0896580483736447	Gse1	1.15737766903486	0.00291707840600213	0.619932464486024	8.28900504415672e-23	0.535635411907495	5.54713390242108e-32	NA	H3K4me3
chr17	10314939	10320999	0.0670054583098061	0.0926789141760351	0.041455636841118	B930003M22Rik	1.38315469386875	1.74860108052197e-05	0.618690445328258	1.55527701314283e-08	0.4473038685194	1.05121544079566e-21	NA	H3K4me3
chr17	10314939	10320999	0.0670054583098061	0.0926789141760351	0.041455636841118	Qk	1.38315469386875	1.74860108052197e-05	0.618690445328258	1.55527701314283e-08	0.4473038685194	1.05121544079566e-21	NA	H3K4me3
chr5	103752741	103761256	0.118459538511537	0.111601953034178	0.0731797919762259	Aff1	0.94211031409099	0.329557250446443	0.617761920194367	6.00769456352073e-16	0.655721427686974	2.00070749535497e-10	NA	H3K4me3
chr19	53527575	53532794	0.120512106874478	0.191053511705686	0.0743884173739391	Dusp5	1.58534703824141	3.21127136405282e-13	0.617269246246104	2.97175054275049e-11	0.389359068618079	5.3256837057157e-42	NA	H3K4me3
chr6	114572845	114580060	0.451612903225806	0.326086956521739	0.277777777777778	Intergenic	0.722049689440994	0.379799439233675	0.615079365079365	0.40346645089942	0.851851851851852	0.802786576454829	NA	NA
chrX	48340337	48346222	0.0408830744071954	0.0556309362279511	0.0251276010993325	Bcorl1	1.36073270013569	0.0450704277300105	0.614621122889674	0.00282522272323729	0.45168395146849	2.34563377865127e-06	H3K27me3	H3K4me3
chr10	44451976	44460833	0.162286689419795	0.170931916948334	0.0996932515337423	Prdm1	1.05327132840929	0.289482140963695	0.614303316496036	9.28225026939894e-22	0.583233683407854	2.94087726665782e-23	NA	H3K4me3
chr4	48041781	48049134	0.0630899155489319	0.0791307913079131	0.0386535261743248	Intergenic	1.25425419608527	0.000932373009388303	0.612673607786739	6.45417550567176e-12	0.488476426627867	3.31814752670429e-21	H3K27me3	H3K4me3
chr1	86524593	86530040	0.0245901639344262	0.0289705121572685	0.0150650870264736	Ptma	1.17813416106225	0.214213297896867	0.612646872409926	0.000137226587726291	0.520014521824526	3.59646288123645e-06	NA	H3K4me3
chr18	16804741	16811472	0.0911106631727474	0.106089139987445	0.0558161350844278	Cdh2	1.16439872450822	0.0344924142719123	0.612619128658952	2.9305524540046e-10	0.526124870943748	6.47866555414135e-15	NA	H3K4me3
chr17	29031227	29036288	0.0844111640571818	0.0946345585128855	0.0516905071521456	Srsf3	1.1211142456083	0.241049193959767	0.612365766181467	9.23810561079795e-07	0.546211742987182	3.01159505933876e-09	NA	H3K4me3
chr8	120224781	120229908	0.155548105933624	0.176901408450704	0.0950617283950617	Intergenic	1.13727780475959	0.072065745596241	0.611140378884632	1.56259227105969e-12	0.53737123535425	7.71611344080162e-16	H3K27me3	H3K4me3
chr5	128595977	128603692	0.0700778642936596	0.105434510393188	0.0426532033426184	5930412G12Rik	1.50453372767422	1.25363917705002e-09	0.608654441349427	1.94317385486203e-10	0.40454689061063	4.71598324672782e-32	H3K27me3	NA
chr5	128595977	128603692	0.0700778642936596	0.105434510393188	0.0426532033426184	Fzd10	1.50453372767422	1.25363917705002e-09	0.608654441349427	1.94317385486203e-10	0.40454689061063	4.71598324672782e-32	H3K27me3	NA
chr4	146257761	146263780	0.186666666666667	0.152941176470588	0.11353711790393	Intergenic	0.819327731092437	0.633962880879596	0.608234560199626	0.0657731224332754	0.74235807860262	0.382527556473195	NA	NA
chr1	64734125	64739570	0.119920534585516	0.177322404371585	0.0729332625243406	Fzd5	1.47866589308052	7.80373747833322e-14	0.6081799316224	1.21707838211915e-16	0.411303144590272	1.43929968791619e-51	NA	H3K4me3
chr14	60377063	60387770	0.157432897453544	0.146759374223988	0.0957467098989128	Fam123a	0.932202713650075	0.18369489224521	0.608174729980854	8.35503138190268e-22	0.652406092661459	2.14339912570265e-13	NA	H3K4me3
chr3	127158963	127164412	0.141527599486521	0.140391254315305	0.0860400829302004	Intergenic	0.991970858155307	0.925142078546225	0.607938545148536	4.24990140308698e-11	0.612859279232329	5.19551434974007e-10	NA	H3K4me3
chr8	84659783	84666005	0.068573832562053	0.153258954785672	0.0416463315438425	Ier2	2.23494807070885	5.47128487211873e-50	0.607321043433826	3.94757500173322e-11	0.271738324211356	5.75330225837832e-93	NA	H3K4me3
chrX	102249461	102255338	0.0758064516129032	0.0636574074074074	0.0460251046025105	Cited1	0.839736012608353	0.170087432975281	0.607139677735244	5.39912310015177e-05	0.723012552301255	0.0241698916931543	H3K27me3	NA
chrX	102249461	102255338	0.0758064516129032	0.0636574074074074	0.0460251046025105	LOC434825	0.839736012608353	0.170087432975281	0.607139677735244	5.39912310015177e-05	0.723012552301255	0.0241698916931543	H3K27me3	NA
chr7	81209619	81215808	0.1042241562301	0.0691537761601456	0.0632411067193676	Pde8a	0.663510060062008	1.10573807347005e-07	0.606779742881753	3.87847416938685e-13	0.914499687955065	0.321431142585398	NA	H3K4me3
chr1	190167720	190175886	0.0749576510446076	0.113271344040575	0.0454745489218131	Prox1	1.51113785533603	6.17717804114986e-12	0.606669876764829	7.62086512841877e-13	0.401465607272425	2.67229780929417e-41	H3K27me3	NA
chrX	60887894	60899312	0.110334681868334	0.122282608695652	0.066410204494837	Sox3	1.10828804347826	0.111197480244283	0.601897820071539	1.11606188558457e-14	0.543087894535556	2.46706889501328e-17	H3K27me3	NA
chr7	70358099	70363106	0.0694987888950997	0.0961007061713233	0.0417633410672854	Nr2f2	1.38276806976271	2.39836015472312e-05	0.600921853909171	6.23437104977033e-10	0.434578919668206	5.97281537826175e-23	H3K27me3	H3K4me3
chr5	125175023	125180042	0.121621621621622	0.160149750415973	0.0727086533538146	Ncor2	1.31678683675356	6.09651170678471e-05	0.597826705353587	4.11272292752198e-12	0.454004162759923	3.62509996027266e-26	NA	H3K4me3
chr18	32376271	32383012	0.0918992511912866	0.130111524163569	0.0548537234042553	A830052D11Rik	1.4158061407132	3.06262227303671e-05	0.596889775413712	8.65735364465956e-08	0.421590045592705	2.71247969254134e-20	NA	H3K4me3
chr18	32376271	32383012	0.0918992511912866	0.130111524163569	0.0548537234042553	Bin1	1.4158061407132	3.06262227303671e-05	0.596889775413712	8.65735364465956e-08	0.421590045592705	2.71247969254134e-20	NA	H3K4me3
chr16	30062553	30068048	0.0670391061452514	0.0576089727249554	0.0399408284023669	Hes1	0.859333843147251	0.0842422208451408	0.595784023668639	5.19674613544317e-10	0.693309158506572	0.000157959367928764	H3K27me3	NA
chr5	119681596	119688348	0.229809725158562	0.269600699504518	0.136507267748051	LOC433944	1.17314747806474	7.73774200443314e-05	0.594001266281769	2.90756662603578e-31	0.506331281776826	1.26480757359933e-49	H3K27me3	NA
chr5	119681596	119688348	0.229809725158562	0.269600699504518	0.136507267748051	Tbx3	1.17314747806474	7.73774200443314e-05	0.594001266281769	2.90756662603578e-31	0.506331281776826	1.26480757359933e-49	H3K27me3	NA
chr10	111007642	111013004	0.0800790904597133	0.0775762253956001	0.0472938796155792	Zdhhc17	0.968745086267278	0.777944086440148	0.590589620137757	4.43250689492851e-09	0.609643990467491	1.19749031404213e-06	NA	H3K4me3
chr18	38418633	38423992	0.13354873451804	0.149745197961584	0.0781065088757396	Ndfip1	1.12127755086557	0.0941174677337211	0.584853979767131	1.24007645960333e-13	0.521596084141392	1.35838515033013e-17	NA	H3K4me3
chr9	57070760	57078049	0.0272224585282858	0.0349127182044888	0.0158774764648026	Gm10658	1.28249688279302	0.02533230828693	0.583249174511733	6.43975986804475e-06	0.454776290170417	1.11646782253282e-10	NA	H3K4me3
chr9	57070760	57078049	0.0272224585282858	0.0349127182044888	0.0158774764648026	Sin3a	1.28249688279302	0.02533230828693	0.583249174511733	6.43975986804475e-06	0.454776290170417	1.11646782253282e-10	NA	H3K4me3
chr10	63018680	63026932	0.146956680679949	0.195940671350507	0.0847875179634572	Hnrnph3	1.33332265293361	1.60398123750854e-09	0.576955859176709	2.89024724461189e-22	0.432720360602345	2.01767688677825e-50	NA	H3K4me3
chr10	63018680	63026932	0.146956680679949	0.195940671350507	0.0847875179634572	Pbld2	1.33332265293361	1.60398123750854e-09	0.576955859176709	2.89024724461189e-22	0.432720360602345	2.01767688677825e-50	NA	H3K4me3
chr10	63018680	63026932	0.146956680679949	0.195940671350507	0.0847875179634572	Rufy2	1.33332265293361	1.60398123750854e-09	0.576955859176709	2.89024724461189e-22	0.432720360602345	2.01767688677825e-50	NA	H3K4me3
chr19	3321351	3326714	0.0679849648635398	0.0848924228250702	0.0389125799573561	Cpt1a	1.24869407516011	0.00220491886523294	0.572370376824668	6.79274432659267e-12	0.45837518429106	5.4532643572463e-21	NA	H3K4me3
chr11	97361851	97367359	0.109011137360783	0.102798708288482	0.0623940318752119	Socs7	0.943011060863074	0.546410439211887	0.572363828006975	4.27777420631318e-10	0.606953461906512	1.23095753663277e-06	NA	H3K4me3
chr1	188261352	188268484	0.224411764705882	0.292449214258337	0.128414331323164	Ush2a	1.30318129551552	5.33751743570726e-09	0.572226378111086	2.58073464482101e-22	0.439099594262301	1.05986138598911e-49	NA	H3K4me3
chr15	81807905	81814487	0.142857142857143	0.183306055646481	0.0815836832633473	Tef	1.28314238952537	6.08320543923533e-05	0.571085782843431	3.46383856929883e-15	0.445068129231297	1.21024983121254e-29	NA	H3K4me3
chrX	73964255	73969682	0.025974025974026	0.0162287480680062	0.0148034711587545	Hcfc1	0.624806800618238	0.0845073726343959	0.569933639612047	0.0222051567735163	0.912175794258489	0.802134079877461	NA	H3K4me3
chr12	80108531	80116488	0.116769210629664	0.149774554009018	0.0663507109004739	Zfp36l1	1.28265450456826	1.63710032804961e-07	0.568220942341615	3.06379152100748e-26	0.443003895684971	1.87005503804653e-50	H3K27me3	H3K4me3
chr1	191976639	191982980	0.0885311871227364	0.0966810966810967	0.050291159343568	Rd3	1.09205693296602	0.475659369919221	0.568061504403484	5.60464543952454e-06	0.520175722762577	7.37158248825609e-07	NA	H3K4me3
chrX	12075640	12081912	0.0449093444909344	0.0549190043461083	0.0254957507082153	Bcor	1.22288590422856	0.100795288149436	0.567715939682931	1.58280246276292e-05	0.464242770089877	1.09365628215397e-08	NA	H3K4me3
chr11	69598850	69606550	0.178903345724907	0.192869269949066	0.101206434316354	Atp1b2	1.07806407514387	0.166324543267495	0.565704536750113	3.18590738245821e-25	0.524741107502926	1.01710845574803e-27	NA	H3K4me3
chr7	79534583	79545420	0.124732104586369	0.181023454157783	0.0704872816426601	Intergenic	1.4512980018904	2.53863678088605e-16	0.56510937481899	9.5056154937316e-26	0.389382038756273	3.52710309706586e-70	H3K27me3	NA
chr11	75792039	75797103	0.0974412898703119	0.127002288329519	0.054834523036989	Doc2b	1.30337240505079	0.00307814886875966	0.562744223829243	1.56517505492436e-09	0.431760118327283	2.43355851242184e-17	NA	H3K4me3
chrX	13279784	13286402	0.0675615212527964	0.0545454545454545	0.0379918588873813	Ddx3x	0.807344972907887	0.129141126696334	0.56232983187614	2.16602155641597e-05	0.696517412935323	0.0203966939542076	NA	H3K4me3
chr3	18049333	18056736	0.0914908100748809	0.110169491525424	0.0513458845495566	Bhlhe22	1.20415910008071	0.00141026133845386	0.561213574429305	2.92726706263832e-19	0.466062644372898	1.20968810405894e-29	H3K27me3	NA
chrX	71048349	71054419	0.0233669676048858	0.0326732673267327	0.0130922693266833	Mamld1	1.39826732673267	0.174746184911559	0.560289616866924	0.0417540959441717	0.400702788483337	0.0015033096038104	NA	H3K4me3
chr19	44508910	44515616	0.165552286707676	0.260377358490566	0.092756183745583	Wnt8b	1.5727801993477	1.76401967019343e-19	0.560283313448683	1.78584422498192e-19	0.356237517283761	1.65751514785343e-66	H3K27me3	NA
chr13	37825040	37831876	0.139649923896499	0.175297619047619	0.0782236708087187	Rreb1	1.25526469443363	1.64263666197503e-05	0.560141163175239	1.20343083946764e-22	0.446233504104066	1.88455651908177e-39	NA	H3K4me3
chrX	7638026	7643142	0.099290780141844	0.102666666666667	0.0550847457627119	Syp	1.034	0.89323779511284	0.554782082324455	0.000191725580592768	0.536539731454986	0.000257159011346048	NA	H3K4me3
chr2	13004839	13012049	0.181030749242096	0.247803695849742	0.100298370438375	C1ql3	1.36884864525611	2.49858045557187e-12	0.554040519957435	1.79340736686627e-27	0.404749291952416	3.13058105416775e-65	NA	H3K4me3
chr5	123745027	123750228	0.0693854432172189	0.0646258503401361	0.0383808095952024	Kntc1	0.9314035818409	0.517055463678583	0.553153627267999	3.15415292623264e-08	0.5938925274205	9.69650476849484e-06	NA	H3K4me3
chr5	123745027	123750228	0.0693854432172189	0.0646258503401361	0.0383808095952024	Rsrc2	0.9314035818409	0.517055463678583	0.553153627267999	3.15415292623264e-08	0.5938925274205	9.69650476849484e-06	NA	H3K4me3
chr8	92353388	92367345	0.0970139607032058	0.112956129561296	0.0536622976098689	4933436C20Rik	1.16432860531137	0.000102492319839673	0.553139952444965	1.66622636098897e-42	0.47507202856795	1.44694690325289e-58	H3K27me3	NA
chr8	92353388	92367345	0.0970139607032058	0.112956129561296	0.0536622976098689	Irx5	1.16432860531137	0.000102492319839673	0.553139952444965	1.66622636098897e-42	0.47507202856795	1.44694690325289e-58	H3K27me3	NA
chr2	156175703	156181615	0.173192077383694	0.184374075170169	0.0957293666026871	Rbm39	1.06456414147456	0.241872015554838	0.552735252378813	3.88769130385354e-25	0.519212728331428	4.50681726485548e-28	NA	H3K4me3
chr3	55777619	55789345	0.0352617738465216	0.0395554102647924	0.0194058457115477	Mab21l1	1.12176461788221	0.214136738879766	0.550336627873925	7.81666622750173e-10	0.490599025054747	2.29852646813407e-12	NA	H3K4me3
chr3	55777619	55789345	0.0352617738465216	0.0395554102647924	0.0194058457115477	Nbea	1.12176461788221	0.214136738879766	0.550336627873925	7.81666622750173e-10	0.490599025054747	2.29852646813407e-12	NA	H3K4me3
chr2	34367895	34374894	0.0891069283139768	0.123757904245709	0.048785594639866	Pbx3	1.38886960405185	9.04942597823314e-07	0.547494965464024	1.04911157700068e-14	0.394201848659355	4.40294248274726e-33	NA	H3K4me3
chr4	63489561	63496818	0.132872815928484	0.168580955909596	0.0724152365006279	Whrn	1.26873924309944	5.20899072490334e-05	0.54499662699708	3.36940089815921e-22	0.429557633659768	1.47018962022779e-35	NA	H3K4me3
chr5	100035682	100041722	0.100058742901899	0.123120567375887	0.054302103250478	Enoph1	1.23048285242398	0.00133233969038478	0.542702233464171	7.3258325329215e-18	0.441048188843168	4.63291181155392e-29	NA	H3K4me3
chr5	100035682	100041722	0.100058742901899	0.123120567375887	0.054302103250478	Hnrpdl	1.23048285242398	0.00133233969038478	0.542702233464171	7.3258325329215e-18	0.441048188843168	4.63291181155392e-29	NA	H3K4me3
chr6	31558664	31565522	0.136936552018799	0.209404388714734	0.0739535892431143	Podxl	1.52920740027093	1.55012133486403e-16	0.540057334238718	1.69584378226384e-22	0.353161601325651	1.69056556455157e-66	NA	H3K4me3
chr4	22485481	22499415	0.0908851653653829	0.114985471149855	0.0490068869148618	Pou3f2	1.26517315215945	2.70184910815651e-07	0.539217667898175	1.74143306291826e-32	0.426200688006866	3.45841358627297e-56	H3K27me3	NA
chr8	79638051	79643609	0.0747232472324723	0.100668647845468	0.0401234567901235	Otud4	1.3472199291912	0.000290723501694995	0.536960829141899	1.44100353352906e-11	0.398569541250968	2.81465008732591e-22	NA	H3K4me3
chr15	84851193	84857383	0.0592293454484267	0.066351888667992	0.0316971563122623	Phf21b	1.12025362032351	0.179196615022293	0.535159658987996	3.9281828784032e-12	0.477712947567578	1.20948162640247e-14	NA	H3K4me3
chr13	120091052	120098048	0.0974477958236659	0.0449438202247191	0.0516129032258065	Intergenic	0.461209202782236	0.00817587497589682	0.529646697388633	0.0140220820205845	1.14838709677419	0.777944086440148	NA	NA
chr18	35828613	35837861	0.173370025402202	0.221300138312586	0.09182292673497	Cxxc5	1.27646135944891	6.99446107012584e-07	0.529635538334552	1.33324513541892e-32	0.414924850183646	3.98446402019092e-55	NA	H3K4me3
chr19	29249957	29255177	0.116046640755136	0.166217430368374	0.0613246116107931	Jak2	1.43233297652364	1.71996916992098e-07	0.528447968952337	6.46558263182736e-16	0.368942122826015	4.4912399328575e-36	NA	H3K4me3
chr4	88030913	88036138	0.0549388523047977	0.0720610687022901	0.0288844621513944	Mllt3	1.31165952107079	0.0024556379970998	0.525756562789936	1.13731615712606e-10	0.400833108244986	8.91473282619511e-19	NA	H3K4me3
chr18	65927748	65942451	0.0605069501226492	0.0900778210116732	0.031748271482997	Rax	1.48871858239563	1.61971847642818e-09	0.524704540860883	5.42645951033303e-16	0.352453813007786	5.81659872255031e-42	NA	H3K4me3
chr12	111668121	111673154	0.11251372118551	0.131649445082281	0.0590277777777778	Ckb	1.17007458019471	0.0297392009778797	0.524627371273713	4.29984849355221e-17	0.448370881782946	7.6478126244656e-24	NA	H3K4me3
chr15	36786324	36796177	0.154830718414533	0.165928627246679	0.0810810810810811	Ywhaz	1.07167769384388	0.196452467262075	0.523675675675676	2.40511497208138e-30	0.488650345793203	2.27842660972635e-34	NA	H3K4me3
chr7	34378845	34391360	0.146009308739872	0.151157407407407	0.0762145566191078	Lsm14a	1.03525870173597	0.523839904997858	0.521984230162272	9.56003597246732e-32	0.50420656140053	2.90756662603578e-31	NA	H3K4me3
chr13	41072705	41080360	0.207628865979381	0.187604224569205	0.108333333333333	Mak	0.903555599960918	0.0316100582920047	0.521764316451506	1.0696519901569e-38	0.577456790123457	5.97394641773064e-23	NA	H3K4me3
chr1	118481293	118486858	0.168234064785789	0.238636363636364	0.0876865671641791	Clasp1	1.41847826086957	8.55623455453499e-07	0.521217669416891	3.6754877723213e-12	0.367448471926084	5.21308958465238e-30	NA	H3K4me3
chr4	89298886	89311504	0.230613744946711	0.283526796739936	0.119868953555598	Cdkn2b	1.22944448434959	1.3566938613651e-08	0.519782346812404	1.87256350064436e-50	0.422778216852455	4.70026366088329e-86	H3K27me3	NA
chr11	84864352	84874436	0.243564356435644	0.289124668435013	0.126012601260126	Ggnbp2	1.18705656552587	0.000108458992943337	0.517368810051737	1.45912142081812e-35	0.435841749312546	2.25521114805366e-54	NA	H3K4me3
chrX	10484801	10490032	0.22780269058296	0.247133757961783	0.117708333333333	Tspan7	1.08485881939917	0.391958886654964	0.516711778215223	1.0411284648484e-10	0.476294029209622	6.912624736449e-12	NA	H3K4me3
chr9	94532741	94539704	0.0806801736613603	0.11145606954362	0.041641275644932	1190002N15Rik	1.38145549873796	4.57701708927461e-06	0.51612773938382	2.94029145595468e-16	0.373611556691715	3.70602055777702e-32	NA	H3K4me3
chr3	96103795	96110386	0.168903803131991	0.24254215304799	0.0867530597552196	Mir1946b	1.43597804519803	3.44613850472306e-10	0.513624075636863	2.87108244391798e-19	0.357682401450665	1.47904808798805e-51	NA	H3K4me3
chr3	96103795	96110386	0.168903803131991	0.24254215304799	0.0867530597552196	Otud7b	1.43597804519803	3.44613850472306e-10	0.513624075636863	2.87108244391798e-19	0.357682401450665	1.47904808798805e-51	NA	H3K4me3
chr6	113075135	113083836	0.143052703627652	0.108116385911179	0.0731651376146789	Gt(ROSA)26Sor	0.755780094814511	1.100639253635e-05	0.511455818445195	2.00531890417247e-25	0.676725706266081	2.81261441412263e-07	NA	H3K4me3
chr6	113075135	113083836	0.143052703627652	0.108116385911179	0.0731651376146789	Setd5	0.755780094814511	1.100639253635e-05	0.511455818445195	2.00531890417247e-25	0.676725706266081	2.81261441412263e-07	NA	H3K4me3
chr2	26314689	26322404	0.175101588474326	0.13804398689752	0.0890360559234731	Gpsm1	0.788365131923178	0.000777535043588721	0.508482285622029	2.06492398634014e-20	0.644983225452414	1.813136911254e-07	NA	H3K4me3
chr11	97798483	97803629	0.167980594299576	0.22713610991842	0.08522378908645	Lasp1	1.35215684207752	8.60413137657583e-08	0.507343062106701	2.04674299577327e-23	0.375210216979853	2.00329756969832e-48	H3K27me3	H3K4me3
chr5	124350809	124356034	0.150042869391255	0.155825924192794	0.0758823529411765	Cdk2ap1	1.03854268333445	0.608931893035468	0.50573781512605	5.81184934087489e-22	0.486968733439322	1.37112347795731e-19	NA	NA
chr19	46394438	46400187	0.0865035134480252	0.104959239130435	0.0436713545521836	Actr1a	1.2133523246255	0.012807292875701	0.504850644921181	1.02223121068501e-14	0.41607918382404	2.92091721037346e-22	NA	H3K4me3
chr19	46394438	46400187	0.0865035134480252	0.104959239130435	0.0436713545521836	Sufu	1.2133523246255	0.012807292875701	0.504850644921181	1.02223121068501e-14	0.41607918382404	2.92091721037346e-22	NA	H3K4me3
chr3	104637587	104648404	0.200886560548056	0.218483044266114	0.10106940658419	Slc16a1	1.08759413108598	0.0573604356324569	0.503116815323303	1.39806846952393e-42	0.462596110941616	5.72233571399939e-50	NA	H3K4me3
chrX	74080580	74087076	0.150506512301013	0.176470588235294	0.0755370755370755	Mecp2	1.17251131221719	0.139642347623788	0.501885761501146	7.38956683195555e-10	0.428043428043428	3.88865506622995e-12	NA	H3K4me3
chr9	69289057	69297861	0.171625056062192	0.191927866036926	0.0857439805993418	Rora	1.11829747031446	0.0082371915860804	0.49960059776045	1.49619888768771e-45	0.446751075650709	1.90126656184852e-55	NA	H3K4me3
chr11	3288182	3293722	0.0441936101013966	0.0533950617283951	0.0220687008251775	Mir3470a	1.20820773876329	0.0745384676540193	0.499364065858021	6.0796213516195e-10	0.413309772679625	1.2089008696764e-13	NA	H3K4me3
chr11	3288182	3293722	0.0441936101013966	0.0533950617283951	0.0220687008251775	Patz1	1.20820773876329	0.0745384676540193	0.499364065858021	6.0796213516195e-10	0.413309772679625	1.2089008696764e-13	NA	H3K4me3
chr5	96159353	96164680	0.0545716639209226	0.0536277602523659	0.027246758954076	Cnot6l	0.982703410511279	0.900732363472627	0.499284005588654	6.3566029575819e-11	0.508071916967182	1.14998870019359e-08	NA	H3K4me3
chr3	134234957	134242296	0.0600396488246956	0.0709188224799286	0.0299157711298286	Cxxc4	1.18119982158787	0.13379068445733	0.498266923865212	2.66180586158698e-09	0.42183118788098	4.15128852164216e-12	NA	H3K4me3
chr3	134234957	134242296	0.0600396488246956	0.0709188224799286	0.0299157711298286	Mir1895	1.18119982158787	0.13379068445733	0.498266923865212	2.66180586158698e-09	0.42183118788098	4.15128852164216e-12	NA	H3K4me3
chr2	165878107	165887833	0.296057182384136	0.368855163312438	0.146422205245735	Zmynd8	1.24589162249692	1.94430650082324e-10	0.494574068653233	1.02863797463312e-59	0.396963957155476	1.25798715958818e-100	NA	H3K4me3
chr12	117687163	117692171	0.245843828715365	0.372789115646258	0.12122936824132	Rapgef5	1.51636556261849	3.90482314202938e-15	0.493115360571764	3.13323275249985e-22	0.325195568092593	1.05608221983338e-62	NA	H3K4me3
chr13	80881709	80887556	0.0641975308641975	0.0689499774673276	0.031644377472217	Arrdc3	1.07402849516414	0.381481452502316	0.492922033701842	1.68292421044313e-15	0.458946886345422	6.59192302345916e-17	NA	H3K4me3
chr19	21271264	21276990	0.109263657957245	0.132047477744807	0.0536609829488465	Zfand5	1.20852148109921	0.00667184557378922	0.491114648292704	9.7097153164713e-20	0.406376432668793	6.65267289669154e-28	NA	H3K4me3
chr2	84880863	84890612	0.143909450233561	0.192544843049327	0.0705272255834054	Rtn4rl2	1.33795829764364	3.06469430746598e-09	0.49008057128244	2.5628590443795e-36	0.36628987027888	1.11724382587438e-67	H3K27me3	H3K4me3
chr9	40369335	40377703	0.241352405721717	0.134402852049911	0.118254879448909	Gramd1b	0.556873885918004	2.30334662745894e-27	0.489967684785621	3.91811016767629e-42	0.87985394391032	0.0705753855274867	NA	H3K4me3
chr14	48655203	48675641	0.1383675806349	0.0980496927598183	0.0674390968508616	Otx2	0.708617526662797	3.56572910434523e-23	0.487390879723537	1.9441796335728e-87	0.687805284775953	1.13625823628407e-17	NA	H3K4me3
chr14	48655203	48675641	0.1383675806349	0.0980496927598183	0.0674390968508616	Otx2os1	0.708617526662797	3.56572910434523e-23	0.487390879723537	1.9441796335728e-87	0.687805284775953	1.13625823628407e-17	NA	H3K4me3
chr7	79503569	79515796	0.209428032683847	0.249365358328451	0.101574403250381	AI854517	1.19069713415536	2.52019637502123e-07	0.485008630166135	2.62962770581987e-78	0.407331651562412	8.29544690869671e-108	H3K27me3	NA
chr7	79503569	79515796	0.209428032683847	0.249365358328451	0.101574403250381	Mir9-3	1.19069713415536	2.52019637502123e-07	0.485008630166135	2.62962770581987e-78	0.407331651562412	8.29544690869671e-108	H3K27me3	NA
chr3	135437347	135443521	0.135912938331318	0.148413192283759	0.0657229524772497	4930539J05Rik	1.09197250906289	0.154876981544367	0.483566563155565	2.90577466989806e-25	0.442837671408555	1.69723733206834e-29	NA	H3K4me3
chr3	135437347	135443521	0.135912938331318	0.148413192283759	0.0657229524772497	Ube2d3	1.09197250906289	0.154876981544367	0.483566563155565	2.90577466989806e-25	0.442837671408555	1.69723733206834e-29	NA	H3K4me3
chr12	98896133	98901852	0.156989247311828	0.210087536473531	0.0756959649671567	Eml5	1.3382288282218	7.51643906574015e-07	0.482172927530519	6.24949625341555e-24	0.360306785627399	3.43530587273525e-47	NA	H3K4me3
chr15	85575730	85584000	0.0671150971599402	0.0762187577332343	0.0322849986084052	AU022754	1.13564251500075	0.0993166416294254	0.481039288842385	7.06389852845802e-21	0.423583374599239	1.33406830116212e-23	H3K27me3	NA
chr15	85575730	85584000	0.0671150971599402	0.0762187577332343	0.0322849986084052	Wnt7b	1.13564251500075	0.0993166416294254	0.481039288842385	7.06389852845802e-21	0.423583374599239	1.33406830116212e-23	H3K27me3	NA
chr6	90983811	90989690	0.0954838709677419	0.101752402487281	0.045900601456157	Intergenic	1.06565016118436	0.526844193106287	0.480715758493536	3.95967432658023e-14	0.451100910977454	4.68164281332696e-13	NA	H3K4me3
chr2	106691397	106696695	0.0606823906572017	0.10056799198129	0.0290935320990623	Mpped2	1.65728460748035	1.29567972049131e-09	0.47943945160983	5.4190263078723e-12	0.289292164692669	1.99175378206661e-35	NA	H3K4me3
chr15	103165054	103170664	0.251593425025159	0.130747126436782	0.120389000670691	Intergenic	0.519676245210728	4.00034876196815e-26	0.478506147999106	1.91671140281058e-38	0.920777411723086	0.319184370996854	H3K27me3	H3K4me3
chr9	72530111	72535268	0.0615647712697734	0.0740331491712707	0.0292083013066872	4930509E16Rik	1.20252455494168	0.142207934524651	0.474432060807926	8.34004844375355e-08	0.394530040038088	3.21213778710754e-11	NA	H3K4me3
chr9	72530111	72535268	0.0615647712697734	0.0740331491712707	0.0292083013066872	Rfx7	1.20252455494168	0.142207934524651	0.474432060807926	8.34004844375355e-08	0.394530040038088	3.21213778710754e-11	NA	H3K4me3
chr12	36154039	36159186	0.0382676443629698	0.0522505508341202	0.0181506009320579	Ankmy2	1.36539762778503	0.00543632047977206	0.474306721362279	4.82029362586543e-08	0.347376260006915	3.30502545601301e-15	NA	H3K4me3
chr12	36154039	36159186	0.0382676443629698	0.0522505508341202	0.0181506009320579	Bzw2	1.36539762778503	0.00543632047977206	0.474306721362279	4.82029362586543e-08	0.347376260006915	3.30502545601301e-15	NA	H3K4me3
chr19	4096162	4103277	0.0904770956091998	0.107802591673559	0.0428216062544421	Cdk2ap2	1.19149040923234	0.00994031960320952	0.473286702740798	3.680101220897e-23	0.397222419142868	8.14667842521504e-32	NA	H3K4me3
chr19	4096162	4103277	0.0904770956091998	0.107802591673559	0.0428216062544421	Pitpnm1	1.19149040923234	0.00994031960320952	0.473286702740798	3.680101220897e-23	0.397222419142868	8.14667842521504e-32	NA	H3K4me3
chr3	156559292	156564358	0.0873035066505441	0.0946203739030904	0.041269022440031	4930570G19Rik	1.08380954595368	0.355556707790615	0.472707500802017	1.36737394413269e-16	0.43615366054565	4.34060917067259e-17	NA	H3K4me3
chr3	156559292	156564358	0.0873035066505441	0.0946203739030904	0.041269022440031	Negr1	1.08380954595368	0.355556707790615	0.472707500802017	1.36737394413269e-16	0.43615366054565	4.34060917067259e-17	NA	H3K4me3
chr11	31870047	31875480	0.146355685131195	0.163785652549697	0.068943706514864	Cpeb4	1.11909320367622	0.0916722079576768	0.471069548497975	1.34167174172452e-23	0.420938619723998	1.50789607233329e-27	NA	H3K4me3
chr10	80147479	80153602	0.0571512309495897	0.0841335162322817	0.0268803945745993	Bc1	1.47212080710023	0.00017837682258591	0.470337980966834	1.25804741257043e-10	0.319496863775264	2.55130425454881e-22	NA	H3K4me3
chr10	80147479	80153602	0.0571512309495897	0.0841335162322817	0.0268803945745993	Midn	1.47212080710023	0.00017837682258591	0.470337980966834	1.25804741257043e-10	0.319496863775264	2.55130425454881e-22	NA	H3K4me3
chr5	123131953	123145285	0.0766992309291208	0.0647601755182327	0.0360743229887329	Rhof	0.844339307366443	0.00573756057926236	0.470334872354456	5.47944930169766e-35	0.557044861290972	1.35608324803145e-16	NA	H3K4me3
chr11	102315630	102321047	0.0215966062475897	0.0311811023622047	0.0101160862354892	Ubtf	1.44379640044994	0.0108031406204936	0.468410921582563	2.05549949028172e-06	0.324430038360387	4.51199128409193e-12	NA	H3K4me3
chr17	34116614	34123947	0.0246168137482582	0.0177970177970178	0.0115249472944483	Brd2	0.72296187390527	0.0277328257665053	0.468173802357496	1.76593825666175e-08	0.647577443923192	0.0102296127043719	NA	H3K4me3
chr16	94368441	94375795	0.183756938358165	0.2	0.0858394160583942	Pigp	1.08839427662957	0.136322299291491	0.467135645735903	3.57068497363874e-32	0.429197080291971	1.47700693342465e-36	NA	H3K4me3
chr16	94368441	94375795	0.183756938358165	0.2	0.0858394160583942	Ttc3	1.08839427662957	0.136322299291491	0.467135645735903	3.57068497363874e-32	0.429197080291971	1.47700693342465e-36	NA	H3K4me3
chr1	119418281	119424860	0.0759885133642589	0.104347826086957	0.0354567307692308	Inhbb	1.3732052578362	3.80048407295087e-05	0.466606454047406	1.23312971274225e-17	0.339793669871795	7.38184111404737e-34	H3K27me3	NA
chrX	101639127	101644140	0.103211009174312	0.118346900438322	0.0479836651352731	Ogt	1.1466499686913	0.18369489224521	0.464908399977313	5.21887007545334e-11	0.405449276301752	4.52379980722443e-14	NA	H3K4me3
chr15	96281919	96289688	0.0510444044819477	0.0674109059682267	0.0236960370420809	Arid2	1.32063262667835	0.000331659026697974	0.464223988556105	5.90896961686229e-18	0.351516371152907	2.74513683737851e-30	NA	H3K4me3
chr11	88184576	88189931	0.275562372188139	0.165952235150031	0.127162225338943	Cuedc1	0.602231116796772	1.12662707984229e-14	0.46146440215765	5.54713390242108e-32	0.766257985160497	0.0013609886176502	NA	H3K4me3
chr16	19876699	19885068	0.321652526742899	0.174976481655691	0.147459165154265	A930003A15Rik	0.543992249734609	6.15906520039662e-31	0.458442427446344	5.45920426023945e-46	0.842737056768729	0.0198847851207975	NA	H3K4me3
chr11	88066639	88073892	0.115087254252264	0.123440997761433	0.0525033229951263	Vezf1	1.07258617440692	0.319297575927813	0.456204497502757	1.61973445783422e-26	0.425331323849119	2.317795057312e-27	NA	H3K4me3
chr7	132805451	132815786	0.294198420871953	0.356607189035428	0.133449883449883	Fam53b	1.21213155386255	3.42523511346757e-10	0.453605029742719	3.22043313340942e-93	0.374220956708266	1.31015777043223e-135	NA	NA
chr13	99510653	99517165	0.160194174757282	0.181937602627258	0.072646404744255	Mtap1b	1.13573170124894	0.0209492657891953	0.453489678100501	1.27676399302355e-34	0.399292964704434	2.05952991968882e-43	NA	H3K4me3
chr19	5792942	5804877	0.122230950510605	0.133525061626952	0.0553319919517103	Malat1	1.09239976510996	0.0952820294729625	0.452683970144776	1.28940579987374e-38	0.414394056647578	3.00535179406411e-44	NA	H3K4me3
chr18	74061337	74066652	0.15186170212766	0.235923869944488	0.0686597415758804	Mapk4	1.55354422240154	2.95151426940731e-16	0.452120189711577	3.24975189532336e-31	0.291024988662807	1.85184373840351e-79	H3K27me3	NA
chr8	91797413	91807834	0.1496417604913	0.188763329619608	0.0673901247965274	Irx3	1.26143483610368	2.59179576153272e-10	0.450343036430966	3.61939295410026e-74	0.357008561632868	1.09719264309738e-114	H3K27me3	NA
chr1	165997215	166004402	0.0763874667212779	0.102096627164995	0.0340933304922225	Pou2f1	1.3365625481144	0.000105098505556738	0.44632099944644	3.42930521089575e-19	0.333931995981858	7.07929757704374e-34	NA	H3K4me3
chr11	49243027	49252380	0.227674979887369	0.182039573820396	0.101552393272962	Mgat1	0.799558976179335	1.17065021973715e-06	0.446041077167111	3.41582006413215e-62	0.557858882778732	6.90276567409388e-24	NA	H3K4me3
chr8	47672675	47677717	0.0793847680476309	0.0906367041198502	0.0349002849002849	Ing2	1.14173923220974	0.128162423691141	0.439634526353276	6.59766368933664e-18	0.38505686232959	3.88051290130525e-21	NA	H3K4me3
chr8	123608883	123623248	0.134387351778656	0.141176470588235	0.0590717299578059	Intergenic	1.05051903114187	0.826501775293919	0.439563167038967	1.88186588583453e-05	0.418424753867792	0.00141945787183659	NA	NA
chr9	65359897	65370670	0.251330430575714	0.255467511885895	0.10958904109589	Gm514	1.01646072582896	0.73952394652028	0.436035703455641	7.19360099029705e-54	0.428974472279819	8.92582163172534e-51	NA	H3K4me3
chr6	124914948	124920664	0.117380889007187	0.0978084415584416	0.0510604870384918	Ptms	0.833256949966134	0.0216743286723201	0.434998298874407	5.57275116445596e-25	0.522045809389393	6.79274432659267e-12	NA	H3K4me3
chr6	145043906	145052088	0.158108108108108	0.0709637434149365	0.0682670667666917	Bcat1	0.448830513906436	3.34877297764319e-33	0.431774610319246	1.11020405152e-40	0.961999233432812	0.713179112666339	NA	H3K4me3
chr7	99380147	99385234	0.0694796954314721	0.0904476234425473	0.0297695262483995	Gdpd5	1.30178497301785	0.00817587497589682	0.428463683721257	9.56923597790002e-13	0.329135527450417	1.47609306740512e-20	NA	H3K4me3
chr3	88197939	88210705	0.31124871001032	0.403637430331476	0.132988254031455	Intergenic	1.29683246018302	2.28651905343246e-17	0.427273269749603	1.2688137456683e-101	0.329474533425313	5.60282754069164e-175	H3K27me3	NA
chr10	84753833	84760974	0.141633352370074	0.145041239187286	0.0583468395461912	Rfx4	1.02406132990701	0.653957471411647	0.411956919537826	4.7671799332225e-60	0.402277585830952	1.18106831386294e-54	H3K27me3	NA
chr16	76367668	76374404	0.189282803585982	0.204750839142783	0.0776308223116734	Nrip1	1.08171918031516	0.0925462649191603	0.410131405711187	7.41039156066949e-62	0.379147761428892	1.64705398897815e-68	NA	H3K4me3
chr13	41604903	41610168	0.154782608695652	0.182008368200837	0.0634469696969697	Tmem170b	1.1758967608481	0.0188603897542949	0.409910197480422	5.32391215037657e-30	0.348593695576454	2.40518201232713e-37	NA	H3K4me3
chr1	58966599	58975714	0.154767284229553	0.195374315276932	0.0628778718258767	Stradb	1.26237477286964	6.81695734989118e-06	0.406273665257416	2.77243699856289e-42	0.321832845513755	9.09188617756955e-67	NA	H3K4me3
chr1	58966599	58975714	0.154767284229553	0.195374315276932	0.0628778718258767	Trak2	1.26237477286964	6.81695734989118e-06	0.406273665257416	2.77243699856289e-42	0.321832845513755	9.09188617756955e-67	NA	H3K4me3
chr6	91683523	91700207	0.223029422448238	0.242758267110997	0.0899539170506913	Slc6a6	1.0884584842941	0.0337165489919646	0.403327579219142	2.08685917244766e-82	0.370549345738909	3.12318852107556e-88	NA	H3K4me3
chr1	34849079	34855372	0.319644079397673	0.376020408163265	0.128499641062455	Plekhb2	1.17637219770135	9.66566141107497e-05	0.402008513045497	2.28797507701827e-67	0.341735816122676	1.81823876123637e-86	NA	H3K4me3
chr17	47394205	47401076	0.248742314141979	0.151357381926367	0.0989583333333333	Guca1a	0.608490688238809	8.04993527235878e-21	0.397834737827715	6.24845814820361e-58	0.653805794430794	4.85919445871408e-09	NA	H3K4me3
chr19	19104512	19112045	0.231481481481481	0.271997323519572	0.091745602165088	Rorb	1.17502843760455	0.000184955556528084	0.39634100135318	6.43089642614447e-63	0.337303327025151	3.05015122380664e-83	NA	H3K4me3
chr10	109007444	109012474	0.152072072072072	0.0866601752677702	0.0602457391993658	Syt1	0.569862526938536	1.40506542300667e-11	0.396165702081138	4.14195795360479e-27	0.695195215255604	0.0010715382466877	NA	H3K4me3
chr10	127286509	127293600	0.107096774193548	0.108517608517609	0.0423642820903095	Ddit3	1.01326682651984	0.889050990701323	0.395570103855299	1.74623756523779e-27	0.390390856092588	6.06722648194449e-23	NA	H3K4me3
chr10	127286509	127293600	0.107096774193548	0.108517608517609	0.0423642820903095	Mbd6	1.01326682651984	0.889050990701323	0.395570103855299	1.74623756523779e-27	0.390390856092588	6.06722648194449e-23	NA	H3K4me3
chr5	122157463	122168286	0.215302869287991	0.197928653624856	0.0845132743362832	Ppp1cc	0.919303371475763	0.0726171951291487	0.392532039242066	8.96286956672701e-70	0.426988577896687	5.54049760804011e-48	NA	H3K4me3
chr5	138992581	138999536	0.0767057493996327	0.0809435707678076	0.0297016690760941	Pdgfa	1.0552477669711	0.473794494078305	0.387215682117256	3.99446091499194e-37	0.366942905957231	1.82568663433517e-33	H3K27me3	NA
chr3	105703945	105709714	0.238492207321493	0.281217208814271	0.090978013646702	6530418L21Rik	1.1791463208489	0.00161591069935733	0.381471640807372	2.28785868429641e-48	0.323515100766071	6.42897836914819e-62	NA	H3K4me3
chr2	160364025	160371892	0.126018732514293	0.090713587487781	0.0480306210643289	Mafb	0.719842087584023	6.78996487271495e-10	0.381138741090587	7.35958471680998e-71	0.529475488672505	5.24499296460885e-21	H3K27me3	H3K4me3
chr6	117915225	117922091	0.0294915254237288	0.0464426877470356	0.0110935023771791	Hnrnpf	1.57478079142247	0.00295478501203272	0.376158988651475	3.22844256140534e-06	0.238864349057558	5.27286971450618e-13	NA	H3K4me3
chr18	37176143	37181288	0.263448969331322	0.195716395864106	0.0987124463519313	Pcdha1	0.742900594224633	1.1317230849129e-05	0.374692854568686	4.00775399458465e-37	0.504364725888736	1.79664156210313e-13	NA	H3K4me3
chr18	37176143	37181288	0.263448969331322	0.195716395864106	0.0987124463519313	Pcdha10	0.742900594224633	1.1317230849129e-05	0.374692854568686	4.00775399458465e-37	0.504364725888736	1.79664156210313e-13	NA	H3K4me3
chr18	37176143	37181288	0.263448969331322	0.195716395864106	0.0987124463519313	Pcdha11	0.742900594224633	1.1317230849129e-05	0.374692854568686	4.00775399458465e-37	0.504364725888736	1.79664156210313e-13	NA	H3K4me3
chr18	37176143	37181288	0.263448969331322	0.195716395864106	0.0987124463519313	Pcdha12	0.742900594224633	1.1317230849129e-05	0.374692854568686	4.00775399458465e-37	0.504364725888736	1.79664156210313e-13	NA	H3K4me3
chr18	37176143	37181288	0.263448969331322	0.195716395864106	0.0987124463519313	Pcdha2	0.742900594224633	1.1317230849129e-05	0.374692854568686	4.00775399458465e-37	0.504364725888736	1.79664156210313e-13	NA	H3K4me3
chr18	37176143	37181288	0.263448969331322	0.195716395864106	0.0987124463519313	Pcdha3	0.742900594224633	1.1317230849129e-05	0.374692854568686	4.00775399458465e-37	0.504364725888736	1.79664156210313e-13	NA	H3K4me3
chr18	37176143	37181288	0.263448969331322	0.195716395864106	0.0987124463519313	Pcdha4	0.742900594224633	1.1317230849129e-05	0.374692854568686	4.00775399458465e-37	0.504364725888736	1.79664156210313e-13	NA	H3K4me3
chr18	37176143	37181288	0.263448969331322	0.195716395864106	0.0987124463519313	Pcdha4-g	0.742900594224633	1.1317230849129e-05	0.374692854568686	4.00775399458465e-37	0.504364725888736	1.79664156210313e-13	NA	H3K4me3
chr18	37176143	37181288	0.263448969331322	0.195716395864106	0.0987124463519313	Pcdha5	0.742900594224633	1.1317230849129e-05	0.374692854568686	4.00775399458465e-37	0.504364725888736	1.79664156210313e-13	NA	H3K4me3
chr18	37176143	37181288	0.263448969331322	0.195716395864106	0.0987124463519313	Pcdha6	0.742900594224633	1.1317230849129e-05	0.374692854568686	4.00775399458465e-37	0.504364725888736	1.79664156210313e-13	NA	H3K4me3
chr18	37176143	37181288	0.263448969331322	0.195716395864106	0.0987124463519313	Pcdha7	0.742900594224633	1.1317230849129e-05	0.374692854568686	4.00775399458465e-37	0.504364725888736	1.79664156210313e-13	NA	H3K4me3
chr18	37176143	37181288	0.263448969331322	0.195716395864106	0.0987124463519313	Pcdha8	0.742900594224633	1.1317230849129e-05	0.374692854568686	4.00775399458465e-37	0.504364725888736	1.79664156210313e-13	NA	H3K4me3
chr18	37176143	37181288	0.263448969331322	0.195716395864106	0.0987124463519313	Pcdha9	0.742900594224633	1.1317230849129e-05	0.374692854568686	4.00775399458465e-37	0.504364725888736	1.79664156210313e-13	NA	H3K4me3
chr18	37176143	37181288	0.263448969331322	0.195716395864106	0.0987124463519313	Pcdhac1	0.742900594224633	1.1317230849129e-05	0.374692854568686	4.00775399458465e-37	0.504364725888736	1.79664156210313e-13	NA	H3K4me3
chr18	37176143	37181288	0.263448969331322	0.195716395864106	0.0987124463519313	Pcdhac2	0.742900594224633	1.1317230849129e-05	0.374692854568686	4.00775399458465e-37	0.504364725888736	1.79664156210313e-13	NA	H3K4me3
chr3	65953247	65960092	0.165441176470588	0.146124146124146	0.0615312353217473	Ccnl1	0.883239283239283	0.0261599204863661	0.371922133500339	5.44952791243336e-54	0.421088758797405	1.07909287005311e-33	NA	H3K4me3
chr2	54435431	54443422	0.272615837215004	0.368920972644377	0.0987583020502455	Galnt13	1.35326317213706	4.58711332619832e-16	0.362261793222078	8.93926265209431e-84	0.267695006175331	1.7161383097922e-142	NA	NA
chr16	97165253	97171212	0.200400801603206	0.254946043165468	0.0725669718548661	Dscam	1.27218075539568	3.12722792516996e-06	0.362109189555782	4.26220204253857e-50	0.284636588016265	1.735008552633e-72	H3K27me3	H3K4me3
chr19	8814681	8823574	0.199433728543621	0.164927462458641	0.0717891194615816	Hnrnpul2	0.826978784697231	3.39901920132102e-05	0.359964786226617	2.5456886849464e-86	0.435276929574929	1.18284392840123e-43	NA	H3K4me3
chr19	8814681	8823574	0.199433728543621	0.164927462458641	0.0717891194615816	Ttc9c	0.826978784697231	3.39901920132102e-05	0.359964786226617	2.5456886849464e-86	0.435276929574929	1.18284392840123e-43	NA	H3K4me3
chr13	92126906	92132188	0.153610354223433	0.155875299760192	0.0551523947750363	Intergenic	1.01474474522378	0.866003401875143	0.359040867094249	5.51131378890361e-34	0.353823824941387	3.40695212574729e-30	NA	H3K4me3
chr5	116586066	116593874	0.106703689012297	0.108029197080292	0.0382828059305156	Srrm4	1.01242232654058	0.881132875929498	0.358776779742862	6.27246765312487e-38	0.354374622464908	4.24665438524707e-33	NA	H3K4me3
chr11	119543341	119550274	0.160029229082938	0.205065608788526	0.0574018126888218	Gm11762	1.28142596176757	2.52019637502123e-07	0.358695802121701	8.0344590252546e-69	0.279919256222126	1.13691385507192e-95	H3K27me3	NA
chr11	119543341	119550274	0.160029229082938	0.205065608788526	0.0574018126888218	Nptx1	1.28142596176757	2.52019637502123e-07	0.358695802121701	8.0344590252546e-69	0.279919256222126	1.13691385507192e-95	H3K27me3	NA
chr9	59482221	59487637	0.0498712998712999	0.0744834214320038	0.0178265341103874	Arih1	1.49351273426237	0.000522330997122741	0.357450761387639	1.35334576475546e-11	0.239335596669136	2.4043891921047e-22	NA	H3K4me3
chr19	37173389	37178667	0.104234527687296	0.128779395296753	0.0370275134996143	A330032B11Rik	1.23547732362822	0.00319920622769411	0.355232707636925	1.78635193441887e-31	0.287526691783961	1.96203569047713e-42	NA	H3K4me3
chr19	37173389	37178667	0.104234527687296	0.128779395296753	0.0370275134996143	Cpeb3	1.23547732362822	0.00319920622769411	0.355232707636925	1.78635193441887e-31	0.287526691783961	1.96203569047713e-42	NA	H3K4me3
chr7	75302277	75309792	0.212519083969466	0.186105263157895	0.0752361673414305	1500012K07Rik	0.875710828796128	0.0209623650173606	0.354020758682737	4.44294067188146e-54	0.404266736280311	2.68123015630671e-33	NA	H3K4me3
chr7	75302277	75309792	0.212519083969466	0.186105263157895	0.0752361673414305	Sv2b	0.875710828796128	0.0209623650173606	0.354020758682737	4.44294067188146e-54	0.404266736280311	2.68123015630671e-33	NA	H3K4me3
chr18	54981939	54993708	0.167402704940657	0.244144501786423	0.0590901460466678	Zfp608	1.45842626541172	1.21805024328386e-24	0.3529820265904	1.27045116216657e-85	0.24202939494562	6.98944489428584e-171	H3K27me3	H3K4me3
chr4	70532113	70537442	0.102243471864656	0.0678391959798995	0.0359392367543535	Megf9	0.663506380824988	0.000220443768872715	0.351506419910385	7.66231749548576e-22	0.529770971416025	7.2625424981581e-06	NA	H3K4me3
chrX	53607309	53612948	0.304521276595745	0.30550284629981	0.106128550074738	Cxx1c	1.00322332060025	1	0.348509474481237	4.97488130131011e-20	0.347389726021038	2.45051646277966e-17	NA	NA
chr9	57824967	57837417	0.307280334728033	0.213588018233124	0.106701940035273	Arid3b	0.695091726003765	9.91822915441451e-27	0.347246237315228	2.20312744926408e-160	0.499568940795228	4.25851494965837e-49	NA	H3K4me3
chr11	94209615	94217475	0.208242086402548	0.219434063000534	0.071898197242842	Tob1	1.05374502720046	0.239679998952489	0.345262566683361	5.52840099867037e-85	0.327652855075044	1.13769106652769e-84	NA	H3K4me3
chr17	46027403	46033166	0.137112887112887	0.15884221673138	0.0471321695760598	Vegfa	1.15847766082413	0.0184879540330915	0.34374718940354	1.10255475897856e-44	0.29672319201995	1.25652514784473e-53	H3K27me3	NA
chr11	62549217	62554595	0.0884644383010807	0.0706994328922495	0.0300772626931567	Gm1821	0.799184782608696	0.0139632333054392	0.339992693909292	4.77669975379904e-27	0.425424384082351	4.39649513076699e-13	NA	H3K4me3
chr11	62549217	62554595	0.0884644383010807	0.0706994328922495	0.0300772626931567	Ubb	0.799184782608696	0.0139632333054392	0.339992693909292	4.77669975379904e-27	0.425424384082351	4.39649513076699e-13	NA	H3K4me3
chr10	98913313	98919144	0.0995710092571687	0.113919667590028	0.033731553056922	Atp2b1	1.14410477949259	0.0656086844427081	0.338768817435618	3.79974655336058e-35	0.296099468779303	2.63026559256654e-39	NA	H3K4me3
chr1	134074159	134080306	0.175722236946727	0.208743599842458	0.0578635014836795	Btg2	1.18791795204463	0.00178087879559926	0.329289579333217	1.25484357286007e-54	0.277198925032193	1.08871110085475e-67	NA	H3K4me3
chr1	78655606	78663282	0.319291655486987	0.371817855862316	0.105095541401274	Acsl3	1.1645085284024	1.92575643928058e-05	0.329152170422309	6.0589646023487e-111	0.282653293122616	3.89381560337944e-140	H3K27me3	H3K4me3
chr1	78655606	78663282	0.319291655486987	0.371817855862316	0.105095541401274	Utp14b	1.1645085284024	1.92575643928058e-05	0.329152170422309	6.0589646023487e-111	0.282653293122616	3.89381560337944e-140	H3K27me3	H3K4me3
chr4	32981199	32986573	0.137305037074917	0.193418647166362	0.0450777202072539	Rragd	1.40867845263993	2.85502090286221e-09	0.328303470634209	5.94529120146108e-46	0.23305777838722	4.2862784398797e-81	NA	H3K4me3
chr3	97761909	97768659	0.135189759712553	0.0682819383259912	0.0438856015779093	Pde4dip	0.505082178348237	7.84954401403029e-21	0.324622232269817	1.08856228764901e-49	0.642711713431316	1.30103828689163e-05	NA	H3K4me3
chr2	77811831	77819291	0.239209358612344	0.274318507890961	0.0771362586605081	Zfp385b	1.1467716375408	0.000455550778151205	0.322463381482967	9.15755740684605e-103	0.281192323673505	5.53313904528167e-121	NA	H3K4me3
chr19	46499385	46504930	0.0434374266259685	0.0252345519249434	0.0139787189651575	Trim8	0.58094030620721	5.81221720331599e-05	0.321812778770843	3.6369914645807e-17	0.553951542580794	0.000635744106663365	NA	H3K4me3
chr17	15371188	15379045	0.290666666666667	0.366407982261641	0.0931920737688837	Dll1	1.26057792062491	2.79980668303538e-13	0.320614932691113	3.36439281264515e-147	0.254339638546242	4.20118704469799e-210	H3K27me3	H3K4me3
chr9	44877189	44883666	0.254339927331449	0.284778075662794	0.0810548768663952	Mll1	1.11967506891546	0.00326030417941906	0.318687190473113	4.5956662769228e-124	0.284624708828963	1.18452034196445e-133	NA	H3K4me3
chr11	72031633	72038483	0.166831194471866	0.255722694571615	0.0529100529100529	Aipl1	1.53282301539081	3.30833282061443e-10	0.317147240224163	6.63459236651417e-32	0.206904017645706	1.70173278382193e-67	NA	H3K4me3
chr5	99248408	99253632	0.168550132243328	0.146082791652412	0.0517013980480084	Rasgef1b	0.866702325937776	0.0152339554775669	0.306741960744176	3.29974088276321e-63	0.353918469541753	7.33715519301977e-39	NA	NA
chr1	155557749	155565546	0.453092243186583	0.446741415557113	0.136116671432657	Acbd6	0.985983367128943	0.658119175713107	0.30041713024119	6.38120505082009e-199	0.304687827661805	2.01480570565719e-168	H3K27me3	NA
chr14	78523739	78538122	0.44932238976904	0.370680044593088	0.134437919463087	Akap11	0.8249756812333	5.6822048622074e-13	0.299201469867083	1.03743218040333e-269	0.362679139122975	2.57828047699782e-138	NA	H3K4me3
chr7	105567835	105573544	0.420616113744076	0.289095519864751	0.124244459368704	Apbb1	0.687314419058731	1.68596147201282e-12	0.295386827344186	1.84380910781561e-79	0.42976957728999	1.67411450605485e-25	NA	NA
chr10	9896457	9902521	0.086646884272997	0.0790914066776136	0.0253251197809719	Stxbp5	0.912801508573828	0.258967318991446	0.29227963582834	1.43553126904237e-38	0.320200649410628	9.28191381435128e-28	NA	H3K4me3
chr8	122280571	122286504	0.234957020057307	0.243208692873122	0.0679777682770415	Zfpm1	1.03511992454536	0.456857805080063	0.289320013764481	7.73128503741655e-115	0.279503859315194	3.28638794689332e-104	NA	NA
chr7	133119308	133124755	0.0654545454545455	0.0587855297157623	0.0187891440501044	Ctbp2	0.898112259546368	0.289348510328837	0.28705636743215	6.42344097438719e-32	0.319621922962215	5.25518590196204e-21	NA	H3K4me3
chr8	84703759	84709499	0.188806473364801	0.1846875	0.0539000876424189	Lyl1	0.978184151785714	0.693879231742603	0.285477964191812	9.65766904473633e-89	0.291844806185686	1.1067948878907e-72	H3K27me3	NA
chr8	84703759	84709499	0.188806473364801	0.1846875	0.0539000876424189	Nfix	0.978184151785714	0.693879231742603	0.285477964191812	9.65766904473633e-89	0.291844806185686	1.1067948878907e-72	H3K27me3	NA
chr9	50692965	50701228	0.4543093270366	0.322547332185886	0.127079002079002	Dixdc1	0.709972947924755	2.37643233213999e-28	0.27971911320404	8.21219295440508e-237	0.393985593425295	5.84743375554566e-83	NA	H3K4me3
chr4	102758775	102763994	0.136021100226074	0.160817181770561	0.0373021853805576	Sgip1	1.1822958460362	0.0289771319155231	0.274238227146814	3.08634861286224e-38	0.231953980102556	1.64998129121166e-46	NA	H3K4me3
chr7	99267133	99274130	0.355038022813688	0.396232876712329	0.0945978978244928	Mtap6	1.1160294144615	0.000704541252177497	0.266444413685051	2.43311348640139e-184	0.238743182063543	5.9436762720606e-198	H3K27me3	NA
chr2	181575813	181582304	0.0782493368700265	0.12979683972912	0.0208333333333333	Gm16119	1.65875961280943	2.00994106076983e-07	0.266242937853107	5.36743818140925e-20	0.160507246376812	1.48264812117556e-44	NA	H3K4me3
chr2	181575813	181582304	0.0782493368700265	0.12979683972912	0.0208333333333333	Uckl1	1.65875961280943	2.00994106076983e-07	0.266242937853107	5.36743818140925e-20	0.160507246376812	1.48264812117556e-44	NA	H3K4me3
chr2	181575813	181582304	0.0782493368700265	0.12979683972912	0.0208333333333333	Znf512b	1.65875961280943	2.00994106076983e-07	0.266242937853107	5.36743818140925e-20	0.160507246376812	1.48264812117556e-44	NA	H3K4me3
chr9	96626357	96632030	0.190232240437158	0.135334872979215	0.0505637171165015	Rasa2	0.711419224565783	3.94495893890928e-07	0.265799934860173	1.44559061893678e-62	0.373619274939337	2.29373803710706e-25	NA	H3K4me3
chr10	73820843	73830888	0.358908341915551	0.259907529722589	0.0937046707281694	Pcdh15	0.724161295152465	4.39011490804154e-18	0.261082454166578	9.15020807597175e-167	0.3605308042756	4.37803612981653e-70	NA	H3K4me3
chr8	60948691	60955532	0.120768526989936	0.116521739130435	0.030933633295838	Clcn3	0.964835309617918	0.727955650072755	0.25613985751781	2.05398446651002e-26	0.265475211120998	1.20830600968757e-22	NA	H3K4me3
chr6	50109067	50118558	0.423984690623007	0.480548469387755	0.107272287992269	Mpp6	1.1334099556322	1.80401909314888e-06	0.253009814657793	4.42186279388914e-257	0.22322886207283	8.27675298351068e-282	H3K27me3	H3K4me3
chr2	38780738	38787844	0.559589918838103	0.483941208492107	0.141316073354908	Nr6a1	0.86481402219849	2.64142607163106e-06	0.252535059331176	7.34743429612211e-180	0.292010828743494	1.20818194602487e-114	NA	NA
chr2	168079622	168087360	0.330403920905864	0.25189641642689	0.0831765148663907	Pard6b	0.762389307415809	3.926257812203e-16	0.251741912258022	1.23008411272354e-237	0.330201263067717	1.06766761939431e-105	NA	H3K4me3
chr4	107966372	107972666	0.321363359707852	0.315262718932444	0.0792452830188679	Slc1a7	0.9810163772841	0.777944086440148	0.246590909090909	1.70584442945459e-68	0.251362683438155	2.35023400256013e-57	NA	H3K4me3
chr11	120229967	120241253	0.182750545102156	0.236294896030246	0.0438711670657295	Bahcc1	1.29299147041208	7.19326942754455e-21	0.240060389648665	1.05004173199629e-282	0.185662779022167	0	H3K27me3	NA
chr13	41203047	41220990	0.594509405185562	0.285494474751714	0.142003514938489	Elovl2	0.480218600852249	0	0.238858315276216	0	0.497394967317616	1.29648866340575e-106	NA	H3K4me3
chr1	155805894	155813691	0.528242205151378	0.490676416819013	0.124900133155792	Qsox1	0.928885295483726	0.00319291961503114	0.236444820080212	0	0.25454684365208	6.21892268069912e-232	H3K27me3	H3K4me3
chr11	58953117	58958161	0.168180394613216	0.121584699453552	0.0396435156730178	Hist3h2a	0.722942170121399	5.40003428041518e-07	0.235720196543661	3.51390750017497e-67	0.326056780591562	6.9937951182392e-33	H3K27me3	H3K4me3
chr11	58953117	58958161	0.168180394613216	0.121584699453552	0.0396435156730178	Hist3h2bb-ps	0.722942170121399	5.40003428041518e-07	0.235720196543661	3.51390750017497e-67	0.326056780591562	6.9937951182392e-33	H3K27me3	H3K4me3
chr10	75058734	75064148	0.226479256404443	0.0902612826603325	0.0532098233520034	Bcr	0.3985410588736	1.66210152052751e-54	0.234943474279967	8.07672884584531e-132	0.589508832399828	1.69954759179163e-09	NA	H3K4me3
chr3	108081123	108087552	0.345315904139434	0.418300653594771	0.0795119899032394	Ampd2	1.21135646687697	2.3526878563347e-06	0.230258696312851	2.41311631180358e-123	0.190083350862432	3.85660114231598e-146	H3K27me3	NA
chr1	75442789	75455398	0.281880683078288	0.419001610305958	0.0646597413610346	Accn4	1.4864502445866	2.3473580509929e-34	0.229386918801656	5.71442361000667e-177	0.154318598713307	5.62783112039028e-317	H3K27me3	NA
chr1	75442789	75455398	0.281880683078288	0.419001610305958	0.0646597413610346	Gmppa	1.4864502445866	2.3473580509929e-34	0.229386918801656	5.71442361000667e-177	0.154318598713307	5.62783112039028e-317	H3K27me3	NA
chr2	29244685	29254748	0.18406015037594	0.13077593722755	0.0417179802955665	6530402F18Rik	0.710506521701968	1.09639677563541e-13	0.226654059612351	1.057424056452e-154	0.319003489326765	4.14674289582192e-64	NA	H3K4me3
chr2	29244685	29254748	0.18406015037594	0.13077593722755	0.0417179802955665	Ntng2	0.710506521701968	1.09639677563541e-13	0.226654059612351	1.057424056452e-154	0.319003489326765	4.14674289582192e-64	NA	H3K4me3
chr9	82972322	82977500	0.102128530495293	0.116796440489433	0.0231408672208492	Phip	1.1436220605839	0.044225583259363	0.226585725934007	6.52378057623176e-58	0.198129901252795	1.76420730432178e-65	H3K27me3	H3K4me3
chr3	135686875	135693290	0.442738323736404	0.532232454747539	0.100275068767192	Nfkb1	1.20213775544856	2.63635255207904e-14	0.226488341738614	1.16590417925272e-291	0.188404648894921	0	H3K27me3	NA
chr2	102657251	102664629	0.237340274491245	0.145833333333333	0.0535326742223294	Slc1a2	0.614448321701562	2.90142611458544e-21	0.225552423991589	2.82631425201181e-132	0.367081194667402	1.7331046793149e-38	NA	H3K4me3
chr2	3713035	3718308	0.186636971046771	0.301875732708089	0.0417040358744395	Fam107b	1.61744873491566	1.90142246447145e-16	0.223450025150636	8.50502553301658e-55	0.138149680003483	1.45398257074373e-114	NA	H3K4me3
chr18	34859128	34864578	0.216346153846154	0.226254338908173	0.0470861486486486	Egr1	1.04579783317555	0.346301845070399	0.217642642642643	2.70705854981747e-139	0.208111583078895	2.27108428643394e-126	NA	H3K4me3
chr9	77916813	77921840	0.313360091743119	0.325158227848101	0.0673690932311622	Elovl5	1.03765041055277	0.381388558408669	0.214989384437597	1.38470743224017e-149	0.207188646822844	2.15858816637594e-140	H3K27me3	NA
chr18	75365959	75371862	0.115749901068461	0.132417239225484	0.0248201438848921	Smad7	1.14399440520615	0.0330792185123212	0.214429072126914	4.64548648930398e-80	0.187438916791095	7.0732647978368e-83	NA	H3K4me3
chr11	20827361	20832438	0.127312896989782	0.126462646264626	0.0271398747390397	1110067D22Rik	0.993321566429962	0.947323117942754	0.213174590954583	1.23842534517036e-57	0.214607835125075	1.81225505094336e-46	NA	H3K4me3
chr15	84439511	84447813	0.375716519020323	0.473937801138852	0.0799555802332038	1810041L15Rik	1.26142391176901	1.76592114570266e-13	0.212808264171315	2.01462138863033e-213	0.168704796370059	2.315882476102e-265	H3K27me3	NA
chr3	94475629	94485220	0.583605583605584	0.470637583892617	0.123142951469132	Celf3	0.806430913468928	1.00653664731634e-16	0.211003723967718	0	0.261651333602861	3.89536238632864e-179	H3K27me3	NA
chr7	105423336	105428887	0.469296279695204	0.204671173939766	0.0978205778003041	Cckbr	0.436123580763724	1.92847612992793e-65	0.208440982877248	1.1015839199076e-163	0.477940180423708	9.63545998943244e-19	H3K27me3	NA
chr8	84781589	84788152	0.348964261324835	0.408485599256736	0.0711912672045562	Nfix	1.17056571267765	2.60818752304611e-07	0.20400732996061	3.48145573714184e-232	0.174280971799478	4.33122037918825e-275	H3K27me3	NA
chr3	75952503	75957720	0.230883665575722	0.220925205361003	0.0466808123673841	Golim4	0.956868060848365	0.426534615794205	0.20218326078193	5.06814499888896e-111	0.211296906077807	5.45757994197143e-87	NA	H3K4me3
chr6	127763759	127771124	0.200756779482867	0.130590339892665	0.039835828102366	Prmt8	0.650490310858021	1.29639864988824e-14	0.198428308149691	5.44895801486903e-126	0.305044217934556	1.54583876558063e-42	H3K27me3	NA
chr3	129531633	129537692	0.227884965416818	0.265401540154015	0.043586035942987	Elovl6	1.16462944217744	8.44772369692851e-05	0.191263323858443	2.26860785545523e-173	0.16422676340798	1.99643671706075e-192	H3K27me3	H3K4me3
chr15	96638307	96643587	0.297309027777778	0.0552055205520552	0.0553467000835422	Slc38a1	0.18568396985684	2.14924131544755e-178	0.18615882772625	1.5826184234095e-223	1.00255734444808	1	H3K27me3	H3K4me3
chr1	37217421	37223399	0.541284403669725	0.551880674448768	0.0995334370139969	Cnga3	1.01957616126976	0.572921313134481	0.183883807364842	2.49757035357701e-216	0.180353184342636	7.57049162726299e-190	H3K27me3	NA
chr18	73965177	73971994	0.699851042701092	0.736953455571227	0.127252252252252	Mapk4	1.05301472828695	0.0013015034854029	0.181827624005701	0	0.172673391094444	0	H3K27me3	NA
chr14	70550491	70555945	0.346499102333932	0.106767794632439	0.0599022004889976	Hr	0.308132961711235	4.11595095432616e-77	0.172878371359439	1.57564101909581e-154	0.561051211137387	1.12757179465576e-07	NA	NA
chr13	54606905	54611916	0.439181508147025	0.540782122905028	0.0757335448057097	Cltb	1.23134083032474	9.84002953838366e-11	0.172442471736211	9.52651930178716e-209	0.140044468184112	3.82036394540584e-260	H3K27me3	NA
chr2	113326732	113334875	0.402925531914894	0.317232375979112	0.0604838709677419	Fmn1	0.787322596489414	1.862790282214e-07	0.150111785372086	1.71681782823428e-163	0.190661091198726	5.54628531502357e-90	NA	H3K4me3
chr2	113326732	113334875	0.402925531914894	0.317232375979112	0.0604838709677419	Mir1954	0.787322596489414	1.862790282214e-07	0.150111785372086	1.71681782823428e-163	0.190661091198726	5.54628531502357e-90	NA	H3K4me3
chr6	124834794	124841128	0.766801075268817	0.340425531914894	0.100683207479324	Gnb3	0.443955470192254	1.82080753028488e-195	0.131302903356033	0	0.295756921970514	2.6627530527135e-89	NA	NA
chr6	124834794	124841128	0.766801075268817	0.340425531914894	0.100683207479324	Leprel2	0.443955470192254	1.82080753028488e-195	0.131302903356033	0	0.295756921970514	2.6627530527135e-89	NA	NA
chr3	129792249	129807053	0.728172942817294	0.284336941813261	0.0933403251179864	Lrit3	0.390479960314323	0	0.128184280999035	0	0.328273647886696	1.61023297678848e-156	NA	H3K4me3
chr19	56716715	56731774	0.452719901951541	0.349193655870985	0.0575096545245799	Adrb1	0.771323845860795	1.6292674838153e-43	0.127031425560645	0	0.16469272438852	0	H3K27me3	H3K4me3
chr19	38131595	38140520	0.831875400042671	0.374962919015129	0.10436335799949	Pde6c	0.450744088592949	0	0.12545551652824	0	0.278329809981234	4.66652614113744e-168	H3K27me3	NA
chr3	108091757	108098762	0.673183542456959	0.317053317053317	0.0795968022245395	Gnat2	0.470976037079201	7.67691777681105e-162	0.118239376343085	0	0.251051788274318	5.70715627687921e-110	H3K27me3	NA
chr12	72935683	72949470	0.430601916657694	0.239616155829275	0.0346730653869226	Six6	0.556467926778314	8.51210602347022e-143	0.0805223201421231	0	0.144702535882543	0	H3K27me3	H3K4me3
chr12	55123117	55239307	0	0	0	1700047I17Rik2	NA	1	NA	1	NA	1	NA	NA
chr12	55123117	55239307	0	0	0	Fam177a	NA	1	NA	1	NA	1	NA	NA
chr12	55123117	55239307	0	0	0	Srp54b	NA	1	NA	1	NA	1	NA	NA
chr12	55123117	55239307	0	0	0	Srp54c	NA	1	NA	1	NA	1	NA	NA
