# Supplementary material for: Epigenomic landscapes of retinal rods and cones
Source: eLife. 2016 Mar 7;5:e11613. doi: 10.7554/eLife.11613 (PMC4798964; doi:10.7554/eLife.11613)
Supplement: Supplementary file 8. — (A-D) SICER peaks for H3K27ac (A), H3K4me1 (B), H3K4me3 (C), and H3K27me3 (D) enrichment in WT rods. DOI: http://dx.doi.org/10.7554/eLife.11613.035 [file elife-11613-supp8.xlsx]

## Sheet: A) H3K27ac
chr1	4169000	4170999
chr1	4224600	4227199
chr1	4290000	4291199
chr1	4296600	4297799
chr1	4311000	4312599
chr1	4316600	4317599
chr1	4325800	4328599
chr1	4333200	4335799
chr1	4348000	4350599
chr1	4351000	4372199
chr1	4376800	4380399
chr1	4380800	4389199
chr1	4389400	4396399
chr1	4400600	4407599
chr1	4408000	4409999
chr1	4410400	4413399
chr1	4413800	4421599
chr1	4422200	4422799
chr1	4426400	4427599
chr1	4570800	4572599
chr1	4768600	4770799
chr1	4777000	4781199
chr1	4782400	4783199
chr1	4785000	4786799
chr1	4798600	4799599
chr1	4800600	4812199
chr1	4812400	4816599
chr1	4818400	4824599
chr1	4825400	4828599
chr1	4829200	4834799
chr1	4854800	4856599
chr1	4857000	4859999
chr1	4860400	4862399
chr1	4862800	4865999
chr1	4867000	4868399
chr1	4873600	4874399
chr1	4874800	4876199
chr1	4884600	4885799
chr1	4887400	4889799
chr1	4890200	4891399
chr1	4900400	4900999
chr1	4901400	4903399
chr1	4904000	4921599
chr1	4923800	4928199
chr1	4928400	4931799
chr1	4933800	4936399
chr1	4936800	4945799
chr1	4946400	4947199
chr1	4953600	4958599
chr1	4960800	4973799
chr1	4974400	4979199
chr1	4989800	4992799
chr1	4993200	4994199
chr1	4998600	4999799
chr1	5001200	5003599
chr1	5004200	5006199
chr1	5013200	5014399
chr1	5014800	5024599
chr1	5025000	5028999
chr1	5029400	5030399
chr1	5030800	5034599
chr1	5065200	5066799
chr1	5067200	5071999
chr1	5073000	5074799
chr1	5082400	5084199
chr1	5086400	5087599
chr1	6203800	6206999
chr1	6209600	6217399
chr1	6217400	6218399
chr1	6218800	6220199
chr1	6220800	6222599
chr1	6223000	6224399
chr1	6224800	6226399
chr1	6242800	6244199
chr1	7086400	7092599
chr1	7094000	7096999
chr1	7099600	7100799
chr1	7102400	7107999
chr1	7108600	7114399
chr1	7119200	7120799
chr1	7121800	7123199
chr1	7139200	7141199
chr1	7141800	7142399
chr1	7143800	7144999
chr1	7396800	7399199
chr1	9544800	9545999
chr1	9548400	9549199
chr1	9600200	9602599
chr1	9664200	9665799
chr1	9673600	9674999
chr1	9693400	9694399
chr1	9699000	9699999
chr1	9700400	9703199
chr1	9738400	9739799
chr1	9741000	9749599
chr1	9798600	9800199
chr1	9848000	9849199
chr1	9875800	9877599
chr1	9878200	9878799
chr1	9879200	9881599
chr1	9915600	9920599
chr1	9942200	9946399
chr1	9966200	9969599
chr1	9978600	9989399
chr1	9990600	9994599
chr1	9997600	9999799
chr1	10003000	10016599
chr1	10017800	10030399
chr1	10037400	10042199
chr1	10042400	10044399
chr1	10054200	10059599
chr1	10060600	10061399
chr1	10062200	10063799
chr1	10064200	10065199
chr1	10066000	10067599
chr1	10070200	10072799
chr1	10075800	10078399
chr1	10078600	10081399
chr1	10086400	10087799
chr1	10090200	10093199
chr1	10094400	10096799
chr1	10099000	10100599
chr1	10110800	10111999
chr1	10126400	10128399
chr1	10131000	10136199
chr1	10139800	10141399
chr1	10144000	10145799
chr1	10146600	10148599
chr1	10149800	10151999
chr1	10153600	10153999
chr1	10154600	10158999
chr1	10175800	10176399
chr1	10184400	10185599
chr1	10191600	10193799
chr1	10200600	10201599
chr1	10209000	10210599
chr1	10211000	10212599
chr1	10216600	10224799
chr1	10225200	10234799
chr1	10236400	10237599
chr1	13151400	13154199
chr1	13157200	13157999
chr1	13158600	13159799
chr1	13163600	13165799
chr1	13168200	13169399
chr1	13170200	13177399
chr1	13178400	13181799
chr1	13182600	13207599
chr1	13214000	13263799
chr1	13264200	13268199
chr1	13268600	13272799
chr1	13274200	13275399
chr1	13275600	13279999
chr1	13280400	13283999
chr1	13286400	13290599
chr1	13290800	13318199
chr1	13319200	13321199
chr1	13321600	13325999
chr1	13326600	13327599
chr1	13328600	13334799
chr1	13335600	13337799
chr1	13340800	13359799
chr1	13360200	13376799
chr1	13584800	13590599
chr1	13606000	13609399
chr1	13620800	13622799
chr1	13635000	13636399
chr1	13655600	13661399
chr1	15749400	15750599
chr1	15805000	15809399
chr1	15817200	15817999
chr1	15827600	15836799
chr1	15837600	15842599
chr1	16098000	16099199
chr1	16103200	16113799
chr1	16114200	16116399
chr1	16116800	16119199
chr1	16119800	16120999
chr1	16122000	16126199
chr1	16127000	16130799
chr1	16134800	16135999
chr1	16367400	16368599
chr1	16433600	16434399
chr1	16434600	16436799
chr1	16437200	16437599
chr1	16507200	16508599
chr1	16511600	16512399
chr1	16517000	16520399
chr1	16564400	16566599
chr1	16593600	16600199
chr1	16603200	16609399
chr1	16613800	16615399
chr1	16616000	16621799
chr1	16646400	16648999
chr1	16653400	16654599
chr1	16655400	16658199
chr1	16664800	16666599
chr1	16671200	16672399
chr1	16687400	16690199
chr1	17096200	17101799
chr1	17144800	17147199
chr1	20791400	20791799
chr1	20890000	20892399
chr1	20950600	20952799
chr1	21078400	21079999
chr1	21166400	21167199
chr1	21218200	21219599
chr1	21281400	21282799
chr1	23253200	23261599
chr1	23263800	23267199
chr1	23267600	23268799
chr1	23282400	23282999
chr1	23284000	23286999
chr1	23288400	23291199
chr1	23291600	23292199
chr1	23377800	23378799
chr1	23379400	23381199
chr1	23381800	23385399
chr1	23795400	23796399
chr1	23824600	23827599
chr1	23832600	23833799
chr1	23841200	23844599
chr1	23846000	23847599
chr1	23850600	23851799
chr1	23854800	23857599
chr1	23858800	23860999
chr1	23869200	23870799
chr1	23871200	23872599
chr1	23882600	23883599
chr1	23884000	23885199
chr1	23891800	23899999
chr1	23903000	23904599
chr1	23905600	23906199
chr1	23906600	23917799
chr1	23918800	23924199
chr1	23933800	23936199
chr1	23955600	23957599
chr1	23958200	23959799
chr1	23968400	23970599
chr1	24004200	24008999
chr1	24009000	24009999
chr1	24046600	24047399
chr1	24061400	24062999
chr1	24063400	24065199
chr1	24073800	24075199
chr1	24082400	24083999
chr1	24084000	24084999
chr1	24089800	24092199
chr1	24093800	24095599
chr1	24096200	24101599
chr1	24101600	24102999
chr1	24195000	24197999
chr1	24239600	24241999
chr1	24244800	24247199
chr1	24247600	24250399
chr1	24251000	24252399
chr1	24260400	24262399
chr1	24266800	24268199
chr1	24272000	24277799
chr1	24278200	24293199
chr1	24295000	24296799
chr1	24298400	24306199
chr1	24677400	24680799
chr1	24681200	24682999
chr1	24684000	24684799
chr1	24696800	24698399
chr1	24699000	24700599
chr1	24741000	24742199
chr1	24750800	24753199
chr1	24755200	24755999
chr1	24756400	24756799
chr1	24758000	24761599
chr1	25033600	25034399
chr1	25227800	25229799
chr1	25536800	25537599
chr1	25621400	25622799
chr1	25698800	25699799
chr1	25750400	25752799
chr1	25824000	25832999
chr1	25833600	25835399
chr1	30832000	30834599
chr1	30835400	30842799
chr1	30844600	30849199
chr1	30850800	30853399
chr1	30861800	30863399
chr1	30865800	30866799
chr1	30867400	30876399
chr1	30877600	30878799
chr1	30879800	30881199
chr1	30882600	30884799
chr1	30946800	30952199
chr1	33527000	33528199
chr1	33609200	33610799
chr1	33625000	33626999
chr1	33669200	33670999
chr1	33719000	33721399
chr1	33750400	33751399
chr1	33756200	33759799
chr1	33788400	33789999
chr1	33791200	33794199
chr1	33805800	33806999
chr1	33812600	33815199
chr1	34005200	34006599
chr1	34120200	34126399
chr1	34236000	34237999
chr1	34267000	34274199
chr1	34297600	34298599
chr1	34310400	34311799
chr1	34432600	34435799
chr1	34438800	34440599
chr1	34458200	34460799
chr1	34472000	34473199
chr1	34704400	34706799
chr1	34753800	34755199
chr1	34768600	34769999
chr1	34801200	34803199
chr1	34805600	34807799
chr1	34809800	34812199
chr1	34824400	34828199
chr1	34828600	34837999
chr1	34840200	34873799
chr1	34874400	34876399
chr1	34891400	34893999
chr1	34894400	34895999
chr1	36062200	36068199
chr1	36068600	36073999
chr1	36074400	36080199
chr1	36087600	36090999
chr1	36098800	36100599
chr1	36201600	36202799
chr1	36207800	36208399
chr1	36228000	36229199
chr1	36231000	36233199
chr1	36243200	36245999
chr1	36304400	36305399
chr1	36307800	36308799
chr1	36331000	36336199
chr1	36354200	36355799
chr1	36359000	36360999
chr1	36363600	36364799
chr1	36365600	36369599
chr1	36413400	36414999
chr1	36443400	36446999
chr1	36456800	36457999
chr1	36465400	36466399
chr1	36466800	36467399
chr1	36468200	36471399
chr1	36471800	36498399
chr1	36499400	36502399
chr1	36502800	36505399
chr1	36510400	36512199
chr1	36512800	36517199
chr1	36517400	36519199
chr1	36521200	36526199
chr1	36527800	36529599
chr1	36530200	36534399
chr1	36534800	36536399
chr1	36542600	36544799
chr1	36545200	36559999
chr1	36560600	36562799
chr1	36563400	36565999
chr1	36568600	36570599
chr1	36576600	36581799
chr1	36611000	36613199
chr1	36633400	36636399
chr1	36636600	36639599
chr1	36663200	36664599
chr1	36665200	36666399
chr1	36669000	36671999
chr1	36672400	36677999
chr1	36678400	36685799
chr1	36688800	36692799
chr1	36697600	36698799
chr1	36706600	36710799
chr1	36736800	36737999
chr1	36784800	36785799
chr1	36829800	36833599
chr1	36838600	36840399
chr1	36844200	36845599
chr1	36850800	36853199
chr1	36871600	36872399
chr1	36883600	36885599
chr1	36886000	36887199
chr1	36890000	36892199
chr1	36897400	36898999
chr1	36904200	36905799
chr1	36918400	36920999
chr1	36921400	36922399
chr1	36925200	36925999
chr1	36927200	36928799
chr1	36929200	36930799
chr1	36934600	36935599
chr1	36937400	36938999
chr1	36939400	36940799
chr1	37028800	37029599
chr1	37214000	37215399
chr1	37218000	37220999
chr1	37239600	37240199
chr1	37299200	37301199
chr1	37305200	37306599
chr1	37311600	37313399
chr1	37313800	37317599
chr1	37340800	37343199
chr1	37398800	37400199
chr1	37429000	37431199
chr1	37616200	37617199
chr1	37739800	37741599
chr1	37742200	37744599
chr1	37842600	37843599
chr1	37862600	37866199
chr1	37871000	37874399
chr1	37880600	37882399
chr1	37889200	37891399
chr1	37996000	38000399
chr1	38000800	38004999
chr1	38005400	38008199
chr1	38008200	38010599
chr1	38014400	38015799
chr1	38021200	38021599
chr1	38025400	38027599
chr1	38028200	38031199
chr1	38103000	38104399
chr1	38117400	38118599
chr1	38120200	38129399
chr1	38130000	38131599
chr1	38561800	38562599
chr1	38826000	38826399
chr1	38986000	38988999
chr1	39007200	39007799
chr1	39022600	39027799
chr1	39029000	39029399
chr1	39039200	39040799
chr1	39340800	39342399
chr1	39366000	39372999
chr1	39383800	39384999
chr1	39386600	39388599
chr1	39390800	39396999
chr1	39397400	39401599
chr1	39403200	39404999
chr1	39406200	39415799
chr1	39416000	39424799
chr1	39425600	39480799
chr1	39481200	39482999
chr1	39486600	39488399
chr1	39491600	39494399
chr1	39495400	39504399
chr1	39513600	39517399
chr1	39520000	39520599
chr1	39526600	39528399
chr1	39529000	39531799
chr1	39535000	39536999
chr1	39563800	39565999
chr1	39567000	39568999
chr1	39574200	39578999
chr1	39607800	39609999
chr1	39895000	39896399
chr1	39900000	39900799
chr1	39901200	39904199
chr1	39904600	39914599
chr1	39917400	39919999
chr1	39920200	39965999
chr1	39967800	39974799
chr1	39975800	39977599
chr1	39980000	39981199
chr1	39981800	39983199
chr1	39993200	39994199
chr1	40085400	40086199
chr1	40153800	40156799
chr1	40789800	40790999
chr1	42771800	42772599
chr1	42849800	42852799
chr1	43081200	43084599
chr1	43086800	43089399
chr1	43090200	43099799
chr1	43163200	43164199
chr1	43167400	43177999
chr1	43196400	43198599
chr1	43381000	43382199
chr1	43754000	43755399
chr1	43755800	43756799
chr1	43761400	43763199
chr1	43783600	43784599
chr1	43805400	43807199
chr1	43811200	43812399
chr1	43820000	43822399
chr1	43824400	43829799
chr1	43921800	43922799
chr1	43932600	43936199
chr1	43940000	43943599
chr1	43944600	43946199
chr1	44020000	44020599
chr1	44099800	44104399
chr1	44117400	44122999
chr1	44147000	44150599
chr1	44549600	44558999
chr1	44560400	44563199
chr1	44563600	44601999
chr1	44609200	44609799
chr1	44610000	44620399
chr1	44621800	44622399
chr1	44622600	44629799
chr1	44630200	44631399
chr1	44633400	44635799
chr1	44638800	44640199
chr1	44641000	44641799
chr1	44645600	44648799
chr1	44649000	44649599
chr1	44650400	44653199
chr1	44653800	44654999
chr1	44658200	44662999
chr1	44663400	44666399
chr1	44666600	44669399
chr1	44673800	44675199
chr1	44677000	44678199
chr1	44680800	44684399
chr1	44685800	44686799
chr1	44687400	44688599
chr1	44699400	44701799
chr1	44711600	44712799
chr1	44730200	44730999
chr1	44732200	44735799
chr1	44736800	44740799
chr1	44743200	44743999
chr1	44778600	44778999
chr1	45794400	45796999
chr1	45797800	45798599
chr1	45799000	45800799
chr1	45809800	45810799
chr1	45814200	45816599
chr1	45818000	45830199
chr1	45904200	45905799
chr1	45924600	45926599
chr1	46065600	46067999
chr1	46151400	46154799
chr1	46155800	46156999
chr1	46165600	46167599
chr1	46843200	46846399
chr1	46849600	46855199
chr1	46859200	46860399
chr1	50925800	50927199
chr1	50927600	50928399
chr1	51333000	51334199
chr1	51476000	51479599
chr1	51480200	51480799
chr1	51627200	51628399
chr1	51746600	51747799
chr1	51925200	51925999
chr1	52111200	52115199
chr1	52118200	52121799
chr1	52146600	52148199
chr1	52149000	52152399
chr1	52153200	52154599
chr1	52166800	52167399
chr1	52169600	52173399
chr1	52176800	52177999
chr1	52182200	52183199
chr1	52202800	52204199
chr1	52207000	52209999
chr1	52210400	52211799
chr1	52217800	52219599
chr1	52220800	52235599
chr1	52240800	52257799
chr1	52263200	52264599
chr1	52267200	52268399
chr1	52295600	52299399
chr1	52299800	52301399
chr1	52328400	52333599
chr1	52342200	52344199
chr1	52363600	52366599
chr1	52494800	52500199
chr1	52500600	52502599
chr1	52630400	52636999
chr1	52637400	52638199
chr1	52640000	52641599
chr1	52668000	52670599
chr1	52685600	52686399
chr1	52690200	52691399
chr1	52692600	52694199
chr1	52707400	52708199
chr1	52712000	52715599
chr1	52716800	52720799
chr1	52722200	52725199
chr1	52725600	52728799
chr1	52787400	52788399
chr1	52795200	52803399
chr1	52805000	52809599
chr1	52811800	52819399
chr1	52839800	52842199
chr1	52844000	52846199
chr1	52846600	52848399
chr1	52850600	52851999
chr1	52883800	52884599
chr1	52952600	52953399
chr1	53053400	53053999
chr1	53194200	53194999
chr1	53196000	53199199
chr1	53200200	53201199
chr1	53202600	53204799
chr1	53205400	53206199
chr1	53206800	53214799
chr1	53215400	53218799
chr1	53223200	53233599
chr1	53248400	53248999
chr1	53249400	53250599
chr1	53269200	53274799
chr1	53277400	53278799
chr1	53279200	53280799
chr1	53290600	53294399
chr1	53294800	53304999
chr1	53312600	53315199
chr1	53351400	53352999
chr1	53761200	53762399
chr1	53763800	53767599
chr1	53767800	53785799
chr1	53939800	53940999
chr1	54250000	54251799
chr1	54435600	54436999
chr1	54437800	54439399
chr1	54507800	54513799
chr1	54514200	54515799
chr1	54554000	54558599
chr1	54742200	54744799
chr1	54814800	54816399
chr1	54819000	54819599
chr1	54822800	54824399
chr1	54825200	54830999
chr1	54831400	54834399
chr1	54834800	54838799
chr1	54839400	54851999
chr1	54852400	54875399
chr1	54877000	54878399
chr1	54880800	54882599
chr1	54885800	54886999
chr1	54888200	54889799
chr1	54897200	54902199
chr1	54903200	54904999
chr1	54905800	54907399
chr1	54911600	54914399
chr1	54924400	54928799
chr1	54985400	54986999
chr1	55020000	55020999
chr1	55023600	55024799
chr1	55025600	55028999
chr1	55031200	55031799
chr1	55050600	55054799
chr1	55055200	55057199
chr1	55075400	55076399
chr1	55084000	55089799
chr1	55091600	55094399
chr1	55129200	55134599
chr1	55135200	55135799
chr1	55143400	55143799
chr1	55144200	55145799
chr1	55226200	55226999
chr1	55236400	55242599
chr1	55399200	55400199
chr1	55404600	55405599
chr1	55406000	55408399
chr1	55440400	55441599
chr1	55499800	55502199
chr1	55620200	55621399
chr1	55629600	55630399
chr1	55630800	55631999
chr1	55700200	55701399
chr1	55886800	55891799
chr1	55896800	55897599
chr1	57377600	57379399
chr1	57405400	57407799
chr1	57940400	57942399
chr1	57952800	57954599
chr1	57967600	57970799
chr1	57995200	57996199
chr1	58391400	58396799
chr1	58421000	58424599
chr1	58444400	58447799
chr1	58449000	58449799
chr1	58486200	58487799
chr1	58494200	58496799
chr1	58497200	58498599
chr1	58504000	58505999
chr1	58508000	58510599
chr1	58549400	58550399
chr1	58553000	58555399
chr1	58555800	58557799
chr1	58561800	58562599
chr1	58566200	58568599
chr1	58569400	58570999
chr1	58577000	58579199
chr1	58584800	58587199
chr1	58594200	58595599
chr1	58597200	58597999
chr1	58598600	58606599
chr1	58614000	58615399
chr1	58617200	58625799
chr1	58652400	58652999
chr1	58709600	58710199
chr1	58710600	58732399
chr1	58733200	58747599
chr1	58747800	58749599
chr1	58759200	58760399
chr1	58761000	58761799
chr1	58778600	58779399
chr1	58878600	58880399
chr1	58936400	58938199
chr1	58946000	58977999
chr1	58984400	58985199
chr1	58989800	58991199
chr1	59056600	59058399
chr1	59068600	59069599
chr1	59070400	59075199
chr1	59093800	59094599
chr1	59107200	59108399
chr1	59110000	59111599
chr1	59112000	59123199
chr1	59124000	59129799
chr1	59130600	59131599
chr1	59132600	59133599
chr1	59134000	59134999
chr1	59137200	59138199
chr1	59138200	59152599
chr1	59154600	59176599
chr1	59176800	59178199
chr1	59180200	59182399
chr1	59185000	59188399
chr1	59188800	59190399
chr1	59192200	59196399
chr1	59197000	59200399
chr1	59201000	59216799
chr1	59217400	59219799
chr1	59220400	59225399
chr1	59225400	59226199
chr1	59226600	59239199
chr1	59253200	59254399
chr1	59256800	59257599
chr1	59314600	59315799
chr1	59320000	59322799
chr1	59324600	59324799
chr1	59327800	59343199
chr1	59353200	59354999
chr1	59356800	59358599
chr1	59424000	59425199
chr1	59584000	59584999
chr1	59592000	59593999
chr1	59642600	59643599
chr1	59650800	59654199
chr1	59656200	59657199
chr1	59663600	59663999
chr1	59664600	59666199
chr1	59667800	59671599
chr1	59684400	59686999
chr1	59702000	59705199
chr1	59715600	59717599
chr1	59718000	59719999
chr1	59762000	59768599
chr1	59770200	59771999
chr1	59773600	59776199
chr1	59776600	59778199
chr1	59786400	59787399
chr1	59788800	59789999
chr1	59791000	59792799
chr1	59801800	59805999
chr1	59806600	59808199
chr1	59808800	59810199
chr1	59829800	59830399
chr1	59832800	59834399
chr1	59842400	59843199
chr1	59856200	59857199
chr1	59871000	59871999
chr1	59886200	59887199
chr1	59911400	59911999
chr1	59912400	59916999
chr1	59917000	59920399
chr1	59926000	59927599
chr1	59928200	59928799
chr1	59931600	59932999
chr1	59936400	59936999
chr1	59939200	59940999
chr1	59941600	59942799
chr1	59944600	59946399
chr1	59967800	59970599
chr1	59980400	59981399
chr1	59983800	59986999
chr1	60000200	60000999
chr1	60073000	60077199
chr1	60096600	60100799
chr1	60101400	60104199
chr1	60105000	60105999
chr1	60126800	60127999
chr1	60129200	60131199
chr1	60154400	60155799
chr1	60178200	60182999
chr1	60183400	60183999
chr1	60185400	60187799
chr1	60189600	60191199
chr1	60198600	60199599
chr1	60203800	60204799
chr1	60212400	60214399
chr1	60220400	60223199
chr1	60263800	60264399
chr1	60266600	60267599
chr1	60271600	60276799
chr1	60300000	60301399
chr1	60302200	60304799
chr1	60342200	60344399
chr1	60406600	60413199
chr1	60413600	60417799
chr1	60421000	60421999
chr1	60424000	60424799
chr1	60425400	60426999
chr1	60427400	60428999
chr1	60429400	60430399
chr1	60432000	60433599
chr1	60462800	60463999
chr1	60477200	60480399
chr1	60481400	60482799
chr1	60510000	60511999
chr1	60524200	60524999
chr1	60537200	60539599
chr1	60540400	60542399
chr1	60542800	60544399
chr1	60552600	60553799
chr1	60554200	60555199
chr1	60557000	60558599
chr1	60559200	60560399
chr1	60560800	60561799
chr1	60562400	60573999
chr1	60579200	60580799
chr1	60588600	60590199
chr1	60667800	60668599
chr1	61227800	61230399
chr1	61266000	61266799
chr1	62703000	62703799
chr1	62983600	62986399
chr1	63054400	63055599
chr1	63076200	63078599
chr1	63087200	63091199
chr1	63091600	63092799
chr1	63093400	63095199
chr1	63096200	63096799
chr1	63100200	63100999
chr1	63105800	63117399
chr1	63118800	63120199
chr1	63128600	63129799
chr1	63130200	63130999
chr1	63145200	63147599
chr1	63166400	63167599
chr1	63171000	63172599
chr1	63175000	63177999
chr1	63273800	63274199
chr1	63668200	63668999
chr1	63729800	63731399
chr1	63753000	63755999
chr1	64078000	64079399
chr1	64105600	64106799
chr1	64117600	64123399
chr1	64445600	64446799
chr1	64530400	64558599
chr1	64559200	64563799
chr1	64564000	64566999
chr1	64567600	64572799
chr1	64573200	64574799
chr1	64575400	64579799
chr1	64580400	64581599
chr1	64588600	64589399
chr1	64595000	64598799
chr1	64605600	64606599
chr1	64615000	64619399
chr1	64620800	64623599
chr1	64690200	64690599
chr1	64691000	64694199
chr1	64694600	64695399
chr1	64696400	64699199
chr1	64699800	64700799
chr1	64704000	64704799
chr1	64707800	64708799
chr1	64712200	64721599
chr1	64725800	64728199
chr1	64728400	64730399
chr1	64730800	64741199
chr1	64742600	64743799
chr1	64761600	64765399
chr1	64779200	64780999
chr1	64785200	64785799
chr1	64787200	64793399
chr1	64795000	64796399
chr1	64797000	64797799
chr1	64802000	64806599
chr1	64806800	64807999
chr1	64808400	64810199
chr1	64813400	64814199
chr1	64820000	64821999
chr1	64823200	64823799
chr1	64829800	64830199
chr1	64830600	64831799
chr1	64834600	64836199
chr1	64837200	64838799
chr1	64839200	64856199
chr1	64856800	64861399
chr1	64861800	64863799
chr1	64864200	64869199
chr1	64873200	64900399
chr1	64902200	64903799
chr1	64904600	64908199
chr1	64908600	64911599
chr1	64912200	64927999
chr1	64929200	64930999
chr1	64931400	64954199
chr1	64955400	64958199
chr1	64973200	64978999
chr1	64979000	64979599
chr1	64981600	64983399
chr1	64984600	64986399
chr1	65034000	65036199
chr1	65109600	65116199
chr1	65121800	65123599
chr1	65169800	65170599
chr1	65171200	65182399
chr1	65182800	65183999
chr1	65184400	65189799
chr1	65193200	65196199
chr1	65197800	65199199
chr1	65213000	65214199
chr1	66114800	66116399
chr1	66172000	66180199
chr1	66187200	66188599
chr1	66200600	66202399
chr1	66216000	66217399
chr1	66220000	66224199
chr1	66226600	66228999
chr1	66235200	66237999
chr1	66247800	66249199
chr1	66250400	66252799
chr1	66262400	66264799
chr1	66265600	66266599
chr1	66279400	66281599
chr1	66282400	66282799
chr1	66285200	66286399
chr1	66294400	66295599
chr1	66298600	66303999
chr1	66306800	66311399
chr1	66312800	66313799
chr1	66314200	66315999
chr1	66316000	66317199
chr1	66317400	66325399
chr1	66326000	66383199
chr1	66383600	66387399
chr1	66388200	66391599
chr1	66392600	66393799
chr1	66394200	66396999
chr1	66397600	66398599
chr1	66399000	66405399
chr1	66405800	66408199
chr1	66417200	66419199
chr1	66429800	66434199
chr1	66434600	66435399
chr1	66437800	66440999
chr1	66442400	66446199
chr1	66447200	66448399
chr1	66448800	66451599
chr1	66452600	66453799
chr1	66466400	66474399
chr1	66480400	66483399
chr1	66495200	66495799
chr1	66497000	66497999
chr1	66498800	66502599
chr1	66554000	66556599
chr1	66629400	66630799
chr1	66631000	66638999
chr1	66644000	66644999
chr1	66645400	66646999
chr1	66654000	66655799
chr1	66673600	66674799
chr1	66683000	66683799
chr1	66684400	66688999
chr1	66689400	66691399
chr1	66691600	66693399
chr1	66700200	66704399
chr1	66717000	66718399
chr1	66719600	66720199
chr1	66721200	66722399
chr1	66726800	66728199
chr1	66745600	66749199
chr1	66749600	66752799
chr1	66759400	66760599
chr1	66761400	66763599
chr1	66764000	66764599
chr1	66764800	66765399
chr1	66766200	66768599
chr1	66769000	66771599
chr1	66774600	66792999
chr1	66796600	66797199
chr1	66797600	66801599
chr1	66802200	66805999
chr1	66806400	66809199
chr1	66809200	66823399
chr1	66824200	66824999
chr1	66826400	66834999
chr1	66835600	66836799
chr1	66837800	66840399
chr1	67025800	67028599
chr1	67029000	67030999
chr1	67035400	67039599
chr1	69591600	69592799
chr1	69628800	69629399
chr1	69629600	69631399
chr1	69631800	69634999
chr1	69638800	69639599
chr1	69643200	69644599
chr1	69653200	69655199
chr1	69680800	69681599
chr1	69682000	69687199
chr1	69687600	69690199
chr1	71102000	71103799
chr1	71556000	71558399
chr1	71565400	71567399
chr1	71946000	71947399
chr1	72123000	72124599
chr1	72134000	72137799
chr1	72140000	72141199
chr1	72152400	72154599
chr1	72165800	72168999
chr1	72169800	72190399
chr1	72191200	72192199
chr1	72192600	72213199
chr1	72213400	72225999
chr1	72226400	72228799
chr1	72229200	72229799
chr1	72230000	72231799
chr1	72232800	72233999
chr1	72234400	72238799
chr1	72239800	72240999
chr1	72242200	72246599
chr1	72249800	72250999
chr1	72251600	72252399
chr1	72253800	72261399
chr1	72282200	72283199
chr1	72283600	72285599
chr1	72305400	72309799
chr1	72315600	72317199
chr1	72320400	72321799
chr1	72350800	72351399
chr1	72455600	72456999
chr1	72489600	72491599
chr1	72503600	72506199
chr1	72536000	72537399
chr1	72582400	72584999
chr1	72620400	72622199
chr1	72640600	72641599
chr1	72710400	72712399
chr1	72715600	72719199
chr1	72720000	72723599
chr1	72735200	72752399
chr1	72753000	72754799
chr1	72755400	72757599
chr1	72759600	72762399
chr1	72764200	72766599
chr1	72779000	72780999
chr1	72783200	72786799
chr1	72790400	72792999
chr1	72799400	72800199
chr1	72805600	72806999
chr1	72821600	72822399
chr1	72822800	72828399
chr1	72832400	72833599
chr1	72849000	72850399
chr1	72854200	72854999
chr1	73051200	73056799
chr1	73363000	73363999
chr1	73824200	73827399
chr1	74108200	74109799
chr1	74110400	74112599
chr1	74204000	74205399
chr1	74235000	74238799
chr1	74239200	74241799
chr1	74243000	74245599
chr1	74247600	74250399
chr1	74255400	74257799
chr1	74283600	74286199
chr1	74292200	74300799
chr1	74302200	74306199
chr1	74307200	74307799
chr1	74308200	74310199
chr1	74312800	74314199
chr1	74316000	74317599
chr1	74317800	74318199
chr1	74325600	74326399
chr1	74328600	74340799
chr1	74342400	74344599
chr1	74355000	74356799
chr1	74366400	74368799
chr1	74375400	74377399
chr1	74379200	74380799
chr1	74384400	74395599
chr1	74396000	74399799
chr1	74400400	74401599
chr1	74408400	74409999
chr1	74411000	74413199
chr1	74413600	74416599
chr1	74417400	74420799
chr1	74422400	74423999
chr1	74425200	74442799
chr1	74444200	74447599
chr1	74447600	74449399
chr1	74450600	74451399
chr1	74451800	74453399
chr1	74453800	74454799
chr1	74458400	74459799
chr1	74468200	74469199
chr1	74480000	74481999
chr1	74492000	74492799
chr1	74504800	74511199
chr1	74511200	74511999
chr1	74542200	74543599
chr1	74550600	74552399
chr1	74585000	74589199
chr1	74600800	74602799
chr1	74661200	74663799
chr1	74664600	74667399
chr1	74667800	74668799
chr1	74669400	74670399
chr1	74671600	74673199
chr1	74676200	74678199
chr1	74705000	74706399
chr1	74713000	74714199
chr1	74771000	74771599
chr1	74772000	74772599
chr1	74773000	74774799
chr1	74787200	74788999
chr1	74789600	74792399
chr1	74793600	74795799
chr1	74796200	74798599
chr1	74801800	74810199
chr1	74814000	74818999
chr1	74819400	74822599
chr1	74822800	74823599
chr1	74824000	74834199
chr1	74834600	74863199
chr1	74865400	74867199
chr1	74869600	74870799
chr1	74872400	74875999
chr1	74878000	74879799
chr1	74880200	74884999
chr1	74892200	74893999
chr1	74897200	74898599
chr1	75012200	75013799
chr1	75043400	75044199
chr1	75051200	75052599
chr1	75122800	75130799
chr1	75131600	75134399
chr1	75135000	75136799
chr1	75138400	75145799
chr1	75146200	75148199
chr1	75149600	75151999
chr1	75152400	75153199
chr1	75153600	75156599
chr1	75167400	75170399
chr1	75171400	75172399
chr1	75172400	75174999
chr1	75178800	75180799
chr1	75189600	75194199
chr1	75196200	75198199
chr1	75209800	75211799
chr1	75214400	75215999
chr1	75216400	75221199
chr1	75233200	75241999
chr1	75244000	75249999
chr1	75250600	75253199
chr1	75253800	75255199
chr1	75261200	75265199
chr1	75313800	75317599
chr1	75318000	75319199
chr1	75343400	75348399
chr1	75369400	75370399
chr1	75387200	75387999
chr1	75398800	75401799
chr1	75403200	75404199
chr1	75404600	75409399
chr1	75409800	75410799
chr1	75422800	75423799
chr1	75435600	75437199
chr1	75442000	75452199
chr1	75452600	75455399
chr1	75455600	75459999
chr1	75462600	75466399
chr1	75467000	75468799
chr1	75476600	75481199
chr1	75486200	75488999
chr1	75494600	75495599
chr1	75504600	75506399
chr1	75519800	75522999
chr1	75544800	75546999
chr1	75558200	75560599
chr1	75997800	75999599
chr1	76000600	76001799
chr1	76017600	76019599
chr1	76020600	76022799
chr1	76025200	76027599
chr1	76028000	76029599
chr1	76030400	76033399
chr1	76033800	76036999
chr1	76038200	76040599
chr1	76041000	76042599
chr1	76043200	76046599
chr1	76053200	76054999
chr1	76060600	76062799
chr1	76063400	76069599
chr1	76070000	76073799
chr1	76074000	76076999
chr1	76077400	76079599
chr1	76080800	76085199
chr1	76085600	76088399
chr1	76088800	76094199
chr1	76094600	76096599
chr1	76097000	76124399
chr1	76127400	76134799
chr1	76136000	76140399
chr1	76140600	76143999
chr1	76144400	76146999
chr1	76147400	76148199
chr1	76148600	76149999
chr1	76150600	76173599
chr1	76179600	76184999
chr1	76187200	76188599
chr1	76190000	76192799
chr1	76200200	76202799
chr1	76204800	76205999
chr1	76212600	76214399
chr1	76214800	76216199
chr1	76216600	76217799
chr1	76220200	76221199
chr1	76222800	76223599
chr1	76228600	76229799
chr1	76242800	76251199
chr1	76260800	76262399
chr1	76264400	76266999
chr1	76269400	76271199
chr1	76275200	76277199
chr1	76279000	76280399
chr1	76319400	76321599
chr1	76327600	76329999
chr1	76336600	76337999
chr1	76342200	76343599
chr1	76344400	76345599
chr1	76360600	76362199
chr1	76366800	76368599
chr1	76372000	76378799
chr1	76385000	76385599
chr1	76389600	76394999
chr1	76396600	76410599
chr1	76415400	76416399
chr1	76417000	76418599
chr1	76421200	76422399
chr1	76425000	76426599
chr1	76427400	76435999
chr1	76436800	76438399
chr1	76439200	76440199
chr1	76441400	76446399
chr1	76446600	76457599
chr1	76458000	76459799
chr1	76466600	76469999
chr1	76473800	76475199
chr1	76475600	76476999
chr1	76477400	76478399
chr1	76481000	76481999
chr1	76483800	76484999
chr1	76486600	76492599
chr1	76494400	76496399
chr1	76499200	76500999
chr1	76504400	76506599
chr1	76512800	76513799
chr1	76528400	76530199
chr1	76530800	76532399
chr1	76533400	76538599
chr1	76540000	76541599
chr1	76897000	76897599
chr1	77082800	77084199
chr1	77512400	77513999
chr1	77646200	77647399
chr1	77648000	77650199
chr1	77652800	77667599
chr1	77672000	77673999
chr1	77677200	77678199
chr1	77688000	77688999
chr1	77708000	77709399
chr1	78483800	78484999
chr1	78487200	78491599
chr1	78566800	78568599
chr1	78652600	78653999
chr1	78654400	78659799
chr1	78660000	78661799
chr1	78662400	78663799
chr1	79439000	79440399
chr1	79671400	79672399
chr1	79731200	79731999
chr1	79745800	79746999
chr1	79754400	79756199
chr1	79756600	79763799
chr1	79775400	79776999
chr1	80181200	80182199
chr1	80206800	80210799
chr1	80249200	80249999
chr1	80250600	80252799
chr1	80253200	80260999
chr1	80290200	80299599
chr1	80300000	80303199
chr1	80303800	80305399
chr1	80305400	80305999
chr1	80307000	80309599
chr1	80311400	80313999
chr1	80314400	80317199
chr1	80319800	80322199
chr1	80322800	80341999
chr1	80343200	80343999
chr1	80346800	80347799
chr1	80360400	80360999
chr1	80369000	80372199
chr1	80374200	80381599
chr1	80382600	80385599
chr1	80390000	80392599
chr1	80393400	80394799
chr1	80396600	80398599
chr1	80400200	80425599
chr1	80426200	80430799
chr1	80431800	80435799
chr1	80437600	80442799
chr1	80443800	80450999
chr1	80453600	80454399
chr1	80456600	80457599
chr1	80458000	80458399
chr1	80459200	80460199
chr1	80460800	80462199
chr1	80466200	80467599
chr1	80468400	80470199
chr1	80474400	80476599
chr1	80483800	80484799
chr1	80486200	80487799
chr1	80488000	80488799
chr1	80489200	80492799
chr1	80494000	80495199
chr1	80497600	80498399
chr1	80500000	80500999
chr1	80501600	80504599
chr1	80505000	80506399
chr1	80507800	80514399
chr1	82100200	82100799
chr1	82198800	82200999
chr1	82282200	82284999
chr1	82285800	82287799
chr1	82289800	82293799
chr1	82315200	82317799
chr1	82324000	82325199
chr1	82410200	82411199
chr1	82432800	82433599
chr1	82644200	82645399
chr1	82669000	82670199
chr1	82672200	82674599
chr1	82681400	82684399
chr1	82685200	82695399
chr1	82695800	82696599
chr1	82722400	82723799
chr1	82724400	82726799
chr1	82733400	82734599
chr1	82735600	82740199
chr1	82740600	82753599
chr1	82754000	82756399
chr1	82756800	82758599
chr1	82815600	82816599
chr1	82838800	82841399
chr1	82842600	82844199
chr1	82844400	82845599
chr1	82851400	82853599
chr1	82857600	82859399
chr1	82867600	82868999
chr1	82905000	82907799
chr1	83345600	83346399
chr1	83406600	83407599
chr1	84056000	84057399
chr1	84204600	84206999
chr1	84220600	84223399
chr1	84282800	84287599
chr1	84288200	84290599
chr1	84368200	84369199
chr1	84381400	84383799
chr1	84385400	84388599
chr1	84401000	84406399
chr1	84406800	84407799
chr1	84409200	84410399
chr1	84411200	84425599
chr1	84426400	84429799
chr1	84431200	84432599
chr1	84709400	84710599
chr1	84748200	84748799
chr1	84791400	84792199
chr1	84797600	84799599
chr1	84800800	84802199
chr1	84803800	84806199
chr1	84808600	84809599
chr1	84812200	84813999
chr1	84822000	84825799
chr1	84826200	84827199
chr1	84828600	84830199
chr1	84830800	84831999
chr1	84832200	84834999
chr1	84836000	84841799
chr1	84843800	84854399
chr1	84854600	84857399
chr1	84858800	84860199
chr1	84860400	84865199
chr1	84866400	84870399
chr1	84871600	84872599
chr1	84877600	84878399
chr1	84882800	84884399
chr1	84888200	84889799
chr1	85750400	85753199
chr1	85792600	85796399
chr1	85797800	85798799
chr1	85800000	85801399
chr1	85802000	85803199
chr1	85803200	85803999
chr1	85806600	85809199
chr1	85809600	85811399
chr1	85813000	85814199
chr1	85816600	85817999
chr1	85823000	85823999
chr1	85837600	85841799
chr1	85842600	85844599
chr1	85893800	85896599
chr1	85897200	85899399
chr1	85899800	85902399
chr1	86058800	86060799
chr1	86062800	86066799
chr1	86067800	86071599
chr1	86109200	86109799
chr1	86111400	86112999
chr1	86126800	86127599
chr1	86137800	86145399
chr1	86153000	86158199
chr1	86165600	86168199
chr1	86178200	86179799
chr1	86180000	86182799
chr1	86186200	86188799
chr1	86189800	86191399
chr1	86203400	86204399
chr1	86205600	86206999
chr1	86208600	86218799
chr1	86224600	86225999
chr1	86234000	86234399
chr1	86263200	86265399
chr1	86268800	86270199
chr1	86339200	86340199
chr1	86342600	86344199
chr1	86349000	86349399
chr1	86358000	86360799
chr1	86415400	86420599
chr1	86423800	86425599
chr1	86429200	86431799
chr1	86432400	86444799
chr1	86459000	86460799
chr1	86464400	86465599
chr1	86471800	86474199
chr1	86474600	86476799
chr1	86486200	86489199
chr1	86489800	86492999
chr1	86497000	86509999
chr1	86510400	86512799
chr1	86518400	86520999
chr1	86521600	86529999
chr1	86530600	86539599
chr1	86540000	86540599
chr1	86541200	86541599
chr1	86542000	86545399
chr1	86545800	86564599
chr1	86565000	86583399
chr1	86586400	86587799
chr1	86623400	86624199
chr1	86703000	86705799
chr1	86717600	86720399
chr1	86723200	86724199
chr1	86726400	86728599
chr1	86740400	86742199
chr1	86781200	86782799
chr1	86844200	86844999
chr1	86966600	86968799
chr1	86973400	86974199
chr1	87032400	87034599
chr1	87042400	87042799
chr1	87168400	87170999
chr1	87183000	87184599
chr1	87213000	87215399
chr1	87216200	87217999
chr1	87228600	87232199
chr1	87291400	87293199
chr1	87326200	87329199
chr1	87330800	87331999
chr1	87338400	87338999
chr1	87339400	87340999
chr1	87342600	87343599
chr1	87344000	87346199
chr1	87348200	87348799
chr1	87352800	87354599
chr1	87362000	87363399
chr1	87378800	87379999
chr1	87380600	87381999
chr1	87382400	87387399
chr1	87392400	87396199
chr1	87397800	87399999
chr1	87409800	87414599
chr1	87415200	87419999
chr1	87422200	87439399
chr1	87439800	87441199
chr1	87441800	87442999
chr1	87443400	87445599
chr1	87445800	87448199
chr1	87458200	87459199
chr1	87467200	87468799
chr1	87471000	87473199
chr1	87485600	87487799
chr1	87493800	87495599
chr1	87553000	87554599
chr1	87560400	87561999
chr1	87565800	87566999
chr1	87567400	87569199
chr1	87573000	87575599
chr1	87580400	87584399
chr1	87585800	87586999
chr1	87588000	87589999
chr1	87604400	87606799
chr1	87607200	87609599
chr1	87614200	87615799
chr1	87620400	87623599
chr1	87624000	87625799
chr1	87636000	87638199
chr1	87639600	87640399
chr1	87640800	87644199
chr1	87645200	87647599
chr1	87648800	87650999
chr1	87651600	87653999
chr1	87655800	87663999
chr1	87664200	87673199
chr1	87673600	87682399
chr1	87682800	87688399
chr1	87688800	87690599
chr1	87691000	87694399
chr1	87695000	87695799
chr1	87696400	87731199
chr1	87732600	87733999
chr1	87734200	87738999
chr1	87739400	87741399
chr1	87748000	87749999
chr1	87750400	87751599
chr1	87751600	87753399
chr1	87754600	87788399
chr1	87788800	87818999
chr1	87819400	87820199
chr1	87820800	87822199
chr1	87822800	87824799
chr1	87825200	87827599
chr1	87829200	87830599
chr1	87831600	87832599
chr1	87833200	87834599
chr1	87839400	87841599
chr1	87845000	87867999
chr1	87869800	87872399
chr1	87872600	87876599
chr1	87876800	87879399
chr1	87879600	87882399
chr1	87889800	87893799
chr1	87894600	87895799
chr1	87896200	87898599
chr1	87906200	87909799
chr1	87911200	87914399
chr1	87921800	87923399
chr1	87927200	87929199
chr1	87929400	87930599
chr1	87934600	87938199
chr1	87938800	87939999
chr1	87975200	87976599
chr1	87987200	87988199
chr1	87989400	87990999
chr1	88006000	88009199
chr1	88274800	88280999
chr1	88968800	88969799
chr1	89069400	89069999
chr1	89070400	89074199
chr1	89087800	89091799
chr1	89093600	89095799
chr1	89117000	89118199
chr1	89182000	89186799
chr1	89187200	89192399
chr1	89447000	89450599
chr1	89453600	89457199
chr1	89461200	89463999
chr1	89464400	89466399
chr1	89466800	89467799
chr1	89471200	89472799
chr1	89480200	89481999
chr1	89486800	89489999
chr1	89490600	89491599
chr1	89497800	89499599
chr1	89500200	89501599
chr1	89503400	89505999
chr1	89506400	89507399
chr1	89519400	89522199
chr1	89522600	89523999
chr1	89527600	89528999
chr1	89531000	89532199
chr1	89535600	89541399
chr1	89550000	89551599
chr1	89558000	89559799
chr1	89564800	89579999
chr1	89581000	89589199
chr1	89590800	89595799
chr1	89596200	89604999
chr1	89605400	89607599
chr1	89702800	89704199
chr1	89723000	89724999
chr1	89748800	89751799
chr1	89848400	89851399
chr1	89859000	89861399
chr1	89861800	89864199
chr1	89865200	89866999
chr1	89868600	89871199
chr1	89871600	89873399
chr1	89873800	89904599
chr1	89917800	89918999
chr1	89921600	89923999
chr1	90044400	90045799
chr1	90602800	90604199
chr1	90732800	90735799
chr1	91012200	91013599
chr1	91249600	91249999
chr1	91250400	91252399
chr1	91256600	91259599
chr1	91268800	91269599
chr1	91297600	91299799
chr1	91350000	91351799
chr1	91365800	91367399
chr1	91396800	91399599
chr1	91410200	91415799
chr1	91454400	91459199
chr1	91459600	91460999
chr1	91463800	91465599
chr1	91493000	91496599
chr1	91539400	91541799
chr1	91542200	91543599
chr1	91872400	91872999
chr1	92005800	92006199
chr1	92014200	92017199
chr1	92039000	92039799
chr1	92041000	92042599
chr1	92051800	92052799
chr1	92064000	92065799
chr1	92070000	92070599
chr1	92072800	92077399
chr1	92099400	92101199
chr1	92107400	92108999
chr1	92111200	92115799
chr1	92115800	92116799
chr1	92117000	92118399
chr1	92118600	92119999
chr1	92135200	92138199
chr1	92141600	92143199
chr1	92143600	92145399
chr1	92153200	92154199
chr1	92158400	92159799
chr1	92163200	92164799
chr1	92165800	92170199
chr1	92170400	92173599
chr1	92174000	92175599
chr1	92176000	92179799
chr1	92180600	92181999
chr1	92224200	92225999
chr1	92436000	92438999
chr1	92470400	92470999
chr1	92471000	92475199
chr1	92640200	92645399
chr1	92645800	92647199
chr1	92647600	92649199
chr1	92676000	92678999
chr1	92711200	92712599
chr1	92713600	92715999
chr1	92737200	92738199
chr1	92830400	92834999
chr1	92848400	92849399
chr1	92850600	92851599
chr1	92901800	92903999
chr1	92906000	92908999
chr1	92909400	92913799
chr1	92921200	92922799
chr1	92929800	92931399
chr1	92933200	92936599
chr1	92956400	92957999
chr1	93015000	93015799
chr1	93016200	93018799
chr1	93024800	93027799
chr1	93029800	93036199
chr1	93046200	93047999
chr1	93048800	93050399
chr1	93068400	93069799
chr1	93071600	93072399
chr1	93073200	93074799
chr1	93079400	93086399
chr1	93088800	93090999
chr1	93092200	93094799
chr1	93095200	93103999
chr1	93105200	93106199
chr1	93113800	93115799
chr1	93127600	93129799
chr1	93205400	93206799
chr1	93211600	93214999
chr1	93223200	93224199
chr1	93227200	93228999
chr1	93234800	93236599
chr1	93290600	93291999
chr1	93292400	93294399
chr1	93297200	93303399
chr1	93305200	93306599
chr1	93342400	93344399
chr1	93429400	93433199
chr1	93440800	93441599
chr1	93442600	93448399
chr1	93460000	93464199
chr1	93465800	93469799
chr1	93475600	93476599
chr1	93477000	93481199
chr1	93484400	93486199
chr1	93487600	93488599
chr1	93511200	93514199
chr1	93514600	93516999
chr1	93517800	93523799
chr1	93524200	93527799
chr1	93543200	93549199
chr1	93549600	93550199
chr1	93619800	93622999
chr1	93630400	93631799
chr1	93632600	93637199
chr1	93649400	93651399
chr1	93653600	93655199
chr1	93665000	93673999
chr1	93674600	93676199
chr1	93676800	93678199
chr1	93678600	93680799
chr1	93684600	93686999
chr1	93720600	93735199
chr1	93736000	93741199
chr1	93741600	93743399
chr1	93745000	93748199
chr1	93750800	93751599
chr1	93752200	93761199
chr1	93761400	93762599
chr1	93764800	93766799
chr1	93774800	93778799
chr1	93800800	93806999
chr1	93822200	93827199
chr1	94034400	94036399
chr1	94080000	94082399
chr1	94082800	94084999
chr1	94085400	94086999
chr1	94087800	94090199
chr1	94090400	94092999
chr1	94138400	94139599
chr1	95160800	95161599
chr1	95312200	95319199
chr1	95319800	95321599
chr1	95322200	95323399
chr1	95341400	95342999
chr1	96871800	96872799
chr1	97552600	97553999
chr1	97570400	97571399
chr1	97580400	97581399
chr1	97583800	97584799
chr1	97587400	97591199
chr1	97593600	97594999
chr1	97597600	97601599
chr1	97603800	97606199
chr1	97607000	97612199
chr1	97613200	97619999
chr1	97620400	97621199
chr1	97621600	97624999
chr1	97625400	97664999
chr1	97667800	97668999
chr1	97687000	97688199
chr1	97698400	97699599
chr1	97736800	97737599
chr1	97768200	97771399
chr1	97772000	97772999
chr1	97775600	97776999
chr1	97976200	97977399
chr1	98015200	98016599
chr1	104763200	104764999
chr1	104901400	104902399
chr1	104910000	104911799
chr1	104912200	104913799
chr1	104916000	104921399
chr1	104923800	104928199
chr1	104929600	104931199
chr1	104937000	104940599
chr1	104942000	104949199
chr1	104949600	104951399
chr1	104951800	104962599
chr1	104969600	104972399
chr1	104973800	104974999
chr1	104975800	104981799
chr1	104983200	104986199
chr1	104986400	104987799
chr1	105605800	105606199
chr1	105609400	105609799
chr1	105623800	105625399
chr1	105660800	105669399
chr1	105669800	105670799
chr1	105672600	105673799
chr1	105674200	105674999
chr1	105676800	105683799
chr1	105696200	105697399
chr1	105715600	105718599
chr1	105756000	105757999
chr1	105986800	105988999
chr1	105989400	106002399
chr1	106002400	106010399
chr1	106011800	106013599
chr1	106034200	106036999
chr1	106058800	106060199
chr1	106063800	106066399
chr1	106071800	106072599
chr1	106074200	106076199
chr1	106156800	106158799
chr1	106167600	106168599
chr1	106169000	106181599
chr1	106182000	106192399
chr1	106192600	106195799
chr1	106196600	106205999
chr1	106206800	106210999
chr1	106214000	106215599
chr1	106218000	106223399
chr1	106225800	106226599
chr1	106229400	106232799
chr1	106236600	106237999
chr1	106239000	106244199
chr1	106260600	106263199
chr1	106265600	106268399
chr1	106269400	106276199
chr1	106276600	106278799
chr1	106279200	106280999
chr1	106289200	106290399
chr1	106305600	106308399
chr1	106313600	106315799
chr1	106316200	106318999
chr1	106331000	106333199
chr1	106353800	106354799
chr1	106375400	106376799
chr1	106382800	106384799
chr1	106389200	106390199
chr1	106476600	106479599
chr1	106608000	106609999
chr1	106618400	106619599
chr1	106629000	106631199
chr1	106649400	106650999
chr1	106654600	106656599
chr1	106658200	106659599
chr1	106661600	106667999
chr1	106676400	106677799
chr1	106679600	106684399
chr1	106687000	106703799
chr1	106704200	106714199
chr1	106714600	106715799
chr1	106716400	106717799
chr1	106718200	106720199
chr1	106721000	106722999
chr1	106734200	106754399
chr1	106754800	106763399
chr1	106767200	106768999
chr1	106774400	106777399
chr1	106795400	106797599
chr1	111862800	111865399
chr1	115931200	115931999
chr1	117086800	117087399
chr1	118310200	118312599
chr1	118320200	118322599
chr1	118354600	118355199
chr1	118387600	118391599
chr1	118392000	118393399
chr1	118393800	118395399
chr1	118396000	118397199
chr1	118398600	118400199
chr1	118404800	118405599
chr1	118406200	118414799
chr1	118415200	118417799
chr1	118418200	118419599
chr1	118419600	118425999
chr1	118427000	118434399
chr1	118434800	118437799
chr1	118438200	118462599
chr1	118466400	118467599
chr1	118469400	118471199
chr1	118473400	118489599
chr1	118492200	118497199
chr1	118510400	118511399
chr1	118522000	118523399
chr1	118553000	118553999
chr1	118560200	118561799
chr1	118567400	118568999
chr1	118577200	118577999
chr1	118589000	118590199
chr1	118627600	118628599
chr1	118630000	118630999
chr1	119238200	119238999
chr1	119297800	119298999
chr1	119503400	119505999
chr1	119508600	119510599
chr1	119517800	119524599
chr1	119524600	119527199
chr1	119527600	119528599
chr1	119551800	119553199
chr1	119553600	119553999
chr1	119555000	119556199
chr1	119557600	119559399
chr1	119591600	119592399
chr1	119593000	119598199
chr1	119598400	119598999
chr1	119599200	119601799
chr1	119603800	119605799
chr1	119609200	119613799
chr1	119615000	119631799
chr1	119632000	119632599
chr1	119634000	119635799
chr1	119636200	119653599
chr1	119654200	119655399
chr1	119655800	119656999
chr1	119660600	119661799
chr1	119671200	119672199
chr1	119676000	119677399
chr1	119678600	119682399
chr1	119682800	119683799
chr1	119713600	119713999
chr1	119726600	119728199
chr1	119760200	119762199
chr1	119774400	119775599
chr1	119776600	119777599
chr1	119781000	119783799
chr1	119790000	119791799
chr1	119798600	119800599
chr1	119802000	119803399
chr1	119804400	119806199
chr1	119809000	119810399
chr1	119814800	119816199
chr1	119817800	119818799
chr1	119819200	119820399
chr1	119821800	119822599
chr1	119823200	119826399
chr1	119827000	119827799
chr1	119827800	119829199
chr1	119830200	119831399
chr1	119832600	119840199
chr1	119893000	119894199
chr1	119894800	119900199
chr1	119900600	119908799
chr1	119911600	119914599
chr1	120119000	120122999
chr1	120185600	120186799
chr1	120245600	120249399
chr1	120264200	120265799
chr1	120961000	120962599
chr1	121314000	121317399
chr1	121320000	121324599
chr1	121326200	121330399
chr1	121334400	121336999
chr1	121337400	121341599
chr1	121430200	121433399
chr1	121448400	121449799
chr1	121463800	121467799
chr1	121470200	121472199
chr1	121566600	121568399
chr1	124929200	124933799
chr1	124954800	124955599
chr1	124979000	124980999
chr1	124984200	124985399
chr1	125010200	125011199
chr1	125022600	125024199
chr1	125027200	125030599
chr1	125031000	125031999
chr1	125033800	125034399
chr1	125038600	125040799
chr1	125041400	125042999
chr1	125062200	125063799
chr1	125066000	125067199
chr1	125070400	125073799
chr1	125074200	125075199
chr1	125075200	125077199
chr1	125078400	125079599
chr1	125081000	125083799
chr1	125085600	125087199
chr1	125087600	125089199
chr1	125097200	125113599
chr1	125117800	125122599
chr1	125123000	125127799
chr1	125128400	125129199
chr1	125131400	125131999
chr1	125144800	125146399
chr1	125147000	125150599
chr1	125151000	125152999
[truncated: 60,943 more rows]

## Sheet: B) H3K4me1
chr1	3007400	3007999
chr1	3196800	3197599
chr1	3223200	3224599
chr1	3662600	3663999
chr1	3669800	3671399
chr1	3672000	3672599
chr1	3794000	3794599
chr1	3934000	3935599
chr1	3937000	3938799
chr1	3991600	3992799
chr1	4059400	4059999
chr1	4169200	4170799
chr1	4296800	4298399
chr1	4325000	4329599
chr1	4332000	4335799
chr1	4341400	4352799
chr1	4361200	4372599
chr1	4376800	4378999
chr1	4379400	4380599
chr1	4381200	4381999
chr1	4382400	4382999
chr1	4383400	4395399
chr1	4401200	4403599
chr1	4404000	4409999
chr1	4410400	4413399
chr1	4413800	4418799
chr1	4418800	4421799
chr1	4422200	4423399
chr1	4491200	4491999
chr1	4492600	4494599
chr1	4496000	4498199
chr1	4569800	4572599
chr1	4768400	4770799
chr1	4777200	4778999
chr1	4779800	4780999
chr1	4782200	4785199
chr1	4786200	4786999
chr1	4800600	4804599
chr1	4806600	4807599
chr1	4808400	4812199
chr1	4813400	4816399
chr1	4818400	4824999
chr1	4825400	4828599
chr1	4829200	4834799
chr1	4855400	4857199
chr1	4858600	4866399
chr1	4868800	4870799
chr1	4873600	4877399
chr1	4884600	4886399
chr1	4887800	4889599
chr1	4904000	4910399
chr1	4913200	4916199
chr1	4920200	4920999
chr1	4925000	4930999
chr1	4934400	4936199
chr1	4937000	4944199
chr1	4944600	4947199
chr1	4954000	4957999
chr1	4958800	4972799
chr1	4974400	4978599
chr1	4989800	4991799
chr1	4996200	4997799
chr1	5000200	5003799
chr1	5004400	5005199
chr1	5012400	5013799
chr1	5014200	5034799
chr1	5051200	5052799
chr1	5053200	5056599
chr1	5062600	5066799
chr1	5067200	5068799
chr1	5070000	5071399
chr1	5082600	5082999
chr1	5083800	5087799
chr1	5119600	5121199
chr1	5587400	5589199
chr1	5916200	5917999
chr1	6160800	6162199
chr1	6180400	6181799
chr1	6204000	6207599
chr1	6209600	6213999
chr1	6215400	6227199
chr1	6281800	6283199
chr1	6358400	6359599
chr1	6729000	6730199
chr1	6733600	6735399
chr1	6751800	6752799
chr1	6760200	6761799
chr1	7086600	7088399
chr1	7089800	7092399
chr1	7094600	7099999
chr1	7102400	7114799
chr1	7115600	7116999
chr1	7117800	7118799
chr1	7120600	7122999
chr1	7132400	7134399
chr1	7136400	7139799
chr1	7141000	7142799
chr1	7143000	7144999
chr1	7167800	7169999
chr1	7205800	7206999
chr1	7853600	7855199
chr1	8262600	8263999
chr1	8490200	8491799
chr1	8496000	8496799
chr1	9298200	9300999
chr1	9546800	9549799
chr1	9600600	9602799
chr1	9626400	9627799
chr1	9648600	9649599
chr1	9658400	9659799
chr1	9664200	9666199
chr1	9698600	9699999
chr1	9701000	9702399
chr1	9738600	9740599
chr1	9741600	9747599
chr1	9748600	9749199
chr1	9798600	9799399
chr1	9848600	9849999
chr1	9874600	9875399
chr1	9878200	9878999
chr1	9879600	9881199
chr1	9917000	9920199
chr1	9941000	9943599
chr1	9966200	9967199
chr1	9968400	9969399
chr1	9980600	9983599
chr1	9984000	9984399
chr1	9985200	9986999
chr1	9987200	9989399
chr1	9989800	9992799
chr1	9999200	10001999
chr1	10002400	10008399
chr1	10009200	10011399
chr1	10014200	10014999
chr1	10018200	10019399
chr1	10022000	10028199
chr1	10028600	10028999
chr1	10033800	10037599
chr1	10038800	10039599
chr1	10040200	10044399
chr1	10053000	10054799
chr1	10056600	10058999
chr1	10063800	10064799
chr1	10076600	10078399
chr1	10090400	10092199
chr1	10098600	10100599
chr1	10110800	10111999
chr1	10133400	10136199
chr1	10155000	10159199
chr1	10191600	10192199
chr1	10217400	10224799
chr1	10225200	10231999
chr1	10233600	10234999
chr1	10236200	10237599
chr1	10300400	10300999
chr1	10565000	10567399
chr1	10570800	10571599
chr1	10704400	10706799
chr1	10779200	10779799
chr1	10780200	10781799
chr1	10794000	10795399
chr1	10876800	10878199
chr1	10993800	10994999
chr1	11329400	11330599
chr1	11413600	11414999
chr1	12000600	12000999
chr1	12236000	12237799
chr1	12691600	12694199
chr1	12712600	12713799
chr1	12718200	12718999
chr1	12814000	12816199
chr1	12835200	12836999
chr1	12862000	12863599
chr1	12990200	12993199
chr1	13004600	13005999
chr1	13023000	13024199
chr1	13050000	13050799
chr1	13128000	13128999
chr1	13171200	13174599
chr1	13186000	13207599
chr1	13214000	13219799
chr1	13220200	13224399
chr1	13224800	13254999
chr1	13255400	13264999
chr1	13265400	13268399
chr1	13268800	13280599
chr1	13280800	13285599
chr1	13285800	13318199
chr1	13318800	13327599
chr1	13328000	13337599
chr1	13339400	13372199
chr1	13374600	13376999
chr1	13425600	13427199
chr1	13494200	13495999
chr1	13560400	13561999
chr1	13586200	13588999
chr1	13590200	13590799
chr1	13606600	13609399
chr1	13621200	13622599
chr1	13635000	13636399
chr1	13656200	13660199
chr1	13660600	13661399
chr1	13858600	13860599
chr1	14166400	14167599
chr1	14181400	14182199
chr1	14186800	14187199
chr1	14222800	14224799
chr1	14232600	14234399
chr1	14256600	14258999
chr1	14303200	14305799
chr1	14309000	14311399
chr1	14422200	14423199
chr1	14490800	14491599
chr1	14503000	14507799
chr1	14620600	14622399
chr1	14755800	14756999
chr1	14918000	14918999
chr1	15286000	15286399
chr1	15287000	15288399
chr1	15316000	15316999
chr1	15333000	15334199
chr1	15383600	15385399
chr1	15458400	15460399
chr1	15748800	15750199
chr1	15796800	15797799
chr1	15806600	15810199
chr1	15815400	15817799
chr1	15827800	15831399
chr1	15834200	15835999
chr1	15838000	15842999
chr1	16053000	16054399
chr1	16093400	16093799
chr1	16102000	16103999
chr1	16106600	16125599
chr1	16125600	16128999
chr1	16201800	16203199
chr1	16297400	16298399
chr1	16367000	16368599
chr1	16434200	16436799
chr1	16507200	16508799
chr1	16516800	16518799
chr1	16546000	16546799
chr1	16576000	16578199
chr1	16595000	16600399
chr1	16602800	16609599
chr1	16610400	16613399
chr1	16613800	16618399
chr1	16619600	16620199
chr1	16647000	16649599
chr1	16650200	16656399
chr1	16665800	16668199
chr1	16669800	16673799
chr1	16674200	16675799
chr1	16687000	16689999
chr1	16746800	16747599
chr1	17071000	17071799
chr1	17081800	17082799
chr1	17094800	17096799
chr1	17098000	17101399
chr1	17123000	17123999
chr1	17144600	17148599
chr1	17726800	17727999
chr1	18056800	18059199
chr1	18292600	18292999
chr1	18321600	18322999
chr1	18415800	18416799
chr1	18512400	18513399
chr1	18562800	18564199
chr1	18566000	18570399
chr1	18576600	18578399
chr1	18619600	18620599
chr1	18638400	18641799
chr1	18961400	18962399
chr1	19056200	19057799
chr1	19087800	19088799
chr1	19096800	19097399
chr1	19100200	19101999
chr1	19103400	19105999
chr1	19108800	19110399
chr1	19110800	19111599
chr1	19205600	19206599
chr1	19209000	19210399
chr1	19217200	19218999
chr1	19240200	19241999
chr1	19459800	19463199
chr1	19736200	19737799
chr1	19754400	19755599
chr1	19757800	19758799
chr1	19786200	19787999
chr1	19899400	19902799
chr1	19926800	19928799
chr1	19982800	19984999
chr1	20049600	20050999
chr1	20057800	20058999
chr1	20134600	20135999
chr1	20179600	20180599
chr1	20299800	20300399
chr1	20301400	20303199
chr1	20428400	20429399
chr1	20477400	20478799
chr1	20700000	20702199
chr1	20780000	20780999
chr1	20817600	20819799
chr1	20890800	20892599
chr1	20950600	20953399
chr1	21067800	21069199
chr1	21078200	21078999
chr1	21165400	21167399
chr1	21202600	21204399
chr1	21218000	21218599
chr1	21219000	21219999
chr1	21240200	21241999
chr1	21246200	21246999
chr1	21257600	21258599
chr1	21271200	21272199
chr1	21281000	21283199
chr1	21283600	21284599
chr1	21526600	21528999
chr1	21855000	21856599
chr1	21960000	21961199
chr1	21961800	21962799
chr1	22751600	22753999
chr1	22760800	22762199
chr1	22769400	22771999
chr1	22804000	22805799
chr1	22806400	22807199
chr1	22847400	22849599
chr1	23056800	23057399
chr1	23178400	23179399
chr1	23255000	23255999
chr1	23257400	23264599
chr1	23265200	23268999
chr1	23271000	23271999
chr1	23279400	23280999
chr1	23282600	23283799
chr1	23283800	23287399
chr1	23289000	23292599
chr1	23379400	23382599
chr1	23383400	23384599
chr1	23490800	23491599
chr1	23655800	23657599
chr1	23761000	23762799
chr1	23794400	23795799
chr1	23825000	23827599
chr1	23832400	23833599
chr1	23840800	23843999
chr1	23846200	23847599
chr1	23850600	23852599
chr1	23856600	23857999
chr1	23868400	23870399
chr1	23871000	23872599
chr1	23882400	23883599
chr1	23891800	23900999
chr1	23902200	23904399
chr1	23905600	23913599
chr1	23914000	23921799
chr1	23922600	23923999
chr1	23934000	23936199
chr1	23956200	23957599
chr1	23968000	23970799
chr1	24003200	24003799
chr1	24004200	24004999
chr1	24005800	24007999
chr1	24063400	24065599
chr1	24073600	24075199
chr1	24083200	24085799
chr1	24089800	24092399
chr1	24093800	24095599
chr1	24096200	24099399
chr1	24100600	24101999
chr1	24129400	24130399
chr1	24183000	24183799
chr1	24194600	24197399
chr1	24245600	24246799
chr1	24247400	24249999
chr1	24260800	24262399
chr1	24276400	24277799
chr1	24278600	24285599
chr1	24286400	24287199
chr1	24301600	24303399
chr1	24304400	24304999
chr1	24454000	24456199
chr1	24491600	24493599
chr1	24586200	24587999
chr1	24677000	24678399
chr1	24679200	24685799
chr1	24695000	24696399
chr1	24698400	24700999
chr1	24701800	24703999
chr1	24749000	24752999
chr1	24754800	24756799
chr1	24757400	24760999
chr1	25021000	25022399
chr1	25033600	25034199
chr1	25073800	25076399
chr1	25085000	25086399
chr1	25087400	25088599
chr1	25132200	25133599
chr1	25147000	25147799
chr1	25202400	25203999
chr1	25227800	25230399
chr1	25232800	25233799
chr1	25340000	25342199
chr1	25401000	25401799
chr1	25458400	25458999
chr1	25462200	25463999
chr1	25475200	25475799
chr1	25536000	25538199
chr1	25540200	25541599
chr1	25544600	25546799
chr1	25621200	25622999
chr1	25680200	25681399
chr1	25687200	25688399
chr1	25698200	25700999
chr1	25749600	25752999
chr1	25793200	25794799
chr1	25824000	25825199
chr1	25826200	25829599
chr1	25830600	25834399
chr1	26387800	26388799
chr1	26636200	26637399
chr1	26759600	26760799
chr1	26765000	26765799
chr1	27658000	27658999
chr1	28083800	28084999
chr1	28662000	28664399
chr1	28742000	28743199
chr1	28756400	28758399
chr1	28903000	28904999
chr1	28980600	28982199
chr1	29012600	29014399
chr1	29216400	29217999
chr1	29345400	29346399
chr1	29639800	29641199
chr1	30060400	30060999
chr1	30203800	30206199
chr1	30361400	30362599
chr1	30365200	30365999
chr1	30633800	30634599
chr1	30740600	30742799
chr1	30755000	30756399
chr1	30797800	30798599
chr1	30832000	30853799
chr1	30860000	30872799
chr1	30874200	30876399
chr1	30877400	30878799
chr1	30879400	30882199
chr1	30944200	30945999
chr1	30946600	30948599
chr1	30950200	30952199
chr1	31117400	31118399
chr1	31232600	31233599
chr1	32091400	32093199
chr1	32172400	32173799
chr1	32786400	32787599
chr1	32805800	32806599
chr1	32826600	32827999
chr1	32836000	32836799
chr1	33062400	33063799
chr1	33173800	33174999
chr1	33514400	33515799
chr1	33527200	33528799
chr1	33541000	33541999
chr1	33543200	33544199
chr1	33607200	33608399
chr1	33608800	33610799
chr1	33624600	33626999
chr1	33668200	33669599
chr1	33670400	33670999
chr1	33671600	33672799
chr1	33693200	33693799
chr1	33719000	33719799
chr1	33720600	33722399
chr1	33738600	33739599
chr1	33751000	33751599
chr1	33756000	33757399
chr1	33758000	33759799
chr1	33790800	33796199
chr1	33806200	33808399
chr1	33811000	33813799
chr1	33814600	33815399
chr1	33965800	33966799
chr1	34000200	34002199
chr1	34005000	34006599
chr1	34010800	34011399
chr1	34012000	34012999
chr1	34047800	34048799
chr1	34060200	34061799
chr1	34119800	34122399
chr1	34123600	34126199
chr1	34182200	34183999
chr1	34201200	34202199
chr1	34210600	34213199
chr1	34236000	34238199
chr1	34267400	34274399
chr1	34295800	34297199
chr1	34297600	34299799
chr1	34432600	34434799
chr1	34435200	34436199
chr1	34438200	34438799
chr1	34440400	34442399
chr1	34450800	34451199
chr1	34458600	34459399
chr1	34460000	34461799
chr1	34462400	34463199
chr1	34472000	34472599
chr1	34473000	34473999
chr1	34475000	34475399
chr1	34485000	34486199
chr1	34521200	34521999
chr1	34579000	34580399
chr1	34677800	34680399
chr1	34705200	34707599
chr1	34715800	34716799
chr1	34738200	34738999
chr1	34739600	34741199
chr1	34751200	34752399
chr1	34753400	34755999
chr1	34767200	34769799
chr1	34795400	34796599
chr1	34801000	34801599
chr1	34802000	34803999
chr1	34804800	34807799
chr1	34814200	34815199
chr1	34820600	34842199
chr1	34843400	34844399
chr1	34847800	34849799
chr1	34851000	34869199
chr1	34870400	34873799
chr1	34891400	34892599
chr1	35075000	35075799
chr1	35337800	35338799
chr1	35438600	35439199
chr1	35657400	35658399
chr1	35780400	35781199
chr1	35884200	35886399
chr1	35889400	35890599
chr1	35941000	35943199
chr1	36064000	36066999
chr1	36067200	36068199
chr1	36069400	36083199
chr1	36087200	36091999
chr1	36095400	36097199
chr1	36098000	36100399
chr1	36131800	36132399
chr1	36181000	36181799
chr1	36202000	36203599
chr1	36207800	36208199
chr1	36228400	36229599
chr1	36231000	36233399
chr1	36233600	36237399
chr1	36237800	36243799
chr1	36252400	36253199
chr1	36254000	36255599
chr1	36301400	36303199
chr1	36303800	36304799
chr1	36308200	36309199
chr1	36315000	36316399
chr1	36332000	36334599
chr1	36353400	36356999
chr1	36359600	36360799
chr1	36361400	36368399
chr1	36413000	36415399
chr1	36442200	36444799
chr1	36445400	36446399
chr1	36457200	36458599
chr1	36468200	36471199
chr1	36472000	36492599
chr1	36493000	36498399
chr1	36498800	36502199
chr1	36509800	36511599
chr1	36513000	36518799
chr1	36521800	36524199
chr1	36532400	36536599
chr1	36543200	36546799
chr1	36547400	36552799
chr1	36553200	36557199
chr1	36558400	36559999
chr1	36569200	36570599
chr1	36575600	36581599
chr1	36611200	36612599
chr1	36621000	36621999
chr1	36669200	36671599
chr1	36673000	36677999
chr1	36678800	36682799
chr1	36683400	36685599
chr1	36690600	36691399
chr1	36692000	36693199
chr1	36704200	36706399
chr1	36706800	36709399
chr1	36710200	36711399
chr1	36737000	36737999
chr1	36744000	36745199
chr1	36784800	36785599
chr1	36830600	36833599
chr1	36838800	36840399
chr1	36844400	36846199
chr1	36851200	36853199
chr1	36871600	36873199
chr1	36873600	36874599
chr1	36883800	36887599
chr1	36890000	36893599
chr1	36896200	36900399
chr1	36902600	36905799
chr1	36906200	36907599
chr1	36907800	36910599
chr1	36914400	36916399
chr1	36917200	36927399
chr1	36927800	36932399
chr1	36933800	36938799
chr1	36940200	36941199
chr1	37028600	37030999
chr1	37081200	37082799
chr1	37097400	37097999
chr1	37119600	37121399
chr1	37185000	37185999
chr1	37213800	37215799
chr1	37217800	37220199
chr1	37238600	37239799
chr1	37300400	37302399
chr1	37304200	37307199
chr1	37311200	37312399
chr1	37314000	37317999
chr1	37322000	37325399
chr1	37331600	37334199
chr1	37335400	37337399
chr1	37340400	37343199
chr1	37343800	37344599
chr1	37398800	37399999
chr1	37420000	37420599
chr1	37427200	37429799
chr1	37430800	37433399
chr1	37539400	37540399
chr1	37541200	37541799
chr1	37615800	37618199
chr1	37739400	37741799
chr1	37742200	37743799
chr1	37855200	37856599
chr1	37863000	37864599
chr1	37865600	37866599
chr1	37870600	37872199
chr1	37872600	37873999
chr1	37880200	37882399
chr1	37887000	37887799
chr1	37888400	37889999
chr1	37890800	37893399
chr1	37951400	37952599
chr1	37991200	37992999
chr1	37995800	37996599
chr1	37998800	38000599
chr1	38000800	38010599
chr1	38011000	38013599
chr1	38014200	38016599
chr1	38025400	38026999
chr1	38099200	38100999
chr1	38102000	38106399
chr1	38108800	38111799
chr1	38112400	38113399
chr1	38114000	38116199
chr1	38116600	38119199
chr1	38120200	38128999
chr1	38130400	38131599
chr1	38185400	38185999
chr1	38199600	38201199
chr1	38210400	38210999
chr1	38333600	38335399
chr1	38387200	38388199
chr1	38390000	38390999
chr1	38417600	38419199
chr1	38438600	38441399
chr1	38454200	38455799
chr1	38477800	38478999
chr1	38546400	38546799
chr1	38561000	38562999
chr1	38583800	38585399
chr1	38594800	38597399
chr1	38625800	38626799
chr1	38632800	38634399
chr1	38756400	38757999
chr1	38763200	38764999
chr1	38804400	38805599
chr1	38825000	38826599
chr1	38835200	38835799
chr1	38847800	38848399
chr1	38876400	38877599
chr1	38897000	38897799
chr1	38977800	38979199
chr1	38986000	38987599
chr1	38988200	38989999
chr1	39007000	39008199
chr1	39010600	39011199
chr1	39023400	39027399
chr1	39028800	39030599
chr1	39039600	39040599
chr1	39107800	39108399
chr1	39122800	39124399
chr1	39194200	39195399
chr1	39196000	39197599
chr1	39221200	39222199
chr1	39340400	39342599
chr1	39362000	39362399
chr1	39366000	39367399
chr1	39368600	39372399
chr1	39392400	39392799
chr1	39393800	39400199
chr1	39400600	39402599
chr1	39406200	39414599
chr1	39415600	39424999
chr1	39426000	39477199
chr1	39479000	39480799
chr1	39481800	39483399
chr1	39486400	39488399
chr1	39498200	39503599
chr1	39527000	39528399
chr1	39529000	39531799
chr1	39534400	39535399
chr1	39536600	39538799
chr1	39563800	39565999
chr1	39567200	39568799
chr1	39573400	39576599
chr1	39577600	39578799
chr1	39603600	39604999
chr1	39608200	39610999
chr1	39649800	39651399
chr1	39666600	39667399
chr1	39721200	39721799
chr1	39730200	39731799
chr1	39761400	39761999
chr1	39843200	39844199
chr1	39895000	39896399
chr1	39899800	39900399
chr1	39901600	39906199
chr1	39906600	39914599
chr1	39915000	39935999
chr1	39936600	39965999
chr1	39968000	39973399
chr1	39976400	39977399
chr1	40085000	40086999
chr1	40154200	40155999
chr1	40266800	40267799
chr1	40284600	40285399
chr1	40324800	40326199
chr1	40514200	40515399
chr1	40666200	40666799
chr1	40679800	40681199
chr1	40682000	40682599
chr1	40789400	40792399
chr1	41037000	41037599
chr1	41140400	41141399
chr1	41156000	41159199
chr1	41165600	41167799
chr1	41239200	41239999
chr1	41274600	41275799
chr1	41350200	41350799
chr1	41477400	41478199
chr1	41512200	41513799
chr1	41651800	41652999
chr1	41741400	41744399
chr1	41890600	41891799
chr1	42257600	42262599
chr1	42398600	42399599
chr1	42490600	42492199
chr1	42492800	42494399
chr1	42538600	42540999
chr1	42693600	42696799
chr1	42712600	42714399
chr1	42771200	42772599
chr1	42850200	42851199
chr1	42851800	42853399
chr1	42858400	42860399
chr1	42870200	42870799
chr1	43006000	43006599
chr1	43042200	43043199
chr1	43074600	43075599
chr1	43079400	43080199
chr1	43080800	43084599
chr1	43086800	43092199
chr1	43093000	43098199
chr1	43099400	43100599
chr1	43156400	43157599
chr1	43163400	43164399
chr1	43168800	43174399
chr1	43201800	43202599
chr1	43259000	43259599
chr1	43306000	43307599
chr1	43359800	43362199
chr1	43381000	43382399
chr1	43444800	43445599
chr1	43446400	43448399
chr1	43455800	43456999
chr1	43468200	43468799
chr1	43473400	43474799
chr1	43478400	43479799
chr1	43520200	43522399
chr1	43528000	43529599
chr1	43545200	43545799
chr1	43566000	43567799
chr1	43754000	43756599
chr1	43762200	43764199
chr1	43783200	43785199
chr1	43805000	43808199
chr1	43809400	43812999
chr1	43818000	43822799
chr1	43823200	43827199
chr1	43828200	43828999
chr1	43871200	43872199
chr1	43899000	43899599
chr1	43921400	43923199
chr1	43932400	43933399
chr1	43934800	43938799
chr1	43940000	43943199
chr1	43944000	43946199
chr1	43946600	43947799
chr1	43955800	43957799
chr1	44019200	44021199
chr1	44041400	44042599
chr1	44099600	44101799
chr1	44103000	44104199
chr1	44117000	44118799
chr1	44120000	44123999
chr1	44146200	44147599
chr1	44148400	44150799
chr1	44198400	44199199
chr1	44550600	44551599
chr1	44552600	44558999
chr1	44560400	44572599
chr1	44574600	44601999
chr1	44609400	44619799
chr1	44621600	44631599
chr1	44633200	44635999
chr1	44646400	44648799
chr1	44650200	44651799
chr1	44657600	44658599
chr1	44659200	44660599
chr1	44660600	44662999
chr1	44668200	44669399
chr1	44673800	44675199
chr1	44677000	44679399
chr1	44681000	44682799
chr1	44683200	44684599
chr1	44687200	44688399
chr1	44699400	44701399
chr1	44729800	44734599
chr1	44736600	44738599
chr1	44758600	44760399
chr1	45501800	45503199
chr1	45796000	45798599
chr1	45799000	45800999
chr1	45810200	45811199
chr1	45819800	45826599
chr1	45904000	45906399
chr1	45924200	45925399
chr1	45925800	45927199
chr1	46065400	46067399
chr1	46152200	46154399
chr1	46166200	46167599
chr1	46816200	46817399
chr1	46843400	46845599
chr1	46849000	46852799
chr1	46854200	46855599
chr1	47163600	47164999
chr1	47263400	47264599
chr1	47278000	47278799
chr1	47617800	47618399
chr1	48583400	48583999
chr1	50629400	50630199
chr1	50769800	50770599
chr1	50924800	50928599
chr1	50934800	50935599
chr1	51030000	51031199
chr1	51261200	51262199
chr1	51333200	51334599
chr1	51476000	51477799
chr1	51478800	51479599
chr1	51579400	51580799
chr1	51607400	51608599
chr1	51627000	51629399
chr1	51637800	51639199
chr1	51696800	51697999
chr1	51702800	51704399
chr1	51746000	51746999
chr1	51795000	51796399
chr1	51870400	51871999
chr1	51879000	51880199
chr1	51895600	51896999
chr1	51922600	51923799
chr1	51925000	51926799
chr1	51934200	51934999
chr1	51996600	51997599
chr1	52065600	52065999
chr1	52106600	52106999
chr1	52113000	52113599
chr1	52114000	52115199
chr1	52118000	52119199
chr1	52119800	52121999
chr1	52148800	52151999
chr1	52170200	52176999
chr1	52177400	52177999
chr1	52182000	52183399
chr1	52185600	52186399
chr1	52204000	52206599
chr1	52207000	52212399
chr1	52212800	52214799
chr1	52215800	52216999
chr1	52217400	52231799
chr1	52233400	52235799
chr1	52241400	52244999
chr1	52249200	52256399
chr1	52267800	52268399
chr1	52295200	52297799
chr1	52328400	52334399
chr1	52363000	52365199
chr1	52396200	52398399
chr1	52434400	52437199
chr1	52470400	52472199
chr1	52485400	52486199
chr1	52490400	52492199
chr1	52495000	52499799
chr1	52500800	52501999
chr1	52511400	52512599
chr1	52546400	52547799
chr1	52598000	52598599
chr1	52631200	52636799
chr1	52668800	52670999
chr1	52689400	52692199
chr1	52711600	52715799
chr1	52716200	52720799
chr1	52722200	52726599
chr1	52727400	52728799
chr1	52792400	52793599
chr1	52797000	52803399
chr1	52804000	52809799
chr1	52810600	52811399
chr1	52812000	52816999
chr1	52817800	52819199
chr1	52839600	52841399
chr1	52844200	52844599
chr1	52845400	52848399
chr1	52856800	52857799
chr1	52952200	52954199
chr1	53196000	53197199
chr1	53208000	53211999
chr1	53223400	53228799
chr1	53232400	53233399
chr1	53271200	53273599
chr1	53289800	53296599
chr1	53297600	53304599
chr1	53312600	53313399
chr1	53314200	53315599
chr1	53321600	53322399
chr1	53351200	53352199
chr1	53393800	53394599
chr1	53706400	53707399
chr1	53745600	53746599
chr1	53764200	53784399
chr1	53785400	53786999
chr1	53823000	53824399
chr1	53939600	53941199
chr1	54250000	54252199
chr1	54285800	54287199
chr1	54429800	54430999
chr1	54435400	54438599
chr1	54439000	54439599
chr1	54508200	54512599
chr1	54532600	54533599
chr1	54553400	54556999
chr1	54626200	54626999
chr1	54646800	54647999
chr1	54701800	54702999
chr1	54742200	54744199
chr1	54772400	54773399
chr1	54776200	54776799
chr1	54802400	54804399
chr1	54815000	54816199
chr1	54825400	54830999
chr1	54832400	54833199
chr1	54835200	54838199
chr1	54839800	54841199
chr1	54841600	54844199
chr1	54845800	54848199
chr1	54848800	54853399
chr1	54853600	54872399
chr1	54880800	54881999
chr1	54888600	54889799
chr1	54896200	54899799
chr1	54900800	54902399
chr1	54903000	54905399
chr1	54905600	54906999
chr1	54910400	54911199
chr1	54912400	54913799
chr1	54917400	54918199
chr1	54923600	54925799
chr1	54926600	54927599
chr1	54985400	54987199
chr1	55002000	55004199
chr1	55018000	55026399
chr1	55028000	55028399
chr1	55043000	55044399
chr1	55051000	55052399
chr1	55053400	55056799
chr1	55057200	55058399
chr1	55074800	55076199
chr1	55082600	55083599
chr1	55083800	55087199
chr1	55088800	55090799
chr1	55091600	55094399
chr1	55130200	55130799
chr1	55132000	55134599
chr1	55135200	55142199
chr1	55143000	55145599
chr1	55192000	55192399
chr1	55194200	55194999
chr1	55225800	55226999
chr1	55236200	55236799
chr1	55238000	55243399
chr1	55251800	55252799
chr1	55363600	55364599
chr1	55404400	55405799
chr1	55406600	55407799
chr1	55441400	55441999
chr1	55499800	55502399
chr1	55527400	55528599
chr1	55528800	55531399
chr1	55581200	55582799
chr1	55619600	55621799
chr1	55628400	55630599
chr1	55630800	55633399
chr1	55653000	55654599
chr1	55658000	55658599
chr1	55665600	55667399
chr1	55693000	55694199
chr1	55699600	55702399
chr1	55725800	55726999
chr1	55746800	55747599
chr1	55870600	55871199
chr1	55886400	55891999
chr1	55896600	55898399
chr1	55908400	55909799
chr1	55913400	55914799
chr1	55930400	55931799
chr1	55955600	55958199
chr1	56128600	56129399
chr1	56611800	56614399
chr1	56626800	56628799
chr1	56675400	56676199
chr1	56832800	56835399
chr1	56970000	56972199
chr1	56973000	56973999
chr1	56976200	56978599
chr1	56983400	56984799
chr1	57094800	57097199
chr1	57208000	57210399
chr1	57215000	57216199
chr1	57254400	57255799
chr1	57264200	57265199
chr1	57294200	57295199
chr1	57377000	57377599
chr1	57378200	57381199
chr1	57404200	57405999
chr1	57407200	57410199
chr1	57428800	57429399
chr1	57496600	57498199
chr1	57613200	57613399
chr1	57774000	57774799
chr1	57775600	57776199
chr1	57904000	57904599
chr1	57939800	57942599
chr1	57952800	57954599
chr1	57967800	57969599
chr1	57995000	57995799
chr1	57996400	57996799
chr1	58020200	58021199
chr1	58112800	58113399
chr1	58172400	58173999
chr1	58273600	58274399
chr1	58281000	58281599
chr1	58340400	58341399
chr1	58391000	58392399
chr1	58393800	58397999
chr1	58415400	58422999
chr1	58424200	58424799
chr1	58441400	58442799
chr1	58444000	58445399
chr1	58445800	58448399
chr1	58448800	58449999
chr1	58494200	58496599
chr1	58501400	58504399
chr1	58505400	58506399
chr1	58507800	58510199
chr1	58553800	58555599
chr1	58564200	58566199
chr1	58566800	58568399
chr1	58569400	58570999
chr1	58576600	58579399
chr1	58580800	58585599
chr1	58587200	58590799
chr1	58591200	58592599
chr1	58599000	58604399
chr1	58619400	58622999
chr1	58623600	58624999
chr1	58712200	58712799
chr1	58713200	58726399
chr1	58726800	58729999
chr1	58731000	58732199
chr1	58733200	58739999
chr1	58741600	58745199
chr1	58746600	58747799
chr1	58748400	58749399
chr1	58777600	58779199
chr1	58936200	58938199
chr1	58946000	58972799
chr1	58974200	58976399
chr1	59056600	59058399
chr1	59063400	59064399
chr1	59070200	59071799
chr1	59073800	59074799
chr1	59110800	59111599
chr1	59112200	59117399
chr1	59118000	59119399
chr1	59120600	59125999
chr1	59137200	59139799
chr1	59140600	59146399
chr1	59147800	59152399
chr1	59154400	59160799
chr1	59161800	59166799
chr1	59169600	59170799
chr1	59171400	59177199
chr1	59202600	59203799
chr1	59205000	59210399
chr1	59211000	59215799
chr1	59218400	59219399
chr1	59220400	59226199
chr1	59226600	59236799
chr1	59238000	59239199
chr1	59247600	59248199
chr1	59252800	59253999
chr1	59286000	59286799
chr1	59316000	59317599
chr1	59320000	59320999
chr1	59323800	59324799
chr1	59327200	59329199
chr1	59332000	59336399
chr1	59338600	59341599
chr1	59352800	59354799
chr1	59371000	59371999
chr1	59383000	59383999
chr1	59423600	59425999
chr1	59481200	59481999
chr1	59483000	59484999
chr1	59515800	59517399
chr1	59532400	59533199
chr1	59583400	59585199
chr1	59592000	59594199
chr1	59642600	59644199
chr1	59650800	59658999
chr1	59660400	59661999
chr1	59662400	59669999
chr1	59671200	59672599
chr1	59684000	59684599
chr1	59685800	59689399
chr1	59701800	59704399
chr1	59713800	59718599
chr1	59719000	59720399
chr1	59723000	59723399
chr1	59762000	59762999
chr1	59765000	59768399
chr1	59768800	59773199
chr1	59773600	59782999
chr1	59783400	59785399
chr1	59786600	59787399
chr1	59788000	59790399
chr1	59790800	59792199
chr1	59796200	59798999
chr1	59802400	59805799
chr1	59807200	59808599
chr1	59809200	59810599
chr1	59842600	59843199
chr1	59854600	59856399
chr1	59871600	59872399
chr1	59911400	59912399
chr1	59914000	59916599
chr1	59917000	59918799
chr1	59919000	59924799
chr1	59925800	59928799
chr1	59930600	59932399
chr1	59933000	59935799
chr1	59938400	59940599
chr1	59941200	59944799
chr1	59944800	59946399
chr1	59980200	59981799
chr1	59983000	59986999
chr1	60042200	60042799
chr1	60073200	60074599
chr1	60075600	60076999
chr1	60096400	60097399
chr1	60099000	60100999
chr1	60111200	60112799
chr1	60127000	60128399
chr1	60128800	60130399
chr1	60153400	60155799
chr1	60178600	60180199
chr1	60181200	60182999
chr1	60183400	60185599
chr1	60185800	60187799
chr1	60212600	60214599
chr1	60220600	60222799
chr1	60271800	60275799
chr1	60303600	60304799
chr1	60342200	60343199
chr1	60343800	60344799
chr1	60408000	60409199
chr1	60410400	60418199
chr1	60421000	60422799
chr1	60424000	60424999
chr1	60425400	60426999
chr1	60428400	60430399
chr1	60432000	60432799
chr1	60462600	60463599
chr1	60479400	60480799
chr1	60535600	60542399
chr1	60542800	60543399
chr1	60544800	60545799
chr1	60549600	60550999
chr1	60551400	60555399
chr1	60556400	60559799
chr1	60561600	60565599
chr1	60567200	60573599
chr1	60588600	60589799
chr1	60657000	60657999
chr1	60667400	60668799
chr1	60882000	60882799
chr1	60898600	60900199
chr1	61001400	61003199
chr1	61003600	61005599
chr1	61139200	61140999
chr1	61181000	61182199
chr1	61200200	61201199
chr1	61203800	61206999
chr1	61220800	61222199
chr1	61227200	61231399
chr1	61233400	61235399
chr1	61264800	61266799
chr1	61268400	61268999
chr1	61298200	61304399
chr1	61331200	61333199
chr1	61373200	61374999
chr1	61380000	61381599
chr1	61401800	61402999
chr1	61414600	61415199
chr1	61534600	61536599
chr1	61638000	61638799
chr1	61639400	61639799
chr1	61685000	61686799
chr1	61689600	61690199
chr1	61697200	61698399
chr1	61812000	61812799
chr1	61901600	61902199
chr1	61912400	61913799
chr1	61925800	61927799
chr1	62012600	62014399
chr1	62053000	62054199
chr1	62357800	62358599
chr1	62429400	62430399
chr1	62564000	62565599
chr1	62578400	62580599
chr1	62702400	62702999
chr1	62703800	62704399
chr1	62705800	62707799
chr1	62752400	62755799
chr1	62764400	62766399
chr1	62777200	62778199
chr1	62779800	62780799
chr1	62982800	62985999
chr1	62986400	62986799
chr1	63004600	63005799
chr1	63076400	63077599
chr1	63080000	63082399
chr1	63082800	63084199
chr1	63086800	63090799
chr1	63091800	63092799
chr1	63093800	63095399
chr1	63100600	63102199
chr1	63103200	63104799
chr1	63105800	63112999
chr1	63115000	63118799
chr1	63128400	63130799
chr1	63144000	63146999
chr1	63164600	63166399
chr1	63166800	63167999
chr1	63168400	63169599
chr1	63170800	63176199
chr1	63177600	63178799
chr1	63182400	63183199
chr1	63204200	63204999
chr1	63273800	63275599
chr1	63277800	63278999
chr1	63293000	63294399
chr1	63446400	63446999
chr1	63508800	63509399
chr1	63572400	63573799
chr1	63667000	63668999
chr1	63724600	63725599
chr1	63729600	63730199
chr1	63731000	63735399
chr1	63753000	63755599
chr1	63845800	63846599
chr1	63993600	63994999
chr1	64040800	64042799
chr1	64055200	64056999
chr1	64060000	64062199
chr1	64066800	64068199
chr1	64077400	64080599
chr1	64094600	64095999
chr1	64104800	64107199
chr1	64117200	64120999
chr1	64122600	64123199
chr1	64134200	64134599
chr1	64191000	64192199
chr1	64198200	64199199
chr1	64223200	64224999
chr1	64225600	64227199
chr1	64237600	64238599
chr1	64277400	64277999
chr1	64298200	64299599
chr1	64318800	64319999
chr1	64358000	64358999
chr1	64379000	64382799
chr1	64445600	64446999
chr1	64495600	64496399
chr1	64523000	64524399
chr1	64529800	64532399
chr1	64534000	64558599
chr1	64559200	64560799
chr1	64561200	64562199
chr1	64562400	64567199
chr1	64567600	64574199
chr1	64575800	64578799
chr1	64580400	64582399
chr1	64594800	64598199
chr1	64604000	64606399
chr1	64615800	64616799
chr1	64617800	64619999
chr1	64635000	64635999
chr1	64689600	64690399
chr1	64691600	64695599
chr1	64696000	64700999
chr1	64704800	64705799
chr1	64714000	64715399
chr1	64716000	64717999
chr1	64718800	64721599
chr1	64727200	64728999
chr1	64729600	64736999
chr1	64738000	64740799
chr1	64762200	64764199
chr1	64802400	64810199
chr1	64811400	64812799
chr1	64820800	64822799
chr1	64823200	64824599
chr1	64826400	64829999
chr1	64831800	64833799
chr1	64834200	64836599
chr1	64837600	64856399
chr1	64858400	64862599
chr1	64864600	64869399
chr1	64871400	64872599
chr1	64873000	64879999
chr1	64882800	64891999
chr1	64892400	64900199
chr1	64902600	64903799
chr1	64905800	64906799
chr1	64907200	64928999
chr1	64929600	64935999
chr1	64936400	64942999
chr1	64943800	64956199
chr1	64956800	64958399
chr1	64973200	64977799
chr1	64985600	64986799
chr1	65034200	65036599
chr1	65110400	65114199
chr1	65122400	65123799
chr1	65169200	65178999
chr1	65179600	65182199
chr1	65184800	65186399
chr1	65187200	65189999
chr1	65193600	65194799
chr1	65197200	65198799
chr1	65281400	65282199
chr1	65311000	65312199
chr1	65508800	65509599
chr1	66114800	66116799
chr1	66130600	66131199
chr1	66174600	66174999
chr1	66175600	66179799
chr1	66180800	66182799
chr1	66186400	66189999
chr1	66190400	66191799
chr1	66192200	66193199
chr1	66201200	66202199
chr1	66204400	66206999
chr1	66216400	66219199
chr1	66220000	66224599
chr1	66226200	66228799
chr1	66233400	66234199
chr1	66234600	66238399
chr1	66244000	66245799
chr1	66247800	66251999
chr1	66262000	66263799
chr1	66278800	66282199
chr1	66285000	66285799
chr1	66295200	66295799
chr1	66298800	66303199
chr1	66307000	66311199
chr1	66312400	66313999
chr1	66315400	66316199
chr1	66317400	66325599
chr1	66326000	66345199
chr1	66345200	66364799
chr1	66365600	66397199
chr1	66397800	66406999
chr1	66417000	66417999
chr1	66418400	66420199
chr1	66424000	66426199
chr1	66429000	66433599
chr1	66436600	66440999
chr1	66447000	66448199
chr1	66449000	66451799
chr1	66467000	66467999
chr1	66468800	66473999
chr1	66482600	66483399
chr1	66490000	66491599
chr1	66498800	66501599
chr1	66553800	66556399
chr1	66631200	66635999
chr1	66643600	66644999
chr1	66673200	66674199
chr1	66684800	66689199
chr1	66700200	66700599
chr1	66701400	66704799
chr1	66717000	66717999
chr1	66719000	66720599
chr1	66747000	66748799
chr1	66751000	66751999
chr1	66768200	66771999
chr1	66772800	66773999
chr1	66778000	66792799
chr1	66797600	66800799
chr1	66803000	66805799
chr1	66806200	66816199
chr1	66818200	66823199
chr1	66827000	66834199
chr1	66837400	66839199
chr1	66861800	66862999
chr1	66863600	66863999
chr1	66895400	66896399
chr1	67022200	67023399
chr1	67025600	67028999
chr1	67029400	67030799
chr1	67034600	67038199
chr1	67039200	67039999
chr1	67253400	67254799
chr1	67306800	67307999
chr1	67630800	67632399
chr1	67664200	67664799
chr1	67724800	67725799
chr1	67736600	67737799
chr1	67802200	67804199
chr1	67809600	67810599
chr1	68046000	68047799
chr1	68142000	68143399
chr1	68162600	68163799
chr1	68400600	68402599
chr1	68466400	68467799
chr1	68530200	68531199
chr1	68873000	68875799
chr1	68917400	68918599
chr1	69105000	69108799
chr1	69241800	69242199
chr1	69296400	69298199
chr1	69430000	69431599
chr1	69514200	69516199
chr1	69550200	69550999
chr1	69585400	69587199
chr1	69591400	69593199
chr1	69604200	69605399
chr1	69610800	69612599
chr1	69627600	69634999
chr1	69643200	69645199
chr1	69647400	69648599
chr1	69649000	69651399
chr1	69653200	69657399
chr1	69659800	69662599
chr1	69663000	69665399
chr1	69667000	69668599
chr1	69678800	69683199
chr1	69683800	69686799
chr1	69688000	69689799
chr1	69728800	69729999
chr1	69768800	69769399
chr1	69826200	69827599
chr1	70578600	70579999
chr1	70851800	70852599
chr1	70889000	70890799
chr1	71092600	71094399
chr1	71099800	71100399
chr1	71101600	71102399
chr1	71103000	71103599
chr1	71135200	71136599
chr1	71206000	71207799
chr1	71393000	71394599
chr1	71557400	71558999
chr1	71565400	71567399
chr1	71639200	71642199
chr1	71652600	71653999
chr1	71944600	71946599
chr1	71952400	71953999
chr1	71959600	71960199
chr1	71999600	71999999
chr1	72123000	72124799
chr1	72133800	72138999
chr1	72141800	72142399
chr1	72163800	72192199
chr1	72192600	72211199
chr1	72212400	72213199
chr1	72213800	72216199
chr1	72218200	72221999
chr1	72223000	72223999
chr1	72224400	72225999
chr1	72226400	72228799
chr1	72230000	72231199
chr1	72235600	72236399
chr1	72237200	72239199
chr1	72242200	72243799
chr1	72244400	72244999
chr1	72245800	72246599
chr1	72253800	72254599
chr1	72255200	72258199
chr1	72258400	72260399
chr1	72282600	72286199
chr1	72306400	72309799
chr1	72315600	72317199
chr1	72319800	72321799
chr1	72350600	72351399
chr1	72390600	72392799
chr1	72418600	72419799
chr1	72439200	72439799
chr1	72454200	72456599
chr1	72464600	72465399
chr1	72467200	72468599
chr1	72481000	72483199
chr1	72487200	72487799
chr1	72489200	72490599
chr1	72503600	72506199
chr1	72583600	72585399
chr1	72621000	72622799
chr1	72711800	72713599
chr1	72715200	72717399
chr1	72717800	72719399
chr1	72735000	72736999
chr1	72737400	72738399
chr1	72738800	72739999
chr1	72740400	72741799
chr1	72743800	72751999
chr1	72753200	72754399
chr1	72763800	72765799
chr1	72778000	72780799
chr1	72805600	72806599
chr1	72822200	72824399
chr1	72824800	72826399
chr1	72869800	72875199
chr1	72945000	72946199
chr1	72968600	72969799
chr1	73038600	73041399
chr1	73051600	73056999
chr1	73057000	73058999
chr1	73077000	73078199
chr1	73140400	73141599
chr1	73169000	73171199
chr1	73363200	73364799
chr1	73367800	73369399
chr1	73397800	73399999
chr1	73743800	73745799
chr1	73824200	73826999
chr1	73937600	73938599
chr1	74030800	74031799
chr1	74077600	74078599
chr1	74098000	74098399
chr1	74098800	74099199
chr1	74109200	74111999
chr1	74124800	74125599
chr1	74204200	74206199
chr1	74235400	74236199
chr1	74237000	74245999
chr1	74255400	74257599
chr1	74282600	74284199
chr1	74285200	74287599
chr1	74292200	74303999
chr1	74304400	74305399
chr1	74305800	74307399
chr1	74309000	74310399
chr1	74312800	74313999
chr1	74322600	74323599
chr1	74329400	74332399
chr1	74333200	74340799
chr1	74341600	74342599
chr1	74343400	74345399
chr1	74374600	74376799
chr1	74379800	74380399
chr1	74387200	74389399
chr1	74390000	74391199
chr1	74392800	74395599
chr1	74397800	74398599
chr1	74414600	74416199
chr1	74418600	74419799
chr1	74427800	74430799
chr1	74431400	74433799
chr1	74434800	74439399
chr1	74445000	74446999
chr1	74452600	74453399
chr1	74480800	74482599
chr1	74504000	74505199
chr1	74506800	74511999
chr1	74516000	74517199
chr1	74542000	74543599
chr1	74550400	74552399
chr1	74583400	74587599
chr1	74588600	74589599
chr1	74599200	74600799
chr1	74601800	74602999
chr1	74661000	74661399
chr1	74662400	74663999
chr1	74664400	74669599
chr1	74675400	74678199
chr1	74685400	74686999
chr1	74705200	74706399
chr1	74713200	74714599
chr1	74750000	74751199
chr1	74754000	74755199
chr1	74770000	74771599
chr1	74772200	74774599
chr1	74780000	74781199
chr1	74786800	74788399
chr1	74790400	74791799
chr1	74794800	74795199
chr1	74796200	74798399
chr1	74800200	74801399
chr1	74802200	74806999
chr1	74807400	74809599
chr1	74813400	74816999
chr1	74817400	74818999
chr1	74819400	74823399
chr1	74823800	74826799
chr1	74828200	74830999
chr1	74832000	74834999
chr1	74838200	74850199
chr1	74850600	74854599
chr1	74858800	74863199
chr1	74865400	74865999
chr1	74873600	74875999
chr1	74880600	74881999
chr1	74882600	74885199
chr1	74891600	74894199
chr1	74897200	74898799
chr1	74947600	74950999
chr1	75012000	75013199
chr1	75051000	75052599
chr1	75123800	75124599
chr1	75125400	75129799
chr1	75132400	75133799
chr1	75138400	75141599
chr1	75143400	75146199
chr1	75146600	75148599
chr1	75149000	75151799
chr1	75153600	75155799
chr1	75167600	75168599
chr1	75169000	75170799
chr1	75172400	75174399
chr1	75177800	75180199
chr1	75180600	75181799
chr1	75189600	75191599
chr1	75192800	75194199
chr1	75195800	75198199
chr1	75208600	75210399
chr1	75211400	75218599
chr1	75219800	75220999
chr1	75233000	75236199
chr1	75236800	75240999
chr1	75243400	75246199
chr1	75247800	75248799
chr1	75251200	75252599
chr1	75253200	75254799
chr1	75261200	75263799
chr1	75264200	75265199
chr1	75277000	75278799
chr1	75315000	75316799
chr1	75318000	75319599
chr1	75342800	75347799
chr1	75386600	75387999
chr1	75398200	75399999
chr1	75400400	75401799
chr1	75405000	75407399
chr1	75423400	75424199
chr1	75429800	75430799
chr1	75435600	75437599
chr1	75443000	75444799
chr1	75445600	75446799
chr1	75447200	75447999
chr1	75448800	75450399
chr1	75454000	75459799
chr1	75462600	75468199
chr1	75476600	75478599
chr1	75480000	75482399
chr1	75485000	75487399
chr1	75488000	75489399
chr1	75495000	75495799
chr1	75503600	75505199
chr1	75520400	75521199
chr1	75522200	75524199
chr1	75524800	75525999
chr1	75559000	75560399
chr1	75593800	75595399
chr1	75612200	75612799
chr1	75646600	75648199
chr1	75653600	75653999
chr1	75667600	75668799
chr1	75841800	75842799
chr1	75901800	75902399
chr1	75909200	75910199
chr1	75914400	75917399
chr1	75925600	75927199
chr1	76018200	76019599
chr1	76030400	76031199
chr1	76032600	76032999
chr1	76039000	76040599
chr1	76045800	76046799
chr1	76053200	76054799
chr1	76065800	76066799
chr1	76074000	76077199
chr1	76081600	76084799
chr1	76089800	76092799
chr1	76098400	76100199
chr1	76100800	76101599
chr1	76102800	76123599
chr1	76128600	76131199
chr1	76131600	76132399
chr1	76133400	76134199
chr1	76136800	76138399
chr1	76144400	76145199
chr1	76153800	76159399
chr1	76162800	76173599
chr1	76181800	76183599
chr1	76214200	76215599
chr1	76244600	76247799
chr1	76269400	76271199
chr1	76374000	76375199
chr1	76389800	76391399
chr1	76397000	76404599
chr1	76407600	76408999
chr1	76434600	76436399
chr1	76444600	76446199
chr1	76446600	76448199
chr1	76448200	76457399
chr1	76458200	76459999
chr1	76466600	76467399
chr1	76488600	76492399
chr1	76505000	76506399
chr1	76534400	76537999
chr1	76586200	76587599
chr1	76610000	76610799
chr1	76619200	76620199
chr1	76636800	76638999
chr1	76836400	76837799
chr1	76849200	76849999
chr1	76896800	76897599
chr1	76933400	76934199
chr1	77010000	77012999
chr1	77082200	77084399
chr1	77094800	77095999
chr1	77101400	77103799
chr1	77226400	77227599
chr1	77440600	77441199
chr1	77456600	77457199
chr1	77505800	77506999
chr1	77513400	77516999
chr1	77619400	77620199
chr1	77629600	77630399
chr1	77654200	77655799
chr1	77656200	77665399
chr1	77672600	77674599
chr1	77707600	77709599
chr1	77972000	77972799
chr1	78087600	78088399
chr1	78103000	78103999
chr1	78140800	78142199
chr1	78181800	78182799
chr1	78196400	78197399
chr1	78202800	78204599
chr1	78262600	78263399
chr1	78283600	78285199
chr1	78308800	78311999
chr1	78367200	78368199
chr1	78371400	78372599
chr1	78403200	78405199
chr1	78427400	78430599
chr1	78473200	78473799
chr1	78482400	78488399
chr1	78489200	78490599
chr1	78524800	78525599
chr1	78537200	78538199
chr1	78566200	78569199
chr1	78587400	78587999
chr1	78654400	78657399
chr1	78658600	78664399
chr1	78669200	78670999
chr1	78672400	78673399
chr1	78675400	78676599
chr1	78678400	78680599
chr1	78684800	78688799
chr1	78705600	78706999
chr1	78724400	78725199
chr1	78852000	78853399
chr1	78907800	78908599
chr1	79311800	79312999
chr1	79349200	79350199
chr1	79356400	79358199
chr1	79438000	79440799
chr1	79450000	79451199
chr1	79580600	79582199
chr1	79618200	79619799
chr1	79643400	79644999
chr1	79670800	79671599
chr1	79730600	79733199
chr1	79735800	79737199
chr1	79745800	79747799
chr1	79748400	79749999
chr1	79753000	79754599
chr1	79755600	79760999
chr1	79762000	79764199
chr1	79775400	79775999
chr1	79776800	79778799
chr1	79857600	79858199
chr1	79859000	79859999
chr1	79886800	79888199
chr1	79995800	79997599
chr1	80010400	80011799
chr1	80207000	80210199
chr1	80225000	80225799
chr1	80249000	80249999
chr1	80253200	80254799
chr1	80256200	80262399
chr1	80263600	80264399
chr1	80274800	80275999
chr1	80285200	80288999
chr1	80289200	80289799
chr1	80290000	80338799
chr1	80341200	80342599
chr1	80344800	80347799
chr1	80370200	80371599
chr1	80374400	80377599
chr1	80379000	80380599
chr1	80401000	80406199
chr1	80406600	80419799
chr1	80420200	80425199
chr1	80426400	80430199
chr1	80433000	80433399
chr1	80438600	80442799
chr1	80444000	80445999
chr1	80446600	80449199
chr1	80486400	80487799
chr1	80489400	80492199
chr1	80498400	80499199
chr1	80503800	80506399
chr1	80509400	80513399
chr1	80564600	80565199
chr1	80757400	80758199
chr1	80852600	80853599
chr1	80853600	80854799
chr1	81076200	81078399
chr1	81090000	81091399
chr1	81092600	81093999
chr1	81099000	81100199
chr1	81163600	81164199
chr1	81174400	81175199
chr1	81316400	81317999
chr1	81573800	81574799
chr1	81593200	81594599
chr1	82042000	82043799
chr1	82066200	82066799
chr1	82099600	82101199
chr1	82132000	82133999
chr1	82141600	82142199
chr1	82191000	82193199
chr1	82198000	82200999
chr1	82231600	82233199
chr1	82260800	82262599
chr1	82267000	82267999
chr1	82271600	82272799
chr1	82282600	82283199
chr1	82283800	82284199
chr1	82285600	82287599
chr1	82289400	82290999
chr1	82292000	82294599
chr1	82314800	82316199
chr1	82317400	82319399
chr1	82320000	82321199
chr1	82323600	82325399
chr1	82403800	82404399
chr1	82409400	82412199
chr1	82415200	82415999
chr1	82449200	82449999
chr1	82544400	82546399
chr1	82586200	82587799
chr1	82641000	82641999
chr1	82671800	82673199
chr1	82685200	82694399
chr1	82712000	82712999
chr1	82722200	82724599
chr1	82725600	82728399
chr1	82735800	82740199
chr1	82740800	82750599
chr1	82779200	82780199
chr1	82815400	82816399
chr1	82839000	82839399
chr1	82840400	82848799
chr1	82849800	82850599
chr1	82851000	82854399
chr1	82854600	82860599
chr1	82865600	82868599
chr1	82869000	82869999
chr1	82889400	82891199
chr1	82903200	82906599
chr1	82907200	82908399
chr1	83037600	83038799
chr1	83159400	83159999
chr1	83259400	83260999
chr1	83285400	83286799
chr1	83344600	83346599
chr1	83347600	83348999
chr1	83356200	83358399
chr1	83366200	83367399
chr1	83396800	83397999
chr1	83407400	83408599
chr1	83661600	83663599
chr1	83714000	83714999
chr1	83749000	83749799
chr1	83751000	83754399
chr1	83959400	83960599
chr1	84055600	84057799
chr1	84092400	84094399
chr1	84096200	84098599
chr1	84205200	84206599
chr1	84211400	84212599
chr1	84218200	84219199
chr1	84220600	84223999
chr1	84230400	84231199
chr1	84252400	84253599
chr1	84281200	84284399
chr1	84284800	84287599
chr1	84299600	84300599
chr1	84363200	84365399
chr1	84385400	84388399
chr1	84404000	84406999
chr1	84408400	84409799
chr1	84411400	84422999
chr1	84428000	84428999
chr1	84478400	84478999
chr1	84485400	84487199
chr1	84548800	84550599
chr1	84647800	84648599
chr1	84649000	84650599
chr1	84694200	84695599
chr1	84696000	84696999
chr1	84709000	84710799
chr1	84777800	84778999
chr1	84791400	84795199
chr1	84798000	84800399
chr1	84800800	84806199
chr1	84806600	84828199
chr1	84829400	84838199
chr1	84840600	84853999
chr1	84854400	84856799
chr1	84859600	84864999
chr1	84866200	84870399
chr1	84870800	84872599
chr1	84877600	84878399
chr1	84880800	84882399
chr1	84933400	84935199
chr1	85699800	85700799
chr1	85703400	85704199
chr1	85749800	85752799
chr1	85792400	85793399
chr1	85794600	85803999
chr1	85804400	85817799
chr1	85824400	85826199
chr1	85834400	85835599
chr1	85836800	85844599
chr1	85893400	85894399
chr1	85895200	85897199
chr1	85898000	85902399
chr1	86018000	86018999
chr1	86046600	86047599
[truncated: 77,798 more rows]

## Sheet: C) H3K4me3
chr1	4350400	4360399
chr1	4383200	4384199
chr1	4785000	4786399
chr1	4807400	4808999
chr1	4857200	4858999
chr1	5068400	5070799
chr1	5083000	5084199
chr1	6213400	6214599
chr1	6215200	6215999
chr1	7088000	7088799
chr1	7089200	7090399
chr1	7397600	7398799
chr1	8421400	8422399
chr1	9545000	9545599
chr1	9700800	9701199
chr1	9743400	9745399
chr1	9747200	9748799
chr1	9943000	9944599
chr1	9982000	9983599
chr1	10007200	10009599
chr1	10037400	10039399
chr1	10040200	10040599
chr1	10231000	10232599
chr1	10233200	10234199
chr1	10768600	10770199
chr1	13371800	13372999
chr1	13374200	13374999
chr1	13588600	13589199
chr1	13659800	13660799
chr1	15481200	15481999
chr1	15805200	15806599
chr1	15838600	15839799
chr1	16103400	16105199
chr1	16106200	16107599
chr1	16242400	16242999
chr1	16617600	16618799
chr1	16654000	16655199
chr1	16656000	16657399
chr1	16664800	16665999
chr1	16688400	16689199
chr1	17096600	17097599
chr1	17145200	17146199
chr1	19922400	19923199
chr1	19988600	19989999
chr1	20951000	20952399
chr1	21079400	21079799
chr1	21166200	21166799
chr1	21218000	21219599
chr1	21820600	21821399
chr1	23256800	23257799
chr1	23446600	23447999
chr1	23921000	23921799
chr1	24004800	24006399
chr1	24009000	24010399
chr1	24099000	24099599
chr1	24100400	24100799
chr1	24678200	24679399
chr1	25828600	25829799
chr1	25830400	25831999
chr1	30871600	30873199
chr1	30948400	30949199
chr1	30949800	30950399
chr1	33669200	33670799
chr1	33720400	33720999
chr1	33813000	33814399
chr1	34269400	34272199
chr1	34433000	34433999
chr1	34434600	34435399
chr1	34439000	34440399
chr1	34459000	34460399
chr1	34841200	34842599
chr1	34843200	34843599
chr1	34849600	34852599
chr1	35119000	35119799
chr1	36068800	36069599
chr1	36243400	36244999
chr1	36367400	36368799
chr1	36427000	36428599
chr1	36444200	36445199
chr1	36471000	36471399
chr1	36471800	36475799
chr1	36492600	36493999
chr1	36512800	36513999
chr1	36546400	36547199
chr1	36550000	36550999
chr1	36556600	36557999
chr1	36691200	36692399
chr1	36708800	36709999
chr1	36938400	36938999
chr1	36940000	36940199
chr1	37299600	37300799
chr1	37429000	37429999
chr1	37430400	37431199
chr1	37864200	37864799
chr1	37865200	37865999
chr1	37871800	37872799
chr1	37889800	37891199
chr1	37974800	37975599
chr1	37996000	37998999
chr1	38002800	38003799
chr1	38128600	38129199
chr1	38987400	38988799
chr1	39367200	39367799
chr1	39368000	39368999
chr1	39444800	39445799
chr1	39476400	39478399
chr1	39536000	39536999
chr1	39901400	39902799
chr1	39936400	39936799
chr1	42850800	42851999
chr1	43092600	43093199
chr1	43097600	43099399
chr1	43826800	43828399
chr1	43933200	43935399
chr1	44101200	44102199
chr1	44102600	44103199
chr1	44118200	44120799
chr1	44147200	44148799
chr1	44551200	44553199
chr1	45794800	45795399
chr1	45795800	45796399
chr1	45925200	45926399
chr1	46066600	46067399
chr1	50971800	50972999
chr1	51393200	51393799
chr1	51477600	51479199
chr1	52091600	52092999
chr1	52113200	52114199
chr1	52119000	52120399
chr1	52231200	52232599
chr1	52357200	52357999
chr1	52499200	52499999
chr1	52554600	52556199
chr1	52630600	52631599
chr1	52726000	52726799
chr1	52816400	52817799
chr1	52844600	52845799
chr1	53296400	53298999
chr1	53313200	53314199
chr1	53351400	53352399
chr1	53783200	53784799
chr1	54250400	54251599
chr1	54438000	54439199
chr1	54556400	54557599
chr1	55025400	55027799
chr1	55052200	55052599
chr1	55053200	55053599
chr1	55086800	55087599
chr1	55088000	55089199
chr1	55130600	55131399
chr1	55131600	55132399
chr1	55237400	55238999
chr1	55406200	55407199
chr1	56972800	56973399
chr1	57377800	57378399
chr1	57405600	57407799
chr1	57969200	57969999
chr1	58391800	58392999
chr1	58393600	58394199
chr1	58422400	58424399
chr1	58445000	58446599
chr1	58504000	58505799
chr1	58585400	58587399
chr1	58711400	58711999
chr1	58971600	58974399
chr1	59118400	59120399
chr1	59159600	59161599
chr1	59235600	59236999
chr1	59237400	59238199
chr1	59543600	59544399
chr1	59669200	59671599
chr1	59684400	59685999
chr1	59762600	59763399
chr1	59764000	59765799
chr1	60097200	60099199
chr1	60179800	60180399
chr1	60180800	60181599
chr1	60409000	60411599
chr1	60565200	60566399
chr1	63112600	63113599
chr1	63114400	63115799
chr1	63175600	63177799
chr1	63730200	63731599
chr1	64120800	64122599
chr1	64532000	64533199
chr1	64533600	64534999
chr1	64616600	64618399
chr1	64690200	64690599
chr1	64691400	64692199
chr1	64736600	64737399
chr1	64738000	64739199
chr1	64888000	64888999
chr1	64956000	64956999
chr1	65122400	65123199
chr1	65177800	65179999
chr1	65185800	65186399
chr1	65187000	65187599
chr1	65981200	65981799
chr1	66004000	66004999
chr1	66175400	66176199
chr1	66321800	66323199
chr1	66364600	66367399
chr1	66468400	66469199
chr1	66700800	66701799
chr1	66815800	66817399
chr1	66817800	66818599
chr1	67037800	67039199
chr1	69686200	69687199
chr1	69687600	69688399
chr1	70221400	70222599
chr1	71102200	71103199
chr1	71731200	71732799
chr1	71888000	71888999
chr1	72210800	72211999
chr1	72225600	72225999
chr1	72236200	72236799
chr1	72307000	72308199
chr1	72582800	72584199
chr1	72710800	72712199
chr1	73534600	73535799
chr1	73537600	73538399
chr1	73927600	73928599
chr1	74236000	74236399
chr1	74236800	74237599
chr1	74284000	74284599
chr1	74285000	74285799
chr1	74295600	74296799
chr1	74332200	74333599
chr1	74386600	74387399
chr1	74392000	74392999
chr1	74397600	74397999
chr1	74505200	74507399
chr1	74587200	74587999
chr1	74588400	74589399
chr1	74600600	74601799
chr1	74661800	74662799
chr1	74816600	74817799
chr1	74849000	74852199
chr1	74853800	74854799
chr1	74855200	74860199
chr1	75124400	75125599
chr1	75141000	75142599
chr1	75143200	75143599
chr1	75168400	75169199
chr1	75180000	75180399
chr1	75190800	75193199
chr1	75210200	75211399
chr1	75218000	75219999
chr1	75235800	75238199
chr1	75316400	75317399
chr1	75436000	75436399
chr1	75479200	75480399
chr1	75487600	75487799
chr1	75521000	75522399
chr1	75550600	75552199
chr1	78488200	78490199
chr1	78658400	78659199
chr1	78720600	78721799
chr1	79671400	79672399
chr1	79760600	79762199
chr1	79775800	79776599
chr1	80338000	80339999
chr1	80341000	80341399
chr1	81077400	81078399
chr1	82282600	82283799
chr1	82316000	82316399
chr1	82316800	82317199
chr1	82554800	82555999
chr1	82688800	82689799
chr1	82724600	82725799
chr1	83805600	83806199
chr1	84838000	84838799
chr1	84839400	84840999
chr1	84909400	84911199
chr1	85090600	85090999
chr1	85584800	85585399
chr1	85591000	85593399
chr1	85794000	85795199
chr1	85894000	85895999
chr1	86064400	86065799
chr1	86154200	86155799
chr1	86358600	86360199
chr1	86487000	86488999
chr1	86525400	86526399
chr1	86581400	86583599
chr1	86586800	86588199
chr1	86703400	86704799
chr1	87213400	87213799
chr1	87214400	87215399
chr1	87327400	87327999
chr1	87594000	87595599
chr1	87756400	87757199
chr1	87766200	87767799
chr1	87803800	87810799
chr1	87812400	87813199
chr1	87852800	87853199
chr1	87853800	87855199
chr1	88008000	88008799
chr1	88211600	88224599
chr1	88225600	88253199
chr1	88272600	88282199
chr1	88305600	88310999
chr1	89070800	89071199
chr1	89455800	89456599
chr1	89577000	89577599
chr1	90603000	90604399
chr1	91249600	91250199
chr1	91297800	91298999
chr1	91309400	91310399
chr1	91397600	91399199
chr1	91413000	91413599
chr1	91459800	91459999
chr1	91494800	91495599
chr1	91539800	91541399
chr1	91940800	91942199
chr1	92084000	92086399
chr1	92179000	92179599
chr1	92180600	92181399
chr1	92242600	92243399
chr1	92257600	92258999
chr1	92472400	92473599
chr1	92474000	92474399
chr1	92641000	92642999
chr1	92733200	92734199
chr1	92789200	92790799
chr1	92907200	92907999
chr1	92910000	92910799
chr1	92911400	92911999
chr1	92933200	92935399
chr1	93100200	93102399
chr1	93305000	93306399
chr1	93342600	93344399
chr1	93444600	93445199
chr1	93477800	93479999
chr1	93512400	93512999
chr1	93634200	93635399
chr1	93753600	93754199
chr1	93755200	93755599
chr1	93801400	93802199
chr1	93824800	93825999
chr1	95313200	95314999
chr1	95998000	95998999
chr1	97636400	97638399
chr1	97654200	97655199
chr1	97657800	97660999
chr1	97768200	97770999
chr1	98725800	98727199
chr1	104752400	104753999
chr1	105285200	105286399
chr1	105662800	105665599
chr1	105801400	105802399
chr1	105989800	105990199
chr1	105991600	105992599
chr1	105993200	105994399
chr1	106173000	106174399
chr1	106712200	106714199
chr1	106758400	106760399
chr1	106795800	106797399
chr1	115843600	115844799
chr1	116560600	116561799
chr1	118310200	118311799
chr1	118321600	118322799
chr1	118388200	118391799
chr1	118458800	118460199
chr1	118482000	118482999
chr1	119504200	119504799
chr1	119647400	119649799
chr1	119834800	119837599
chr1	119912800	119913199
chr1	120120000	120121999
chr1	121326800	121328599
chr1	121431000	121432199
chr1	121567000	121568199
chr1	122233000	122233799
chr1	124093600	124094799
chr1	125433800	125436199
chr1	125560000	125562599
chr1	126830200	126831599
chr1	127204800	127206799
chr1	127376400	127377599
chr1	127382800	127384599
chr1	127772800	127773799
chr1	127774200	127775599
chr1	127868800	127869599
chr1	128102000	128102999
chr1	128103400	128104399
chr1	128243800	128245599
chr1	128415800	128417399
chr1	128710400	128711999
chr1	129207400	129208799
chr1	130348800	130349999
chr1	130701800	130703599
chr1	130711000	130713199
chr1	130713600	130715799
chr1	130716200	130718799
chr1	130824200	130825199
chr1	131096000	131097399
chr1	131138400	131138999
chr1	131153000	131154799
chr1	131526800	131528399
chr1	131827200	131829399
chr1	131911200	131912399
chr1	132007200	132007599
chr1	132008000	132008999
chr1	132365800	132367399
chr1	132418000	132418999
chr1	132476600	132476999
chr1	132477400	132478399
chr1	132738800	132741999
chr1	132845000	132845599
chr1	133024400	133025799
chr1	133130600	133133799
chr1	133138600	133138999
chr1	133181400	133183199
chr1	133476600	133477799
chr1	133562400	133562799
chr1	133609400	133610199
chr1	133660400	133661799
chr1	134060400	134061399
chr1	134076200	134079599
chr1	134362000	134362799
chr1	134405600	134407199
chr1	134415800	134418199
chr1	134418800	134421399
chr1	134454400	134455399
chr1	134455800	134456199
chr1	134494000	134495399
chr1	134556600	134556999
chr1	134560800	134562799
chr1	134955000	134955799
chr1	134961800	134963399
chr1	135147000	135148199
chr1	135313200	135314199
chr1	135372400	135373399
chr1	135429400	135430999
chr1	135555200	135556599
chr1	136007200	136008399
chr1	136017800	136019199
chr1	136129200	136134799
chr1	136139800	136140799
chr1	136228600	136230399
chr1	136343600	136345599
chr1	136346000	136346599
chr1	136523800	136524999
chr1	136624200	136624999
chr1	136625400	136628999
chr1	137898400	137901799
chr1	138618600	138619199
chr1	138619800	138620199
chr1	138677000	138678599
chr1	138964000	138964599
chr1	139252400	139252999
chr1	139254000	139256199
chr1	139421600	139422199
chr1	139422600	139425399
chr1	141336800	141337599
chr1	143053600	143054799
chr1	143701600	143702599
chr1	143738800	143739399
chr1	143739800	143740399
chr1	143773200	143773999
chr1	143776000	143778199
chr1	144003600	144004999
chr1	147012600	147013399
chr1	148698200	148699199
chr1	149972800	149974199
chr1	150313000	150315199
chr1	150318200	150323399
chr1	150323800	150329599
chr1	150392400	150394599
chr1	150698800	150699599
chr1	151343000	151346199
chr1	151427000	151430399
chr1	151499800	151500199
chr1	151501000	151501599
chr1	151754800	151754999
chr1	151755600	151756199
chr1	152385800	152386399
chr1	152765200	152767599
chr1	152901600	152902199
chr1	152903400	152904799
chr1	153331400	153332399
chr1	153486400	153487999
chr1	153549200	153549999
chr1	153898800	153901199
chr1	154365200	154366199
chr1	154469800	154471199
chr1	155097800	155098799
chr1	155099200	155099599
chr1	155159000	155159599
chr1	155230800	155232599
chr1	155416200	155417399
chr1	155812200	155813399
chr1	155960800	155961799
chr1	155972200	155972799
chr1	155973400	155974399
chr1	156034800	156036999
chr1	156040600	156041799
chr1	156420800	156421399
chr1	156473800	156474599
chr1	156718000	156718599
chr1	156938200	156938999
chr1	156939800	156940199
chr1	157410600	157411999
chr1	157762800	157763799
chr1	159231600	159232199
chr1	159232800	159233799
chr1	159490400	159491199
chr1	159868600	159869399
chr1	160195200	160195999
chr1	160211600	160212599
chr1	160213000	160213799
chr1	160792000	160792799
chr1	160907000	160907799
chr1	161034400	161036799
chr1	161069800	161071799
chr1	161130600	161131799
chr1	161250000	161252199
chr1	161875600	161876599
chr1	161877000	161877799
chr1	161968800	161970199
chr1	162475800	162477999
chr1	162547600	162548999
chr1	162570000	162571599
chr1	162738600	162740999
chr1	162804000	162805399
chr1	163402600	163404199
chr1	163779800	163780599
chr1	163929200	163929999
chr1	163930400	163930799
chr1	163994400	163995599
chr1	164248400	164248799
chr1	164249400	164250399
chr1	164275200	164276399
chr1	164306600	164308399
chr1	164688600	164689799
chr1	165193600	165194799
chr1	165235600	165237799
chr1	165459000	165459999
chr1	165460600	165462399
chr1	165641400	165643199
chr1	165676000	165677599
chr1	165764000	165764799
chr1	166001200	166001799
chr1	166002400	166003199
chr1	166379400	166380599
chr1	166410000	166410399
chr1	166996600	166997599
chr1	167001600	167003599
chr1	167172000	167173599
chr1	167251800	167252799
chr1	167308200	167309199
chr1	167349600	167351399
chr1	167393000	167394599
chr1	168429000	168432199
chr1	169519400	169520599
chr1	169531200	169532199
chr1	169655800	169656999
chr1	169968600	169969599
chr1	170173000	170173599
chr1	170174000	170174799
chr1	170175200	170176199
chr1	170209200	170211799
chr1	170214000	170214999
chr1	170866800	170868999
chr1	170884600	170885799
chr1	171033200	171034599
chr1	171036600	171038999
chr1	171044000	171045399
chr1	171102000	171102599
chr1	171110800	171112199
chr1	171113800	171114399
chr1	171149800	171150999
chr1	171194000	171196599
chr1	171221600	171222399
chr1	171236200	171237599
chr1	171246400	171247799
chr1	171269800	171271199
chr1	171280400	171281799
chr1	171287200	171288599
chr1	171294000	171294999
chr1	171328200	171329199
chr1	171344600	171346599
chr1	171411000	171411599
chr1	171412000	171412599
chr1	171503200	171504399
chr1	172082000	172083599
chr1	172126200	172127999
chr1	172147200	172149199
chr1	172202000	172202999
chr1	172203800	172206999
chr1	172311800	172312999
chr1	172376000	172377199
chr1	172481800	172484799
chr1	172485400	172486999
chr1	172534000	172534999
chr1	172632600	172633599
chr1	173366200	173367399
chr1	174502400	174503199
chr1	175624600	175626399
chr1	175693000	175693399
chr1	175880400	175880999
chr1	176813000	176813599
chr1	176814000	176815199
chr1	177256800	177257599
chr1	177322800	177323199
chr1	177441200	177441599
chr1	177443000	177445999
chr1	177795000	177796399
chr1	178188400	178189199
chr1	178317400	178320599
chr1	178332200	178333199
chr1	178333400	178336399
chr1	178338000	178338399
chr1	178368800	178369999
chr1	178405400	178406799
chr1	178715200	178716399
chr1	179367000	179368799
chr1	179394000	179395199
chr1	179516600	179517999
chr1	179545600	179546199
chr1	179546600	179547799
chr1	179668600	179669799
chr1	179802400	179803199
chr1	179960400	179962399
chr1	180195200	180196399
chr1	180254800	180255999
chr1	180261400	180262999
chr1	180364400	180365599
chr1	180568600	180570399
chr1	180725600	180725999
chr1	180726400	180727199
chr1	180768000	180768799
chr1	180777600	180778799
chr1	180811400	180813599
chr1	180814200	180814799
chr1	180842200	180843199
chr1	180850200	180850799
chr1	180851200	180852599
chr1	180903800	180905399
chr1	181143200	181145599
chr1	181151200	181151799
chr1	181210200	181210799
chr1	181840600	181841999
chr1	182018400	182019399
chr1	182124800	182125999
chr1	182281800	182282999
chr1	182408200	182408999
chr1	182409600	182410399
chr1	182568000	182569399
chr1	183296400	183297199
chr1	183297600	183298199
chr1	183298800	183299599
chr1	183344800	183345999
chr1	183368600	183369999
chr1	183388600	183389599
chr1	183995400	183996399
chr1	184033600	184035599
chr1	184073200	184074399
chr1	184750400	184750999
chr1	184845200	184846599
chr1	185203800	185204999
chr1	185328400	185329599
chr1	185331800	185332999
chr1	185362400	185362999
chr1	185363400	185363999
chr1	186116800	186117199
chr1	186748800	186750399
chr1	187215000	187216199
chr1	187997200	188000399
chr1	188027000	188028599
chr1	188261600	188266199
chr1	188846200	188847999
chr1	189007000	189007599
chr1	189522600	189523999
chr1	189688400	189688999
chr1	189774800	189775999
chr1	189873200	189874399
chr1	190361600	190364399
chr1	190833000	190833799
chr1	190910600	190912399
chr1	190927800	190929799
chr1	191024600	191025799
chr1	191026400	191026799
chr1	191062200	191063199
chr1	191182400	191183799
chr1	191223800	191224999
chr1	191312600	191313399
chr1	191325200	191326599
chr1	191394800	191396199
chr1	191397400	191398199
chr1	191575800	191576999
chr1	191718600	191719999
chr1	191820800	191821399
chr1	191907600	191908399
chr1	191977000	191982199
chr1	191989800	191990599
chr1	192090200	192092999
chr1	192136400	192137399
chr1	192137800	192138999
chr1	192301400	192302199
chr1	193034200	193036199
chr1	193129400	193130599
chr1	193172800	193174799
chr1	193185400	193190199
chr1	193369000	193370999
chr1	193638400	193639999
chr1	193951600	193952799
chr1	194112400	194113199
chr1	194619000	194623199
chr1	194976000	194976199
chr1	194976600	194978399
chr1	194991000	194992799
chr1	195016600	195019799
chr1	195130600	195131599
chr1	195241600	195241999
chr10	4386400	4386799
chr10	4388400	4389599
chr10	4431800	4433399
chr10	5066800	5070999
chr10	5549600	5550799
chr10	5805600	5806399
chr10	5823400	5824999
chr10	7210400	7211999
chr10	7212400	7213399
chr10	7589200	7589599
chr10	7590600	7591999
chr10	7662000	7663999
chr10	7667000	7668599
chr10	7680400	7681199
chr10	7681600	7682199
chr10	7725400	7726799
chr10	7780200	7781399
chr10	7792200	7793599
chr10	7954800	7955399
chr10	9899200	9900799
chr10	9901200	9901799
chr10	11149600	11150799
chr10	11280400	11281199
chr10	11281600	11282599
chr10	11343000	11343399
chr10	11343800	11344199
chr10	11463800	11464799
chr10	12126800	12127399
chr10	12152800	12153799
chr10	12922400	12923999
chr10	13008000	13009599
chr10	13090400	13091599
chr10	13192600	13193399
chr10	13323200	13323999
chr10	13500800	13501599
chr10	13552200	13554199
chr10	13868000	13868799
chr10	13869000	13869399
chr10	14146600	14147399
chr10	14704400	14705799
chr10	15043000	15043999
chr10	16178800	16179799
chr10	17721600	17726999
chr10	18022800	18023399
chr10	18056400	18056999
chr10	18234000	18235799
chr10	18545400	18545999
chr10	18743400	18744199
chr10	19009200	19015199
chr10	19015600	19016399
chr10	19141800	19142799
chr10	19262800	19263799
chr10	19592000	19593199
chr10	19676800	19678199
chr10	20149400	20150999
chr10	20194800	20195599
chr10	20198600	20201399
chr10	20204800	20205999
chr10	20311400	20312199
chr10	20312600	20313399
chr10	20952000	20952399
chr10	20952800	20953599
chr10	21144400	21145399
chr10	21295600	21296999
chr10	21993400	22000799
chr10	22010400	22010799
chr10	22142200	22143199
chr10	22730200	22732399
chr10	23097400	23098399
chr10	23786400	23788199
chr10	23796400	23797799
chr10	24149600	24150999
chr10	24869600	24870799
chr10	25397800	25400199
chr10	25400600	25401599
chr10	25404800	25405799
chr10	25408000	25413599
chr10	25415200	25416599
chr10	25426800	25429999
chr10	25430800	25431799
chr10	25432000	25433599
chr10	25433800	25435599
chr10	29143600	29144199
chr10	29146400	29148399
chr10	29312600	29314199
chr10	29360800	29361599
chr10	29362200	29362999
chr10	30200400	30200799
chr10	30599400	30601199
chr10	30617600	30619199
chr10	30802000	30802999
chr10	30841600	30843399
chr10	31313000	31313799
chr10	32601200	32602399
chr10	33950000	33951399
chr10	34018200	34019399
chr10	34019800	34020399
chr10	34280800	34284599
chr10	34296400	34301199
chr10	34417000	34418799
chr10	36975000	36975599
chr10	37136400	37141399
chr10	39133400	39135199
chr10	39732800	39733799
chr10	39898200	39898999
chr10	40024600	40025399
chr10	40246200	40247599
chr10	40257000	40258199
chr10	40299600	40301399
chr10	40302200	40303199
chr10	40348000	40349199
chr10	40349600	40351399
chr10	40867600	40867999
chr10	40882200	40884799
chr10	41294600	41295399
chr10	41302400	41304199
chr10	41449400	41450799
chr10	41488600	41490999
chr10	41518600	41521399
chr10	41808400	41811999
chr10	41828000	41829599
chr10	41869200	41870599
chr10	41887600	41888999
chr10	42018200	42018999
chr10	42077800	42078799
chr10	42273400	42274999
chr10	42275800	42276599
chr10	42277000	42278799
chr10	42370400	42371399
chr10	42477800	42478599
chr10	42502200	42503399
chr10	42678400	42680199
chr10	42762200	42762999
chr10	43220600	43222399
chr10	43539000	43540999
chr10	43587400	43588199
chr10	43739800	43740599
chr10	43900800	43902599
chr10	44267600	44269399
chr10	44456000	44459599
chr10	44476400	44477799
chr10	44529000	44530399
chr10	44972800	44973799
chr10	45066400	45066999
chr10	45578400	45578799
chr10	50591800	50593599
chr10	52380400	52382799
chr10	52417000	52417399
chr10	52418000	52418799
chr10	53596200	53596599
chr10	53749200	53750799
chr10	53770400	53771399
chr10	53797000	53797799
chr10	56228000	56229199
chr10	57487000	57488599
chr10	57531400	57532799
chr10	58254600	58256399
chr10	58322600	58323199
chr10	58323800	58324999
chr10	58446200	58446999
chr10	58447400	58447999
chr10	58497400	58498399
chr10	59220800	59222999
chr10	59323400	59324999
chr10	59615400	59616399
chr10	59702600	59703599
chr10	59738000	59739199
chr10	59878800	59880599
chr10	59950200	59951799
chr10	59952200	59952799
chr10	59970000	59970599
chr10	60001600	60003999
chr10	60277600	60278599
chr10	61147000	61148199
chr10	61451400	61452399
chr10	61475400	61476599
chr10	61648600	61649799
chr10	61680600	61680999
chr10	61695000	61695799
chr10	61715200	61716199
chr10	62325200	62328599
chr10	62338400	62340799
chr10	62448800	62450399
chr10	62486000	62486399
chr10	62487000	62487399
chr10	62577600	62578799
chr10	62601000	62602799
chr10	62650400	62651199
chr10	62651600	62652199
chr10	62791000	62792199
chr10	62792600	62793199
chr10	62919800	62921199
chr10	62980600	62980999
chr10	63021600	63025199
chr10	63242800	63245199
chr10	63337400	63338399
chr10	63381200	63382799
chr10	63386600	63387399
chr10	63429200	63430399
chr10	64603800	64604999
chr10	67095800	67096399
chr10	67097200	67098199
chr10	67100200	67101799
chr10	67185400	67187999
chr10	67284200	67285199
chr10	67547600	67548599
chr10	67549200	67549999
chr10	67899400	67901799
chr10	67911600	67912399
chr10	67979600	67979999
chr10	68217400	68218399
chr10	68276400	68278399
chr10	68278800	68280199
chr10	68515800	68516599
chr10	68673800	68674599
chr10	68932600	68933599
chr10	69211400	69212999
chr10	69213400	69213999
chr10	69399000	69400799
chr10	70095000	70095599
chr10	70096400	70096799
chr10	70097400	70098599
chr10	70242600	70243599
chr10	70480600	70481799
chr10	70597400	70598999
chr10	70600000	70601399
chr10	71237400	71238399
chr10	71244200	71245399
chr10	71284200	71284999
chr10	71344200	71344599
chr10	71345000	71345399
chr10	71347000	71347599
chr10	71348000	71351999
chr10	72654200	72655999
chr10	73821600	73823799
chr10	73824200	73824799
chr10	74966400	74966999
chr10	74967400	74968999
chr10	74979800	74981199
chr10	75060000	75060599
chr10	75212400	75212999
chr10	75515400	75517199
chr10	75517600	75518799
chr10	75657600	75658599
chr10	75763400	75764799
chr10	75772600	75773799
chr10	75837000	75837799
chr10	75859400	75860199
chr10	75920800	75922199
chr10	75935400	75936599
chr10	76032800	76033999
chr10	76237400	76238199
chr10	76345400	76346199
chr10	76442000	76443199
chr10	76468400	76469599
chr10	76530600	76532199
chr10	76815200	76816799
chr10	76820800	76821999
chr10	76960400	76961799
chr10	77007600	77008999
chr10	77032800	77035199
chr10	77080800	77081999
chr10	77083600	77084999
chr10	77214800	77216599
chr10	77258600	77260199
chr10	77418400	77418799
chr10	77515000	77516799
chr10	77581800	77582799
chr10	77606600	77607799
chr10	77622800	77623599
chr10	77978000	77979399
chr10	78008000	78010799
chr10	78019000	78020199
chr10	78051800	78052599
chr10	78112000	78113199
chr10	78169200	78170199
chr10	78184800	78185599
chr10	78244800	78245199
chr10	78293600	78296199
chr10	78296600	78300999
chr10	78302000	78307999
chr10	78319800	78320599
chr10	78350800	78351999
chr10	78412400	78413399
chr10	78425200	78426599
chr10	78464000	78465599
chr10	78574400	78575999
chr10	79095800	79097999
chr10	79532600	79534199
chr10	79553000	79555599
chr10	79668600	79670399
chr10	79681400	79681799
chr10	79682600	79682999
chr10	79704600	79705799
chr10	79745800	79746999
chr10	79767200	79767799
chr10	79853000	79854199
chr10	79854600	79854799
chr10	79855400	79856199
chr10	79908400	79908599
chr10	79916000	79917399
chr10	79926600	79927999
chr10	79960200	79960599
chr10	79984400	79985999
chr10	79996000	79997599
chr10	80038800	80040199
chr10	80052800	80054999
chr10	80142400	80143199
chr10	80148800	80149999
chr10	80164800	80167599
chr10	80168200	80168999
chr10	80248800	80250399
chr10	80265200	80265799
chr10	80292600	80293399
chr10	80295400	80296199
chr10	80320200	80320599
chr10	80323200	80324199
chr10	80330200	80332199
chr10	80356000	80357999
chr10	80406000	80407399
chr10	80433800	80433999
chr10	80560600	80562199
chr10	80588800	80590199
chr10	80602800	80603599
chr10	80621600	80622399
chr10	80676400	80677599
chr10	80741000	80742999
chr10	80755800	80756599
chr10	80777000	80777399
chr10	80797400	80797799
chr10	80798200	80799799
chr10	80826000	80826199
chr10	80826600	80828199
chr10	80843200	80843999
chr10	80854600	80855199
chr10	80900200	80900999
chr10	80917400	80918599
chr10	81012800	81014399
chr10	81059600	81060399
chr10	81070200	81070599
chr10	81105200	81105799
chr10	81166800	81167399
chr10	81176000	81179199
chr10	81183000	81183399
chr10	81266200	81266999
chr10	81268000	81268999
chr10	81293200	81294199
chr10	81320000	81320599
chr10	81377800	81378199
chr10	81384000	81385199
chr10	81389200	81391399
chr10	81405800	81408999
chr10	81445200	81446599
chr10	81496600	81497199
chr10	81544200	81544999
chr10	81559600	81560599
chr10	81570600	81571999
chr10	81605600	81607199
chr10	81627000	81627999
chr10	81633400	81634399
chr10	81642800	81643399
chr10	82047800	82049199
chr10	82127600	82128399
chr10	82177800	82178999
chr10	82240400	82241599
chr10	82353400	82354999
chr10	82622800	82623599
chr10	82629400	82629799
chr10	82630200	82630999
chr10	82698800	82700399
chr10	82762400	82764399
chr10	82858600	82861199
chr10	83359800	83361199
chr10	83533600	83534199
chr10	83543400	83543799
chr10	83544200	83544799
chr10	83647400	83648599
chr10	83780200	83781399
chr10	83886400	83887599
chr10	84576000	84577999
chr10	84613000	84613799
chr10	84622000	84623199
chr10	84801000	84802399
chr10	84916800	84920399
chr10	84924600	84925799
chr10	85102800	85103799
chr10	85127400	85128399
chr10	85138000	85138999
chr10	85182800	85184599
chr10	85185400	85185799
chr10	85871600	85872599
chr10	85905800	85906599
chr10	85928000	85928999
chr10	85956800	85957799
chr10	86021400	86023399
chr10	86497800	86498999
chr10	86501800	86502599
chr10	86704000	86705399
chr10	86705800	86706799
chr10	86731000	86731399
chr10	86760800	86761999
chr10	86777800	86779999
chr10	88146600	88147599
chr10	88201200	88201599
chr10	88379400	88380799
chr10	88503200	88503799
chr10	88730400	88732599
chr10	88826000	88827199
chr10	89443600	89444199
chr10	89684600	89686799
chr10	89731400	89732999
chr10	91082000	91083799
chr10	91122600	91123799
chr10	91124200	91124599
chr10	91169200	91170599
chr10	91171800	91172399
chr10	91180400	91182999
chr10	91187400	91188399
chr10	91289800	91290999
chr10	91614400	91615199
chr10	92289400	92290199
chr10	92555200	92556199
chr10	92721600	92722799
chr10	93081200	93081999
chr10	93452800	93454599
chr10	93506000	93507599
chr10	93588600	93589399
chr10	93589800	93590199
chr10	93888400	93890199
chr10	94034600	94035799
chr10	94036200	94036799
chr10	94147400	94148799
chr10	94197800	94199799
chr10	94546600	94547399
chr10	94687800	94688599
chr10	94689000	94689599
chr10	95323000	95323999
chr10	95501000	95501999
chr10	95562600	95563799
chr10	95691400	95692199
chr10	95939800	95940599
chr10	96488000	96489799
chr10	96522200	96524599
chr10	96616400	96618399
chr10	96619600	96621999
chr10	97313200	97314399
chr10	98572200	98573399
chr10	98913800	98914199
chr10	98915600	98917399
chr10	98958000	98959199
chr10	99090800	99091599
chr10	99105600	99106799
chr10	99107200	99109199
chr10	99109600	99110399
chr10	99126600	99128199
chr10	99599000	99601199
chr10	100486200	100488599
chr10	100588600	100589799
chr10	103366800	103369999
chr10	103410600	103411799
chr10	105574000	105575399
chr10	105840800	105842199
chr10	105864400	105865399
chr10	106632400	106634399
chr10	108161200	108161799
chr10	108162400	108163599
chr10	108331400	108332399
chr10	108333400	108333999
chr10	108342600	108342999
chr10	109007800	109012999
chr10	110919800	110920799
chr10	111009000	111009799
chr10	111010400	111011799
chr10	111031600	111031999
chr10	111164400	111164599
chr10	111165000	111166199
chr10	111247600	111250399
chr10	111298200	111299199
chr10	111473800	111474399
chr10	111506800	111507399
chr10	111796800	111797599
chr10	111972800	111973799
chr10	112927600	112929399
chr10	114915200	114917199
chr10	115250200	115251199
chr10	115314000	115315199
chr10	115315600	115316199
chr10	115361800	115362999
chr10	115382800	115386799
chr10	116261800	116262799
chr10	116263600	116264599
chr10	116580200	116580999
chr10	116582200	116582799
chr10	116949000	116949799
chr10	117059800	117060799
chr10	117063200	117064199
chr10	117147600	117148199
chr10	117149800	117150399
chr10	117223800	117224199
chr10	117375000	117376399
chr10	117377000	117377799
chr10	117629600	117630599
chr10	117675800	117676799
chr10	117708800	117711399
chr10	117744600	117745799
chr10	117792000	117793199
chr10	117844600	117845399
chr10	117983800	117985799
chr10	117994000	117995199
chr10	118001600	118002399
chr10	118142000	118143199
chr10	118143800	118144799
chr10	118677600	118678799
chr10	118866000	118868199
chr10	118869400	118870599
chr10	119238600	119239199
chr10	119240200	119240999
chr10	120035400	120036999
chr10	120112200	120113399
chr10	120208600	120209799
chr10	120226800	120227799
chr10	120976800	120978599
chr10	120979000	120979399
chr10	121309400	121310799
chr10	121311200	121312599
chr10	121365400	121366199
chr10	121569000	121569599
chr10	121586000	121587399
chr10	121625200	121626199
chr10	121739600	121740399
chr10	122679200	122680999
chr10	122737400	122738599
chr10	122885600	122887199
chr10	122984600	122985799
chr10	123075400	123075999
chr10	123076600	123076799
chr10	123195800	123196599
chr10	123197000	123197599
chr10	125437400	125438999
chr10	125881800	125882599
chr10	126905600	126906399
chr10	126980000	126981599
chr10	127030000	127030799
chr10	127040800	127042599
chr10	127062600	127064399
chr10	127069600	127070999
chr10	127120200	127121599
chr10	127194800	127196199
chr10	127209400	127211999
chr10	127266200	127267199
chr10	127288000	127288599
chr10	127289200	127291799
chr10	127311200	127312799
chr10	127426400	127427599
chr10	127508800	127510399
chr10	127511800	127512399
chr10	127521800	127522799
chr10	127676400	127676799
chr10	127739200	127739399
chr10	127740000	127740799
chr10	127923600	127924999
chr10	128015200	128015599
chr10	128035000	128037399
chr10	128059400	128060799
chr10	128082000	128084399
chr10	128091400	128093799
chr10	128097400	128098399
chr10	128210800	128212199
chr10	128231600	128232799
chr10	128270400	128271199
chr10	128302600	128303999
chr10	128321800	128323199
chr10	128337000	128338999
chr10	128367800	128369599
chr10	128377400	128378199
chr10	128408000	128410199
chr10	128411000	128412599
chr10	128458600	128458999
chr10	128459800	128460799
chr10	128492800	128495199
chr10	128498800	128499799
chr10	128524200	128526399
chr10	128547200	128549399
chr10	128565000	128566999
chr10	128625400	128627199
chr10	128668800	128669599
chr10	128673400	128674399
chr10	128695200	128696199
chr10	128696600	128697199
chr10	128704600	128704999
chr10	128747400	128748999
chr10	128803800	128806199
chr10	128821400	128822799
chr10	128922800	128923999
chr11	3100200	3100599
chr11	3101000	3102399
chr11	3127000	3127799
chr11	3128400	3148999
chr11	3149400	3200199
chr11	3201600	3202599
chr11	3203000	3203599
chr11	3265600	3266399
chr11	3288800	3292599
chr11	3370400	3371999
chr11	3408200	3409599
chr11	3451000	3453199
chr11	3514200	3515199
chr11	3648000	3648999
chr11	3649400	3650199
chr11	3717800	3725399
chr11	3912000	3914599
chr11	3931400	3932399
chr11	3963800	3966399
chr11	4094200	4097199
chr11	4116800	4119199
chr11	4121600	4123799
chr11	4134800	4136199
chr11	4159400	4161399
chr11	4186200	4186599
chr11	4187000	4187599
chr11	4486800	4488399
chr11	4593200	4594399
chr11	4637400	4638999
chr11	4703600	4705199
chr11	4848000	4849399
chr11	4874000	4874999
chr11	4894800	4895999
chr11	4902400	4903199
chr11	4986600	4988199
chr11	4989800	4993399
chr11	5065400	5065799
chr11	5097400	5100599
chr11	5311000	5312799
chr11	5443200	5443999
chr11	5520600	5520799
chr11	5521200	5522199
chr11	5540600	5542199
chr11	5706400	5707399
chr11	5739800	5741399
chr11	5761600	5762799
chr11	5788000	5789199
chr11	5837200	5837999
chr11	5877400	5878599
chr11	5955400	5956799
chr11	5985000	5986399
chr11	6199000	6200999
chr11	6267000	6268199
chr11	6273600	6275799
chr11	6291200	6291799
chr11	6292200	6292999
chr11	6389800	6390799
chr11	6442800	6444199
chr11	6472000	6472799
chr11	6474200	6475199
chr11	6476200	6476599
chr11	6527800	6529599
chr11	6546000	6546799
chr11	6547200	6547599
chr11	6625400	6626799
chr11	6658200	6658999
chr11	7063800	7066799
chr11	7365000	7365999
chr11	7723000	7724199
chr11	8267000	8267999
chr11	9010400	9011599
chr11	9048400	9048999
chr11	9615200	9617599
chr11	9729400	9730399
chr11	11461800	11462799
chr11	11727800	11729599
chr11	11808400	11809399
chr11	12007000	12008599
chr11	14200400	14201999
chr11	15134800	15135999
chr11	16507000	16508799
chr11	16951400	16951799
chr11	17051000	17053399
chr11	17158600	17161399
chr11	17163400	17165199
chr11	17166600	17167199
chr11	17211000	17212599
chr11	17257000	17258599
chr11	17616400	17617799
chr11	17953000	17954199
chr11	19013400	19021199
chr11	19026400	19027399
chr11	19306800	19308199
chr11	19924000	19924399
chr11	20111600	20112599
chr11	20113000	20113599
chr11	20200600	20200999
chr11	20201400	20202999
chr11	20332400	20333799
chr11	20542400	20544199
chr11	20740200	20740999
chr11	20741400	20742599
chr11	20818400	20819599
chr11	20827800	20830799
chr11	20831200	20832199
chr11	21092000	21092799
chr11	21239600	21240599
chr11	21369600	21370599
chr11	21570600	21573599
chr11	22285400	22286799
chr11	22287200	22287999
chr11	22369000	22370599
chr11	22512200	22513199
chr11	22843600	22844399
chr11	22971800	22976199
chr11	22980800	22982599
chr11	22989600	22991799
chr11	23007400	23010799
chr11	23012600	23013199
chr11	23067000	23068599
chr11	23256000	23258199
chr11	23307200	23308599
chr11	23497200	23497799
chr11	23664800	23666999
chr11	23769600	23771599
chr11	23893800	23895599
chr11	26054600	26055599
chr11	26386200	26387999
chr11	26753800	26754999
chr11	29130200	29131399
chr11	29171400	29174399
chr11	29245800	29247799
chr11	29374000	29374799
chr11	29514400	29515399
chr11	29526000	29527399
chr11	29547200	29548999
chr11	29693000	29694799
chr11	29718200	29720399
chr11	29865200	29865999
chr11	30023400	30026599
chr11	30196000	30198799
chr11	30266800	30267599
chr11	30649000	30649799
chr11	30771200	30771799
chr11	30772200	30773399
chr11	30792200	30792999
chr11	30952800	30955799
chr11	30985600	30987199
chr11	31428800	31430399
chr11	31670800	31671599
chr11	31672000	31673199
chr11	31870000	31870599
chr11	31871000	31875399
chr11	32016800	32017999
chr11	32205000	32205999
chr11	32220600	32221599
chr11	32226200	32227399
chr11	32266800	32267599
chr11	32532600	32533999
chr11	32641200	32642799
chr11	32643200	32644199
chr11	32903000	32904999
chr11	33138800	33140599
chr11	33161800	33163799
chr11	34833200	34834799
chr11	35025800	35027199
chr11	35167400	35168399
chr11	35511400	35512999
chr11	35769800	35770999
chr11	35833800	35834799
chr11	36170800	36172199
chr11	36266200	36267799
chr11	37894600	37895599
chr11	38262400	38262799
chr11	40314200	40315599
chr11	40691200	40695199
chr11	40733600	40734599
chr11	40754400	40755599
chr11	41576400	41576999
chr11	43260000	43260999
chr11	43425800	43426599
chr11	43433800	43435199
chr11	43681200	43681799
chr11	43746800	43747999
chr11	44469600	44471999
chr11	44519400	44521399
chr11	45851200	45851999
chr11	45852400	45852799
chr11	45943600	45944599
chr11	45954800	45955399
chr11	46311200	46313199
chr11	46436600	46437999
chr11	47050600	47051799
chr11	47698000	47699599
chr11	48799400	48801399
chr11	48816800	48818599
chr11	48854800	48856799
chr11	48871200	48871999
chr11	49202200	49204799
chr11	49243200	49248399
chr11	49249000	49251199
chr11	49711000	49711999
chr11	49713000	49713799
chr11	49847000	49848399
chr11	50025800	50026399
chr11	50174400	50175399
chr11	50290400	50291799
chr11	50292400	50292799
chr11	50324600	50325399
chr11	50326000	50326599
chr11	50376800	50379199
chr11	50429800	50430799
chr11	50826600	50827999
chr11	50841000	50841599
chr11	50886200	50888399
chr11	50899000	50900199
chr11	50900600	50902199
chr11	50914800	50916199
chr11	50930600	50931999
chr11	51059200	51059999
chr11	51262600	51264599
chr11	51584200	51586199
chr11	51605200	51605999
chr11	51607000	51607599
chr11	51619800	51620599
chr11	51635200	51636799
chr11	51650000	51650799
chr11	51687200	51688399
chr11	51688800	51690199
chr11	51755400	51756999
chr11	51763400	51765199
chr11	51805200	51805799
chr11	51830200	51831199
chr11	51855800	51856799
chr11	51967600	51968399
chr11	51999000	52000799
chr11	52003600	52004999
chr11	52099000	52100599
chr11	52231200	52233599
chr11	52360200	52362399
chr11	52395800	52397199
chr11	53299200	53299799
chr11	53300600	53301199
chr11	53324600	53325399
chr11	53351400	53352399
chr11	53430000	53430799
chr11	53566800	53568199
chr11	53706600	53707999
chr11	53891400	53892199
chr11	54140000	54140799
chr11	54303800	54306599
chr11	54437800	54437999
chr11	54438600	54440599
chr11	54522000	54523799
chr11	54787800	54787999
chr11	54860200	54861399
chr11	54866000	54866599
chr11	54955600	54956599
chr11	55145800	55147399
chr11	55460600	55461599
chr11	55468200	55469199
chr11	55470000	55470599
chr11	55508400	55509599
chr11	57517800	57518999
chr11	57532600	57534199
chr11	57643800	57647599
chr11	57800400	57801399
chr11	57802200	57803399
chr11	57962600	57963199
chr11	58103600	58104799
chr11	58161200	58162999
chr11	58167800	58168199
chr11	58168600	58168999
chr11	58171400	58172199
chr11	58301400	58303399
chr11	58306600	58307999
chr11	58321200	58322999
chr11	58323400	58323999
chr11	58329400	58331399
chr11	58338000	58339199
chr11	58846800	58847999
chr11	58867000	58867999
chr11	58903000	58904599
chr11	58938000	58938199
chr11	58954600	58957999
chr11	58977000	58979399
chr11	59163200	59164199
chr11	59186800	59188999
chr11	59190800	59192399
chr11	59202000	59203199
chr11	59208000	59208599
chr11	59226400	59228599
chr11	59372600	59373799
chr11	59403000	59403999
chr11	59449400	59450999
chr11	59471600	59472599
chr11	59505200	59506199
chr11	59506600	59507199
chr11	59662800	59664199
chr11	59808600	59812599
chr11	59838400	59840399
chr11	59847600	59849599
chr11	59947600	59948999
chr11	60045400	60046599
chr11	60106000	60106799
chr11	60114800	60115799
chr11	60139600	60140799
chr11	60208600	60210399
chr11	60220000	60220599
chr11	60251200	60252399
chr11	60352000	60353799
chr11	60416400	60417599
chr11	60454200	60455399
chr11	60460200	60461199
chr11	60536000	60541199
chr11	60726400	60726999
chr11	60728400	60729199
chr11	60776200	60778399
chr11	60830200	60831399
chr11	60877800	60878399
chr11	60879000	60879799
chr11	60912400	60913399
chr11	60913800	60914399
chr11	60931400	60932999
chr11	61110400	61111199
chr11	61174000	61174799
chr11	61175400	61175599
chr11	61265800	61267599
chr11	61407600	61408399
chr11	61408800	61409399
chr11	61504200	61506599
chr11	61577800	61579399
chr11	61688800	61689599
chr11	61760800	61761799
chr11	61853800	61854399
chr11	61929000	61929799
chr11	61930400	61930999
chr11	62036000	62037399
chr11	62455800	62456999
chr11	62457600	62458999
chr11	62550200	62552199
chr11	62601800	62603799
chr11	62648800	62649199
chr11	62731000	62732199
chr11	62779200	62780599
chr11	62879000	62879999
chr11	63892000	63892999
chr11	63917000	63922199
chr11	63999400	64000599
chr11	64048200	64049399
chr11	64078800	64080399
chr11	64132600	64134199
chr11	64978400	64979599
chr11	65786800	65787799
chr11	65806200	65807799
chr11	66167200	66168799
chr11	66326400	66327799
chr11	66687400	66688399
chr11	67051600	67053399
chr11	67681800	67684199
chr11	67694400	67702599
chr11	67965400	67967199
chr11	68073000	68073999
chr11	68690600	68693199
chr11	68852000	68852799
chr11	68853200	68853599
chr11	68900800	68902199
chr11	68939600	68940799
chr11	68967000	68968799
chr11	68972800	68974199
chr11	69008000	69008399
chr11	69011600	69012399
chr11	69015400	69016799
chr11	69039800	69041199
chr11	69058400	69061399
chr11	69063600	69064199
chr11	69070200	69071799
chr11	69088000	69089999
chr11	69095200	69096599
chr11	69099000	69100599
chr11	69117400	69118799
chr11	69123000	69124399
chr11	69125200	69125799
chr11	69134200	69134599
chr11	69234800	69237399
chr11	69323200	69324999
chr11	69340800	69342199
chr11	69366400	69366999
chr11	69394400	69396599
chr11	69408400	69412799
chr11	69417600	69418799
chr11	69419400	69420399
chr11	69578800	69582199
chr11	69590200	69593799
chr11	69602400	69606599
chr11	69633200	69633999
chr11	69662200	69662999
chr11	69671000	69672799
chr11	69681400	69681999
chr11	69691000	69693599
chr11	69756800	69759999
chr11	69766200	69767399
chr11	69835600	69837399
chr11	69837800	69838799
chr11	69845800	69846999
chr11	69879800	69881399
chr11	69900800	69901799
chr11	69921600	69922399
chr11	69979400	69980999
chr11	69991000	69992799
chr11	69995400	69996799
chr11	70000600	70001599
chr11	70014000	70015399
chr11	70016800	70018399
chr11	70021000	70021999
chr11	70023200	70025199
chr11	70025800	70027999
chr11	70237200	70237599
chr11	70238000	70240599
chr11	70409400	70410599
chr11	70432800	70433399
chr11	70452000	70452799
chr11	70524800	70525999
chr11	70562400	70562799
chr11	70646200	70648199
chr11	70653000	70655399
chr11	70668200	70671799
chr11	70686800	70688599
chr11	70699800	70700399
chr11	70700800	70701199
chr11	70763800	70765599
chr11	70844000	70844799
chr11	70845200	70846199
chr11	70969200	70970999
chr11	70982200	70982799
chr11	71003800	71004999
chr11	71018600	71019199
chr11	71019600	71020799
chr11	71996600	71997399
chr11	72033200	72038199
chr11	72042200	72042399
chr11	72132600	72135599
chr11	72136000	72136799
chr11	72206600	72208199
chr11	72214400	72215999
chr11	72440600	72441999
chr11	72606600	72607199
chr11	72608400	72608999
chr11	72689600	72690799
chr11	72795200	72797599
chr11	73017800	73019999
chr11	73047400	73049399
chr11	73176000	73177799
chr11	73198200	73200199
chr11	73256600	73257599
chr11	74638400	74638799
chr11	74648800	74649799
chr11	74723000	74723999
chr11	74724400	74724799
chr11	74770600	74771799
chr11	74829600	74830199
chr11	74830600	74832999
chr11	74837800	74839199
chr11	74897200	74897599
chr11	74898000	74898599
chr11	74925200	74925599
chr11	74926200	74926799
chr11	75172800	75174199
chr11	75178200	75179599
chr11	75189800	75190399
chr11	75193400	75193999
chr11	75347600	75348999
chr11	75454000	75454999
chr11	75460800	75461999
chr11	75486800	75487799
chr11	75530600	75532599
chr11	75588400	75589599
chr11	75630400	75631799
chr11	75678800	75678999
chr11	75679600	75680399
chr11	75732200	75734399
chr11	75793200	75794999
chr11	76178600	76180399
chr11	76201600	76201999
chr11	76216800	76217799
chr11	76242800	76244199
chr11	76407000	76407799
chr11	76762800	76763599
chr11	76844800	76846399
chr11	76945200	76946799
chr11	77077800	77078799
chr11	77215400	77217599
chr11	77492800	77493199
chr11	77512600	77513799
chr11	77606400	77607199
chr11	77608000	77608399
chr11	77685600	77687199
chr11	77687600	77688199
chr11	77763600	77763999
chr11	77931600	77932199
chr11	77981400	77982399
chr11	77983400	77985599
chr11	78037600	78038599
chr11	78079600	78080799
chr11	78094200	78095599
chr11	78115000	78116399
chr11	78176400	78176999
chr11	78182800	78183799
chr11	78188400	78188999
chr11	78244600	78246799
chr11	78261800	78262599
chr11	78322800	78323799
chr11	78328000	78329799
chr11	78342800	78343399
chr11	78343800	78347399
chr11	78495200	78501599
chr11	78511600	78512999
chr11	78535400	78537399
chr11	78549800	78551199
chr11	78636800	78637799
chr11	78693600	78697199
chr11	78697800	78697999
chr11	78751400	78751999
chr11	78783000	78783799
chr11	78826800	78827399
chr11	79145200	79146199
chr11	79253200	79254599
chr11	79338800	79339599
chr11	79340200	79340799
chr11	79703600	79704399
chr11	79961600	79962999
chr11	79992600	79994599
chr11	80079600	80080799
chr11	80089000	80090399
chr11	80141400	80142799
chr11	80209200	80211799
chr11	80301200	80302799
chr11	80377400	80378399
chr11	80382400	80384999
chr11	80429000	80429599
chr11	80477600	80478399
chr11	81677800	81679399
chr11	82000600	82002399
chr11	82763600	82765199
chr11	82780600	82780999
chr11	82781600	82782399
chr11	82870000	82870999
chr11	82889800	82890599
chr11	82907800	82908799
chr11	83271000	83271399
chr11	83291200	83292999
chr11	83298600	83299599
chr11	83302200	83303399
chr11	83472400	83474799
chr11	83753400	83754599
chr11	83941800	83943199
chr11	83964000	83965399
chr11	84066000	84068599
chr11	84128800	84130199
chr11	84178600	84179599
chr11	84180000	84181199
chr11	84512800	84514199
chr11	84818200	84818999
chr11	84819400	84819599
chr11	84869000	84869999
chr11	84871000	84871999
chr11	84879600	84880999
chr11	84915800	84916599
chr11	85138200	85139799
chr11	85140200	85140799
chr11	85233600	85234799
chr11	85235200	85235799
chr11	85279200	85279799
chr11	85310600	85313799
chr11	85341800	85343399
chr11	85352200	85353599
chr11	85641800	85642999
chr11	86201000	86201999
chr11	86256600	86257799
chr11	86355800	86357399
chr11	86358000	86358199
chr11	86483800	86484399
chr11	86484800	86485599
chr11	86543400	86545599
chr11	86683200	86684799
chr11	86734400	86735199
chr11	86756000	86758799
chr11	86806600	86807599
chr11	86989800	86994399
chr11	87073200	87074599
chr11	87085800	87087199
chr11	87107800	87110399
chr11	87127200	87128399
chr11	87357400	87358199
chr11	87358800	87359399
chr11	87403400	87404399
chr11	87422200	87422799
chr11	87577200	87579399
chr11	87590800	87591799
chr11	87592200	87593199
chr11	87662600	87663599
chr11	87737000	87738199
chr11	87763600	87765799
chr11	87806400	87807599
chr11	87853000	87853799
chr11	87985800	87986999
chr11	88046800	88049599
chr11	88067400	88067999
chr11	88068800	88069999
chr11	88070400	88071799
chr11	88099800	88100799
chr11	88160800	88161399
chr11	88186400	88188399
chr11	88203800	88205199
chr11	88715400	88717799
chr11	88862200	88865199
chr11	88873000	88874199
chr11	88954800	88955399
chr11	88973800	88974799
chr11	88998800	89000799
chr11	89055800	89056799
chr11	89057800	89061399
chr11	90002000	90003399
chr11	90187600	90191599
chr11	90249600	90250799
chr11	90389800	90391199
chr11	90418200	90418799
chr11	90637200	90639199
chr11	91512800	91513799
chr11	91908800	91910199
chr11	93549200	93550199
chr11	93586200	93587199
chr11	93884200	93884999
chr11	93885600	93886199
chr11	93967400	93968999
chr11	93994800	93995799
chr11	93996600	93997399
chr11	94043800	94045399
chr11	94046000	94046799
chr11	94209800	94210999
chr11	94212200	94214399
chr11	94320600	94322399
chr11	94328200	94328999
chr11	94548200	94549199
chr11	94630000	94630999
chr11	94653800	94655199
chr11	95006800	95007199
chr11	95011000	95012199
chr11	95040200	95041399
chr11	95309000	95311199
chr11	95342200	95343599
chr11	95384200	95385599
chr11	95414200	95415199
chr11	95667000	95667599
chr11	95713600	95714799
chr11	95759800	95761199
chr11	95858200	95859999
chr11	95875200	95875799
chr11	96034000	96035599
chr11	96064000	96064999
chr11	96065400	96066199
chr11	96074200	96075599
chr11	96181800	96182999
chr11	96690400	96691399
chr11	96777200	96778199
chr11	96788800	96790599
chr11	96829000	96829799
chr11	96830200	96830999
chr11	96916000	96916599
chr11	96943600	96943999
chr11	96976800	96977199
chr11	96978000	96978999
chr11	97021800	97023599
chr11	97029800	97030599
chr11	97041000	97042599
chr11	97050600	97051599
chr11	97131200	97132399
chr11	97188200	97189199
chr11	97278800	97280399
chr11	97280800	97281199
chr11	97308800	97311799
chr11	97315800	97316399
chr11	97363000	97365799
chr11	97435000	97435199
chr11	97624800	97625599
chr11	97659200	97662999
chr11	97663800	97665399
chr11	97702600	97703999
chr11	97743800	97745799
chr11	97765600	97766999
[truncated: 10,166 more rows]

## Sheet: D) H3K27me3
chr1	3122400	3126999
chr1	3664800	3685599
chr1	3691600	3695199
chr1	3716800	3719599
chr1	3808200	3811999
chr1	4429000	4431599
chr1	4447000	4452599
chr1	4455600	4457399
chr1	4458000	4463399
chr1	4471200	4483799
chr1	4487000	4517399
chr1	4521600	4522999
chr1	4570800	4573399
chr1	4675400	4678999
chr1	5024000	5029599
chr1	5182400	5187799
chr1	5202600	5206599
chr1	5212600	5215199
chr1	5301000	5305799
chr1	5314400	5321599
chr1	5332200	5340999
chr1	5387400	5391399
chr1	5437600	5439599
chr1	5451600	5456599
chr1	5462800	5465399
chr1	5500600	5505399
chr1	5557400	5564399
chr1	5577400	5578799
chr1	5598200	5601799
chr1	5608000	5612399
chr1	5661000	5663399
chr1	5711000	5718199
chr1	5721000	5725599
chr1	5768200	5772799
chr1	5813800	5816599
chr1	5831200	5836999
chr1	5887800	5892199
chr1	5905000	5906799
chr1	5910200	5919999
chr1	5925600	5927199
chr1	5928600	5933399
chr1	5964800	5967199
chr1	6022000	6025399
chr1	6033800	6037999
chr1	6292000	6296199
chr1	6340400	6345199
chr1	6348400	6352399
chr1	6354600	6362399
chr1	6381800	6385799
chr1	6441200	6443799
chr1	6490600	6494599
chr1	6544400	6547999
chr1	6578800	6585399
chr1	6606800	6610999
chr1	6612200	6615599
chr1	6684000	6686199
chr1	6743000	6749599
chr1	6975200	6977999
chr1	7243000	7255199
chr1	7316600	7318999
chr1	7319000	7327399
chr1	7445400	7450999
chr1	7458200	7460599
chr1	7462400	7467199
chr1	7504600	7507399
chr1	7574800	7578799
chr1	7598400	7603999
chr1	7671800	7675199
chr1	7729800	7736399
chr1	7751000	7754399
chr1	7773400	7775599
chr1	8263400	8268199
chr1	8283000	8285399
chr1	8318800	8325399
chr1	8351200	8352999
chr1	8374200	8375599
chr1	8413800	8418999
chr1	8426000	8432799
chr1	8457400	8460999
chr1	8464000	8465799
chr1	8475200	8478399
chr1	8502600	8506399
chr1	8528000	8532599
chr1	8543400	8545999
chr1	8547800	8551799
chr1	8554200	8555999
chr1	8574400	8576799
chr1	8611800	8615399
chr1	8651400	8657599
chr1	8763800	8766399
chr1	8800200	8804599
chr1	8991400	8997599
chr1	9026200	9030399
chr1	9108600	9114599
chr1	9126000	9129399
chr1	9270400	9273999
chr1	9278200	9282599
chr1	9296600	9303599
chr1	9307600	9309799
chr1	9314400	9318199
chr1	9332800	9339999
chr1	9347800	9352199
chr1	9353400	9360399
chr1	9362000	9365999
chr1	9392800	9394799
chr1	9398800	9401599
chr1	9419800	9424199
chr1	9459000	9462199
chr1	9499000	9500599
chr1	9783000	9785999
chr1	9793200	9800599
chr1	9847200	9852599
chr1	9965400	9966999
chr1	9967000	9972799
chr1	10246400	10249399
chr1	10375400	10376599
chr1	10460000	10465199
chr1	10504400	10510999
chr1	10523200	10525999
chr1	10554800	10558399
chr1	10636000	10639799
chr1	10669800	10675199
chr1	10683000	10685999
chr1	10925800	10929399
chr1	10990200	10997799
chr1	11362400	11365799
chr1	11411400	11416999
chr1	11489200	11491999
chr1	11541200	11545999
chr1	12403200	12418999
chr1	12690400	12695199
chr1	12834600	12836999
chr1	12988400	12994799
chr1	13051000	13054199
chr1	13074400	13075599
chr1	13095000	13098799
chr1	13102000	13105999
chr1	13118600	13134799
chr1	13425400	13429199
chr1	13436600	13439799
chr1	13463000	13465399
chr1	13479000	13509199
chr1	13512800	13515399
chr1	13524800	13527999
chr1	13591400	13599399
chr1	14251800	14261799
chr1	14303800	14312599
chr1	14501000	14511399
chr1	14753000	14759999
chr1	14761600	14763599
chr1	14914800	14923799
chr1	14932400	14935199
chr1	15164600	15170399
chr1	15179600	15183599
chr1	15213800	15218199
chr1	15247600	15250599
chr1	15347400	15358999
chr1	15890400	15896399
chr1	16050000	16059399
chr1	16090800	16095199
chr1	17093800	17095599
chr1	17200800	17205199
chr1	17283800	17286399
chr1	17340400	17341799
chr1	17353600	17356399
chr1	17365800	17370399
chr1	17534400	17538199
chr1	17991000	17994399
chr1	18053800	18062799
chr1	18116600	18120399
chr1	18144000	18147599
chr1	18184600	18187999
chr1	18233000	18237599
chr1	18318800	18324999
chr1	18429200	18430399
chr1	18581800	18585199
chr1	18795800	18799799
chr1	18977400	18983199
chr1	19084800	19123199
chr1	19193000	19195599
chr1	19197400	19258399
chr1	19553800	19562999
chr1	19846000	19871399
chr1	19894200	19898999
chr1	19976600	19983199
chr1	20174000	20181399
chr1	20336200	20339999
chr1	20345200	20347999
chr1	20349600	20351999
chr1	20427400	20431599
chr1	20472200	20479599
chr1	20531800	20534599
chr1	20890600	20893599
chr1	21154800	21158999
chr1	21162000	21165999
chr1	21236600	21249599
chr1	21270200	21277199
chr1	21278400	21281199
chr1	21282800	21296599
chr1	21959000	21965199
chr1	22008800	22011599
chr1	22169600	22176399
chr1	22241600	22245599
chr1	22529600	22539999
chr1	22804400	22808799
chr1	23150800	23153999
chr1	23758600	23768799
chr1	23958600	23962399
chr1	24484800	24496399
chr1	24579800	24581599
chr1	24581600	24592999
chr1	24672400	24674599
chr1	25228400	25229799
chr1	27044800	27048599
chr1	27052000	27062799
chr1	27567600	27572599
chr1	27578000	27583799
chr1	27612600	27616799
chr1	27659400	27661399
chr1	28540800	28543599
chr1	29014400	29019399
chr1	29507800	29512999
chr1	30737200	30742799
chr1	30749200	30760199
chr1	31464600	31468399
chr1	31592400	31596199
chr1	33848600	33850999
chr1	33882800	33883599
chr1	33888200	33891799
chr1	33900800	33912399
chr1	33993400	34014399
chr1	34116400	34131399
chr1	34206400	34216199
chr1	34233200	34240799
chr1	34456000	34458999
chr1	34470000	34475999
chr1	34479400	34482399
chr1	34484800	34486799
chr1	34528800	34544999
chr1	34545800	34552599
chr1	34571000	34588199
chr1	34592600	34600599
chr1	34606000	34616199
chr1	34626800	34630599
chr1	34635800	34637999
chr1	34642000	34643999
chr1	34653800	34657399
chr1	34670600	34685399
chr1	34695600	34717399
chr1	34722000	34726399
chr1	34728200	34730799
chr1	34741400	34760999
chr1	34763800	34768399
chr1	34911000	34914199
chr1	34936200	34939799
chr1	34952000	34953399
chr1	34978800	34985399
chr1	35001600	35006799
chr1	35014200	35021999
chr1	35074400	35077399
chr1	35170200	35174799
chr1	35658400	35667399
chr1	35693000	35699399
chr1	36247200	36260399
chr1	36265200	36271199
chr1	36293200	36311799
chr1	36390600	36392199
chr1	36618600	36621599
chr1	36739000	36748399
chr1	36770200	36771399
chr1	36779000	36785999
chr1	36983800	36985999
chr1	37000600	37002199
chr1	37027600	37032199
chr1	37096000	37100999
chr1	37137400	37141799
chr1	37175600	37178199
chr1	37180200	37195199
chr1	37196200	37199799
chr1	37201000	37244799
chr1	37249000	37257999
chr1	37263000	37273599
chr1	37532600	37555599
chr1	37558400	37565799
chr1	37568400	37572799
chr1	37593800	37595999
chr1	37664800	37667999
chr1	37715600	37722799
chr1	37724400	37730999
chr1	37750000	37754199
chr1	37905200	37908399
chr1	37909000	37919199
chr1	37921000	37924399
chr1	37948000	37950799
chr1	37953000	37955399
chr1	37957000	37962199
chr1	38198000	38200199
chr1	38438600	38440199
chr1	38453000	38456799
chr1	38558600	38572399
chr1	38622400	38640599
chr1	38763200	38769799
chr1	38837000	38840199
chr1	38920600	38924399
chr1	38925600	38929199
chr1	38937200	38951199
chr1	38957000	38960399
chr1	38965000	38969399
chr1	38971200	38979599
chr1	39190200	39200999
chr1	39216000	39229199
chr1	39305600	39314799
chr1	39335000	39336199
chr1	39360400	39362399
chr1	39647400	39654999
chr1	39660000	39664199
chr1	39665000	39672799
chr1	39719000	39721999
chr1	39728600	39732999
chr1	39761200	39762799
chr1	40062000	40065399
chr1	40081600	40089199
chr1	40134800	40139599
chr1	40150600	40154199
chr1	40156200	40160199
chr1	40266400	40268799
chr1	40321400	40331999
chr1	40462800	40466199
chr1	40494800	40497599
chr1	40515000	40518999
chr1	40524000	40525199
chr1	40527600	40533199
chr1	40561400	40562999
chr1	40578800	40582399
chr1	40640000	40641999
chr1	40675800	40692599
chr1	40695200	40696799
chr1	40792800	40794399
chr1	40889400	40892399
chr1	41130800	41133399
chr1	41157000	41162399
chr1	41274200	41278799
chr1	41348000	41350799
chr1	41429600	41434399
chr1	41652000	41652599
chr1	42092600	42100999
chr1	42239600	42242199
chr1	42256800	42260199
chr1	42414600	42416399
chr1	42489200	42494399
chr1	42539200	42544999
chr1	42628400	42630199
chr1	42666400	42722999
chr1	42770000	42772199
chr1	42841000	42846799
chr1	42848000	42849599
chr1	42951800	42957799
chr1	43160000	43165799
chr1	43197600	43200399
chr1	43446200	43448199
chr1	44197800	44200199
chr1	44982800	44985799
chr1	45066400	45069199
chr1	45113800	45117799
chr1	45130800	45134799
chr1	45211400	45215799
chr1	45220800	45223199
chr1	45242000	45246799
chr1	45259800	45262599
chr1	45502000	45503199
chr1	45687200	45693799
chr1	45701000	45708199
chr1	45743400	45747199
chr1	45784400	45785399
chr1	45922000	45928999
chr1	49020000	49022399
chr1	49182800	49190999
chr1	49426200	49432199
chr1	49675600	49679799
chr1	49812400	49816399
chr1	49904000	49908999
chr1	50111600	50115799
chr1	50191400	50193599
chr1	50921000	50928999
chr1	51272400	51274599
chr1	51445800	51450999
chr1	51613200	51641599
chr1	51811600	51827999
chr1	51913400	51921599
chr1	52145800	52148799
chr1	52150600	52153199
chr1	52286800	52289199
chr1	52425600	52432599
chr1	52433800	52439999
chr1	52950600	52954999
chr1	53362200	53366199
chr1	53367200	53369799
chr1	54154200	54156799
chr1	54179200	54198399
chr1	54199800	54204799
chr1	54206200	54211199
chr1	54213800	54217199
chr1	54217600	54234799
chr1	54254200	54257199
chr1	54272000	54292399
chr1	54298200	54304199
chr1	54441800	54451799
chr1	54923000	54926399
chr1	54927000	54928999
chr1	55034600	55038999
chr1	55043600	55049199
chr1	55099000	55099799
chr1	55224400	55229399
chr1	55231200	55234999
chr1	55349800	55352799
chr1	55359200	55363199
chr1	55363800	55365999
chr1	55737000	55739399
chr1	55877400	55880399
chr1	55881400	55899199
chr1	55905200	55908599
chr1	55910200	55923599
chr1	55933600	55936999
chr1	55959200	55960399
chr1	56504200	56508199
chr1	56574200	56578399
chr1	56618200	56619599
chr1	56620800	56630399
chr1	56631600	56635199
chr1	56649800	56654999
chr1	56683800	56686399
chr1	56754400	56757599
chr1	56788400	56790599
chr1	56792800	56808399
chr1	56965600	56990399
chr1	56991600	56997599
chr1	57205600	57207599
chr1	57427200	57431599
chr1	57606400	57608199
chr1	57766000	57769799
chr1	57771000	57779199
chr1	57939200	57941799
chr1	57971800	57973799
chr1	58167800	58176199
chr1	58178600	58183399
chr1	58185600	58190399
chr1	58193600	58214599
chr1	58223600	58228999
chr1	58242200	58246799
chr1	58612600	58619399
chr1	58623800	58627999
chr1	58652400	58653999
chr1	58655800	58660199
chr1	58794800	58797399
chr1	59003400	59007399
chr1	59252000	59258399
chr1	59312800	59316799
chr1	59332600	59333399
chr1	59413600	59417599
chr1	59419200	59424999
chr1	59425400	59429999
chr1	59446800	59450599
chr1	59464400	59466399
chr1	59472200	59473799
chr1	59478200	59491599
chr1	59515200	59516999
chr1	59574200	59576399
chr1	59584200	59587199
chr1	59588000	59597999
chr1	59676800	59683799
chr1	60039400	60044799
chr1	60852200	60856599
chr1	60891400	60894999
chr1	60895800	60896999
chr1	60902200	60908999
chr1	61006400	61011199
chr1	61139200	61147799
chr1	61147800	61151599
chr1	61187000	61190199
chr1	61252600	61283999
chr1	61284000	61316799
chr1	61317400	61322399
chr1	61324600	61333599
chr1	61376600	61382399
chr1	61397400	61404599
chr1	61406400	61418799
chr1	61533200	61540799
chr1	61637800	61638799
chr1	61688600	61699999
chr1	62694600	62712399
chr1	62746400	62751799
chr1	62776000	62778799
chr1	62793000	62799399
chr1	62981400	62984399
chr1	63210200	63215999
chr1	63218600	63230599
chr1	63234400	63299199
chr1	63300600	63318999
chr1	63328000	63330799
chr1	63444600	63450199
chr1	63609600	63622199
chr1	63633000	63638399
chr1	63638400	63640199
chr1	63667000	63671799
chr1	63712400	63719599
chr1	63720800	63729599
chr1	63808600	63819599
chr1	63821200	63826199
chr1	63900000	63901799
chr1	63992400	63996999
chr1	64017800	64020599
chr1	64039400	64046399
chr1	64252000	64259199
chr1	64446800	64447599
chr1	65043800	65053999
chr1	65063600	65066199
chr1	65306800	65313599
chr1	65314200	65315199
chr1	65366800	65372199
chr1	65377200	65407599
chr1	65458200	65461199
chr1	65464800	65470199
chr1	65480000	65483399
chr1	66860200	66866399
chr1	67795800	67797999
chr1	68141000	68146599
chr1	68660000	68672199
chr1	69102400	69109399
chr1	69981600	69984399
chr1	70715000	70718599
chr1	70721200	70732999
chr1	71288600	71295199
chr1	71390600	71398199
chr1	71403400	71408199
chr1	71409600	71412999
chr1	71506200	71507799
chr1	71630200	71658999
chr1	72123000	72125399
chr1	72132600	72135799
chr1	72137200	72146799
chr1	72233400	72235399
chr1	72388200	72393599
chr1	72442200	72477999
chr1	72483600	72492599
chr1	72497400	72541999
chr1	72559600	72561599
chr1	72566000	72568999
chr1	72576800	72578399
chr1	72657400	72662399
chr1	72776400	72779399
chr1	72822600	72829199
chr1	72868200	72879799
chr1	72945000	72946599
chr1	73352000	73356199
chr1	73601600	73605599
chr1	73782200	73784999
chr1	73830600	73831999
chr1	73962400	73964199
chr1	73968000	73971599
chr1	74036000	74038799
chr1	74066200	74072199
chr1	74093200	74100999
chr1	74122200	74127999
chr1	74149600	74151399
chr1	74172200	74174799
chr1	74711600	74716399
chr1	74743600	74751199
chr1	74759200	74812199
chr1	74868000	74872999
chr1	74875000	74962199
chr1	75000800	75019399
chr1	75221200	75224399
chr1	75226000	75231399
chr1	75257200	75289199
chr1	75322000	75322999
chr1	75325000	75330199
chr1	75338800	75394399
chr1	75394800	75395999
chr1	75398400	75405399
chr1	75406800	75418599
chr1	75419400	75433399
chr1	75439200	75460599
chr1	75462600	75472199
chr1	75483200	75486999
chr1	75503000	75511599
chr1	75541800	75549199
chr1	75562600	75567799
chr1	75568000	75574399
chr1	75577000	75584999
chr1	75588200	75593599
chr1	75595800	75597399
chr1	75598400	75605799
chr1	75609000	75614599
chr1	75617000	75619399
chr1	75652800	75674999
chr1	75676800	75685599
chr1	75696000	75698599
chr1	75701200	75706999
chr1	75783000	75786799
chr1	75839400	75846199
chr1	75847200	75851599
chr1	75872600	75875599
chr1	75882400	75886199
chr1	75887200	75942199
chr1	76000400	76002599
chr1	76633400	76639399
chr1	76866200	76868799
chr1	76927000	76939399
chr1	76998400	77001999
chr1	77005600	77027999
chr1	77098600	77107599
chr1	77224400	77229599
chr1	77241600	77250799
chr1	77440400	77441399
chr1	77494000	77497199
chr1	77504400	77526199
chr1	77576200	77578799
chr1	77892400	77900999
chr1	77942600	77961599
chr1	77964200	77976999
chr1	77978200	77989399
chr1	78006400	78010799
chr1	78073600	78078399
chr1	78079800	78082999
chr1	78085400	78092799
chr1	78107600	78239799
chr1	78249200	78252599
chr1	78253800	78256799
chr1	78272800	78276599
chr1	78281000	78283999
chr1	78293600	78300199
chr1	78302800	78320199
chr1	78323400	78325399
chr1	78327800	78336999
chr1	78356200	78360199
chr1	78361400	78368799
chr1	78491600	78496999
chr1	78502800	78508199
chr1	78508400	78513599
chr1	78515800	78532599
chr1	78534200	78542799
chr1	78544200	78606199
chr1	78609200	78610999
chr1	78659000	78661399
chr1	79083600	79086999
chr1	79437800	79441199
chr1	79448200	79451399
chr1	79566200	79584799
chr1	79586400	79595399
chr1	79599800	79606999
chr1	79609400	79630599
chr1	79669600	79675599
chr1	79855200	79862199
chr1	79990800	79991799
chr1	79993200	80001399
chr1	80036800	80042999
chr1	80752600	80762799
chr1	81071800	81074799
chr1	81076200	81081399
chr1	81571400	81581399
chr1	81592000	81595599
chr1	81996000	82000599
chr1	82013200	82016599
chr1	82018600	82034199
chr1	82035400	82061599
chr1	82063200	82153399
chr1	82154800	82173599
chr1	82180200	82209199
chr1	82210400	82216799
chr1	82217000	82222399
chr1	82232200	82236199
chr1	82239800	82242599
chr1	82257000	82275799
chr1	82284000	82302799
chr1	82306000	82315199
chr1	82543200	82545599
chr1	82585600	82589399
chr1	82647000	82652199
chr1	82716200	82722399
chr1	82785200	82786799
chr1	82826600	82829399
chr1	82969000	82972199
chr1	83036200	83038999
chr1	83170400	83173199
chr1	83321200	83369599
chr1	83376000	83390199
chr1	83391400	83413799
chr1	83642800	83646799
chr1	83648000	83673199
chr1	83697000	83703199
chr1	84282600	84284399
chr1	84691800	84700399
chr1	84707200	84713199
chr1	84931200	84936599
chr1	85090600	85091199
chr1	85663200	85667199
chr1	85697000	85698799
chr1	85789200	85790999
chr1	85933200	85935599
chr1	85938600	85941199
chr1	85958600	85962199
chr1	86006000	86011599
chr1	86016000	86025399
chr1	86027200	86054799
chr1	86298600	86307799
chr1	86441000	86444799
chr1	86655200	86659599
chr1	86665800	86673999
chr1	86679400	86686199
chr1	86691000	86698799
chr1	87120800	87123399
chr1	87125600	87132799
chr1	87143000	87165399
chr1	87169600	87170799
chr1	87172600	87174199
chr1	87180200	87188399
chr1	87197600	87200599
chr1	87205200	87208599
chr1	87256800	87270799
chr1	87471600	87477199
chr1	87504000	87505999
chr1	87507400	87513799
chr1	87519400	87523399
chr1	87747800	87752799
chr1	88023800	88026599
chr1	88053400	88056999
chr1	88079000	88082599
chr1	88084200	88087599
chr1	88167000	88171199
chr1	88178000	88180999
chr1	88181000	88197399
chr1	88201800	88202799
chr1	88203800	88208799
chr1	88547800	88550999
chr1	88575000	88583399
chr1	88589200	88590799
chr1	88697600	88703599
chr1	88720800	88721999
chr1	89273000	89274799
chr1	89303600	89306599
chr1	89306600	89311599
chr1	89313200	89314799
chr1	89314800	89344399
chr1	89353000	89362199
chr1	89369000	89370999
chr1	89375800	89383599
chr1	89409200	89413599
chr1	89415000	89426799
chr1	89429800	89434599
chr1	89449400	89453399
chr1	89455800	89471199
chr1	89515000	89524199
chr1	89838200	89859199
chr1	89905000	90012399
chr1	90015800	90026399
chr1	90028800	90051799
chr1	90056400	90059199
chr1	90091800	90093199
chr1	90125000	90132999
chr1	90153000	90157199
chr1	90201800	90208999
chr1	90220800	90223199
chr1	90265000	90269799
chr1	90293600	90297799
chr1	90323400	90327999
chr1	90332200	90362199
chr1	90441200	90444399
chr1	90456000	90456999
chr1	90474800	90479199
chr1	90510600	90513799
chr1	90532000	90534399
chr1	90543800	90545399
chr1	90562400	90568799
chr1	90577200	90579999
chr1	90588800	90590999
chr1	90592200	90601399
chr1	90634200	90639799
chr1	90662800	90665599
chr1	90665800	90668399
chr1	90673000	90678199
chr1	90706200	90711599
chr1	90718600	90732799
chr1	90733200	90741799
chr1	90763800	90766799
chr1	90781600	90787399
chr1	90807000	90820999
chr1	90822400	90828599
chr1	90841000	90844599
chr1	90851400	90856999
chr1	90858400	90869799
chr1	90882200	90884999
chr1	90893400	90898799
chr1	90910000	90910799
chr1	90914200	90915799
chr1	90922200	90928999
chr1	90996600	91000599
chr1	91051800	91053999
chr1	91179000	91182199
chr1	91235400	91237999
chr1	91338400	91346999
chr1	91365600	91369399
chr1	91582800	91585799
chr1	91738600	91741799
chr1	91770200	91771199
chr1	91785400	91787599
chr1	91796000	91808799
chr1	91881000	91882799
chr1	91905000	91909199
chr1	92305200	92310199
chr1	92311800	92316999
chr1	92420600	92422399
chr1	92424200	92426199
chr1	92475600	92486399
chr1	92490000	92500399
chr1	92502200	92511199
chr1	92512200	92526399
chr1	92529800	92548199
chr1	92555000	92560199
chr1	92561000	92564799
chr1	92569000	92574399
chr1	92582400	92606999
chr1	92608200	92634199
chr1	92658800	92666399
chr1	92670000	92672799
chr1	92732400	92734999
chr1	92736000	92742599
chr1	92773600	92776399
chr1	92790400	92792799
chr1	92825400	92828799
chr1	92845800	92848999
chr1	92926200	92929399
chr1	93175400	93177599
chr1	93188600	93190999
chr1	93223200	93224999
chr1	93235000	93237799
chr1	93374400	93376999
chr1	93651800	93654799
chr1	93682800	93688199
chr1	95665200	95666799
chr1	97973600	97980399
chr1	98373400	98377199
chr1	98381200	98384599
chr1	98403400	98406399
chr1	98490400	98497599
chr1	98546600	98550999
chr1	98607000	98610799
chr1	98652000	98659799
chr1	98855400	98860999
chr1	99003200	99008199
chr1	99157800	99160999
chr1	99464600	99470399
chr1	99769400	99776999
chr1	100048000	100048399
chr1	100284000	100288399
chr1	100521400	100523799
chr1	100863800	100865599
chr1	101111000	101118199
chr1	101257600	101260399
chr1	101322800	101327199
chr1	101866000	101868399
chr1	102267400	102270599
chr1	102446400	102450199
chr1	102823400	102827799
chr1	103074000	103076999
chr1	103245200	103249799
chr1	103351400	103354199
chr1	103364800	103370399
chr1	103425000	103428199
chr1	103462400	103465599
chr1	103523000	103527599
chr1	103529800	103532999
chr1	103689000	103694199
chr1	103698200	103699999
chr1	104224600	104228199
chr1	104747000	104774999
chr1	105146000	105148999
chr1	105353800	105357799
chr1	105775800	105784799
chr1	105842800	105847799
chr1	105879800	105881399
chr1	106833800	106837199
chr1	106892400	106894399
chr1	106896200	106897399
chr1	106990600	106995199
chr1	107028200	107031399
chr1	107053800	107055399
chr1	107069400	107071399
chr1	107303800	107308199
chr1	107337800	107341599
chr1	107363200	107368999
chr1	110890200	110894199
chr1	111507200	111512399
chr1	111617400	111622199
chr1	112253600	112256799
chr1	112413400	112418599
chr1	112496200	112501199
chr1	112752200	112759199
chr1	112832000	112837799
chr1	113026000	113029999
chr1	113120200	113122999
chr1	113279800	113287399
chr1	113355000	113358399
chr1	113869000	113874999
chr1	113886200	113891199
chr1	114037000	114040399
chr1	114041600	114047199
chr1	114409000	114412399
chr1	114414600	114420999
chr1	115683000	115686199
chr1	115832800	115843799
chr1	115845000	115851999
chr1	116657400	116660399
chr1	117443200	117446199
chr1	117529200	117534399
chr1	117568000	117571399
chr1	118252400	118256599
chr1	118314800	118319199
chr1	118374600	118376799
chr1	118624800	118630599
chr1	119046000	119058799
chr1	119075000	119077199
chr1	119188800	119189999
chr1	119196000	119197599
chr1	119317600	119344199
chr1	119416400	119426599
chr1	119454600	119458399
chr1	119994400	120000399
chr1	120006400	120009599
chr1	120071000	120076999
chr1	120184000	120189199
chr1	120190400	120191599
chr1	120199400	120207199
chr1	120248400	120249399
chr1	120261600	120268199
chr1	120320200	120321999
chr1	120328600	120351999
chr1	120380800	120381999
chr1	120384400	120386199
chr1	120390400	120402399
chr1	120466000	120470599
chr1	120472200	120478999
chr1	120483400	120487399
chr1	120493400	120497599
chr1	120524600	120530199
chr1	120543800	120554199
chr1	120555600	120557599
chr1	120565800	120569999
chr1	120578200	120634199
chr1	120634800	120636399
chr1	120640600	120646599
chr1	120651800	120663999
chr1	120668800	120673399
chr1	120685000	120688599
chr1	120700800	120711199
chr1	120714000	120718999
chr1	120720200	120727399
chr1	120748000	120751799
chr1	120800600	120803799
chr1	120816000	120818799
chr1	120826400	120837399
chr1	120878000	120883199
chr1	120953800	120971199
chr1	120977200	120978599
chr1	120978800	120989399
chr1	121000800	121015399
chr1	121023200	121035599
chr1	121042000	121068199
chr1	121070400	121077799
chr1	121078600	121084199
chr1	121086600	121108199
chr1	121111600	121113799
chr1	121117000	121127199
chr1	121128400	121161399
chr1	121162600	121201799
chr1	121216200	121225999
chr1	121231200	121238199
chr1	121245600	121248599
chr1	121360000	121366399
chr1	121387200	121395999
chr1	121407200	121414199
chr1	121518800	121522599
chr1	121524400	121533799
chr1	121535200	121537799
chr1	121540000	121543599
chr1	121569200	121570999
chr1	121586000	121587999
chr1	121595600	121601599
chr1	121655400	121655999
chr1	121685600	121688599
chr1	121713000	121716399
chr1	121852200	121857199
chr1	121934000	121938799
chr1	121941000	121942999
chr1	121945200	121949999
chr1	121951200	121954799
chr1	121957400	121960399
chr1	121962000	121970599
chr1	122028200	122030999
chr1	122357200	122357399
chr1	122479600	122484399
chr1	122497400	122501999
chr1	122503800	122507799
chr1	122813600	122818199
chr1	122869200	122872799
chr1	123019800	123026199
chr1	123273200	123279999
chr1	123408200	123411999
chr1	123522400	123526199
chr1	123563200	123565399
chr1	123953000	123956199
chr1	124009200	124011399
chr1	124040800	124050799
chr1	124075200	124079799
chr1	124091800	124095399
chr1	124112600	124116199
chr1	124649200	124655599
chr1	125437600	125440599
chr1	125440600	125442799
chr1	125460200	125464799
chr1	125535600	125541599
chr1	125548200	125549399
chr1	125791200	125794199
chr1	125880600	125892399
chr1	125901200	125916399
chr1	126145200	126163799
chr1	126165400	126169399
chr1	126175200	126182399
chr1	126298000	126301199
chr1	126394600	126404199
chr1	126419800	126423799
chr1	126429600	126434199
chr1	126488800	126492799
chr1	126736400	126740399
chr1	126826600	126833799
chr1	126932000	126933799
chr1	127003600	127025399
chr1	127027800	127034399
chr1	127062600	127065199
chr1	127073400	127078399
chr1	127081400	127082399
chr1	127495000	127500599
chr1	127533200	127538999
chr1	127576200	127577199
chr1	127673000	127682199
chr1	127711600	127714999
chr1	128589200	128596999
chr1	129153400	129162799
chr1	129271000	129276399
chr1	130008200	130009999
chr1	130011000	130013999
chr1	130499000	130503599
chr1	130609600	130612999
chr1	130768800	130769599
chr1	130775400	130779599
chr1	130876800	130887399
chr1	131019200	131026399
chr1	131113800	131116999
chr1	131238600	131251599
chr1	131258600	131261199
chr1	131593200	131600199
chr1	131795800	131798999
chr1	131815800	131819199
chr1	131865600	131869599
chr1	131891000	131897399
chr1	131899800	131909399
chr1	131951800	131957799
chr1	131958400	131968799
chr1	131970000	131977199
chr1	132002400	132003999
chr1	132063600	132071399
chr1	132084600	132093799
chr1	132095200	132100599
chr1	132104000	132107399
chr1	132112400	132119999
chr1	132136800	132144599
chr1	132151600	132153599
chr1	132156800	132214199
chr1	132219400	132223399
chr1	132232800	132235599
chr1	132281000	132284399
chr1	132292000	132294799
chr1	132296200	132305799
chr1	132313000	132317199
chr1	132533000	132537599
chr1	132538800	132545799
chr1	132767200	132768799
chr1	132778800	132780999
chr1	132786400	132791999
chr1	132793600	132802599
chr1	132804800	132811399
chr1	132812800	132815199
chr1	132820000	132822799
chr1	132856800	132859199
chr1	132872800	132885799
chr1	132916400	132918999
chr1	133040600	133054999
chr1	133077200	133078599
chr1	133156800	133173599
chr1	133311000	133312399
chr1	133327000	133333599
chr1	133348000	133360199
chr1	133361400	133366999
chr1	133415600	133427599
chr1	133432800	133436599
chr1	133491800	133493799
chr1	133674200	133677599
chr1	133692400	133696199
chr1	133732000	133737999
chr1	133766400	133768199
chr1	133797000	133806999
chr1	133820400	133822199
chr1	133841600	133845399
chr1	133852400	133856599
chr1	133886600	133893399
chr1	133901400	133910999
chr1	134140000	134150999
chr1	134152400	134154599
chr1	134155600	134203799
chr1	134205000	134208599
chr1	134209600	134213599
chr1	134215000	134219999
chr1	134222200	134229799
chr1	134231400	134249199
chr1	134252600	134256599
chr1	134268200	134270199
chr1	134272000	134303399
chr1	134304800	134307999
chr1	134330600	134332799
chr1	134365200	134367999
chr1	134385800	134390999
chr1	134393600	134395399
chr1	134398800	134399999
chr1	134510200	134517399
chr1	134640200	134663399
chr1	134668400	134675599
chr1	134678200	134682799
chr1	134685000	134690199
chr1	134702800	134714599
chr1	134747400	134747999
chr1	134980000	134990599
chr1	135018800	135019799
chr1	135021400	135023199
chr1	135034200	135042599
chr1	135067600	135071799
chr1	135080400	135091599
chr1	135096600	135107999
chr1	135118200	135119999
chr1	135127200	135133399
chr1	135316000	135326999
chr1	135337000	135339399
chr1	135354600	135356599
chr1	135497600	135498999
chr1	135508000	135512399
chr1	135553800	135561199
chr1	135580400	135587799
chr1	135684000	135687999
chr1	135725800	135730799
chr1	135733400	135735599
chr1	135762600	135769999
chr1	135778400	135782399
chr1	135814800	135825199
chr1	135903600	135925599
chr1	135941600	135943399
chr1	135961800	135965199
chr1	136047800	136054599
chr1	136207600	136210599
chr1	136217200	136266399
chr1	136349600	136359999
chr1	136361800	136363599
chr1	136371400	136373199
chr1	136378800	136381399
chr1	136403200	136404199
chr1	136577600	136578399
chr1	136771800	136783399
chr1	136788200	136791399
chr1	136868400	136870399
chr1	136906200	136916999
chr1	136941600	136960399
chr1	138827200	138852599
chr1	140246400	140249799
chr1	141474000	141477199
chr1	142458200	142463399
chr1	142853200	142856599
chr1	143074000	143076999
chr1	144655000	144659199
chr1	144899400	144904799
chr1	145379600	145383599
chr1	145653800	145656399
chr1	145987400	145993399
chr1	146493600	146502799
chr1	147339800	147341799
chr1	148795200	148801599
chr1	150098600	150101399
chr1	150208400	150213599
chr1	150587200	150590399
chr1	150943600	150948199
chr1	150949400	150954999
chr1	150955000	150959199
chr1	150968400	150970999
chr1	150986400	150988199
chr1	150988200	150997399
chr1	151010000	151012799
chr1	151149800	151170999
chr1	151568800	151577999
chr1	151628600	151637199
chr1	151684000	151686799
chr1	152398000	152403599
chr1	152622400	152627199
chr1	152950800	152961799
chr1	153044600	153048399
chr1	153051600	153058199
chr1	153068800	153077799
chr1	153089600	153099799
chr1	153180600	153188999
chr1	153350800	153354599
chr1	153423400	153426999
chr1	153641600	153642999
chr1	153649800	153655199
chr1	153658200	153662399
chr1	153733200	153742199
chr1	154117200	154118599
chr1	154202600	154206999
chr1	154358400	154362999
chr1	154564400	154579799
chr1	154720600	154729999
chr1	154732200	154734799
chr1	154752600	154763199
chr1	154784000	154785999
chr1	154882000	154888999
chr1	155001600	155006599
chr1	155009200	155013199
chr1	155023000	155025799
chr1	155029000	155031199
chr1	155050800	155052999
chr1	155242200	155245599
chr1	155461400	155465799
chr1	155490400	155493599
chr1	155515200	155520599
chr1	155524600	155535199
chr1	155536800	155538599
chr1	155545000	155589599
chr1	155592000	155596799
chr1	155597200	155610199
chr1	155614600	155618199
chr1	155621000	155622999
chr1	155628600	155639399
chr1	155640600	155666399
chr1	155680400	155685199
chr1	155693600	155695999
chr1	155698800	155706199
chr1	155708600	155755399
chr1	155757200	155761999
chr1	155770200	155794999
chr1	155810400	155812399
chr1	156106600	156110199
chr1	156178400	156187999
chr1	156189200	156207999
chr1	156293400	156295999
chr1	156297200	156313199
chr1	156314800	156318199
chr1	156325200	156326799
chr1	156335800	156339799
chr1	156672800	156677799
chr1	156779400	156783199
chr1	157446800	157448799
chr1	157552800	157557999
chr1	157560800	157564599
chr1	157804800	157809999
chr1	158018600	158020199
chr1	158353000	158355799
chr1	158357400	158364799
chr1	158488400	158492599
chr1	158494400	158508399
chr1	158512000	158515399
chr1	158517000	158556199
chr1	158557600	158565399
chr1	158592400	158594599
chr1	158713600	158721599
chr1	158753000	158756199
chr1	159210000	159215199
chr1	159395600	159396599
chr1	159513600	159516799
chr1	159518000	159529999
chr1	159621800	159625599
chr1	159734800	159743199
chr1	159745400	159751399
chr1	159758400	159771799
chr1	159840400	159844999
chr1	159846400	159853599
chr1	159860000	159862799
chr1	159864600	159866799
chr1	160188600	160193399
chr1	160794000	160797999
chr1	160832400	160837199
chr1	161132400	161138799
chr1	161141200	161143199
chr1	161169200	161176199
chr1	161188600	161192199
chr1	161251800	161267399
chr1	161269200	161271199
chr1	161712400	161712799
chr1	161712800	161715999
chr1	161880400	161883999
chr1	162550600	162567999
chr1	162649400	162654399
chr1	162798000	162799999
chr1	162837400	162839999
chr1	162847600	162850399
chr1	162857200	162859999
chr1	162980000	162981999
chr1	162997200	163000999
chr1	163009600	163011399
chr1	163022600	163026399
chr1	163029800	163032599
chr1	163035600	163048199
chr1	163136200	163139799
chr1	163301200	163322999
chr1	163357000	163360399
chr1	163405600	163415599
chr1	163422400	163424799
chr1	164101800	164104599
chr1	164151600	164152599
chr1	164179600	164182199
chr1	164183800	164184599
chr1	164204400	164207799
chr1	164243600	164245999
chr1	164268200	164273199
chr1	164453000	164465799
chr1	164645400	164648399
chr1	164667000	164668599
chr1	165118400	165121199
chr1	165160200	165162199
chr1	165197800	165199999
chr1	165280000	165285399
chr1	165699000	165710999
chr1	165814000	165817999
chr1	165833600	165849399
chr1	166044600	166051599
chr1	166153600	166157999
chr1	166159200	166161199
chr1	166252000	166257999
chr1	166307200	166310599
chr1	166484600	166487999
chr1	166525600	166526999
chr1	166570400	166575199
chr1	166586200	166588399
chr1	166617200	166620199
chr1	166632200	166635399
chr1	166637200	166647199
chr1	166667800	166671999
chr1	166695000	166701199
chr1	166709200	166720199
chr1	166720400	166721799
chr1	166722800	166725199
chr1	166726400	166729599
chr1	166777200	166778999
chr1	166790200	166792599
chr1	166905600	166908599
chr1	166919600	166925199
chr1	166931800	166933599
chr1	166956000	166967399
chr1	166971600	166976599
chr1	167133000	167136599
chr1	167190600	167196599
chr1	167286400	167290599
chr1	167295600	167298199
chr1	167338800	167343199
chr1	167395400	167397799
chr1	167401400	167415599
chr1	167419600	167474799
chr1	167482400	167485399
chr1	167487600	167492399
chr1	167494000	167501199
chr1	167528800	167531599
chr1	167550600	167556599
chr1	167562200	167563399
chr1	167572000	167575399
chr1	167592000	167604599
chr1	167607400	167608999
chr1	167620400	167623199
chr1	167637000	167640399
chr1	167641600	167648599
chr1	167650600	167704599
chr1	167716000	167716999
chr1	167723200	167726999
chr1	167728200	167737999
chr1	167739200	167745599
chr1	167749600	167756399
chr1	167760000	167764599
chr1	167773200	167774599
chr1	167780800	167783999
chr1	167785600	167823999
chr1	167829600	167833599
chr1	167843400	167846999
chr1	167849200	167853999
chr1	167880800	167886399
chr1	167888600	167889799
chr1	167894000	167898599
chr1	167900600	167903399
chr1	167908800	167914599
chr1	167917400	167932799
chr1	167933800	167936999
chr1	167946000	167955799
chr1	167985000	167992399
chr1	167995200	168003599
chr1	168007400	168010999
chr1	168016600	168022399
chr1	168024600	168039999
chr1	168041200	168072399
chr1	168072400	168078399
chr1	168597800	168598799
chr1	168677000	168678599
chr1	168896400	168919399
chr1	168920600	168926599
chr1	168933600	168938599
chr1	168944800	168951799
chr1	169229800	169232399
chr1	169235200	169241799
chr1	169264200	169267199
chr1	169271800	169281399
chr1	169346600	169350799
chr1	169371800	169373399
chr1	169433200	169435799
chr1	169467800	169470799
chr1	169486600	169493399
chr1	169550400	169550799
chr1	169557600	169559999
chr1	169601800	169608399
chr1	169677600	169681399
chr1	169713400	169717599
chr1	169743200	169751399
chr1	169777000	169780999
chr1	169790800	169794599
chr1	169886000	169896199
chr1	169900200	169904999
chr1	169916400	169922999
chr1	169991200	169997599
chr1	169997800	170003999
chr1	170039600	170044599
chr1	170111600	170113599
chr1	170129200	170132199
chr1	170217600	170228799
chr1	170232600	170238199
chr1	170239400	170250799
chr1	170252200	170253799
chr1	170262200	170278199
chr1	170288200	170292599
chr1	170512400	170517799
chr1	170587400	170592799
chr1	170643200	170646199
chr1	170887800	170915999
chr1	170919600	170926199
chr1	170950400	170954399
chr1	170956400	170964199
chr1	170982400	170992999
chr1	170994200	170999999
chr1	171011600	171018999
chr1	171020800	171034999
chr1	171046800	171051399
chr1	171057400	171063999
chr1	171069400	171071199
chr1	171077200	171078799
chr1	171084800	171098999
chr1	171151400	171162799
chr1	171163800	171169999
chr1	171171400	171178999
chr1	171188200	171200399
chr1	171202200	171212399
chr1	171296200	171303599
chr1	171305600	171311399
chr1	171369600	171375199
chr1	171377600	171384199
chr1	171391600	171400599
chr1	171405800	171410599
chr1	171424800	171429399
chr1	171433400	171442799
chr1	171458000	171461599
chr1	171470800	171481199
chr1	171489800	171495399
chr1	171497400	171501399
chr1	171507000	171509999
chr1	171524800	171536399
chr1	171540400	171553799
chr1	171562200	171567799
chr1	171575600	171583599
chr1	171592200	171595399
chr1	171603800	171609599
chr1	171614000	171615999
chr1	171648800	171651999
chr1	171658800	171661399
chr1	171664400	171667399
chr1	171690800	171697599
chr1	171707200	171713199
chr1	171729600	171732599
chr1	171738000	171743399
chr1	171745400	171750399
chr1	171764400	171769999
chr1	171783200	171790799
chr1	171791200	171795999
chr1	171801600	171807799
chr1	171840400	171842999
chr1	171846800	171849399
chr1	171851600	171857199
chr1	171929200	171930999
chr1	171955800	171960199
chr1	171982000	171984399
chr1	171985200	171987599
chr1	172045000	172046199
chr1	172051200	172058399
chr1	172242600	172246799
chr1	172295800	172300999
chr1	172325200	172333199
chr1	172341400	172342599
chr1	172350000	172351799
chr1	172390600	172395599
chr1	172449000	172452799
chr1	172470400	172474399
chr1	172495600	172503599
chr1	172518400	172530199
chr1	172530200	172537199
chr1	172538800	172542199
chr1	172547800	172575199
chr1	172577200	172589999
chr1	172591600	172596399
chr1	172597400	172602599
chr1	172609200	172611399
chr1	172614400	172618399
chr1	172634400	172635599
chr1	172636800	172668399
chr1	172670000	172671199
chr1	172677600	172694599
chr1	172696200	172716599
chr1	172750800	172752199
chr1	172755000	172764199
chr1	172765800	172767799
chr1	172769200	172774599
chr1	172801600	172805799
chr1	172938400	172938799
chr1	173171200	173175399
chr1	173184800	173188999
chr1	173324600	173331799
chr1	173340600	173345199
chr1	173346400	173353199
chr1	173388800	173391199
chr1	173424600	173437599
chr1	173707000	173710999
chr1	174127800	174139799
chr1	174262000	174264599
chr1	174328600	174330599
chr1	174500600	174503999
chr1	174920600	174923199
chr1	175002200	175002599
chr1	175269800	175272399
chr1	175276000	175278999
chr1	175487400	175495599
chr1	175503800	175507599
chr1	175778000	175781999
chr1	175931600	175946599
chr1	175986400	175991199
chr1	175995400	176007599
chr1	176011000	176016999
chr1	176018200	176054399
chr1	176055800	176061599
chr1	176062800	176074399
chr1	176077000	176080599
chr1	176181400	176187199
chr1	176210200	176241999
chr1	176244000	176245999
chr1	176247400	176280999
chr1	176307400	176310399
chr1	176354400	176355599
chr1	176454400	176459999
chr1	176515400	176519599
chr1	176612400	176615999
chr1	176695000	176700399
chr1	176701800	176718999
chr1	176826400	176855999
chr1	176862000	176870199
chr1	176871600	176885399
chr1	177371800	177375999
chr1	177380600	177384599
chr1	177517600	177519999
chr1	177626400	177628399
chr1	177640200	177640599
chr1	177680000	177705599
chr1	178274000	178278799
chr1	178477200	178496799
chr1	178511400	178513599
chr1	178517800	178536199
chr1	178570000	178572199
chr1	178699200	178706399
chr1	178716200	178719199
chr1	178732000	178735599
chr1	178744600	178748199
chr1	178754000	178755599
chr1	178761400	178764599
chr1	178771000	178774799
chr1	178778600	178781199
chr1	178784400	178867599
chr1	178868000	178870799
chr1	178910000	178921799
chr1	178926800	178933599
chr1	178933800	178940199
chr1	178941600	178962199
chr1	179106800	179110799
chr1	179210400	179214199
chr1	179216000	179221399
chr1	179443800	179448399
chr1	179730400	179733199
chr1	179911600	179916799
chr1	180198800	180202799
chr1	180266600	180267799
chr1	180313800	180315599
chr1	180328200	180335799
chr1	180431200	180436399
chr1	180458400	180461599
chr1	180472800	180477399
chr1	180478800	180486999
chr1	180546800	180549399
chr1	180693200	180700599
chr1	180713600	180716399
chr1	180763000	180763799
chr1	180876000	180880399
chr1	180891400	180897799
chr1	180913600	180916799
chr1	180932000	180946199
chr1	180982400	180987199
chr1	181018400	181020399
chr1	181022600	181024399
chr1	181039600	181041999
chr1	181075200	181082599
chr1	181255600	181260799
chr1	181346600	181357799
chr1	181406200	181411399
chr1	181413000	181428199
chr1	181499800	181501199
chr1	181660600	181665999
chr1	181748400	181751399
chr1	181851600	181854799
chr1	182113000	182114399
chr1	182115800	182118999
chr1	182140200	182143199
chr1	182164400	182169599
chr1	182217200	182219599
chr1	182283800	182293599
chr1	182342800	182350399
chr1	182359800	182361999
chr1	182374200	182375999
chr1	182516200	182523999
chr1	182524600	182536799
chr1	182573200	182574799
chr1	182582600	182585999
chr1	182640200	182642999
chr1	182760000	182766799
chr1	182928400	182932399
chr1	182948600	182965199
chr1	182965400	182969999
chr1	182970600	182976999
chr1	182978600	182991599
chr1	183038000	183072999
chr1	183075000	183086599
chr1	183093000	183095999
chr1	183111800	183171199
chr1	183175200	183192999
chr1	183210600	183217399
chr1	183219200	183234399
chr1	183235400	183276199
chr1	183299000	183299599
chr1	183371800	183378999
chr1	183380400	183387199
chr1	183428800	183433599
chr1	183624400	183626999
chr1	183825000	183830199
chr1	183832200	183833799
chr1	183957000	183961799
chr1	184155400	184157399
chr1	184199200	184200799
chr1	184266600	184271199
chr1	184279800	184283599
chr1	184292800	184294999
chr1	184314400	184318999
chr1	184319000	184321799
chr1	184323400	184326399
chr1	184336000	184337799
chr1	184361600	184366799
chr1	184419800	184423799
chr1	184481800	184487199
chr1	184495000	184498199
chr1	184648000	184653599
chr1	184685000	184688599
chr1	184698800	184703799
chr1	184705000	184748199
chr1	184749400	184757599
chr1	184758800	184764999
chr1	184766000	184781199
chr1	184786400	184795199
chr1	184807200	184812999
chr1	184848600	184851999
chr1	184858800	184864199
chr1	184870600	184887999
chr1	184996200	185003599
chr1	185020800	185022199
chr1	185030800	185033599
chr1	185094400	185101199
chr1	185454200	185457199
chr1	185772400	185773799
chr1	186247400	186255799
chr1	186408800	186410399
chr1	186700400	186709399
chr1	186777800	186782599
chr1	186831600	186838199
chr1	186841600	186844399
chr1	186909200	186912999
chr1	186923000	186925799
chr1	186985400	186988399
chr1	187598200	187614199
chr1	187649200	187656399
chr1	187709600	187711599
chr1	187859800	187865799
chr1	187877600	187881599
chr1	187900200	187934799
chr1	187938600	187944599
chr1	187949000	187950399
chr1	187958800	187963799
chr1	187965800	187968999
chr1	189012000	189015399
chr1	189340200	189346399
chr1	189704800	189708799
chr1	189723200	189733199
chr1	189767000	189769399
chr1	189785400	189788199
chr1	189790800	189792799
chr1	189820200	189822199
chr1	189832800	189836599
chr1	189839200	189841599
chr1	189864000	189867999
chr1	189868800	189880199
chr1	189910200	189911399
chr1	189912400	189915799
chr1	189916600	189920599
chr1	189922800	189927799
chr1	189929600	189933199
chr1	189987400	189991599
chr1	190004600	190009999
chr1	190014600	190020799
chr1	190026400	190029399
chr1	190030600	190040199
chr1	190146600	190150399
chr1	190152800	190157799
chr1	190165400	190182399
chr1	190183600	190187599
chr1	190187600	190194599
chr1	190258200	190275199
chr1	190282400	190289799
chr1	190325800	190331999
chr1	190338400	190341599
chr1	190372000	190375399
chr1	190380400	190386599
chr1	190397400	190407399
chr1	190413000	190425199
chr1	190434400	190475399
chr1	190521200	190526799
chr1	190532200	190536399
chr1	190548200	190576799
chr1	190652600	190658799
chr1	190661200	190667799
chr1	190680000	190684199
chr1	190688400	190690199
chr1	190691600	190695799
chr1	190721800	190768999
chr1	190975400	190982599
chr1	190986800	190990399
chr1	191095600	191101599
chr1	191174200	191175599
chr1	191178800	191181599
chr1	191185200	191210799
chr1	191212200	191219599
chr1	191929800	191931399
chr1	192187800	192193399
chr1	192260800	192265599
chr1	192451000	192453199
chr1	192459000	192461599
chr1	192473000	192477399
chr1	192783800	192786799
chr1	192847800	192859599
chr1	193037800	193041399
chr1	193045800	193048199
chr1	193133600	193139399
chr1	193149800	193157199
chr1	193162400	193164799
chr1	193246400	193248799
chr1	193251600	193257199
chr1	193271600	193273599
chr1	193300000	193303399
chr1	193377000	193379599
chr1	193380600	193384199
chr1	193385600	193405999
chr1	193409600	193421199
chr1	193421800	193432399
chr1	193435000	193442799
chr1	193444000	193448599
chr1	193464200	193469799
chr1	193497200	193500999
chr1	193502400	193503999
chr1	193589200	193592599
chr1	193675800	193681799
chr1	193701000	193702799
chr1	193762400	193777399
chr1	193945600	193953999
chr1	193988200	193990399
chr1	194091400	194095399
chr1	194101600	194133799
chr1	194135800	194139799
chr1	194144800	194150399
chr1	194157000	194165999
chr1	194298600	194305999
chr1	194503200	194531199
chr1	194861400	194865999
chr1	194887200	194887999
chr1	194908600	194911599
chr1	194936600	194943399
chr1	195175800	195178799
chr1	195180000	195181999
chr1	195232800	195236599
chr1	195241400	195243399
chr1	195283400	195292599
chr1	195297200	195298399
chr1	195306600	195308999
chr1	195310200	195315399
chr1	195331600	195334999
chr10	3165800	3171999
chr10	3204000	3205399
chr10	3264800	3267599
chr10	3291400	3293599
chr10	3325600	3335999
chr10	3364600	3370199
chr10	3529200	3534599
chr10	4264000	4270599
chr10	4709200	4717999
chr10	4743200	4745599
chr10	4958600	4962999
chr10	5586600	5587799
chr10	5591200	5601399
chr10	5603200	5618199
chr10	5619600	5622599
chr10	5624400	5646799
chr10	5648400	5652399
chr10	5708400	5711199
chr10	5729200	5734799
chr10	5749800	5752599
chr10	5755600	5763599
chr10	5787600	5791399
chr10	5919200	5926799
chr10	5964800	5968399
chr10	5976800	5979199
chr10	6127800	6135399
chr10	6240000	6242799
chr10	6691400	6695399
chr10	6707000	6709399
chr10	6733000	6737999
chr10	6758400	6761199
chr10	6770000	6772799
chr10	6784800	6794799
chr10	6796000	6799999
chr10	6875600	6878399
chr10	7387000	7395799
chr10	7402800	7405599
chr10	7416800	7419599
chr10	7438400	7443399
chr10	7490600	7496199
chr10	7576800	7587999
chr10	7865000	7871799
chr10	8515000	8520399
chr10	8756200	8758799
chr10	8760400	8763399
chr10	8883200	8889399
chr10	8957800	8964599
chr10	9118000	9121599
chr10	9443400	9456799
chr10	9520400	9557399
chr10	9658800	9664799
chr10	9671400	9679599
chr10	10113200	10116399
chr10	10203600	10214199
chr10	10573600	10576599
chr10	10688000	10690799
chr10	10697400	10700599
chr10	10908800	10933599
chr10	10934200	10941399
chr10	11042800	11045399
chr10	11056000	11058799
chr10	11068000	11071199
chr10	11072400	11092599
chr10	11109200	11112599
chr10	11113800	11117599
chr10	11142000	11145199
chr10	11501200	11503199
chr10	11632000	11634999
chr10	11748400	11760999
chr10	12059600	12061199
chr10	12102400	12105199
chr10	12546800	12549999
chr10	12867200	12870999
chr10	12938600	12942799
chr10	13059200	13063599
chr10	13387800	13389599
chr10	13471200	13476799
chr10	13960600	13966199
chr10	13967400	13970799
chr10	14223000	14227799
chr10	14396200	14398799
chr10	14542600	14548599
chr10	14614000	14616799
chr10	14757400	14763399
chr10	16228800	16230799
chr10	17984800	17997799
chr10	18021000	18024399
chr10	18316000	18321999
chr10	18328800	18331999
chr10	18406400	18410199
chr10	18468000	18471599
chr10	18548000	18552199
chr10	18840000	18847999
chr10	19338000	19367399
chr10	19395600	19398599
chr10	19485000	19485799
chr10	19579200	19582599
chr10	19710000	19717399
chr10	19841000	19842399
chr10	19845400	19856799
chr10	19921800	19924799
chr10	19928800	19939799
chr10	20547000	20549599
chr10	20723800	20726199
chr10	21156400	21165999
chr10	21188800	21189199
chr10	21287600	21288799
chr10	21436200	21440399
chr10	21454200	21479999
chr10	21490000	21496599
chr10	21508800	21510799
chr10	21566400	21570199
chr10	21570400	21599199
chr10	21681000	21690199
chr10	21708200	21715399
chr10	21716600	21720199
chr10	21721600	21725799
chr10	21739600	21742999
chr10	21744400	21749199
chr10	21817400	21820599
chr10	21822800	21848199
chr10	21879000	21888799
chr10	21898200	21904799
chr10	21914000	21915599
chr10	21919200	21928199
chr10	21934800	21939799
chr10	21941000	21945799
chr10	21970600	21975799
chr10	21987000	21993599
chr10	22002200	22006999
chr10	22030200	22033199
chr10	22138400	22143399
chr10	22145800	22165599
chr10	22273200	22274999
chr10	22278200	22279799
chr10	22282000	22284799
chr10	22350600	22353199
chr10	22637400	22638399
chr10	22642000	22646999
chr10	22657000	22680799
chr10	22776600	22789199
chr10	22804000	22852999
chr10	23345000	23351199
chr10	23957600	23960599
chr10	23977600	23979399
chr10	24020600	24057199
chr10	24058400	24071599
chr10	24192200	24199799
chr10	24218000	24232799
chr10	24234600	24239999
chr10	24241400	24249199
chr10	24250000	24262399
chr10	24594200	24596999
chr10	24706400	24715799
chr10	24717800	24719399
chr10	25822200	25831799
chr10	26075400	26082199
chr10	26160400	26166599
chr10	26171800	26193999
chr10	26195600	26200199
chr10	26323200	26332599
chr10	26370200	26373999
chr10	26375400	26379599
chr10	26694000	26699199
chr10	27096200	27105999
chr10	27317000	27322199
chr10	28071000	28079199
chr10	28455800	28470199
chr10	28927600	28931999
chr10	29138200	29145199
[truncated: 25,103 more rows]
